# Supplementary material for: Temperature‐Dependent Separation of CO2 from Light Hydrocarbons in a Porous Self‐Assembly of Vertexes Sharing Octahedra
Source: Adv Sci (Weinh). 2024 Feb 2;11(14):2308028. doi: 10.1002/advs.202308028 (PMC11005747; doi:10.1002/advs.202308028)
Supplement: Supplementary file 2 — Supporting Information [file ADVS-11-2308028-s001.zip]

Archive with 11 entries (11 files):
- Activated 1-100 K.cif
- Activated 1-195 K.cif
- Activated 1-270 K.cif
- Activated 1-298 K.cif
- Check-Cif-Activated 1-100 K.pdf
- Check-Cif-Activated 1-195 K.pdf
- Check-Cif-Activated 1-270 K.pdf
- Check-Cif-Activated 1-298 K.pdf
- Check-Cif-Activated 1-308 K.pdf
- Check-Cif-Compoud 1.pdf
- Compound 1.cif
