# Supplementary material for: Temperature‐Dependent Separation of CO2 from Light Hydrocarbons in a Porous Self‐Assembly of Vertexes Sharing Octahedra
Source: Adv Sci (Weinh). 2024 Feb 2;11(14):2308028. doi: 10.1002/advs.202308028 (PMC11005747; doi:10.1002/advs.202308028)
Supplement: Supplementary file 2 — Supporting Information [file ADVS-11-2308028-s001.zip › Activated 1-100 K.cif]

 
data_2
 
_audit_creation_method            'SHELXL-2014/7'
_shelx_SHELXL_version_number      '2014/7'
_chemical_name_systematic         ?
_chemical_name_common             ?
_chemical_melting_point           ?
_chemical_formula_moiety          'C90 H60 Cl4 Mn2 N20' 
_chemical_formula_sum
 'C90 H60 Cl4 Mn2 N20' 
_chemical_formula_weight          1673.26

loop_
 _atom_type_symbol
 _atom_type_description
 _atom_type_scat_dispersion_real
 _atom_type_scat_dispersion_imag
 _atom_type_scat_source
 'C'  'C'   0.0033   0.0016
 'International Tables Vol C Tables 4.2.6.8 and 6.1.1.4'
 'H'  'H'   0.0000   0.0000
 'International Tables Vol C Tables 4.2.6.8 and 6.1.1.4'
 'N'  'N'   0.0061   0.0033
 'International Tables Vol C Tables 4.2.6.8 and 6.1.1.4'
 'Cl'  'Cl'   0.1484   0.1585
 'International Tables Vol C Tables 4.2.6.8 and 6.1.1.4'
 'Mn'  'Mn'   0.3368   0.7283
 'International Tables Vol C Tables 4.2.6.8 and 6.1.1.4'
 
_space_group_crystal_system       trigonal
_space_group_IT_number            148
_space_group_name_H-M_alt         'R -3 :H'
_space_group_name_Hall            '-R 3'
 
_shelx_space_group_comment
;
The symmetry employed for this shelxl refinement is uniquely defined
by the following loop, which should always be used as a source of
symmetry information in preference to the above space-group names.
They are only intended as comments.
;
 
loop_
 _space_group_symop_operation_xyz
 'x, y, z'
 '-y, x-y, z'
 '-x+y, -x, z'
 'x+2/3, y+1/3, z+1/3'
 '-y+2/3, x-y+1/3, z+1/3'
 '-x+y+2/3, -x+1/3, z+1/3'
 'x+1/3, y+2/3, z+2/3'
 '-y+1/3, x-y+2/3, z+2/3'
 '-x+y+1/3, -x+2/3, z+2/3'
 '-x, -y, -z'
 'y, -x+y, -z'
 'x-y, x, -z'
 '-x+2/3, -y+1/3, -z+1/3'
 'y+2/3, -x+y+1/3, -z+1/3'
 'x-y+2/3, x+1/3, -z+1/3'
 '-x+1/3, -y+2/3, -z+2/3'
 'y+1/3, -x+y+2/3, -z+2/3'
 'x-y+1/3, x+2/3, -z+2/3'
 
_cell_length_a                    27.8273(8)
_cell_length_b                    27.8273(8)
_cell_length_c                    60.594(3)
_cell_angle_alpha                 90
_cell_angle_beta                  90
_cell_angle_gamma                 120
_cell_volume                      40635(3)
_cell_formula_units_Z             18
_cell_measurement_temperature     100(2)
_cell_measurement_reflns_used     9447
_cell_measurement_theta_min       2.33
_cell_measurement_theta_max       25.38
 
_exptl_crystal_description        block
_exptl_crystal_colour             yellow
_exptl_crystal_density_meas       ?
_exptl_crystal_density_method     ?
_exptl_crystal_density_diffrn     1.231          
_exptl_crystal_F_000              15444
_exptl_transmission_factor_min    ?
_exptl_transmission_factor_max    ?
_exptl_crystal_size_max           0.15
_exptl_crystal_size_mid           0.12
_exptl_crystal_size_min           0.08
_exptl_absorpt_coefficient_mu     0.453
_shelx_estimated_absorpt_T_min    ?
_shelx_estimated_absorpt_T_max    ?
_exptl_absorpt_correction_type    ?
_exptl_absorpt_correction_T_min   ?
_exptl_absorpt_correction_T_max   ?
_exptl_absorpt_process_details    ?
_exptl_absorpt_special_details    ?
_diffrn_ambient_temperature       100(2)
_diffrn_radiation_wavelength      0.71073
_diffrn_radiation_type            MoK\a
_diffrn_source                    ?
_diffrn_measurement_device_type   'Bruker APEX-II CCD'
_diffrn_measurement_method         '\f and \w scans'
_diffrn_detector_area_resol_mean  ?
_diffrn_reflns_number             113153
_diffrn_reflns_av_unetI/netI      0.1339
_diffrn_reflns_av_R_equivalents   0.1743
_diffrn_reflns_limit_h_min        -32
_diffrn_reflns_limit_h_max        36
_diffrn_reflns_limit_k_min        -36
_diffrn_reflns_limit_k_max        36
_diffrn_reflns_limit_l_min        -78
_diffrn_reflns_limit_l_max        78
_diffrn_reflns_theta_min          1.881
_diffrn_reflns_theta_max          27.512
_diffrn_reflns_theta_full         25.242
_diffrn_measured_fraction_theta_max   0.997
_diffrn_measured_fraction_theta_full  0.999
_diffrn_reflns_Laue_measured_fraction_max    0.997
_diffrn_reflns_Laue_measured_fraction_full   0.999
_diffrn_reflns_point_group_measured_fraction_max   0.997
_diffrn_reflns_point_group_measured_fraction_full  0.999
_reflns_number_total              20744
_reflns_number_gt                 10550
_reflns_threshold_expression      'I > 2\s(I)'
_reflns_Friedel_coverage          0.000
_reflns_Friedel_fraction_max      .
_reflns_Friedel_fraction_full     .
 
_reflns_special_details
;
 Reflections were merged by SHELXL according to the crystal
 class for the calculation of statistics and refinement.
 
 _reflns_Friedel_fraction is defined as the number of unique
 Friedel pairs measured divided by the number that would be
 possible theoretically, ignoring centric projections and
 systematic absences.
;
 
_computing_data_collection        'Bruker APEX2'
_computing_cell_refinement        'Bruker SAINT'
_computing_data_reduction         'Bruker SAINT'
_computing_structure_solution     'SHELXS-97 (Sheldrick 2008)'
_computing_structure_refinement 'SHELXL-2014/7 (Sheldrick, 2014)'
_computing_molecular_graphics     ?
_computing_publication_material   ?
_refine_special_details           ?
_refine_ls_structure_factor_coef  Fsqd
_refine_ls_matrix_type            full
_refine_ls_weighting_scheme       calc
_refine_ls_weighting_details
'w=1/[\s^2^(Fo^2^)+(0.0805P)^2^+1495.4907P] where P=(Fo^2^+2Fc^2^)/3'
_atom_sites_solution_primary      ?
_atom_sites_solution_secondary    ?
_atom_sites_solution_hydrogens    geom
_refine_ls_hydrogen_treatment     constr
_refine_ls_extinction_method      none
_refine_ls_extinction_coef        .
_refine_ls_number_reflns          20744
_refine_ls_number_parameters      1045
_refine_ls_number_restraints      0
_refine_ls_R_factor_all           0.2416
_refine_ls_R_factor_gt            0.1486
_refine_ls_wR_factor_ref          0.3959
_refine_ls_wR_factor_gt           0.3513
_refine_ls_goodness_of_fit_ref    1.115
_refine_ls_restrained_S_all       1.115
_refine_ls_shift/su_max           0.000
_refine_ls_shift/su_mean          0.000
 
loop_
 _atom_site_label
 _atom_site_type_symbol
 _atom_site_fract_x
 _atom_site_fract_y
 _atom_site_fract_z
 _atom_site_U_iso_or_equiv
 _atom_site_adp_type
 _atom_site_occupancy
 _atom_site_site_symmetry_order  
 _atom_site_calc_flag
 _atom_site_refinement_flags_posn
 _atom_site_refinement_flags_adp
 _atom_site_refinement_flags_occupancy
 _atom_site_disorder_assembly
 _atom_site_disorder_group
Mn1 Mn 0.22757(6) 0.87161(6) 0.11028(3) 0.0403(4) Uani 1 1 d . . . . .
Mn2 Mn 0.20475(6) 0.89399(6) 0.05641(3) 0.0398(4) Uani 1 1 d . . . . .
Cl3 Cl 0.18705(9) 0.92406(9) 0.09691(4) 0.0409(6) Uani 1 1 d . . . . .
Cl4 Cl 0.25713(9) 0.85336(10) 0.06968(4) 0.0413(6) Uani 1 1 d . . . . .
Cl5 Cl 0.14060(10) 0.59769(10) 0.11736(6) 0.0570(8) Uani 1 1 d . . . . .
Cl6 Cl -0.06902(10) 0.80735(10) 0.04942(6) 0.0562(8) Uani 1 1 d . . . . .
N1 N 0.1220(3) 0.8236(3) 0.05606(14) 0.0390(19) Uani 1 1 d . . . . .
N2 N 0.1573(3) 0.7890(3) 0.11103(13) 0.0365(18) Uani 1 1 d . . . . .
N3 N 0.1203(3) 0.6973(3) 0.11257(17) 0.053(2) Uani 1 1 d . . . . .
H3 H 0.1185 0.6648 0.1132 0.064 Uiso 1 1 calc R U . . .
N4 N 0.0305(4) 0.7868(3) 0.05435(18) 0.060(3) Uani 1 1 d . . . . .
H4 H -0.0018 0.7851 0.0534 0.072 Uiso 1 1 calc R U . . .
N5 N 0.2623(3) 0.8105(3) 0.12241(14) 0.043(2) Uani 1 1 d . . . . .
N6 N 0.2063(4) 0.8883(4) 0.02089(16) 0.058(3) Uani 1 1 d . . . . .
N7 N 0.2658(3) 1.0669(3) 0.05374(16) 0.049(2) Uani 1 1 d . . . . .
H7 H 0.2566 1.0929 0.0542 0.059 Uiso 1 1 calc R U . . .
N8 N 0.4008(3) 0.9324(3) 0.11245(15) 0.044(2) Uani 1 1 d . . . . .
H8 H 0.4267 0.9230 0.1124 0.053 Uiso 1 1 calc R U . . .
C9 C 0.1213(4) 0.7327(4) 0.0580(2) 0.052(3) Uani 1 1 d . . . . .
H9 H 0.1604 0.7487 0.0590 0.063 Uiso 1 1 calc R U . . .
N10 N 0.1437(3) 0.9289(3) 0.04405(14) 0.0420(19) Uani 1 1 d . . . . .
N11 N 0.2223(4) 0.8739(4) 0.14577(16) 0.059(3) Uani 1 1 d . . . . .
C12 C 0.0867(5) 0.6745(5) 0.0579(2) 0.068(4) Uani 1 1 d . . . . .
C13 C 0.0982(4) 0.7664(4) 0.0566(2) 0.048(3) Uani 1 1 d . . . . .
C14 C 0.1686(4) 0.9865(4) 0.0528(2) 0.052(3) Uani 1 1 d . . . . .
H14A H 0.1556 0.9860 0.0681 0.062 Uiso 1 1 calc R U . . .
H14B H 0.1576 1.0087 0.0435 0.062 Uiso 1 1 calc R U . . .
C15 C 0.2242(4) 0.7557(4) 0.11247(19) 0.044(2) Uani 1 1 d . . . . .
H15A H 0.2247 0.7259 0.1212 0.053 Uiso 1 1 calc R U . . .
H15B H 0.2361 0.7541 0.0972 0.053 Uiso 1 1 calc R U . . .
C16 C 0.0670(4) 0.7888(5) 0.10975(19) 0.050(3) Uani 1 1 d . . . . .
H16 H 0.0832 0.8280 0.1088 0.060 Uiso 1 1 calc R U . . .
C17 C 0.2324(5) 0.8718(5) 0.0045(2) 0.061(3) Uani 1 1 d . . . . .
N18 N 0.2375(4) 0.8494(4) 0.17880(16) 0.060(3) Uani 1 1 d . . . . .
H18 H 0.2486 0.8342 0.1888 0.073 Uiso 1 1 calc R U . . .
C19 C 0.3195(4) 1.0751(5) 0.0541(2) 0.060(3) Uani 1 1 d . . . . .
C20 C 0.3201(4) 0.8355(4) 0.11413(19) 0.045(3) Uani 1 1 d . . . . .
H20A H 0.3201 0.8214 0.0991 0.055 Uiso 1 1 calc R U . . .
H20B H 0.3420 0.8253 0.1239 0.055 Uiso 1 1 calc R U . . .
N21 N 0.3162(4) 0.9231(3) 0.11367(16) 0.049(2) Uani 1 1 d . . . . .
C22 C 0.0992(4) 0.7649(4) 0.11099(17) 0.043(2) Uani 1 1 d . . . . .
N23 N 0.2567(3) 0.9833(4) 0.05313(17) 0.054(2) Uani 1 1 d . . . . .
N24 N 0.1823(4) 0.9034(4) -0.01269(16) 0.061(3) Uani 1 1 d . . . . .
H24 H 0.1664 0.9136 -0.0228 0.074 Uiso 1 1 calc R U . . .
C25 C 0.0803(4) 0.8331(4) 0.0549(2) 0.050(3) Uani 1 1 d . . . . .
C26 C 0.2306(4) 1.0116(4) 0.0525(2) 0.047(3) Uani 1 1 d . . . . .
C27 C 0.0888(4) 0.8907(4) 0.0549(2) 0.058(3) Uani 1 1 d . . . . .
H27A H 0.0887 0.9029 0.0702 0.069 Uiso 1 1 calc R U . . .
H27B H 0.0584 0.8914 0.0467 0.069 Uiso 1 1 calc R U . . .
C28 C 0.3457(4) 0.8975(4) 0.11351(17) 0.044(2) Uani 1 1 d . . . . .
C29 C 0.1673(4) 0.7479(4) 0.11226(17) 0.040(2) Uani 1 1 d . . . . .
C30 C 0.3551(4) 0.9795(4) 0.1123(2) 0.057(3) Uani 1 1 d . . . . .
C31 C 0.4093(5) 0.9864(4) 0.1114(2) 0.054(3) Uani 1 1 d . . . . .
C32 C 0.0086(4) 0.7537(5) 0.1099(2) 0.060(3) Uani 1 1 d . . . . .
C33 C 0.2050(5) 0.8988(6) 0.1622(2) 0.060(3) Uani 1 1 d . . . . .
C34 C 0.3709(5) 1.1217(5) 0.0546(2) 0.068(4) Uani 1 1 d . . . . .
H34 H 0.3751 1.1577 0.0554 0.081 Uiso 1 1 calc R U . . .
C35 C 0.1776(6) 0.9059(5) 0.0097(2) 0.063(3) Uani 1 1 d . . . . .
C36 C 0.2390(5) 0.8440(6) 0.1572(2) 0.064(3) Uani 1 1 d . . . . .
C37 C 0.0201(4) 0.6716(5) 0.1118(3) 0.082(5) Uani 1 1 d . . . . .
H37 H 0.0049 0.6325 0.1127 0.098 Uiso 1 1 calc R U . . .
C38 C 0.3465(5) 1.0240(4) 0.1120(2) 0.069(4) Uani 1 1 d . . . . .
H38 H 0.3102 1.0191 0.1120 0.083 Uiso 1 1 calc R U . . .
C39 C 0.4488(6) 1.0847(5) 0.1116(3) 0.085(5) Uani 1 1 d . . . . .
C40 C 0.3127(4) 1.0216(5) 0.0542(2) 0.062(4) Uani 1 1 d . . . . .
C41 C 0.0761(4) 0.7067(4) 0.1117(2) 0.057(3) Uani 1 1 d . . . . .
C42 C 0.4557(5) 1.0375(5) 0.1108(2) 0.064(3) Uani 1 1 d . . . . .
H42 H 0.4916 1.0414 0.1100 0.076 Uiso 1 1 calc R U . . .
C43 C 0.2169(5) 0.8817(4) -0.0164(2) 0.058(3) Uani 1 1 d . . . . .
C44 C 0.3564(5) 1.0126(5) 0.0545(3) 0.078(5) Uani 1 1 d . . . . .
H44 H 0.3511 0.9762 0.0554 0.094 Uiso 1 1 calc R U . . .
C45 C 0.2150(4) 0.8836(5) 0.1827(2) 0.065(4) Uani 1 1 d . . . . .
C46 C 0.1838(5) 0.9332(6) 0.1599(2) 0.070(4) Uani 1 1 d . . . . .
H46 H 0.1770 0.9423 0.1456 0.084 Uiso 1 1 calc R U . . .
C47 C 0.1808(5) 0.9393(5) 0.2000(3) 0.071(4) Uani 1 1 d . . . . .
C48 C 0.2036(5) 0.9036(6) 0.2020(2) 0.074(4) Uani 1 1 d . . . . .
H48 H 0.2108 0.8937 0.2161 0.089 Uiso 1 1 calc R U . . .
C49 C 0.2600(6) 0.8085(6) 0.1471(2) 0.066(3) Uani 1 1 d . . . . .
H49A H 0.2977 0.8208 0.1528 0.079 Uiso 1 1 calc R U . . .
H49B H 0.2356 0.7696 0.1518 0.079 Uiso 1 1 calc R U . . .
C50 C 0.1719(5) 0.9551(6) 0.1783(3) 0.072(4) Uani 1 1 d . . . . .
C51 C 0.2361(6) 0.8704(5) -0.0358(2) 0.076(4) Uani 1 1 d . . . . .
H51 H 0.2254 0.8772 -0.0498 0.091 Uiso 1 1 calc R U . . .
C52 C 0.1410(6) 0.9262(6) 0.0194(2) 0.069(4) Uani 1 1 d . . . . .
H52A H 0.1526 0.9636 0.0135 0.083 Uiso 1 1 calc R U . . .
H52B H 0.1022 0.9011 0.0148 0.083 Uiso 1 1 calc R U . . .
C53 C 0.0045(5) 0.6862(4) 0.0555(3) 0.087(5) Uani 1 1 d . . . . .
H53 H -0.0345 0.6708 0.0542 0.105 Uiso 1 1 calc R U . . .
C55 C 0.3943(5) 1.0774(5) 0.1118(3) 0.079(5) Uani 1 1 d . . . . .
C56 C 0.0394(4) 0.7420(4) 0.0556(3) 0.067(4) Uani 1 1 d . . . . .
C57 C 0.4174(5) 1.1143(6) 0.0538(3) 0.085(5) Uani 1 1 d . . . . .
C59 C 0.1172(7) 0.7171(5) 0.0034(2) 0.089(6) Uani 1 1 d . . . . .
H59 H 0.1484 0.7535 0.0043 0.107 Uiso 1 1 calc R U . . .
C60 C 0.2718(6) 0.8485(5) -0.0339(3) 0.078(4) Uani 1 1 d . . . . .
C61 C 0.1246(6) 0.6720(5) 0.0041(3) 0.085(5) Uani 1 1 d . . . . .
N62 N -0.0579(5) 0.5121(5) -0.0038(3) 0.121(6) Uani 1 1 d . . . . .
C63 C 0.4589(5) 1.0545(6) 0.0525(3) 0.099(6) Uani 1 1 d . . . . .
H63 H 0.4550 1.0185 0.0525 0.119 Uiso 1 1 calc R U . . .
C64 C 0.4104(5) 1.0600(5) 0.0533(3) 0.085(5) Uani 1 1 d . . . . .
C65 C 0.5177(5) 1.1544(6) 0.0528(4) 0.128(9) Uani 1 1 d . . . . .
H65 H 0.5540 1.1859 0.0525 0.154 Uiso 1 1 calc R U . . .
C66 C 0.0640(7) 0.7098(5) 0.0014(3) 0.092(6) Uani 1 1 d . . . . .
C68 C -0.0066(6) 0.5930(5) 0.0581(4) 0.130(9) Uani 1 1 d . . . . .
H68 H -0.0457 0.5772 0.0568 0.156 Uiso 1 1 calc R U . . .
C69 C 0.1457(7) 0.9941(7) 0.2166(3) 0.106(7) Uani 1 1 d . . . . .
H69 H 0.1386 1.0098 0.2293 0.127 Uiso 1 1 calc R U . . .
C70 C 0.3887(6) 1.1263(5) 0.1128(3) 0.097(6) Uani 1 1 d . . . . .
H70 H 0.3528 1.1224 0.1123 0.116 Uiso 1 1 calc R U . . .
C71 C -0.0733(5) 0.6606(6) 0.1098(4) 0.131(9) Uani 1 1 d . . . . .
H71 H -0.0891 0.6215 0.1101 0.158 Uiso 1 1 calc R U . . .
C72 C -0.0148(4) 0.6954(5) 0.1106(3) 0.086(5) Uani 1 1 d . . . . .
C73 C 0.1085(5) 0.6383(5) 0.0604(3) 0.073(4) Uani 1 1 d . . . . .
H73 H 0.1475 0.6530 0.0615 0.088 Uiso 1 1 calc R U . . .
C74 C 0.1342(7) 1.0065(7) 0.1962(4) 0.110(7) Uani 1 1 d . . . . .
H74 H 0.1168 1.0284 0.1949 0.132 Uiso 1 1 calc R U . . .
C75 C 0.2865(6) 0.8384(5) -0.0126(3) 0.084(5) Uani 1 1 d . . . . .
C76 C 0.2662(6) 0.8501(5) 0.0070(3) 0.074(4) Uani 1 1 d . . . . .
H76 H 0.2759 0.8431 0.0212 0.088 Uiso 1 1 calc R U . . .
N78 N 0.0499(6) 0.7948(5) 0.0002(2) 0.098(5) Uani 1 1 d . . . . .
C79 C 0.5099(5) 1.0996(6) 0.0516(4) 0.118(8) Uani 1 1 d . . . . .
H79 H 0.5414 1.0950 0.0503 0.142 Uiso 1 1 calc R U . . .
C80 C -0.0281(5) 0.7753(5) 0.1079(3) 0.071(4) Uani 1 1 d . . . . .
H80 H -0.0130 0.8143 0.1067 0.085 Uiso 1 1 calc R U . . .
C81 C 0.0733(6) 0.5824(5) 0.0612(3) 0.107(7) Uani 1 1 d . . . . .
H81 H 0.0882 0.5583 0.0623 0.129 Uiso 1 1 calc R U . . .
C82 C 0.0285(5) 0.6515(5) 0.0574(3) 0.092(6) Uani 1 1 d . . . . .
C83 C 0.0188(7) 0.6563(6) -0.0001(3) 0.095(6) Uani 1 1 d . . . . .
H83 H -0.0175 0.6509 -0.0018 0.114 Uiso 1 1 calc R U . . .
C85 C -0.0209(6) 0.5562(5) -0.0008(3) 0.094(6) Uani 1 1 d . . . . .
C86 C 0.4342(6) 1.1778(5) 0.1142(4) 0.113(7) Uani 1 1 d . . . . .
H86 H 0.4298 1.2093 0.1157 0.136 Uiso 1 1 calc R U . . .
C87 C -0.0838(5) 0.7420(6) 0.1076(3) 0.103(7) Uani 1 1 d . . . . .
H87 H -0.1076 0.7573 0.1067 0.124 Uiso 1 1 calc R U . . .
C88 C 0.0784(6) 0.6182(5) 0.0037(3) 0.084(5) Uani 1 1 d . . . . .
H88 H 0.0834 0.5871 0.0054 0.100 Uiso 1 1 calc R U . . .
C94 C 0.3198(7) 0.8137(6) -0.0120(3) 0.095(6) Uani 1 1 d . . . . .
H94 H 0.3291 0.8055 0.0021 0.114 Uiso 1 1 calc R U . . .
C96 C 0.0265(6) 0.6104(5) 0.0009(3) 0.092(6) Uani 1 1 d . . . . .
C97 C 0.0153(6) 0.5596(5) 0.0606(4) 0.146(10) Uani 1 1 d . . . . .
H97 H -0.0084 0.5206 0.0620 0.176 Uiso 1 1 calc R U . . .
N98 N 0.2226(6) 0.6857(6) 0.0085(4) 0.150(8) Uani 1 1 d . . . . .
C99 C 0.4876(6) 1.1847(6) 0.1137(3) 0.106(7) Uani 1 1 d . . . . .
H99 H 0.5189 1.2211 0.1144 0.127 Uiso 1 1 calc R U . . .
C100 C 0.3271(8) 0.8125(8) -0.0495(4) 0.125(10) Uani 1 1 d . . . . .
H100 H 0.3429 0.8056 -0.0621 0.150 Uiso 1 1 calc R U . . .
C101 C 0.1676(6) 0.9594(7) 0.2194(3) 0.098(6) Uani 1 1 d . . . . .
H101 H 0.1736 0.9494 0.2337 0.118 Uiso 1 1 calc R U . . .
C102 C 0.2923(7) 0.8346(6) -0.0526(3) 0.103(6) Uani 1 1 d . . . . .
H102 H 0.2826 0.8401 -0.0670 0.123 Uiso 1 1 calc R U . . .
C106 C 0.1472(6) 0.9877(6) 0.1775(3) 0.091(5) Uani 1 1 d . . . . .
H106 H 0.1392 0.9974 0.1635 0.109 Uiso 1 1 calc R U . . .
C107 C 0.3391(9) 0.8009(8) -0.0299(4) 0.126(10) Uani 1 1 d . . . . .
H107 H 0.3612 0.7838 -0.0286 0.151 Uiso 1 1 calc R U . . .
C108 C 0.1789(7) 0.6797(6) 0.0068(4) 0.126(8) Uani 1 1 d . . . . .
C109 C -0.1066(6) 0.6829(7) 0.1087(5) 0.157(11) Uani 1 1 d . . . . .
H109 H -0.1457 0.6591 0.1086 0.188 Uiso 1 1 calc R U . . .
C110 C 0.4722(5) 1.1610(5) 0.0543(3) 0.092(6) Uani 1 1 d . . . . .
H110 H 0.4773 1.1973 0.0556 0.111 Uiso 1 1 calc R U . . .
C112 C 0.0557(7) 0.7572(6) 0.0006(3) 0.094(6) Uani 1 1 d . . . . .
C117 C 0.4956(6) 1.1394(5) 0.1120(3) 0.087(5) Uani 1 1 d . . . . .
H117 H 0.5321 1.1449 0.1111 0.104 Uiso 1 1 calc R U . . .
C54 C 0.7879(6) 0.9951(5) 0.1641(3) 0.090(5) Uani 1 1 d . . . . .
C58 C 0.6955(6) 1.0089(5) 0.1669(3) 0.091(6) Uani 1 1 d . . . . .
H58 H 0.6640 1.0138 0.1673 0.110 Uiso 1 1 calc R U . . .
C67 C 0.7349(7) 0.9489(5) 0.1647(3) 0.095(6) Uani 1 1 d . . . . .
H67 H 0.7302 0.9127 0.1640 0.114 Uiso 1 1 calc R U . . .
C77 C 0.6888(6) 0.9557(5) 0.1664(2) 0.087(5) Uani 1 1 d . . . . .
N84 N 0.7635(5) 1.1548(5) 0.1708(3) 0.119(6) Uani 1 1 d . . . . .
C90 C 0.7562(5) 1.1108(6) 0.1672(4) 0.109(7) Uani 1 1 d . . . . .
C91 C 0.8349(8) 0.9879(7) 0.1617(4) 0.117(7) Uani 1 1 d . . . . .
C92 C 0.7952(6) 1.0480(5) 0.1648(3) 0.086(5) Uani 1 1 d . . . . .
H92 H 0.8315 1.0794 0.1639 0.103 Uiso 1 1 calc R U . . .
C95 C 0.6337(7) 0.9084(6) 0.1668(2) 0.091(6) Uani 1 1 d . . . . .
N105 N 0.8715(8) 0.9824(6) 0.1589(3) 0.147(8) Uani 1 1 d . . . . .
N113 N 0.5894(5) 0.8704(5) 0.1669(2) 0.095(5) Uani 1 1 d . . . . .
C114 C 0.7497(6) 1.0554(5) 0.1668(3) 0.097(6) Uani 1 1 d . . . . .
 
loop_
 _atom_site_aniso_label
 _atom_site_aniso_U_11
 _atom_site_aniso_U_22
 _atom_site_aniso_U_33
 _atom_site_aniso_U_23
 _atom_site_aniso_U_13
 _atom_site_aniso_U_12
Mn1 0.0359(8) 0.0341(8) 0.0578(10) -0.0045(7) -0.0075(7) 0.0225(7)
Mn2 0.0335(8) 0.0351(8) 0.0576(10) 0.0091(7) 0.0053(7) 0.0222(7)
Cl3 0.0360(12) 0.0314(11) 0.0611(16) -0.0017(11) -0.0047(11) 0.0212(10)
Cl4 0.0336(12) 0.0378(12) 0.0593(16) 0.0041(11) 0.0024(11) 0.0230(10)
Cl5 0.0361(13) 0.0317(12) 0.105(2) 0.0101(14) 0.0017(14) 0.0186(11)
Cl6 0.0317(12) 0.0363(13) 0.103(2) -0.0029(14) -0.0108(13) 0.0189(11)
N1 0.039(4) 0.030(4) 0.056(5) -0.006(4) -0.011(4) 0.023(4)
N2 0.031(4) 0.042(4) 0.045(5) 0.010(4) 0.010(3) 0.025(4)
N3 0.032(4) 0.033(4) 0.097(8) 0.023(5) 0.013(5) 0.018(4)
N4 0.035(5) 0.032(4) 0.112(8) -0.013(5) -0.029(5) 0.016(4)
N5 0.032(4) 0.039(4) 0.056(5) 0.002(4) -0.006(4) 0.017(4)
N6 0.082(7) 0.060(6) 0.055(6) 0.013(5) 0.016(5) 0.053(6)
N7 0.033(4) 0.041(5) 0.084(7) 0.010(5) 0.007(4) 0.026(4)
N8 0.037(4) 0.035(4) 0.065(6) -0.012(4) -0.017(4) 0.023(4)
C9 0.039(6) 0.034(5) 0.085(9) -0.010(5) -0.021(6) 0.018(5)
N10 0.043(5) 0.040(5) 0.050(5) 0.006(4) 0.002(4) 0.026(4)
N11 0.064(6) 0.086(7) 0.053(6) -0.017(5) -0.015(5) 0.057(6)
C12 0.060(7) 0.039(6) 0.119(11) -0.027(7) -0.036(7) 0.035(6)
C13 0.038(5) 0.039(6) 0.074(8) -0.010(5) -0.013(5) 0.024(5)
C14 0.031(5) 0.031(5) 0.094(9) 0.012(5) 0.003(5) 0.016(4)
C15 0.038(5) 0.028(5) 0.068(7) 0.010(5) 0.007(5) 0.018(4)
C16 0.041(6) 0.048(6) 0.066(7) 0.018(5) 0.010(5) 0.026(5)
C17 0.078(9) 0.043(6) 0.063(8) 0.018(6) 0.025(7) 0.032(6)
N18 0.034(5) 0.085(7) 0.053(6) -0.011(5) -0.013(4) 0.022(5)
C19 0.035(6) 0.049(6) 0.102(10) 0.029(6) 0.014(6) 0.025(5)
C20 0.035(5) 0.038(5) 0.071(7) -0.006(5) -0.013(5) 0.023(4)
N21 0.046(5) 0.034(4) 0.073(6) -0.016(4) -0.023(4) 0.024(4)
C22 0.037(5) 0.042(6) 0.050(6) 0.012(5) 0.008(4) 0.019(5)
N23 0.037(5) 0.040(5) 0.093(7) 0.020(5) 0.018(5) 0.024(4)
N24 0.079(7) 0.038(5) 0.049(6) 0.008(4) 0.003(5) 0.016(5)
C25 0.039(6) 0.029(5) 0.086(8) -0.012(5) -0.019(5) 0.021(4)
C26 0.032(5) 0.032(5) 0.078(8) 0.008(5) -0.003(5) 0.016(4)
C27 0.027(5) 0.030(5) 0.119(11) 0.001(6) -0.004(6) 0.016(4)
C28 0.042(6) 0.041(6) 0.050(6) -0.004(5) -0.015(5) 0.020(5)
C29 0.033(5) 0.034(5) 0.053(6) 0.017(4) 0.007(4) 0.018(4)
C30 0.046(6) 0.039(6) 0.093(9) -0.019(6) -0.041(6) 0.026(5)
C31 0.050(6) 0.040(6) 0.076(8) -0.012(5) -0.027(6) 0.025(5)
C32 0.040(6) 0.052(7) 0.097(10) 0.030(6) 0.021(6) 0.029(5)
C33 0.048(7) 0.081(9) 0.052(7) -0.028(6) -0.017(5) 0.033(7)
C34 0.045(7) 0.054(7) 0.112(11) 0.035(7) 0.020(7) 0.031(6)
C35 0.091(9) 0.051(7) 0.058(8) 0.016(6) 0.008(7) 0.044(7)
C36 0.044(6) 0.089(9) 0.061(8) -0.019(7) -0.022(6) 0.035(7)
C37 0.031(6) 0.034(6) 0.174(15) 0.045(8) 0.025(7) 0.011(5)
C38 0.053(7) 0.035(6) 0.124(12) -0.028(7) -0.046(7) 0.026(5)
C39 0.064(8) 0.036(6) 0.156(15) -0.004(8) -0.038(9) 0.027(6)
C40 0.032(5) 0.047(6) 0.116(11) 0.034(7) 0.016(6) 0.027(5)
C41 0.031(5) 0.037(6) 0.108(10) 0.025(6) 0.016(6) 0.021(5)
C42 0.054(7) 0.043(6) 0.097(10) -0.011(6) -0.028(7) 0.026(6)
C43 0.065(8) 0.025(5) 0.065(8) -0.002(5) 0.017(6) 0.009(5)
C44 0.035(6) 0.048(7) 0.155(14) 0.049(8) 0.031(7) 0.023(5)
C45 0.024(5) 0.068(8) 0.080(10) -0.012(7) -0.001(5) 0.006(5)
C46 0.049(7) 0.074(9) 0.085(10) -0.035(7) -0.015(7) 0.030(7)
C47 0.037(6) 0.054(7) 0.099(11) -0.012(7) 0.021(7) 0.006(6)
C48 0.042(7) 0.069(9) 0.050(7) -0.010(6) -0.005(5) -0.018(6)
C49 0.071(8) 0.099(10) 0.060(8) 0.007(7) -0.003(6) 0.065(8)
C50 0.041(6) 0.080(9) 0.085(10) -0.045(8) -0.011(6) 0.021(6)
C51 0.074(9) 0.042(7) 0.060(8) 0.000(6) 0.015(7) -0.010(6)
C52 0.107(11) 0.069(8) 0.063(8) 0.007(6) -0.002(7) 0.067(8)
C53 0.038(6) 0.028(6) 0.194(17) -0.023(8) -0.041(8) 0.014(5)
C55 0.057(7) 0.033(6) 0.153(14) -0.023(7) -0.054(8) 0.028(6)
C56 0.041(6) 0.035(6) 0.136(12) -0.024(7) -0.036(7) 0.027(5)
C57 0.043(7) 0.064(8) 0.155(15) 0.038(9) 0.010(8) 0.030(6)
C59 0.126(13) 0.028(6) 0.090(10) -0.009(6) -0.069(10) 0.021(7)
C60 0.074(10) 0.041(7) 0.090(11) -0.011(7) 0.028(8) 0.006(7)
C61 0.079(9) 0.050(7) 0.119(13) -0.011(8) -0.063(9) 0.027(7)
N62 0.054(7) 0.060(8) 0.26(2) -0.044(10) -0.038(10) 0.035(6)
C63 0.031(6) 0.057(8) 0.207(19) 0.058(10) 0.021(9) 0.019(6)
C64 0.034(6) 0.058(8) 0.169(15) 0.053(9) 0.029(8) 0.028(6)
C65 0.035(7) 0.068(10) 0.28(3) 0.083(13) 0.043(11) 0.022(7)
C66 0.123(13) 0.043(7) 0.121(13) -0.019(8) -0.070(11) 0.049(8)
C68 0.055(8) 0.032(7) 0.30(3) -0.049(11) -0.064(12) 0.018(6)
C69 0.070(10) 0.082(11) 0.122(15) -0.057(11) 0.037(10) 0.006(9)
C70 0.061(8) 0.042(7) 0.195(18) -0.030(9) -0.059(10) 0.033(6)
C71 0.038(7) 0.060(9) 0.30(3) 0.067(13) 0.046(11) 0.024(7)
C72 0.024(5) 0.055(7) 0.176(16) 0.045(9) 0.023(7) 0.018(5)
C73 0.058(7) 0.037(6) 0.137(13) -0.024(7) -0.036(8) 0.033(6)
C74 0.071(10) 0.099(13) 0.158(19) -0.080(14) -0.003(12) 0.040(10)
C75 0.090(10) 0.035(6) 0.108(13) 0.011(7) 0.056(9) 0.018(7)
C76 0.075(9) 0.050(7) 0.093(10) 0.015(7) 0.039(8) 0.028(7)
N78 0.158(13) 0.049(7) 0.101(10) -0.034(6) -0.065(9) 0.061(8)
C79 0.036(7) 0.080(10) 0.25(2) 0.080(13) 0.031(10) 0.033(7)
C80 0.035(6) 0.062(8) 0.127(12) 0.025(8) 0.018(7) 0.033(6)
C81 0.071(9) 0.036(7) 0.23(2) -0.038(10) -0.059(11) 0.035(7)
C82 0.058(8) 0.027(6) 0.188(17) -0.032(8) -0.052(9) 0.019(6)
C83 0.100(11) 0.058(8) 0.141(15) -0.037(9) -0.077(11) 0.050(8)
C85 0.078(10) 0.038(7) 0.175(17) -0.035(9) -0.053(10) 0.036(7)
C86 0.077(10) 0.040(7) 0.22(2) -0.027(10) -0.074(12) 0.030(7)
C87 0.038(7) 0.068(9) 0.21(2) 0.058(11) 0.032(9) 0.033(7)
C88 0.076(9) 0.040(7) 0.133(14) -0.007(7) -0.044(9) 0.027(7)
C94 0.102(12) 0.055(8) 0.129(14) 0.018(8) 0.064(11) 0.041(8)
C96 0.064(8) 0.030(6) 0.178(17) -0.023(8) -0.062(10) 0.022(6)
C97 0.058(9) 0.027(7) 0.35(3) -0.032(12) -0.060(14) 0.018(6)
N98 0.057(8) 0.082(10) 0.26(2) 0.066(12) -0.047(11) -0.004(7)
C99 0.063(9) 0.043(7) 0.21(2) -0.020(10) -0.056(11) 0.022(7)
C100 0.073(12) 0.084(13) 0.18(2) -0.039(14) 0.070(15) 0.006(10)
C101 0.065(9) 0.082(11) 0.095(12) -0.047(9) 0.026(8) -0.002(8)
C102 0.069(10) 0.063(9) 0.121(14) -0.023(9) 0.041(10) -0.009(8)
C106 0.061(8) 0.085(10) 0.129(14) -0.057(10) -0.013(8) 0.039(8)
C107 0.110(16) 0.070(11) 0.19(2) 0.008(14) 0.097(18) 0.037(10)
C108 0.075(11) 0.052(9) 0.22(2) 0.027(11) -0.065(13) 0.006(8)
C109 0.028(7) 0.070(10) 0.37(4) 0.060(16) 0.029(13) 0.022(7)
C110 0.043(7) 0.047(7) 0.177(17) 0.048(9) 0.003(9) 0.016(6)
C112 0.136(14) 0.047(8) 0.111(12) -0.027(8) -0.072(11) 0.054(9)
C117 0.054(8) 0.043(7) 0.158(15) 0.000(8) -0.036(9) 0.020(6)
C54 0.081(10) 0.038(7) 0.139(14) 0.008(8) 0.060(10) 0.020(7)
C58 0.058(8) 0.050(7) 0.133(14) -0.042(8) 0.041(8) 0.002(6)
C67 0.104(12) 0.040(7) 0.101(12) -0.008(7) 0.063(10) 0.006(7)
C77 0.080(10) 0.046(7) 0.090(10) -0.024(7) 0.047(8) -0.001(7)
N84 0.049(7) 0.059(8) 0.240(19) -0.047(10) 0.006(9) 0.020(6)
C90 0.045(8) 0.050(8) 0.21(2) -0.044(10) 0.035(10) 0.005(6)
C91 0.093(13) 0.061(10) 0.20(2) 0.019(11) 0.070(14) 0.040(9)
C92 0.056(8) 0.038(6) 0.153(15) -0.008(8) 0.036(9) 0.016(6)
C95 0.102(12) 0.052(8) 0.071(9) -0.030(7) 0.035(8) 0.001(8)
N105 0.153(15) 0.083(10) 0.24(2) 0.058(12) 0.105(15) 0.083(11)
N113 0.081(8) 0.059(7) 0.076(8) -0.036(6) 0.028(6) -0.015(6)
C114 0.062(8) 0.029(6) 0.180(17) -0.029(8) 0.045(10) 0.007(6)
 
_geom_special_details
;
 All esds (except the esd in the dihedral angle between two l.s. planes)
 are estimated using the full covariance matrix.  The cell esds are taken
 into account individually in the estimation of esds in distances, angles
 and torsion angles; correlations between esds in cell parameters are only
 used when they are defined by crystal symmetry.  An approximate (isotropic)
 treatment of cell esds is used for estimating esds involving l.s. planes.
;
 
loop_
 _geom_bond_atom_site_label_1
 _geom_bond_atom_site_label_2
 _geom_bond_distance
 _geom_bond_site_symmetry_2
 _geom_bond_publ_flag
Mn1 N2 2.148(8) . ?
Mn1 N21 2.155(9) . ?
Mn1 N11 2.158(10) . ?
Mn1 Cl3 2.388(3) . ?
Mn1 N5 2.453(8) . ?
Mn1 Cl4 2.721(3) . ?
Mn2 N1 2.151(8) . ?
Mn2 N6 2.160(10) . ?
Mn2 N23 2.170(9) . ?
Mn2 Cl4 2.387(3) . ?
Mn2 N10 2.459(8) . ?
Mn2 Cl3 2.716(3) . ?
N1 C25 1.316(12) . ?
N1 C13 1.385(12) . ?
N2 C29 1.309(11) . ?
N2 C22 1.406(12) . ?
N3 C29 1.359(12) . ?
N3 C41 1.381(12) . ?
N4 C25 1.338(13) . ?
N4 C56 1.387(12) . ?
N5 C15 1.481(12) . ?
N5 C20 1.484(12) . ?
N5 C49 1.496(14) . ?
N6 C35 1.314(15) . ?
N6 C17 1.433(14) . ?
N7 C26 1.353(12) . ?
N7 C19 1.392(12) . ?
N8 C28 1.345(13) . ?
N8 C31 1.402(12) . ?
C9 C13 1.378(14) . ?
C9 C12 1.411(15) . ?
N10 C14 1.490(13) . ?
N10 C52 1.494(15) . ?
N10 C27 1.508(13) . ?
N11 C36 1.329(15) . ?
N11 C33 1.429(14) . ?
C12 C82 1.415(17) . ?
C12 C73 1.421(14) . ?
C13 C56 1.428(14) . ?
C14 C26 1.503(13) . ?
C15 C29 1.487(13) . ?
C16 C22 1.359(14) . ?
C16 C32 1.418(15) . ?
C17 C76 1.357(18) . ?
C17 C43 1.408(17) . ?
N18 C36 1.323(15) . ?
N18 C45 1.397(16) . ?
C19 C34 1.369(16) . ?
C19 C40 1.405(15) . ?
C20 C28 1.502(13) . ?
N21 C28 1.328(12) . ?
N21 C30 1.394(13) . ?
C22 C41 1.412(14) . ?
N23 C26 1.311(12) . ?
N23 C40 1.381(13) . ?
N24 C35 1.369(15) . ?
N24 C43 1.387(16) . ?
C25 C27 1.499(13) . ?
C30 C38 1.375(14) . ?
C30 C31 1.422(15) . ?
C31 C42 1.361(15) . ?
C32 C72 1.414(16) . ?
C32 C80 1.427(14) . ?
C33 C46 1.358(18) . ?
C33 C45 1.388(18) . ?
C34 C57 1.409(16) . ?
C35 C52 1.509(17) . ?
C36 C49 1.508(17) . ?
C37 C41 1.364(14) . ?
C37 C72 1.427(16) . ?
C38 C55 1.414(16) . ?
C39 C42 1.419(16) . ?
C39 C117 1.427(17) . ?
C39 C55 1.427(18) . ?
C40 C44 1.358(14) . ?
C43 C51 1.391(17) . ?
C44 C64 1.421(16) . ?
C45 C48 1.399(18) . ?
C46 C50 1.389(17) . ?
C47 C48 1.42(2) . ?
C47 C101 1.425(18) . ?
C47 C50 1.45(2) . ?
C50 C106 1.385(19) . ?
C51 C60 1.41(2) . ?
C53 C56 1.359(15) . ?
C53 C82 1.425(16) . ?
C55 C70 1.445(15) . ?
C57 C64 1.423(18) . ?
C57 C110 1.427(17) . ?
C59 C61 1.371(18) . ?
C59 C66 1.39(2) . ?
C60 C102 1.41(2) . ?
C60 C75 1.42(2) . ?
C61 C88 1.404(18) . ?
C61 C108 1.42(2) . ?
N62 C85 1.156(16) . ?
C63 C79 1.346(17) . ?
C63 C64 1.436(16) . ?
C65 C110 1.370(18) . ?
C65 C79 1.43(2) . ?
C66 C83 1.391(19) . ?
C66 C112 1.451(17) . ?
C68 C97 1.352(19) . ?
C68 C82 1.421(17) . ?
C69 C74 1.37(3) . ?
C69 C101 1.39(3) . ?
C70 C86 1.361(18) . ?
C71 C109 1.348(19) . ?
C71 C72 1.420(17) . ?
C73 C81 1.364(17) . ?
C74 C106 1.37(2) . ?
C75 C94 1.40(2) . ?
C75 C76 1.420(18) . ?
N78 C112 1.135(15) . ?
C80 C87 1.351(16) . ?
C81 C97 1.409(19) . ?
C83 C96 1.397(17) . ?
C85 C96 1.427(18) . ?
C86 C99 1.40(2) . ?
C87 C109 1.44(2) . ?
C88 C96 1.359(18) . ?
C94 C107 1.34(2) . ?
N98 C108 1.15(2) . ?
C99 C117 1.390(18) . ?
C100 C107 1.31(3) . ?
C100 C102 1.39(3) . ?
C54 C92 1.382(17) . ?
C54 C67 1.390(19) . ?
C54 C91 1.43(2) . ?
C58 C77 1.397(19) . ?
C58 C114 1.414(17) . ?
C67 C77 1.39(2) . ?
C77 C95 1.437(18) . ?
N84 C90 1.157(17) . ?
C90 C114 1.458(19) . ?
C91 N105 1.12(2) . ?
C92 C114 1.386(18) . ?
C95 N113 1.155(16) . ?
 
loop_
 _geom_angle_atom_site_label_1
 _geom_angle_atom_site_label_2
 _geom_angle_atom_site_label_3
 _geom_angle
 _geom_angle_site_symmetry_1
 _geom_angle_site_symmetry_3
 _geom_angle_publ_flag
N2 Mn1 N21 146.8(3) . . ?
N2 Mn1 N11 88.4(4) . . ?
N21 Mn1 N11 87.5(4) . . ?
N2 Mn1 Cl3 101.9(2) . . ?
N21 Mn1 Cl3 111.0(2) . . ?
N11 Mn1 Cl3 105.1(2) . . ?
N2 Mn1 N5 73.5(3) . . ?
N21 Mn1 N5 73.5(3) . . ?
N11 Mn1 N5 77.2(3) . . ?
Cl3 Mn1 N5 174.9(2) . . ?
N2 Mn1 Cl4 91.0(2) . . ?
N21 Mn1 Cl4 81.8(3) . . ?
N11 Mn1 Cl4 159.6(2) . . ?
Cl3 Mn1 Cl4 94.96(10) . . ?
N5 Mn1 Cl4 83.1(2) . . ?
N1 Mn2 N6 88.6(4) . . ?
N1 Mn2 N23 147.0(3) . . ?
N6 Mn2 N23 88.1(4) . . ?
N1 Mn2 Cl4 101.6(2) . . ?
N6 Mn2 Cl4 105.2(3) . . ?
N23 Mn2 Cl4 111.0(2) . . ?
N1 Mn2 N10 73.8(3) . . ?
N6 Mn2 N10 76.6(3) . . ?
N23 Mn2 N10 73.5(3) . . ?
Cl4 Mn2 N10 175.1(2) . . ?
N1 Mn2 Cl3 90.8(2) . . ?
N6 Mn2 Cl3 159.4(2) . . ?
N23 Mn2 Cl3 81.3(3) . . ?
Cl4 Mn2 Cl3 95.11(9) . . ?
N10 Mn2 Cl3 83.4(2) . . ?
Mn1 Cl3 Mn2 84.53(8) . . ?
Mn2 Cl4 Mn1 84.44(8) . . ?
C25 N1 C13 105.6(8) . . ?
C25 N1 Mn2 117.9(6) . . ?
C13 N1 Mn2 136.5(6) . . ?
C29 N2 C22 106.2(8) . . ?
C29 N2 Mn1 117.3(6) . . ?
C22 N2 Mn1 136.5(6) . . ?
C29 N3 C41 106.8(8) . . ?
C25 N4 C56 107.5(8) . . ?
C15 N5 C20 113.4(8) . . ?
C15 N5 C49 111.9(9) . . ?
C20 N5 C49 111.8(8) . . ?
C15 N5 Mn1 105.3(5) . . ?
C20 N5 Mn1 106.4(6) . . ?
C49 N5 Mn1 107.5(6) . . ?
C35 N6 C17 105.2(10) . . ?
C35 N6 Mn2 116.6(8) . . ?
C17 N6 Mn2 138.2(8) . . ?
C26 N7 C19 107.1(8) . . ?
C28 N8 C31 107.2(8) . . ?
C13 C9 C12 119.9(10) . . ?
C14 N10 C52 113.2(9) . . ?
C14 N10 C27 111.5(8) . . ?
C52 N10 C27 113.1(10) . . ?
C14 N10 Mn2 105.9(6) . . ?
C52 N10 Mn2 108.1(6) . . ?
C27 N10 Mn2 104.2(6) . . ?
C36 N11 C33 104.5(10) . . ?
C36 N11 Mn1 116.7(8) . . ?
C33 N11 Mn1 138.8(8) . . ?
C9 C12 C82 119.3(10) . . ?
C9 C12 C73 121.7(11) . . ?
C82 C12 C73 118.7(11) . . ?
C9 C13 N1 131.7(9) . . ?
C9 C13 C56 119.6(10) . . ?
N1 C13 C56 108.7(8) . . ?
N10 C14 C26 107.7(8) . . ?
N5 C15 C29 108.5(8) . . ?
C22 C16 C32 118.2(10) . . ?
C76 C17 C43 122.3(12) . . ?
C76 C17 N6 129.9(12) . . ?
C43 C17 N6 107.9(11) . . ?
C36 N18 C45 107.2(11) . . ?
C34 C19 N7 133.0(10) . . ?
C34 C19 C40 121.8(10) . . ?
N7 C19 C40 105.2(9) . . ?
N5 C20 C28 109.2(8) . . ?
C28 N21 C30 105.2(9) . . ?
C28 N21 Mn1 116.8(7) . . ?
C30 N21 Mn1 136.9(6) . . ?
C16 C22 N2 130.4(9) . . ?
C16 C22 C41 122.0(10) . . ?
N2 C22 C41 107.6(8) . . ?
C26 N23 C40 106.7(9) . . ?
C26 N23 Mn2 116.0(7) . . ?
C40 N23 Mn2 136.7(7) . . ?
C35 N24 C43 106.6(10) . . ?
N1 C25 N4 113.6(8) . . ?
N1 C25 C27 122.1(9) . . ?
N4 C25 C27 124.3(9) . . ?
N23 C26 N7 112.3(9) . . ?
N23 C26 C14 124.9(9) . . ?
N7 C26 C14 122.5(9) . . ?
C25 C27 N10 108.5(8) . . ?
N21 C28 N8 113.6(9) . . ?
N21 C28 C20 123.4(9) . . ?
N8 C28 C20 123.0(9) . . ?
N2 C29 N3 113.0(8) . . ?
N2 C29 C15 123.3(8) . . ?
N3 C29 C15 123.7(8) . . ?
C38 C30 N21 128.8(10) . . ?
C38 C30 C31 121.9(10) . . ?
N21 C30 C31 109.3(9) . . ?
C42 C31 N8 133.2(10) . . ?
C42 C31 C30 122.0(10) . . ?
N8 C31 C30 104.7(9) . . ?
C72 C32 C16 120.1(10) . . ?
C72 C32 C80 118.1(11) . . ?
C16 C32 C80 121.7(10) . . ?
C46 C33 C45 122.1(12) . . ?
C46 C33 N11 129.9(12) . . ?
C45 C33 N11 107.9(11) . . ?
C19 C34 C57 117.5(11) . . ?
N6 C35 N24 113.6(11) . . ?
N6 C35 C52 126.1(11) . . ?
N24 C35 C52 120.3(11) . . ?
N18 C36 N11 113.8(12) . . ?
N18 C36 C49 121.3(11) . . ?
N11 C36 C49 124.8(11) . . ?
C41 C37 C72 117.7(10) . . ?
C30 C38 C55 116.8(11) . . ?
C42 C39 C117 121.0(12) . . ?
C42 C39 C55 119.7(11) . . ?
C117 C39 C55 119.3(11) . . ?
C44 C40 N23 128.9(10) . . ?
C44 C40 C19 122.5(10) . . ?
N23 C40 C19 108.6(8) . . ?
C37 C41 N3 132.1(10) . . ?
C37 C41 C22 121.6(10) . . ?
N3 C41 C22 106.3(9) . . ?
C31 C42 C39 118.0(11) . . ?
N24 C43 C51 131.6(14) . . ?
N24 C43 C17 106.7(10) . . ?
C51 C43 C17 121.8(13) . . ?
C40 C44 C64 117.2(11) . . ?
C33 C45 N18 106.4(11) . . ?
C33 C45 C48 120.5(13) . . ?
N18 C45 C48 133.1(14) . . ?
C33 C46 C50 120.6(14) . . ?
C48 C47 C101 119.7(16) . . ?
C48 C47 C50 119.5(12) . . ?
C101 C47 C50 120.8(15) . . ?
C45 C48 C47 118.4(13) . . ?
N5 C49 C36 113.8(9) . . ?
C106 C50 C46 124.2(16) . . ?
C106 C50 C47 116.7(13) . . ?
C46 C50 C47 118.8(14) . . ?
C43 C51 C60 117.5(14) . . ?
N10 C52 C35 112.5(10) . . ?
C56 C53 C82 117.7(10) . . ?
C38 C55 C39 121.5(10) . . ?
C38 C55 C70 120.1(11) . . ?
C39 C55 C70 118.3(11) . . ?
C53 C56 N4 132.9(10) . . ?
C53 C56 C13 122.5(10) . . ?
N4 C56 C13 104.6(9) . . ?
C34 C57 C64 120.5(11) . . ?
C34 C57 C110 120.5(12) . . ?
C64 C57 C110 118.9(11) . . ?
C61 C59 C66 120.2(12) . . ?
C51 C60 C102 121.6(18) . . ?
C51 C60 C75 119.8(13) . . ?
C102 C60 C75 118.6(17) . . ?
C59 C61 C88 119.9(14) . . ?
C59 C61 C108 120.0(13) . . ?
C88 C61 C108 120.0(13) . . ?
C79 C63 C64 120.7(13) . . ?
C44 C64 C57 120.3(10) . . ?
C44 C64 C63 121.1(11) . . ?
C57 C64 C63 118.6(11) . . ?
C110 C65 C79 119.3(12) . . ?
C83 C66 C59 119.2(12) . . ?
C83 C66 C112 120.1(15) . . ?
C59 C66 C112 120.7(13) . . ?
C97 C68 C82 120.2(13) . . ?
C74 C69 C101 121.8(15) . . ?
C86 C70 C55 120.8(12) . . ?
C109 C71 C72 120.4(14) . . ?
C32 C72 C71 119.6(11) . . ?
C32 C72 C37 120.4(10) . . ?
C71 C72 C37 120.0(12) . . ?
C81 C73 C12 119.8(12) . . ?
C69 C74 C106 120.8(18) . . ?
C94 C75 C76 121.8(17) . . ?
C94 C75 C60 116.6(14) . . ?
C76 C75 C60 121.6(15) . . ?
C17 C76 C75 117.0(15) . . ?
C63 C79 C65 121.3(13) . . ?
C87 C80 C32 121.9(12) . . ?
C73 C81 C97 121.3(12) . . ?
C12 C82 C68 119.6(11) . . ?
C12 C82 C53 120.9(11) . . ?
C68 C82 C53 119.5(12) . . ?
C66 C83 C96 120.4(14) . . ?
N62 C85 C96 175(2) . . ?
C70 C86 C99 120.6(13) . . ?
C80 C87 C109 118.8(12) . . ?
C96 C88 C61 120.5(12) . . ?
C107 C94 C75 124(2) . . ?
C88 C96 C83 119.6(12) . . ?
C88 C96 C85 121.6(11) . . ?
C83 C96 C85 118.8(12) . . ?
C68 C97 C81 120.2(13) . . ?
C117 C99 C86 121.2(13) . . ?
C107 C100 C102 123(2) . . ?
C69 C101 C47 117.6(18) . . ?
C100 C102 C60 119(2) . . ?
C74 C106 C50 122.1(19) . . ?
C100 C107 C94 119(2) . . ?
N98 C108 C61 179(3) . . ?
C71 C109 C87 121.1(13) . . ?
C65 C110 C57 121.0(13) . . ?
N78 C112 C66 178.9(17) . . ?
C99 C117 C39 119.7(13) . . ?
C92 C54 C67 120.5(14) . . ?
C92 C54 C91 119.7(13) . . ?
C67 C54 C91 119.8(13) . . ?
C77 C58 C114 119.1(14) . . ?
C54 C67 C77 120.0(13) . . ?
C67 C77 C58 120.1(12) . . ?
C67 C77 C95 120.7(13) . . ?
C58 C77 C95 119.1(15) . . ?
N84 C90 C114 170(2) . . ?
N105 C91 C54 177(3) . . ?
C54 C92 C114 120.1(12) . . ?
N113 C95 C77 179(2) . . ?
C92 C114 C58 120.0(12) . . ?
C92 C114 C90 121.2(11) . . ?
C58 C114 C90 118.6(13) . . ?
 
_refine_diff_density_max    0.830
_refine_diff_density_min   -0.838
_refine_diff_density_rms    0.124

_shelx_res_file
;

    G:1

TITL y in R-3
CELL 0.71073 27.8273 27.8273 60.5940 90.000 90.000 120.000
ZERR 18.0000 0.0008 0.0008 0.0028 0.000 0.000 0.000
LATT 3
SYMM -Y, X-Y, Z
SYMM -X+Y, -X, Z
SFAC C H N CL MN
UNIT 1620 1080 360 72 36
MERG 2
FMAP 2
GRID
PLAN 20
TEMP -173
L.S. 10
ACTA
WGHT    0.080500 1495.490723
FVAR       0.01742
MN1   5    0.227569    0.871614    0.110280    11.00000    0.03587    0.03407 =
         0.05784   -0.00452   -0.00748    0.02253
MN2   5    0.204749    0.893994    0.056406    11.00000    0.03347    0.03512 =
         0.05757    0.00914    0.00526    0.02220
CL3   4    0.187054    0.924062    0.096908    11.00000    0.03603    0.03139 =
         0.06115   -0.00169   -0.00468    0.02118
CL4   4    0.257130    0.853364    0.069681    11.00000    0.03365    0.03782 =
         0.05927    0.00413    0.00244    0.02302
CL5   4    0.140604    0.597692    0.117358    11.00000    0.03614    0.03171 =
         0.10534    0.01008    0.00172    0.01856
CL6   4   -0.069019    0.807354    0.049422    11.00000    0.03167    0.03628 =
         0.10322   -0.00286   -0.01082    0.01892
N1    3    0.122049    0.823593    0.056060    11.00000    0.03879    0.02954 =
         0.05649   -0.00594   -0.01112    0.02290
N2    3    0.157274    0.789012    0.111030    11.00000    0.03128    0.04154 =
         0.04550    0.01018    0.00954    0.02488
N3    3    0.120341    0.697321    0.112572    11.00000    0.03162    0.03324 =
         0.09716    0.02291    0.01283    0.01786
AFIX  43
H3    2    0.118475    0.664837    0.113226    11.00000   -1.20000
AFIX   0
N4    3    0.030544    0.786790    0.054353    11.00000    0.03511    0.03159 =
         0.11223   -0.01250   -0.02854    0.01627
AFIX  43
H4    2   -0.001826    0.785090    0.053389    11.00000   -1.20000
AFIX   0
N5    3    0.262311    0.810460    0.122412    11.00000    0.03216    0.03874 =
         0.05590    0.00192   -0.00590    0.01707
N6    3    0.206332    0.888342    0.020885    11.00000    0.08202    0.06047 =
         0.05481    0.01290    0.01583    0.05259
N7    3    0.265848    1.066949    0.053744    11.00000    0.03312    0.04116 =
         0.08406    0.01042    0.00692    0.02599
AFIX  43
H7    2    0.256609    1.092905    0.054246    11.00000   -1.20000
AFIX   0
N8    3    0.400783    0.932380    0.112453    11.00000    0.03728    0.03516 =
         0.06527   -0.01246   -0.01703    0.02284
AFIX  43
H8    2    0.426660    0.923006    0.112426    11.00000   -1.20000
AFIX   0
C9    1    0.121319    0.732749    0.058001    11.00000    0.03872    0.03406 =
         0.08486   -0.00989   -0.02071    0.01839
AFIX  43
H9    2    0.160432    0.748697    0.059037    11.00000   -1.20000
AFIX   0
N10   3    0.143671    0.928913    0.044050    11.00000    0.04331    0.03967 =
         0.05001    0.00565    0.00168    0.02600
N11   3    0.222328    0.873901    0.145765    11.00000    0.06408    0.08555 =
         0.05315   -0.01701   -0.01535    0.05748
C12   1    0.086742    0.674538    0.057867    11.00000    0.06017    0.03887 =
         0.11904   -0.02728   -0.03599    0.03528
C13   1    0.098246    0.766405    0.056626    11.00000    0.03822    0.03925 =
         0.07402   -0.00964   -0.01320    0.02388
C14   1    0.168633    0.986531    0.052801    11.00000    0.03062    0.03130 =
         0.09378    0.01188    0.00253    0.01577
AFIX  23
H14A  2    0.155600    0.985951    0.068054    11.00000   -1.20000
H14B  2    0.157644    1.008695    0.043501    11.00000   -1.20000
AFIX   0
C15   1    0.224201    0.755718    0.112473    11.00000    0.03790    0.02841 =
         0.06804    0.00996    0.00696    0.01752
AFIX  23
H15A  2    0.224710    0.725901    0.121201    11.00000   -1.20000
H15B  2    0.236132    0.754118    0.097230    11.00000   -1.20000
AFIX   0
C16   1    0.067034    0.788807    0.109753    11.00000    0.04075    0.04844 =
         0.06552    0.01823    0.00956    0.02573
AFIX  43
H16   2    0.083248    0.827960    0.108786    11.00000   -1.20000
AFIX   0
C17   1    0.232362    0.871820    0.004508    11.00000    0.07793    0.04299 =
         0.06302    0.01805    0.02481    0.03169
N18   3    0.237471    0.849364    0.178800    11.00000    0.03421    0.08453 =
         0.05305   -0.01073   -0.01264    0.02244
AFIX  43
H18   2    0.248557    0.834173    0.188840    11.00000   -1.20000
AFIX   0
C19   1    0.319464    1.075131    0.054073    11.00000    0.03479    0.04946 =
         0.10199    0.02901    0.01358    0.02515
C20   1    0.320083    0.835538    0.114127    11.00000    0.03455    0.03765 =
         0.07080   -0.00616   -0.01274    0.02299
AFIX  23
H20A  2    0.320111    0.821396    0.099137    11.00000   -1.20000
H20B  2    0.341979    0.825285    0.123940    11.00000   -1.20000
AFIX   0
N21   3    0.316181    0.923105    0.113672    11.00000    0.04578    0.03355 =
         0.07325   -0.01558   -0.02310    0.02434
C22   1    0.099212    0.764895    0.110986    11.00000    0.03732    0.04178 =
         0.04962    0.01203    0.00817    0.01907
N23   3    0.256693    0.983283    0.053133    11.00000    0.03670    0.03965 =
         0.09344    0.02017    0.01834    0.02382
N24   3    0.182255    0.903376   -0.012686    11.00000    0.07924    0.03752 =
         0.04909    0.00770    0.00325    0.01568
AFIX  43
H24   2    0.166384    0.913552   -0.022780    11.00000   -1.20000
AFIX   0
C25   1    0.080255    0.833058    0.054923    11.00000    0.03922    0.02947 =
         0.08627   -0.01244   -0.01856    0.02060
C26   1    0.230632    1.011577    0.052507    11.00000    0.03210    0.03157 =
         0.07774    0.00848   -0.00294    0.01576
C27   1    0.088769    0.890666    0.054896    11.00000    0.02707    0.02989 =
         0.11899    0.00108   -0.00437    0.01625
AFIX  23
H27A  2    0.088683    0.902945    0.070223    11.00000   -1.20000
H27B  2    0.058356    0.891353    0.046689    11.00000   -1.20000
AFIX   0
C28   1    0.345658    0.897514    0.113507    11.00000    0.04189    0.04081 =
         0.04964   -0.00402   -0.01479    0.02004
C29   1    0.167290    0.747860    0.112262    11.00000    0.03319    0.03390 =
         0.05306    0.01710    0.00713    0.01773
C30   1    0.355145    0.979498    0.112273    11.00000    0.04582    0.03858 =
         0.09319   -0.01914   -0.04053    0.02606
C31   1    0.409313    0.986432    0.111404    11.00000    0.05025    0.03957 =
         0.07626   -0.01194   -0.02657    0.02462
C32   1    0.008577    0.753716    0.109948    11.00000    0.03971    0.05192 =
         0.09725    0.03044    0.02095    0.02902
C33   1    0.204959    0.898835    0.162199    11.00000    0.04824    0.08145 =
         0.05163   -0.02834   -0.01744    0.03323
C34   1    0.370874    1.121723    0.054573    11.00000    0.04538    0.05371 =
         0.11176    0.03483    0.02033    0.03055
AFIX  43
H34   2    0.375056    1.157713    0.055397    11.00000   -1.20000
AFIX   0
C35   1    0.177596    0.905889    0.009721    11.00000    0.09086    0.05104 =
         0.05773    0.01596    0.00793    0.04359
C36   1    0.238986    0.844039    0.157154    11.00000    0.04377    0.08882 =
         0.06100   -0.01904   -0.02232    0.03482
C37   1    0.020139    0.671557    0.111812    11.00000    0.03104    0.03410 =
         0.17434    0.04533    0.02547    0.01122
AFIX  43
H37   2    0.004908    0.632514    0.112701    11.00000   -1.20000
AFIX   0
C38   1    0.346518    1.024009    0.112025    11.00000    0.05279    0.03548 =
         0.12391   -0.02769   -0.04607    0.02620
AFIX  43
H38   2    0.310203    1.019133    0.111992    11.00000   -1.20000
AFIX   0
C39   1    0.448811    1.084661    0.111620    11.00000    0.06437    0.03625 =
         0.15650   -0.00399   -0.03766    0.02668
C40   1    0.312705    1.021586    0.054209    11.00000    0.03248    0.04730 =
         0.11621    0.03419    0.01552    0.02676
C41   1    0.076137    0.706733    0.111664    11.00000    0.03084    0.03724 =
         0.10776    0.02501    0.01585    0.02071
C42   1    0.455685    1.037477    0.110845    11.00000    0.05357    0.04309 =
         0.09687   -0.01125   -0.02776    0.02589
AFIX  43
H42   2    0.491567    1.041414    0.109962    11.00000   -1.20000
AFIX   0
C43   1    0.216854    0.881672   -0.016381    11.00000    0.06527    0.02550 =
         0.06536   -0.00195    0.01746    0.00947
C44   1    0.356404    1.012630    0.054471    11.00000    0.03510    0.04763 =
         0.15523    0.04912    0.03095    0.02282
AFIX  43
H44   2    0.351122    0.976217    0.055395    11.00000   -1.20000
AFIX   0
C45   1    0.214997    0.883590    0.182747    11.00000    0.02420    0.06848 =
         0.08032   -0.01223   -0.00098    0.00595
C46   1    0.183778    0.933181    0.159901    11.00000    0.04917    0.07387 =
         0.08525   -0.03462   -0.01485    0.02997
AFIX  43
H46   2    0.177023    0.942296    0.145560    11.00000   -1.20000
AFIX   0
C47   1    0.180803    0.939300    0.200040    11.00000    0.03728    0.05359 =
         0.09855   -0.01214    0.02085    0.00578
C48   1    0.203561    0.903645    0.202043    11.00000    0.04159    0.06944 =
         0.05011   -0.01047   -0.00527   -0.01755
AFIX  43
H48   2    0.210802    0.893720    0.216143    11.00000   -1.20000
AFIX   0
C49   1    0.260022    0.808489    0.147073    11.00000    0.07083    0.09852 =
         0.05952    0.00736   -0.00337    0.06522
AFIX  23
H49A  2    0.297696    0.820759    0.152846    11.00000   -1.20000
H49B  2    0.235641    0.769573    0.151793    11.00000   -1.20000
AFIX   0
C50   1    0.171890    0.955118    0.178321    11.00000    0.04073    0.07960 =
         0.08502   -0.04465   -0.01081    0.02139
C51   1    0.236062    0.870396   -0.035783    11.00000    0.07429    0.04157 =
         0.05975    0.00027    0.01470   -0.01020
AFIX  43
H51   2    0.225434    0.877201   -0.049817    11.00000   -1.20000
AFIX   0
C52   1    0.141030    0.926236    0.019416    11.00000    0.10719    0.06850 =
         0.06258    0.00716   -0.00225    0.06654
AFIX  23
H52A  2    0.152605    0.963633    0.013498    11.00000   -1.20000
H52B  2    0.102190    0.901101    0.014786    11.00000   -1.20000
AFIX   0
C53   1    0.004497    0.686196    0.055483    11.00000    0.03760    0.02750 =
         0.19421   -0.02329   -0.04118    0.01440
AFIX  43
H53   2   -0.034506    0.670802    0.054211    11.00000   -1.20000
AFIX   0
C55   1    0.394270    1.077390    0.111821    11.00000    0.05676    0.03323 =
         0.15301   -0.02269   -0.05448    0.02767
C56   1    0.039357    0.742029    0.055557    11.00000    0.04054    0.03523 =
         0.13556   -0.02447   -0.03610    0.02706
C57   1    0.417366    1.114292    0.053820    11.00000    0.04261    0.06412 =
         0.15465    0.03771    0.00967    0.03036
C59   1    0.117234    0.717146    0.003405    11.00000    0.12630    0.02847 =
         0.09046   -0.00911   -0.06895    0.02136
AFIX  43
H59   2    0.148438    0.753526    0.004262    11.00000   -1.20000
AFIX   0
C60   1    0.271804    0.848546   -0.033852    11.00000    0.07377    0.04058 =
         0.08970   -0.01065    0.02828    0.00560
C61   1    0.124626    0.672011    0.004127    11.00000    0.07892    0.05035 =
         0.11921   -0.01057   -0.06258    0.02697
N62   3   -0.057923    0.512064   -0.003779    11.00000    0.05444    0.05996 =
         0.25643   -0.04440   -0.03815    0.03502
C63   1    0.458933    1.054459    0.052480    11.00000    0.03096    0.05660 =
         0.20709    0.05834    0.02080    0.01932
AFIX  43
H63   2    0.455024    1.018533    0.052530    11.00000   -1.20000
AFIX   0
C64   1    0.410362    1.060034    0.053303    11.00000    0.03444    0.05780 =
         0.16874    0.05264    0.02878    0.02772
C65   1    0.517703    1.154434    0.052784    11.00000    0.03497    0.06838 =
         0.27509    0.08296    0.04308    0.02182
AFIX  43
H65   2    0.553998    1.185893    0.052526    11.00000   -1.20000
AFIX   0
C66   1    0.064035    0.709799    0.001415    11.00000    0.12292    0.04339 =
         0.12051   -0.01864   -0.07010    0.04904
C68   1   -0.006646    0.592972    0.058115    11.00000    0.05496    0.03154 =
         0.29742   -0.04856   -0.06376    0.01763
AFIX  43
H68   2   -0.045689    0.577230    0.056823    11.00000   -1.20000
AFIX   0
C69   1    0.145744    0.994137    0.216632    11.00000    0.06993    0.08240 =
         0.12176   -0.05733    0.03695    0.00606
AFIX  43
H69   2    0.138598    1.009762    0.229281    11.00000   -1.20000
AFIX   0
C70   1    0.388681    1.126275    0.112751    11.00000    0.06096    0.04237 =
         0.19548   -0.02978   -0.05889    0.03259
AFIX  43
H70   2    0.352787    1.122409    0.112323    11.00000   -1.20000
AFIX   0
C71   1   -0.073306    0.660633    0.109834    11.00000    0.03808    0.06028 =
         0.29503    0.06714    0.04555    0.02414
AFIX  43
H71   2   -0.089113    0.621463    0.110148    11.00000   -1.20000
AFIX   0
C72   1   -0.014766    0.695447    0.110583    11.00000    0.02400    0.05508 =
         0.17578    0.04477    0.02331    0.01819
C73   1    0.108515    0.638303    0.060393    11.00000    0.05798    0.03693 =
         0.13654   -0.02432   -0.03643    0.03320
AFIX  43
H73   2    0.147451    0.652989    0.061483    11.00000   -1.20000
AFIX   0
C74   1    0.134151    1.006539    0.196152    11.00000    0.07089    0.09887 =
         0.15848   -0.07969   -0.00331    0.04023
AFIX  43
H74   2    0.116831    1.028421    0.194878    11.00000   -1.20000
AFIX   0
C75   1    0.286458    0.838357   -0.012598    11.00000    0.09031    0.03541 =
         0.10783    0.01106    0.05580    0.01844
C76   1    0.266175    0.850119    0.006972    11.00000    0.07458    0.04986 =
         0.09283    0.01483    0.03871    0.02839
AFIX  43
H76   2    0.275854    0.843101    0.021161    11.00000   -1.20000
AFIX   0
N78   3    0.049883    0.794792    0.000236    11.00000    0.15771    0.04861 =
         0.10096   -0.03447   -0.06512    0.06058
C79   1    0.509942    1.099608    0.051638    11.00000    0.03628    0.07951 =
         0.24538    0.07990    0.03074    0.03320
AFIX  43
H79   2    0.541406    1.094995    0.050255    11.00000   -1.20000
AFIX   0
C80   1   -0.028143    0.775332    0.107888    11.00000    0.03504    0.06225 =
         0.12743    0.02462    0.01759    0.03331
AFIX  43
H80   2   -0.012978    0.814317    0.106685    11.00000   -1.20000
AFIX   0
C81   1    0.073340    0.582363    0.061246    11.00000    0.07061    0.03557 =
         0.22717   -0.03846   -0.05877    0.03490
AFIX  43
H81   2    0.088241    0.558285    0.062264    11.00000   -1.20000
AFIX   0
C82   1    0.028468    0.651539    0.057380    11.00000    0.05841    0.02662 =
         0.18795   -0.03185   -0.05240    0.01858
C83   1    0.018825    0.656296   -0.000083    11.00000    0.10023    0.05781 =
         0.14078   -0.03661   -0.07657    0.04976
AFIX  43
H83   2   -0.017476    0.650926   -0.001792    11.00000   -1.20000
AFIX   0
C85   1   -0.020884    0.556157   -0.000802    11.00000    0.07787    0.03841 =
         0.17464   -0.03512   -0.05273    0.03638
C86   1    0.434248    1.177785    0.114232    11.00000    0.07703    0.03963 =
         0.22490   -0.02745   -0.07435    0.03042
AFIX  43
H86   2    0.429759    1.209315    0.115658    11.00000   -1.20000
AFIX   0
C87   1   -0.083827    0.742001    0.107597    11.00000    0.03799    0.06761 =
         0.21234    0.05847    0.03242    0.03280
AFIX  43
H87   2   -0.107562    0.757319    0.106693    11.00000   -1.20000
AFIX   0
C88   1    0.078378    0.618231    0.003699    11.00000    0.07626    0.03956 =
         0.13285   -0.00656   -0.04421    0.02705
AFIX  43
H88   2    0.083391    0.587071    0.005370    11.00000   -1.20000
AFIX   0
C94   1    0.319760    0.813682   -0.011980    11.00000    0.10234    0.05502 =
         0.12949    0.01789    0.06357    0.04093
AFIX  43
H94   2    0.329149    0.805524    0.002056    11.00000   -1.20000
AFIX   0
C96   1    0.026478    0.610414    0.000910    11.00000    0.06370    0.03034 =
         0.17843   -0.02341   -0.06152    0.02167
C97   1    0.015323    0.559577    0.060647    11.00000    0.05819    0.02745 =
         0.34927   -0.03214   -0.06030    0.01811
AFIX  43
H97   2   -0.008437    0.520622    0.062027    11.00000   -1.20000
AFIX   0
N98   3    0.222627    0.685717    0.008526    11.00000    0.05679    0.08201 =
         0.25926    0.06647   -0.04741   -0.00437
C99   1    0.487572    1.184737    0.113675    11.00000    0.06283    0.04335 =
         0.20597   -0.02003   -0.05634    0.02222
AFIX  43
H99   2    0.518871    1.221073    0.114449    11.00000   -1.20000
AFIX   0
C100  1    0.327064    0.812544   -0.049453    11.00000    0.07301    0.08378 =
         0.17501   -0.03883    0.07001    0.00612
AFIX  43
H100  2    0.342850    0.805578   -0.062095    11.00000   -1.20000
AFIX   0
C101  1    0.167617    0.959415    0.219416    11.00000    0.06468    0.08237 =
         0.09533   -0.04681    0.02583   -0.00210
AFIX  43
H101  2    0.173603    0.949388    0.233713    11.00000   -1.20000
AFIX   0
C102  1    0.292304    0.834575   -0.052576    11.00000    0.06872    0.06276 =
         0.12104   -0.02280    0.04099   -0.00911
AFIX  43
H102  2    0.282627    0.840061   -0.067016    11.00000   -1.20000
AFIX   0
C106  1    0.147250    0.987742    0.177456    11.00000    0.06052    0.08527 =
         0.12863   -0.05652   -0.01345    0.03855
AFIX  43
H106  2    0.139168    0.997401    0.163460    11.00000   -1.20000
AFIX   0
C107  1    0.339148    0.800905   -0.029947    11.00000    0.10981    0.07012 =
         0.18739    0.00796    0.09746    0.03729
AFIX  43
H107  2    0.361189    0.783773   -0.028602    11.00000   -1.20000
AFIX   0
C108  1    0.178880    0.679668    0.006783    11.00000    0.07451    0.05180 =
         0.21699    0.02688   -0.06528    0.00577
C109  1   -0.106567    0.682852    0.108680    11.00000    0.02791    0.07048 =
         0.36889    0.05972    0.02905    0.02224
AFIX  43
H109  2   -0.145685    0.659078    0.108580    11.00000   -1.20000
AFIX   0
C110  1    0.472212    1.161023    0.054257    11.00000    0.04334    0.04727 =
         0.17663    0.04792    0.00288    0.01574
AFIX  43
H110  2    0.477253    1.197278    0.055591    11.00000   -1.20000
AFIX   0
C112  1    0.055705    0.757239    0.000641    11.00000    0.13584    0.04737 =
         0.11123   -0.02750   -0.07188    0.05412
C117  1    0.495632    1.139435    0.112008    11.00000    0.05380    0.04267 =
         0.15841    0.00044   -0.03601    0.01963
AFIX  43
H117  2    0.532128    1.144921    0.111133    11.00000   -1.20000
AFIX   0
C54   1    0.787874    0.995119    0.164099    11.00000    0.08086    0.03800 =
         0.13914    0.00825    0.06031    0.02013
C58   1    0.695462    1.008913    0.166903    11.00000    0.05780    0.05047 =
         0.13267   -0.04238    0.04069    0.00215
AFIX  43
H58   2    0.664023    1.013769    0.167310    11.00000   -1.20000
AFIX   0
C67   1    0.734905    0.948932    0.164711    11.00000    0.10403    0.03969 =
         0.10098   -0.00831    0.06280    0.00615
AFIX  43
H67   2    0.730195    0.912722    0.163967    11.00000   -1.20000
AFIX   0
C77   1    0.688768    0.955696    0.166413    11.00000    0.08019    0.04633 =
         0.08971   -0.02389    0.04720   -0.00085
N84   3    0.763548    1.154789    0.170820    11.00000    0.04896    0.05886 =
         0.24022   -0.04726    0.00628    0.02018
C90   1    0.756217    1.110780    0.167247    11.00000    0.04456    0.04999 =
         0.20922   -0.04375    0.03550    0.00532
C91   1    0.834939    0.987940    0.161655    11.00000    0.09323    0.06079 =
         0.19841    0.01864    0.06978    0.04037
C92   1    0.795175    1.048009    0.164807    11.00000    0.05621    0.03759 =
         0.15289   -0.00839    0.03585    0.01574
AFIX  43
H92   2    0.831462    1.079356    0.163937    11.00000   -1.20000
AFIX   0
C95   1    0.633674    0.908381    0.166827    11.00000    0.10200    0.05175 =
         0.07100   -0.03024    0.03505    0.00123
N105  3    0.871550    0.982417    0.158906    11.00000    0.15262    0.08346 =
         0.23645    0.05846    0.10502    0.08329
N113  3    0.589371    0.870369    0.166942    11.00000    0.08091    0.05928 =
         0.07609   -0.03553    0.02796   -0.01545
C114  1    0.749669    1.055414    0.166785    11.00000    0.06171    0.02863 =
         0.17956   -0.02937    0.04525    0.00663
HKLF 4

REM  y in R-3
REM R1 =  0.1486 for   10550 Fo > 4sig(Fo)  and  0.2416 for all   20744 data
REM   1045 parameters refined using      0 restraints

END

WGHT      0.0806   1494.0691

REM Highest difference peak  0.830,  deepest hole -0.838,  1-sigma level  0.124
Q1    1   0.0131  0.9860  0.0679  11.00000  0.05    0.83
Q2    1   0.0000  1.0000  0.0000  10.16667  0.05    0.83
Q3    1   0.1358  1.0190  0.1198  11.00000  0.05    0.78
Q4    1   0.3531  0.8063  0.0470  11.00000  0.05    0.68
Q5    1   0.6230  1.2959  0.0956  11.00000  0.05    0.58
Q6    1   0.6232  1.3009  0.0686  11.00000  0.05    0.55
Q7    1   0.0161  0.9881  0.2361  11.00000  0.05    0.54
Q8    1   0.0831  1.0158  0.1216  11.00000  0.05    0.54
Q9    1   0.3333  0.6667 -0.0381  10.33333  0.05    0.54
Q10   1   0.0548  0.9810  0.0269  11.00000  0.05    0.53
Q11   1   0.0395  0.9804  0.0441  11.00000  0.05    0.53
Q12   1   0.3070  0.6498  0.0150  11.00000  0.05    0.52
Q13   1   0.3216  0.6821  0.0444  11.00000  0.05    0.52
Q14   1   0.3333  0.6667  0.1610  10.33333  0.05    0.51
Q15   1   0.3183  0.6803  0.0997  11.00000  0.05    0.51
Q16   1   0.3586  0.6999 -0.0122  11.00000  0.05    0.50
Q17   1   0.3074  0.6833 -0.0387  11.00000  0.05    0.50
Q18   1   0.1969  0.8890  0.1112  11.00000  0.05    0.49
Q19   1   0.3127  0.7047  0.1219  11.00000  0.05    0.49
Q20   1   0.2663  0.8428 -0.0586  11.00000  0.05    0.48
;
_shelx_res_checksum   55117

_shelx_hkl_file
;
   0   3   0    2.90    0.49
   2  -4   0    5.75    0.49
   2  -4   0    5.78    0.68
   2   2   0    6.01    0.72
  -2   4   0    4.81    0.56
   4  -2   0    6.63    0.54
   4  -5   0   89.71    2.06
   1   4   0   83.36    2.61
   4  -5   0   91.02    1.95
  -1  -4   0   90.56    2.64
  -4   5   0   87.23    1.91
   1  -5   0   82.07    2.31
   1  -5   0   89.77    2.62
   4   1   0   87.92    2.25
  -5   4   0   92.23    1.98
   5  -4   0   88.57    1.91
  -1   5   0   86.80    2.61
  -1   5   0   86.24    2.11
  -4  -1   0   87.70    2.06
   3  -6   0  146.45    3.44
   3   3   0  141.57    3.58
   3  -6   0  136.97    3.03
   6  -3   0  134.66    3.45
  -3  -3   0  145.90    3.47
  -3   6   0  141.26    4.14
  -3   6   0  148.33    2.93
  -6   6   0    1.05    0.42
   6   0   0    1.79    0.51
   0  -6   0    1.36    0.69
   0   6   0    1.16    0.68
   6  -6   0    1.98    0.49
   0   6   0    1.50    0.50
   2   5   0  226.65    5.26
   5  -7   0  220.66    4.10
   5  -7   0  233.66    4.54
  -5   7   0  236.45    4.15
  -2  -5   0  226.66    5.18
   2  -7   0  235.04    5.19
   5   2   0  231.65    4.86
   2  -7   0  221.83    4.41
  -7   5   0  240.05    4.27
  -5  -2   0  228.99    4.51
  -2   7   0  230.67    4.41
  -2   7   0  227.42    5.08
   7  -5   0  224.51    4.11
   7  -8   0   10.39    0.86
   1   7   0    8.29    0.99
   1   7   0    8.80    1.32
  -1  -7   0   10.71    1.41
  -7   8   0    8.94    0.84
   4  -8   0  441.45    7.23
   4  -8   0  457.58    8.12
   4   4   0  435.67    8.27
   8  -4   0  432.98    7.21
  -4  -4   0  444.38    8.03
  -4   8   0  442.98    7.79
  -4   8   0  448.02    7.20
  -8   7   0   11.03    0.90
   7   1   0    8.41    1.08
   1  -8   0    8.58    1.31
  -1   8   0    9.11    0.96
  -1   8   0   10.24    1.39
   8  -7   0    8.72    0.84
   3   6   0  253.46    6.14
   6  -9   0  256.99    4.85
   6  -9   0  266.62    5.47
  -3  -6   0  261.92    6.04
  -6   9   0  258.90    4.78
   3  -9   0  247.88    5.11
   6   3   0  260.81    5.77
   3  -9   0  256.45    5.99
  -9   6   0  268.88    5.05
  -6  -3   0  265.02    5.38
  -3   9   0  261.94    5.10
   9  -6   0  257.21    4.80
  -3   9   0  257.87    5.90
   0  -9   0   78.82    3.36
  -9   9   0   81.54    2.36
   9   0   0   76.76    2.49
   0   9   0   79.49    2.74
   9  -9   0   80.56    2.29
   0   9   0   80.67    3.42
   8 -10   0   70.84    2.19
   2   8   0   67.13    3.17
   8 -10   0   66.67    2.40
  -8  10   0   68.20    2.15
  -2  -8   0   70.59    3.18
   5   5   0  579.28   10.74
   5 -10   0  577.73    9.44
   5 -10   0  589.37   10.48
  -5  10   0  580.95   10.08
  -5  -5   0  590.13   10.44
  -5  10   0  606.20    9.45
  10  -5   0  590.77    9.46
 -10   8   0   70.30    2.27
   2 -10   0   66.79    3.08
   8   2   0   71.09    2.75
  -2  10   0   66.98    2.44
  -2  10   0   67.06    3.06
  10  -8   0   67.08    2.12
  -8  -2   0   69.10    2.26
  10 -11   0    6.02    0.89
   1  10   0    6.42    1.32
   1  10   0    6.24    1.50
  -1 -10   0    4.91    1.42
 -10  11   0    7.65    1.09
   4   7   0   27.59    2.18
   7 -11   0   30.43    1.96
   7 -11   0   29.30    1.53
  11  -4   0   32.19    1.77
  -7  11   0   31.47    1.54
  -4  -7   0   28.68    2.14
 -11   7   0   31.05    1.67
   4 -11   0   29.16    2.13
   4 -11   0   30.89    1.70
   7   4   0   28.32    2.07
  -4  11   0   27.72    1.60
  -7  -4   0   31.65    1.87
  -4  11   0   31.00    2.09
  11  -7   0   28.21    1.47
 -11  10   0    6.35    0.97
  10   1   0    5.97    1.03
   1 -11   0    4.84    1.46
  11 -10   0    5.03    0.85
  -1  11   0    3.66    1.13
  -1  11   0    6.05    1.08
   9 -12   0   16.48    1.24
   9 -12   0   16.91    1.51
   3   9   0   17.82    1.95
  -3  -9   0   13.86    2.23
  -9  12   0   15.47    1.23
   6   6   0    7.72    1.44
   6 -12   0   10.26    1.51
   6 -12   0   10.24    1.11
  -6  -6   0   11.58    1.52
  12  -6   0   10.47    1.13
  -6  12   0   11.20    1.14
  -6  12   0   12.62    1.47
   9   3   0   16.95    1.71
   3 -12   0   16.64    2.29
   3 -12   0   16.76    1.45
 -12   9   0   14.97    1.29
  12  -9   0   16.89    1.23
  -3  12   0   17.31    1.86
  -3  12   0   15.91    1.40
  -9  -3   0   17.63    1.39
 -12  12   0   11.09    1.38
  12   0   0    9.05    1.26
   0 -12   0   10.18    1.76
   0  12   0    8.85    1.62
   0  12   0    7.53    1.23
  12 -12   0    7.89    0.97
   2  11   0    1.04    0.88
  11 -13   0    1.06    0.64
   2  11   0    1.08    0.76
  11 -13   0    0.83    0.53
 -11  13   0    1.03    0.61
  -2 -11   0    0.74    0.86
   8 -13   0   69.68    3.09
   5   8   0   65.35    3.46
   8 -13   0   66.19    2.48
  -8  13   0   68.77    2.44
  13  -5   0   67.33    2.73
   8   5   0   67.12    3.29
   5 -13   0   61.46    5.26
   5 -13   0   68.50    2.69
  -5  13   0   68.36    3.19
  -8  -5   0   67.43    2.90
  -5  13   0   67.03    2.62
  13  -8   0   67.20    2.42
  11   2   0    0.83    0.71
 -13  11   0    0.10    0.49
   2 -13   0    1.23    0.95
  -2  13   0    1.24    0.71
  -2  13   0   -0.18    0.67
  13 -11   0    0.42    0.49
  13 -14   0    4.28    0.87
   1  13   0    1.31    1.01
   1  13   0    3.51    1.01
 -13  14   0    4.62    0.96
  -1 -13   0    3.63    1.31
  10 -14   0    8.99    1.13
   4  10   0    8.36    1.62
  10 -14   0   10.29    1.47
 -10  14   0    9.36    1.17
  -4 -10   0    9.11    1.76
   7   7   0   15.36    1.99
   7 -14   0   17.61    1.49
  -7  14   0   18.85    1.80
  -7  14   0   17.57    1.48
  -7  -7   0   15.24    1.95
  14  -7   0   16.19    1.45
  10   4   0    7.72    1.48
 -14  10   0    9.06    1.21
   4 -14   0    9.05    1.25
   4 -14   0   10.01    1.72
  -4  14   0    7.46    1.51
  -4  14   0    9.62    1.29
 -10  -4   0    8.79    1.21
  14 -10   0    8.71    1.16
  13   1   0    3.63    1.01
   1 -14   0    3.76    1.31
 -14  13   0    3.68    0.94
  14 -13   0    4.81    0.91
  -1  14   0    4.48    1.34
  -1  14   0    2.85    0.88
   3  12   0    7.26    1.57
  12 -15   0    7.78    1.35
   3  12   0    8.60    1.53
  12 -15   0   10.80    1.19
 -12  15   0    7.11    1.46
  -3 -12   0    8.80    1.77
   6   9   0    2.41    1.16
   9 -15   0    4.01    0.90
  -6  -9   0    1.96    1.06
  15  -6   0    3.74    0.97
   6 -15   0    5.40    1.11
   6 -15   0    2.35    1.15
   9   6   0    2.13    1.11
  -6  15   0    5.23    1.24
  -9  -6   0    2.55    0.97
  -6  15   0    2.70    0.84
  15  -9   0    3.36    0.90
  12   3   0   11.80    1.70
   3 -15   0    6.20    1.53
 -15  12   0    8.17    1.26
  15 -12   0    8.28    1.08
  -3  15   0    4.18    1.26
  -3  15   0    7.58    1.30
   0 -15   0   34.67    2.98
  15   0   0   35.60    2.31
 -15  15   0   34.72    2.02
   0  15   0   32.55    2.31
  15 -15   0   35.68    1.91
   0  15   0   35.05    2.94
  14 -16   0    0.21    0.52
  14 -16   0    0.70    0.67
   2  14   0    0.32    0.65
 -14  16   0    0.28    0.52
  -2 -14   0   -0.01    0.85
  11 -16   0    3.44    0.87
   5  11   0    2.38    1.24
  -5 -11   0    3.51    1.26
  16  -5   0    3.72    1.15
 -11  16   0    3.72    0.92
   8 -16   0   11.41    1.36
   8 -16   0   12.58    1.91
   8   8   0   14.48    2.09
  16  -8   0   13.49    1.44
  -8  16   0   15.51    1.48
  -8  -8   0   11.74    1.79
  11   5   0    1.75    0.99
   5 -16   0    5.00    1.46
   5 -16   0    2.90    0.87
  16 -11   0    3.43    0.91
 -11  -5   0    5.58    1.10
  -5  16   0    3.29    1.12
  -5  16   0    3.37    0.98
 -16  14   0    1.08    0.66
  14   2   0    0.57    0.75
   2 -16   0    1.15    1.08
  -2  16   0    0.45    0.79
  -2  16   0    0.71    0.73
  16 -14   0    0.59    0.53
   1  16   0    3.70    1.13
  16 -17   0    4.72    1.04
 -16  17   0    5.22    1.11
  -1 -16   0    3.94    1.45
  17  -1   0    6.19    1.30
   4  13   0    2.13    1.05
  13 -17   0    5.01    1.02
 -13  17   0    2.40    0.79
  -4 -13   0    2.72    1.23
  10 -17   0    5.28    1.33
   7  10   0    5.22    1.50
  10 -17   0    6.38    1.14
  17  -7   0    7.28    1.27
  -7 -10   0    6.89    1.52
 -10  17   0    6.72    1.18
   7 -17   0    7.88    1.31
   7 -17   0    5.47    1.42
  10   7   0    6.64    1.46
  -7  17   0    6.02    1.31
  17 -10   0   10.13    1.28
 -10  -7   0    6.75    1.31
  -7  17   0    6.18    1.12
   4 -17   0    1.79    1.16
  13   4   0    2.38    1.04
 -17  13   0    3.81    1.04
  17 -13   0    2.81    0.87
  -4  17   0    2.77    0.93
  -4  17   0    1.63    0.99
 -13  -4   0    2.07    0.78
 -17  16   0    4.24    1.06
   1 -17   0    4.78    1.57
  16   1   0    3.74    1.24
  -1  17   0    3.54    1.19
  -1  17   0    2.15    1.19
  17 -16   0    3.92    0.91
   3  15   0   -0.15    0.64
   3  15   0    0.00    0.68
  15 -18   0    0.01    0.50
  15 -18   0    0.24    1.09
  -3 -15   0    0.09    0.90
 -15  18   0   -0.08    0.52
  12 -18   0   29.18    2.38
   6  12   0   31.73    2.97
  12 -18   0   27.21    1.93
  18  -6   0   28.23    2.16
 -12  18   0   27.10    1.88
  -6 -12   0   30.01    2.76
   9 -18   0   44.20    2.44
   9   9   0   42.70    3.25
   9 -18   0   46.15    3.15
  18  -9   0   41.92    2.33
  -9  -9   0   44.77    2.90
  -9  18   0   42.01    2.35
  12   6   0   30.38    2.64
   6 -18   0   29.44    2.80
  18 -12   0   26.17    1.79
 -12  -6   0   24.13    3.31
  -6  18   0   29.41    2.56
  -6  18   0   28.09    2.05
   3 -18   0   -0.60    0.77
 -18  15   0    0.52    0.73
  15   3   0    0.10    0.84
  18 -15   0    1.14    0.61
  -3  18   0   -1.52    0.69
  -3  18   0    0.20    0.62
  18   0   0   29.29    2.35
 -18  18   0   24.14    1.95
   0 -18   0   30.68    3.20
  18 -18   0   30.07    2.01
   0  18   0   29.08    2.45
  17 -19   0    6.78    1.24
   2  17   0    8.99    1.69
  17 -19   0   10.54    1.89
  -2 -17   0    9.25    2.04
 -17  19   0    5.60    1.24
  14 -19   0   -0.09    0.56
   5  14   0    1.10    0.90
  14 -19   0    0.83    0.82
   5  14   0   -0.24    0.65
  -5 -14   0    1.00    1.18
  19  -5   0    2.78    1.03
 -14  19   0    1.56    0.75
   8  11   0   20.30    2.58
  11 -19   0   18.62    1.72
  11 -19   0   17.11    2.19
  19  -8   0   20.64    1.86
 -11  19   0   20.35    1.73
  -8 -11   0   18.05    2.22
   8 -19   0   23.43    2.63
  11   8   0   19.25    2.41
   8 -19   0   20.41    1.85
 -11  -8   0   20.36    2.09
  -8  19   0   20.00    1.78
  -8  19   0   25.05    2.35
  19 -11   0   19.11    1.68
  14   5   0    0.80    0.96
   5 -19   0    1.77    1.22
  -5  19   0    0.15    0.88
  19 -14   0    1.39    0.76
 -14  -5   0    1.85    0.78
  -5  19   0    0.01    0.66
   2 -19   0    5.44    1.86
  17   2   0    6.56    1.59
 -19  17   0    8.09    1.43
  19 -17   0    8.13    1.30
  -2  19   0    5.74    1.53
  -2  19   0    5.32    1.44
   1  19   0   13.30    2.52
  19 -20   0   18.07    1.78
   1  19   0   14.54    2.17
  -1 -19   0   13.65    2.59
  20  -1   0   14.51    2.10
 -19  20   0   16.89    1.80
   4  16   0    0.58    0.76
  16 -20   0    1.17    0.73
   4  16   0    0.93    0.93
  16 -20   0    0.24    0.73
  -4 -16   0    1.86    1.34
 -16  20   0    0.76    0.71
  13 -20   0   17.38    1.70
  13 -20   0   16.93    2.12
   7  13   0   15.26    2.63
  20  -7   0   15.10    1.77
  -7 -13   0   17.02    2.35
 -13  20   0   16.35    1.65
  10  10   0    1.58    1.39
  10 -20   0    0.81    1.03
  10 -20   0    1.01    0.75
  20 -10   0    3.09    0.94
 -10 -10   0    2.08    1.04
 -10  20   0    2.26    0.90
   7 -20   0   15.80    2.60
  13   7   0   14.36    2.34
 -13  -7   0   12.84    1.66
  20 -13   0   16.63    1.62
  -7  20   0   19.84    1.89
  -7  20   0   16.73    2.21
  16   4   0   -1.22    0.81
 -20  16   0   -0.17    0.72
   4 -20   0   -0.04    0.96
  -4  20   0    1.62    1.06
  20 -16   0    0.81    0.67
  -4  20   0    1.19    0.83
   1 -20   0   15.63    2.72
 -20  19   0   15.70    1.75
  19   1   0   17.14    2.27
  -1  20   0   19.90    2.26
  20 -19   0   15.62    1.70
  18 -21   0    3.68    1.09
   3  18   0    2.90    1.32
   3  18   0    3.70    1.73
  18 -21   0    1.81    1.04
  -3 -18   0    2.89    1.58
 -18  21   0    3.81    1.19
  15 -21   0   19.20    2.26
   6  15   0   13.92    2.46
  15 -21   0   17.88    1.83
   6  15   0   19.31    2.33
 -15  21   0   17.49    1.74
  -6 -15   0   18.24    2.66
  21  -6   0   18.13    2.06
  12 -21   0   12.58    2.16
   9  12   0   13.48    2.37
  12 -21   0   11.79    1.61
  -9 -12   0   11.92    2.16
 -12  21   0   12.51    1.78
  21  -9   0   14.86    1.74
   9 -21   0   13.08    1.73
   9 -21   0   11.74    2.18
  12   9   0   14.99    2.62
  -9  21   0   12.46    1.63
 -12  -9   0   13.58    1.89
  21 -12   0   14.34    1.59
  15   6   0   21.87    2.58
   6 -21   0   19.87    2.79
  -6  21   0   17.07    2.98
  -6  21   0   16.69    1.88
 -15  -6   0   18.79    2.18
  21 -15   0   16.37    1.63
  18   3   0    2.69    1.35
 -21  18   0    5.16    1.29
   3 -21   0    1.01    1.43
  -3  21   0    3.33    1.27
  21 -18   0    3.66    1.12
   0 -21   0   53.99    7.54
  21   0   0   56.31    3.56
 -21  21   0   57.57    3.08
   0  21   0   62.61    4.70
  21 -21   0   52.18    2.81
   0  21   0   57.48    3.70
  20 -22   0    1.23    1.01
   2  20   0    2.31    1.55
   2  20   0    0.68    1.11
  20 -22   0    0.97    0.78
 -20  22   0    1.85    1.01
  22  -2   0   -1.38    0.84
   5  17   0   -0.21    1.05
   5  17   0    1.83    1.18
  17 -22   0    0.76    1.02
  17 -22   0    1.34    0.84
  -5 -17   0    1.10    1.26
  22  -5   0    1.17    1.08
 -17  22   0    1.51    0.92
   8  14   0   21.12    3.06
   8  14   0   21.16    2.50
  14 -22   0   22.54    2.61
  14 -22   0   18.13    1.92
  22  -8   0   19.32    2.11
 -14  22   0   19.61    1.87
  -8 -14   0   20.20    2.61
  11 -22   0    0.46    0.77
  11 -22   0    0.39    1.14
  11  11   0    1.96    1.24
 -11 -11   0    0.32    1.04
 -11  22   0    0.01    0.67
  22 -11   0   -0.06    0.73
   8 -22   0   17.30    2.79
  14   8   0   15.20    2.65
 -14  -8   0   19.21    2.02
  -8  22   0   19.18    1.99
  22 -14   0   16.73    1.74
  -8  22   0   18.11    2.43
  17   5   0    0.97    1.14
   5 -22   0    3.05    1.58
  -5  22   0   -0.30    0.84
  -5  22   0   -0.38    0.71
  22 -17   0    1.62    0.95
  20   2   0    0.61    1.21
   2 -22   0    1.53    1.89
 -22  20   0    0.90    0.96
  22 -20   0    0.64    0.74
  -2  22   0    0.77    1.04
  -2  22   0   -0.47    1.16
   1  22   0    6.74    2.10
  22 -23   0    5.67    1.69
   1  22   0    6.69    1.89
  -1 -22   0    3.75    1.93
 -22  23   0    4.16    1.11
  23  -1   0    7.11    1.63
  19 -23   0    2.60    1.40
   4  19   0    2.62    1.62
  19 -23   0    2.15    0.98
   4  19   0    3.93    2.34
 -19  23   0    4.72    1.27
  -4 -19   0    1.63    1.92
   7  16   0    0.64    1.35
   7  16   0   -0.04    0.97
  16 -23   0    1.47    1.17
  16 -23   0    0.64    0.85
  -7 -16   0   -0.25    1.14
 -16  23   0    1.48    0.82
  23  -7   0   -0.92    0.74
  13 -23   0    1.10    1.36
  10  13   0   -0.24    1.13
 -13  23   0    1.12    0.93
 -10 -13   0    0.27    1.06
  23 -10   0    1.07    0.89
  13  10   0    0.37    1.27
  10 -23   0    3.49    1.59
  10 -23   0    0.20    0.86
 -13 -10   0    1.98    1.10
  23 -13   0    1.03    0.83
 -10  23   0    3.14    1.16
  16   7   0   -0.45    1.06
   7 -23   0   -1.84    1.04
  23 -16   0    1.03    0.86
  -7  23   0    2.53    1.12
  -7  23   0    0.88    1.00
 -16  -7   0    2.14    0.91
   4 -23   0    2.48    1.75
 -23  19   0    3.32    1.30
  19   4   0    2.66    1.65
  -4  23   0    3.87    1.37
  23 -19   0    3.76    1.19
  -4  23   0    2.45    1.41
 -23  22   0    4.96    1.30
   1 -23   0    4.65    1.95
  -1  23   0    4.31    1.56
  -1  23   0    5.67    1.88
   3  21   0   -0.07    2.05
   3  21   0    1.85    1.35
  21 -24   0    4.05    1.19
  21 -24   0    4.05    1.46
 -21  24   0    2.73    1.15
  -3 -21   0    1.45    1.54
  18 -24   0    1.56    0.97
  18 -24   0   -0.26    0.95
   6  18   0    0.90    1.16
 -18  24   0    0.72    0.82
  24  -6   0    0.22    0.94
  -6 -18   0   -0.60    1.23
  15 -24   0    6.56    1.48
  15 -24   0    8.78    1.99
   9  15   0    8.55    2.34
 -15  24   0    9.40    1.67
  24  -9   0    6.92    1.69
  -9 -15   0    8.80    2.09
  12  12   0    4.40    1.78
  12 -24   0    4.75    1.29
  12 -24   0    5.87    1.95
  24 -12   0    5.45    1.44
 -12  24   0    4.77    1.34
 -12 -12   0    5.05    1.66
  15   9   0    4.70    1.85
   9 -24   0    7.76    2.11
 -15  -9   0    8.82    1.61
  24 -15   0    8.32    1.56
  -9  24   0    7.20    1.55
  18   6   0    2.35    1.40
   6 -24   0    3.13    1.70
  24 -18   0    0.06    0.75
  -6  24   0    0.90    0.94
  -6  24   0    0.45    0.90
   3 -24   0    4.49    1.77
  21   3   0    0.27    1.27
 -24  21   0    2.03    1.22
  -3  24   0    2.72    1.55
  -3  24   0    2.47    1.31
   0 -24   0    2.87    1.72
 -24  24   0    4.80    1.39
   0  24   0    2.41    1.38
  24 -24   0    1.88    1.05
   2  23   0    4.91    1.66
  23 -25   0    5.66    1.44
  23 -25   0    5.47    1.55
  -2 -23   0    2.90    1.94
 -23  25   0    4.80    1.41
  25  -2   0    5.74    1.64
  20 -25   0   -0.35    0.85
   5  20   0    3.35    1.54
  20 -25   0    2.38    1.35
  -5 -20   0    1.58    1.67
  25  -5   0    0.78    1.34
 -20  25   0   -0.17    0.81
  17 -25   0    3.40    1.57
  17 -25   0    3.22    1.19
   8  17   0    0.94    1.44
   8  17   0    3.30    1.60
  25  -8   0    5.19    1.60
  -8 -17   0    2.09    1.40
 -17  25   0    2.18    1.03
  14 -25   0   -0.01    1.14
  11  14   0    2.68    1.47
  14 -25   0    1.24    0.92
 -14  25   0    1.85    1.13
  25 -11   0    2.81    1.17
 -11 -14   0    1.66    1.22
  11 -25   0    0.86    1.43
  14  11   0   -0.33    1.29
 -11  25   0    1.22    1.04
  25 -14   0   -0.64    1.01
 -14 -11   0    1.43    1.05
   8 -25   0    1.64    1.51
  17   8   0    2.05    1.48
  -8  25   0    4.48    1.37
 -17  -8   0    1.35    0.91
  25 -17   0    2.37    1.62
   5 -25   0    2.52    1.68
  20   5   0   -0.96    1.48
  -5  25   0   -0.01    1.27
  -5  25   0    2.42    1.32
  25 -20   0    2.01    1.17
   2 -25   0    5.80    2.17
  23   2   0    3.99    1.75
 -25  23   0    5.39    1.38
  25 -23   0    5.92    1.41
  -2  25   0    4.69    1.53
  25 -26   0    2.89    1.21
   1  25   0    2.22    1.46
   1  25   0    3.56    1.70
  -1 -25   0    2.24    1.83
 -25  26   0    1.23    1.05
  26  -1   0    4.38    1.80
  22 -26   0    4.04    1.28
   4  22   0    3.52    1.55
  22 -26   0    1.94    1.29
  -4 -22   0   -0.28    1.37
  26  -4   0    5.75    1.93
 -22  26   0    2.01    1.11
   7  19   0    2.28    1.48
  19 -26   0    0.58    1.02
  19 -26   0    1.42    1.25
  26  -7   0    2.14    1.15
 -19  26   0    1.05    0.97
  -7 -19   0    1.35    1.45
  10  16   0    7.27    2.29
  16 -26   0    7.97    2.14
  10  16   0    9.95    2.19
  16 -26   0   12.14    1.95
 -10 -16   0   10.78    2.41
 -16  26   0   12.76    1.99
  26 -10   0   15.49    2.37
  13 -26   0   10.72    2.37
  13  13   0    6.28    2.08
  13 -26   0    8.65    1.79
  26 -13   0   10.20    1.87
 -13  26   0    6.79    1.61
 -13 -13   0    9.48    1.99
  16  10   0   10.38    2.35
  10 -26   0    8.83    2.32
  26 -16   0   11.61    1.92
 -10  26   0    8.38    1.72
 -16 -10   0    6.99    1.63
   7 -26   0   -0.01    1.42
  19   7   0   -0.33    1.11
  26 -19   0    2.01    1.05
  -7  26   0    0.90    1.00
   4 -26   0    0.69    1.59
  22   4   0    1.54    1.50
  -4  26   0    2.48    1.29
  26 -22   0    3.03    1.13
  -4  26   0    4.22    1.72
  25   1   0    2.94    1.47
 -26  25   0    3.91    1.43
   1 -26   0    0.64    1.66
  -1  26   0   -2.77    1.65
  26 -25   0    2.16    1.09
  -1  26   0    1.70    1.48
   3  24   0    2.88    1.92
   3  24   0    0.78    1.31
  24 -27   0   -1.42    0.96
  24 -27   0   -0.75    0.93
  27  -3   0    2.18    1.36
 -24  27   0    1.27    0.98
  27  -3   0    0.97    1.30
  -3 -24   0    1.84    1.53
  21 -27   0    2.15    1.40
  21 -27   0    1.33    1.13
   6  21   0    0.90    1.27
  27  -6   0    2.64    1.58
 -21  27   0    0.50    1.01
  -6 -21   0    2.93    1.72
  18 -27   0    4.23    1.77
   9  18   0    4.62    1.95
   9  18   0    4.47    1.74
  18 -27   0    3.85    1.39
  -9 -18   0    5.25    1.90
 -18  27   0    4.49    1.31
  27  -9   0    5.99    1.68
  15 -27   0   14.03    2.90
  12  15   0   13.33    2.73
  15 -27   0   13.07    2.13
  12  15   0   10.86    2.76
 -15  27   0   12.26    1.95
  27 -12   0   14.08    2.16
 -12 -15   0   13.14    2.54
  12 -27   0   16.70    3.14
  15  12   0   14.58    2.87
 -12  27   0   12.76    1.99
 -15 -12   0   11.34    1.92
  27 -15   0   15.35    2.18
   9 -27   0    5.07    2.07
  18   9   0    1.68    1.67
  27 -18   0    2.75    1.24
  -9  27   0    3.59    1.33
  21   6   0    1.80    1.55
   6 -27   0    3.43    1.90
  -6  27   0    5.11    1.97
  27 -21   0    6.56    1.51
  -6  27   0    4.23    1.53
   3 -27   0   -0.17    1.57
  24   3   0    1.92    1.47
 -27  24   0    1.09    1.01
  -3  27   0    2.87    1.89
  27 -24   0    1.64    0.98
  -3  27   0    1.36    1.30
 -27  27   0   -0.31    0.94
   0 -27   0   -1.77    1.55
  27   0   0    0.01    1.54
   0  27   0   -1.80    1.51
   0  27   0   -1.02    1.13
  27 -27   0    0.71    1.07
  26 -28   0   -0.96    0.95
   2  26   0   -0.66    1.15
   2  26   0    0.28    1.65
  -2 -26   0    0.78    1.71
  28  -2   0    0.52    1.59
 -26  28   0   -1.27    0.78
   5  23   0   -0.37    1.19
  23 -28   0    1.76    1.19
  23 -28   0   -0.36    0.98
   5  23   0   -1.91    1.51
  -5 -23   0    0.58    1.32
  28  -5   0    2.46    1.35
 -23  28   0    0.11    0.81
  20 -28   0   -1.11    1.16
   8  20   0    1.13    1.37
  20 -28   0   -2.23    0.83
 -20  28   0    0.34    0.89
  -8 -20   0    0.19    1.35
  28  -8   0    1.39    1.34
  11  17   0   14.26    2.70
  11  17   0   15.68    3.17
  17 -28   0   16.11    2.43
  17 -28   0   13.57    4.43
  28 -11   0   13.06    2.30
 -17  28   0   11.09    1.87
 -11 -17   0    7.30    2.07
  14 -28   0    1.90    1.77
  14  14   0    0.12    1.59
  28 -14   0    1.52    1.09
 -14  28   0    0.45    0.96
 -14 -14   0    2.22    1.40
  11 -28   0   16.93    3.27
  17  11   0   15.74    3.07
  28 -17   0   16.18    2.25
 -11  28   0   13.96    2.20
 -17 -11   0   11.85    1.95
   8 -28   0   -2.31    1.40
  20   8   0   -1.50    1.28
  28 -20   0    1.12    0.91
  -8  28   0    0.63    0.97
   5 -28   0    0.58    1.44
  23   5   0    0.82    1.52
  28 -23   0    1.74    0.91
  -5  28   0    0.11    1.07
 -28  26   0   -0.22    0.95
  26   2   0    0.53    1.72
   2 -28   0   -0.58    1.53
  28 -26   0    2.42    1.14
  -2  28   0    0.25    1.58
  -2  28   0   -0.12    1.16
  28 -29   0   -0.30    1.04
   1  28   0   -2.02    1.10
 -28  29   0    1.14    1.14
  -1 -28   0   -1.91    1.59
  29  -1   0   -1.12    1.78
  25 -29   0    1.05    1.21
  25 -29   0    1.10    1.32
   4  25   0   -1.89    1.30
   4  25   0   -0.21    2.92
 -25  29   0    4.90    1.33
  29  -4   0   -0.46    2.62
  -4 -25   0    1.98    1.81
  22 -29   0   -1.20    1.07
   7  22   0    1.23    1.55
  22 -29   0   -0.89    1.21
   7  22   0   -0.19    0.99
 -22  29   0    0.76    0.91
  29  -7   0   -1.33    1.07
  -7 -22   0    0.00    1.48
  10  19   0   20.15    3.13
  10  19   0   16.25    3.25
  19 -29   0   20.84    3.25
  19 -29   0   21.66    2.86
 -10 -19   0   17.15    3.07
  29 -10   0   22.69    3.08
 -19  29   0   18.14    2.20
  13  16   0   -0.35    1.05
  16 -29   0    1.56    1.23
  16 -29   0    1.38    1.42
 -13 -16   0    0.35    1.28
  29 -13   0    1.79    1.34
  13 -29   0    0.12    1.35
  16  13   0    1.94    1.96
  29 -16   0    2.50    1.08
 -13  29   0    2.69    1.31
 -16 -13   0    0.61    1.22
  10 -29   0   20.50    3.45
  19  10   0   22.54    3.64
 -10  29   0   17.41    2.31
  29 -19   0   22.86    2.76
  22   7   0   -1.83    1.49
   7 -29   0   -0.87    1.43
  -7  29   0   -1.90    0.90
  29 -22   0    0.12    0.97
  25   4   0    2.85    1.77
   4 -29   0    2.72    1.80
  29 -25   0    1.09    1.00
  -4  29   0    3.16    1.49
  -4  29   0    0.05    1.68
   1 -29   0    4.29    1.83
 -29  28   0    7.27    2.14
  28   1   0    1.09    1.82
  -1  29   0   -0.42    1.40
  29 -28   0   -0.21    1.08
  27 -30   0    6.70    1.80
  27 -30   0    8.00    2.03
   3  27   0    7.53    2.06
  30  -3   0    8.87    2.41
 -27  30   0    6.16    1.70
  30  -3   0    3.90    2.13
  -3 -27   0    6.31    2.44
   6  24   0    0.52    1.26
  24 -30   0   -0.25    1.24
  -6 -24   0   -0.25    1.52
  30  -6   0   -0.91    1.48
 -24  30   0   -1.02    1.07
  21 -30   0   -0.59    1.22
   9  21   0   -2.02    1.32
   9  21   0    1.26    1.44
  21 -30   0   -0.23    1.09
  30  -9   0   -0.49    1.17
 -21  30   0   -0.90    0.98
  -9 -21   0    1.03    1.53
  18 -30   0    4.41    2.12
  12  18   0    4.63    1.91
  18 -30   0    5.25    1.84
  12  18   0    6.50    2.45
 -12 -18   0    3.60    1.76
 -18  30   0    2.52    1.17
  30 -12   0    2.79    1.63
  15  15   0    1.90    1.54
  15  15   0   -2.78    1.40
  15 -30   0    2.38    1.83
 -15 -15   0    3.39    1.42
  30 -15   0    0.09    1.01
 -15  30   0   -0.79    1.10
  12 -30   0    3.77    1.78
  18  12   0    6.62    2.55
 -12  30   0    4.69    1.57
  30 -18   0    7.81    1.64
 -18 -12   0    4.88    1.44
   9 -30   0    1.88    1.64
  21   9   0    1.60    1.78
  30 -21   0    2.43    1.02
  -9  30   0    1.34    1.26
   6 -30   0    1.18    1.72
  24   6   0   -0.56    1.83
  -6  30   0    1.23    1.29
  30 -24   0   -1.23    0.91
  27   3   0    3.72    2.16
   3 -30   0    5.05    2.32
  30 -27   0    4.68    1.45
  -3  30   0    4.13    1.81
  30   0   0   -0.30    1.95
   0 -30   0    0.01    2.15
 -30  30   0    3.13    1.39
   0  30   0    0.61    1.58
  30 -30   0   -0.23    1.13
   2  29   0   -1.56    1.44
  29 -31   0    0.29    1.19
 -29  31   0    0.33    1.15
  -2 -29   0    2.73    2.06
  31  -2   0   -0.94    1.67
  26 -31   0   -1.87    1.17
   5  26   0    3.86    1.93
  26 -31   0   -1.43    1.41
  -5 -26   0   -2.32    1.73
 -26  31   0    1.43    1.14
  31  -5   0    3.07    1.95
   8  23   0    1.83    1.31
  23 -31   0    1.48    1.30
  23 -31   0    0.42    1.38
  -8 -23   0    3.29    1.75
  31  -8   0    1.99    1.60
 -23  31   0    2.00    1.12
  20 -31   0    3.34    1.85
  20 -31   0    5.81    1.71
  11  20   0    1.70    2.08
  11  20   0    4.43    1.97
 -20  31   0    1.84    1.29
 -11 -20   0    4.80    1.78
  31 -11   0    2.58    1.48
  14  17   0   10.77    2.71
  17 -31   0    1.81    1.98
  14  17   0    0.51    1.81
 -14 -17   0    6.98    2.05
  31 -14   0    6.08    1.68
 -17  31   0    5.73    1.55
  14 -31   0    3.91    2.07
  17  14   0    7.90    2.35
  31 -17   0    6.74    1.69
 -17 -14   0    3.50    1.56
 -14  31   0    5.14    1.60
  20  11   0    1.06    1.83
  11 -31   0    4.01    2.06
 -11  31   0    4.89    1.58
  31 -20   0    2.54    1.21
   8 -31   0    3.65    1.90
  23   8   0    3.71    2.66
  31 -23   0    1.71    1.08
  -8  31   0   -0.92    1.12
  26   5   0   -2.65    2.02
   5 -31   0    1.81    1.95
  31 -26   0   -0.80    1.04
  -5  31   0    0.17    1.07
   2 -31   0   -0.82    1.85
  29   2   0   -1.58    1.97
  -2  31   0   -0.02    1.52
  31 -29   0   -0.61    1.11
  28 -32   0    1.98    1.57
  28 -32   0    1.19    1.57
   4  28   0    4.44    1.73
 -28  32   0   -0.80    1.02
  -4 -28   0   -0.61    2.22
  25 -32   0    1.20    1.45
  25 -32   0    2.41    1.54
   7  25   0    0.06    1.52
 -25  32   0    1.56    1.18
  -7 -25   0   -1.12    1.75
  32  -7   0   -2.54    1.42
  10  22   0    3.57    1.62
  22 -32   0    0.29    1.44
  22 -32   0    1.80    1.62
  32 -10   0    2.87    1.56
 -22  32   0    0.11    1.11
 -10 -22   0    3.76    1.95
  13  19   0   -0.10    1.29
  19 -32   0   -1.20    1.40
  19 -32   0    1.78    1.55
 -13 -19   0    0.52    1.32
 -19  32   0   -0.12    0.97
  32 -13   0    1.03    1.17
  16 -32   0    1.83    1.73
  16  16   0    3.45    2.17
  16  16   0    1.27    1.47
 -16  32   0    1.05    1.07
  32 -16   0    2.57    1.22
 -16 -16   0   -0.92    1.18
  19  13   0    0.35    1.60
  13 -32   0    1.74    1.72
 -13  32   0   -0.38    0.92
 -19 -13   0    1.41    1.10
  32 -19   0    1.78    1.22
  22  10   0    0.22    1.91
  10 -32   0   -2.66    1.71
 -10  32   0   -0.37    1.24
  32 -22   0    2.71    1.36
  25   7   0    0.09    1.93
   7 -32   0    3.25    2.22
  32 -25   0    0.33    1.12
  -7  32   0   -0.64    1.09
   4 -32   0    0.33    2.05
  28   4   0   -2.50    2.13
  32 -28   0    2.85    1.35
  -4  32   0    1.60    1.46
  27 -33   0    2.16    1.57
  27 -33   0   -0.27    1.61
   6  27   0   -0.25    1.32
  -6 -27   0   -0.46    1.64
 -27  33   0    1.91    1.05
  24 -33   0    2.04    1.71
   9  24   0    2.87    1.69
  24 -33   0    3.06    1.61
  -9 -24   0   -0.25    1.76
 -24  33   0   -0.14    1.04
  33  -9   0   -1.06    1.54
  21 -33   0    3.47    2.04
  21 -33   0    8.42    2.08
  12  21   0   10.91    2.83
 -21  33   0    6.21    1.65
 -12 -21   0    3.62    2.06
  33 -12   0    6.66    2.39
  15  18   0    2.04    1.70
  18 -33   0    0.94    1.66
  33 -15   0    2.30    1.41
 -18  33   0   -0.95    0.98
 -15 -18   0    1.04    1.63
  18  15   0    1.08    1.61
  15 -33   0    1.57    1.74
  33 -18   0    1.30    1.10
 -15  33   0    1.77    1.17
  12 -33   0   11.01    2.94
  21  12   0    5.77    2.65
 -12  33   0    4.15    1.59
  33 -21   0    4.13    1.64
   9 -33   0    1.22    1.79
  33 -24   0    0.18    1.01
  -9  33   0   -1.04    1.05
   6 -33   0    5.45    2.60
  27   6   0   -0.41    2.34
  33 -27   0   -0.01    1.18
  -6  33   0    0.57    1.33
  26 -34   0    1.17    2.18
  26 -34   0    1.58    1.61
   8  26   0    0.36    1.46
  -8 -26   0   -1.45    1.41
 -26  34   0   -1.40    1.02
  11  23   0   -2.13    1.14
  23 -34   0   -5.43    2.16
  23 -34   0   -0.79    1.52
 -23  34   0    0.40    1.27
  34 -11   0    0.51    1.58
  20 -34   0    1.16    1.58
  14  20   0    2.80    2.03
 -20  34   0    0.59    1.16
 -14 -20   0    2.74    1.43
  17  17   0    1.26    1.40
  17 -34   0    2.19    1.92
 -17  34   0    1.64    1.14
 -17 -17   0    1.17    1.53
  34 -17   0    0.69    1.32
  14 -34   0    0.01    1.73
 -20 -14   0    3.00    1.42
  34 -20   0    3.02    1.36
 -14  34   0    1.01    1.34
  11 -34   0   -0.54    2.03
  34 -23   0    0.19    1.06
   8 -34   0    2.28    1.97
  -8  34   0   -0.18    1.32
  34 -26   0   -0.41    1.22
  10  25   0    3.05    1.77
  25 -35   0    0.02    1.92
  25 -35   0   -0.30    1.55
 -25  35   0    0.22    1.16
 -10 -25   0    0.33    1.70
  22 -35   0   -0.92    1.80
  13  22   0    0.51    1.52
 -22  35   0   -1.16    1.08
  35 -13   0    1.85    1.61
  19 -35   0    1.87    1.87
  16  19   0    0.32    1.51
  35 -16   0   -0.06    1.50
 -16 -19   0   -0.77    1.46
 -19  35   0    2.19    1.18
  19  16   0    0.28    1.49
  16 -35   0   -4.10    1.60
 -16  35   0    0.85    1.17
  35 -19   0    0.19    1.29
  13 -35   0    2.48    1.92
  35 -22   0    1.08    1.47
 -13  35   0    0.38    1.30
  10 -35   0    0.00    1.84
 -10  35   0   -0.37    1.31
  35 -25   0    2.12    1.48
  18 -36   0   -3.81    1.49
  18  18   0   -1.40    1.55
 -18  36   0    3.29    1.38
 -18 -18   0   -0.86    1.41
  36 -18   0    3.05    1.48
  -2   5  -1  436.86    7.21
  -3  -2  -1  447.50    7.07
  -2   5  -1  440.60    6.65
   5  -3  -1  445.57    6.65
   2  -5   1  438.19    6.68
   2  -5   1  444.81    7.31
  -5   3   1  463.20    6.78
   3   2   1  435.78    7.19
   1   2  -1   10.68    0.71
  -1  -3  -1  111.90    2.67
   3  -4   1  110.79    2.04
   1   3   1  109.79    2.71
   7  -4  -1  298.19    5.12
  -3   7  -1  299.79    5.12
  -3   7  -1  291.74    5.72
  -4  -3  -1  295.80    5.67
   4   3   1  293.89    5.90
   3  -7   1  296.55    5.92
   3  -7   1  291.41    5.14
   4  -4  -1    0.41    0.25
  -4   4   1    0.56    0.25
   0  -4   1    0.37    0.39
   4   0   1    0.49    0.27
   1  -4  -1  109.20    2.23
   1  -4  -1  111.54    2.62
  -4   3  -1   86.24    1.84
   3   1  -1  111.33    2.39
  -1   4   1  110.29    2.60
  -1   4   1   87.21    2.05
   4  -3   1  112.00    1.95
  -3  -1   1   92.69    2.15
  -4   6  -1  203.62    3.52
  -2  -4  -1  193.84    4.37
   2   4   1  191.19    4.45
   4  -6   1  196.42    3.92
   4  -6   1  188.59    3.62
  -4   9  -1    6.91    1.09
  -5  -4  -1    5.85    0.99
   9  -5  -1    7.12    0.88
  -4   9  -1    6.74    0.86
   4  -9   1    6.29    0.86
   5   4   1    5.97    1.10
   4  -9   1    6.50    1.16
   6  -5  -1  140.37    3.46
  -1   6  -1  158.53    3.33
  -5  -1  -1  158.41    3.08
  -1   6  -1  158.89    3.96
   5   1   1  157.95    3.40
  -6   5   1  165.45    3.16
   1  -6   1  159.15    3.99
   3  -5  -1  457.25    7.13
   3  -5  -1  438.64    6.68
  -2  -3   1  443.11    7.40
  -3   5   1  452.22    6.68
  -3   5   1  442.95    6.96
  -5   5  -1    0.44    0.30
   5   0  -1    0.63    0.38
   0  -5  -1    0.54    0.53
   5  -5   1    0.56    0.32
   0   5   1    0.36    0.52
   0   5   1    0.02    0.30
  -3  -5  -1  254.85    5.65
  -5   8  -1  259.08    4.60
   8  -3  -1  258.35    5.01
   5  -8   1  245.86    4.57
   3   5   1  246.33    5.76
   5  -8   1  253.69    5.22
  -5  11  -1   37.06    1.73
  -5  11  -1   35.89    2.10
  -6  -5  -1   34.57    2.06
  11  -6  -1   38.12    1.75
   6   5   1   32.66    2.28
   5 -11   1   37.45    2.27
   5 -11   1   35.45    1.74
   8  -6  -1    3.81    0.60
  -2   8  -1    3.09    0.85
  -2   8  -1    3.35    0.66
  -6  -2  -1    3.72    0.67
  -8   6   1    3.98    0.69
   2  -8   1    3.71    0.98
   6   2   1    3.34    0.77
   2  -8   1    3.81    0.70
   5  -6  -1  155.18    3.11
   1   5  -1  159.20    4.10
   5  -6  -1  164.80    3.24
  -1  -5   1  160.58    4.04
  -5   6   1  166.00    3.14
   4   2  -1  186.94    5.21
   2  -6  -1  199.54    4.39
  -6   4  -1  201.91    3.60
   2  -6  -1  194.60    3.78
  -2   6   1  197.43    3.76
  -2   6   1  194.65    4.33
  -4  -2   1  194.74    3.99
   6  -4   1  193.58    3.46
  -6   7  -1   56.96    1.66
  -1  -6  -1   55.20    2.49
   1   6   1   60.69    2.11
   1   6   1   58.80    2.56
   6  -7   1   55.00    1.65
  -4  -6  -1    0.91    0.67
  -6  10  -1    0.30    0.41
  10  -4  -1    0.13    0.47
   6 -10   1    0.17    0.56
   4   6   1    0.27    0.65
   6 -10   1    0.38    0.39
  -7  -6  -1   28.94    2.08
  13  -7  -1   35.02    1.82
  -6  13  -1   32.13    1.79
  -6  13  -1   29.37    2.09
   6 -13   1   30.81    2.34
   6 -13   1   31.92    1.82
   7   6   1   33.70    2.46
  -3  10  -1   29.55    1.59
  10  -7  -1   29.58    1.46
  -7  -3  -1   28.09    1.62
  -3  10  -1   31.47    2.08
   3 -10   1   28.56    2.06
   3 -10   1   29.74    1.61
   7   3   1   31.45    1.96
 -10   7   1   31.02    1.58
   7  -7  -1    0.10    0.37
   0   7  -1    0.07    0.44
   0   7  -1    0.15    0.59
   0  -7   1   -0.23    0.61
  -7   7   1   -0.19    0.34
   3   4  -1  289.05    6.03
   4  -7  -1  301.92    5.69
   4  -7  -1  298.36    5.11
  -4   7   1  302.73    5.09
  -4   7   1  271.32    6.06
  -3  -4   1  295.23    5.96
   1  -7  -1   51.09    1.92
   1  -7  -1   55.01    2.46
  -7   6  -1   56.76    1.69
   6   1  -1   50.57    2.64
  -1   7   1   53.96    1.92
   7  -6   1   55.43    1.65
  -1   7   1   55.93    2.46
  -6  -1   1   56.18    1.75
  -2  -7  -1   74.65    3.09
  -7   9  -1   76.78    2.15
   7  -9   1   78.72    2.50
   7  -9   1   71.73    2.11
   2   7   1   72.81    3.15
  -5  -7  -1    2.07    0.90
  12  -5  -1    4.15    0.97
  -7  12  -1    2.51    0.67
   7 -12   1    2.71    0.70
   7 -12   1    2.14    0.87
   5   7   1    2.40    1.00
  -7  15  -1  125.41    3.77
  -7  15  -1  124.37    4.28
  -8  -7  -1  117.09    5.31
  15  -8  -1  120.54    3.67
   8   7   1  134.44    5.04
   7 -15   1  131.28    4.83
   7 -15   1  124.44    3.86
  -8  -4  -1   67.96    2.68
  12  -8  -1   69.18    2.41
  -4  12  -1   68.88    3.16
  -4  12  -1   70.84    2.59
   8   4   1   74.15    3.24
   4 -12   1   71.67    3.38
 -12   8   1   76.65    2.71
   4 -12   1   71.56    2.66
  -1   9  -1   13.86    1.60
   9  -8  -1    9.14    0.88
  -1   9  -1    9.36    1.04
  -9   8   1   11.96    0.99
   8   1   1   10.45    1.17
   1  -9   1    8.75    1.40
   6  -8  -1    3.34    0.58
   6  -8  -1    4.87    0.77
   2   6  -1    3.18    0.90
  -6   8   1    2.80    0.55
  -2  -6   1    2.98    0.87
   5   3  -1  254.48    5.49
   3  -8  -1  248.36    4.83
  -8   5  -1  250.56    4.65
   3  -8  -1  247.84    5.55
   8  -5   1  248.10    4.48
  -5  -3   1  246.71    5.17
  -3   8   1  244.81    5.43
  -3   8   1  247.35    4.77
  -8   8  -1    1.06    0.48
   0  -8  -1    1.51    0.78
   8   0  -1    1.51    0.80
   8  -8   1    1.27    0.41
   0   8   1    0.53    0.46
   0   8   1    1.92    0.81
  -3  -8  -1   24.75    2.07
  -8  11  -1   29.25    1.45
   8 -11   1   27.13    1.43
   3   8   1   24.66    2.13
   8 -11   1   26.02    1.73
  14  -6  -1   89.52    3.18
  -8  14  -1   93.64    3.00
  -6  -8  -1   85.33    3.78
   8 -14   1   91.60    3.03
   6   8   1   90.67    4.14
   8 -14   1   91.30    3.75
  -8  17  -1    5.84    1.17
  17  -9  -1    2.29    0.84
  -9  -8  -1    2.75    1.08
   9   8   1    3.53    1.27
   8 -17   1    2.90    1.19
   8 -17   1    3.42    0.95
  -5  14  -1  172.10    4.82
  -9  -5  -1  170.70    4.73
  14  -9  -1  161.87    4.16
  -5  14  -1  173.25    5.37
   5 -14   1  172.81    4.62
   5 -14   1  166.71    5.55
   9   5   1  171.01    5.46
  -2  11  -1    0.51    0.72
  11  -9  -1   -0.10    0.41
  -2  11  -1    0.74    0.55
   9   2   1    0.13    0.57
   2 -11   1    0.25    0.74
 -11   9   1   -0.22    0.46
   8  -9  -1   10.55    0.91
   1   8  -1    8.77    1.42
   1   8  -1   10.55    1.12
  -1  -8   1    8.96    1.35
  -8   9   1   10.48    0.97
   5  -9  -1    6.83    0.87
   5  -9  -1    7.62    1.17
   4   5  -1    4.84    1.07
   9  -4   1    7.72    0.94
  -4  -5   1    5.80    1.05
  -5   9   1    6.88    1.03
  -5   9   1    8.04    0.99
  -9   7  -1   78.63    2.25
   2  -9  -1   75.46    3.13
   2  -9  -1   74.29    2.51
   7   2  -1   75.00    2.73
   9  -7   1   73.02    2.10
  -2   9   1   75.31    3.05
  -7  -2   1   75.14    2.36
  -2   9   1   78.71    2.51
  -9  10  -1   16.72    1.14
  -1  -9  -1   17.35    1.85
   1   9   1   18.35    1.45
   9 -10   1   20.34    1.19
   1   9   1   17.94    1.89
  -4  -9  -1   16.22    1.98
  -9  13  -1   18.94    1.36
   9 -13   1   18.48    1.38
   9 -13   1   20.26    1.75
   4   9   1   18.31    2.07
  16  -7  -1   30.50    2.07
  -7  -9  -1   35.82    2.65
  -9  16  -1   34.14    1.98
   7   9   1   32.33    2.79
   9 -16   1   30.73    1.93
   9 -16   1   32.40    2.51
  19 -10  -1   -0.51    0.52
  -9  19  -1    0.24    0.56
 -10  -9  -1    0.13    0.75
   9 -19   1    0.27    0.93
  10   9   1   -0.30    0.84
   9 -19   1   -0.16    0.56
 -10  -6  -1   29.63    2.16
  -6  16  -1   31.70    2.48
  16 -10  -1   31.40    1.89
  -6  16  -1   28.56    1.95
   6 -16   1   29.37    1.99
  10   6   1   30.44    2.60
   6 -16   1   31.37    2.70
  13 -10  -1    0.65    0.52
  -3  13  -1    0.60    0.78
  -3  13  -1    0.60    0.55
 -10  -3  -1    0.38    0.50
 -13  10   1    0.53    0.54
  10   3   1   -0.49    0.62
   3 -13   1    0.16    0.80
   0  10  -1    0.27    0.68
   0  10  -1   -0.06    0.50
  10 -10  -1   -0.34    0.37
   0 -10   1    0.94    0.76
 -10  10   1    0.57    0.47
  10   0   1    0.55    0.52
   7 -10  -1   31.94    1.84
   7 -10  -1   31.01    1.51
   3   7  -1   31.56    2.23
  -3  -7   1   30.45    2.13
  -7  10   1   30.76    1.49
   6   4  -1    0.78    0.73
   4 -10  -1    0.33    0.42
   4 -10  -1    0.71    0.68
  -4  10   1    0.56    0.63
  -4  10   1    0.68    0.52
  -6  -4   1    0.45    0.60
  10  -6   1    0.10    0.38
   1 -10  -1   18.79    1.90
 -10   9  -1   20.02    1.24
   9   1  -1   20.37    1.55
  -1  10   1   19.51    1.43
  -1  10   1   19.88    1.92
  10  -9   1   19.95    1.17
 -10  12  -1    2.60    0.70
  -2 -10  -1    1.93    0.93
  10 -12   1    3.36    0.73
  10 -12   1    3.22    0.79
   2  10   1    2.79    0.86
   2  10   1    2.32    0.97
 -10  15  -1   71.84    2.66
  -5 -10  -1   72.22    3.71
  15  -5  -1   72.03    3.12
  10 -15   1   70.34    3.31
   5  10   1   67.59    3.81
  10 -15   1   73.51    2.71
 -10  18  -1   12.98    1.42
  -8 -10  -1   12.50    1.96
  18  -8  -1   11.53    1.50
   8  10   1   10.93    2.01
  10 -18   1   12.03    1.42
  10 -18   1   13.09    2.00
 -10  21  -1   10.76    1.66
  21 -11  -1   10.01    1.61
 -11 -10  -1    8.65    1.79
  10 -21   1   10.55    2.05
  11  10   1    7.51    1.88
  10 -21   1    9.20    1.55
  -7  18  -1    1.12    0.76
 -11  -7  -1    1.02    0.85
  -7  18  -1    1.54    1.01
  18 -11  -1    1.80    0.77
  11   7   1    1.77    1.07
   7 -18   1    1.80    1.16
   7 -18   1    1.21    0.77
  -4  15  -1   46.26    2.42
 -11  -4  -1   44.64    2.19
  15 -11  -1   45.60    2.14
  -4  15  -1   45.00    2.96
 -15  11   1   46.51    2.34
  11   4   1   43.94    2.82
   4 -15   1   46.84    3.16
  12 -11  -1    8.94    1.13
  -1  12  -1    7.55    1.27
  -1  12  -1    5.67    1.37
 -12  11   1    9.10    1.20
  11   1   1    5.39    1.07
   1 -12   1    7.16    1.51
   2   9  -1    0.63    0.68
   9 -11  -1    0.19    0.51
   9 -11  -1    0.16    0.42
  -9  11   1    1.26    0.55
  -2  -9   1    0.31    0.68
   6 -11  -1   37.16    2.20
   5   6  -1   38.61    2.44
   6 -11  -1   37.60    1.78
  -6  11   1   37.55    2.03
  -5  -6   1   38.27    2.31
  11  -5   1   38.71    1.81
  -6  11   1   37.60    1.76
 -11   8  -1   26.60    1.51
   3 -11  -1   27.49    1.68
   3 -11  -1   27.78    2.14
   8   3  -1   25.42    1.92
  -3  11   1   28.84    1.66
  11  -8   1   24.50    1.36
  -3  11   1   24.13    2.02
  -8  -3   1   26.33    1.62
   0 -11  -1    0.84    0.83
 -11  11  -1    0.94    0.53
  11   0  -1   -0.52    0.48
   0  11   1    0.53    0.70
  11 -11   1    1.16    0.49
   0  11   1    0.54    0.58
 -11  14  -1    6.15    0.98
  -3 -11  -1    5.96    1.45
  11 -14   1    7.19    1.05
   3  11   1    3.46    1.01
   3  11   1    4.71    1.32
  11 -14   1    6.17    1.20
 -11  17  -1   20.51    1.60
  17  -6  -1   20.41    1.88
  -6 -11  -1   20.76    2.33
  11 -17   1   22.49    1.69
   6  11   1   23.19    2.58
  11 -17   1   21.19    2.09
 -11  20  -1    0.48    0.68
  -9 -11  -1   -0.19    0.74
  20  -9  -1   -0.16    0.65
  11 -20   1   -0.56    0.53
   9  11   1    1.62    1.13
  11 -20   1   -0.58    0.74
 -11  23  -1    1.46    1.02
 -12 -11  -1   -0.14    0.90
  23 -12  -1    1.67    1.02
  11 -23   1    2.24    1.49
  11 -23   1    2.40    1.10
  12  11   1   -0.02    1.18
 -12  -8  -1    8.54    1.59
  20 -12  -1    8.89    1.41
  -8  20  -1    7.01    1.32
   8 -20   1    4.03    1.56
   8 -20   1    5.77    1.26
  12   8   1    5.77    1.50
  -5  17  -1   30.39    2.62
  17 -12  -1   30.07    1.87
  -5  17  -1   30.46    2.10
 -12  -5  -1   28.89    1.94
 -17  12   1   31.04    2.08
  12   5   1   33.88    2.65
   5 -17   1   28.15    2.79
  14 -12  -1    3.59    0.80
  -2  14  -1    2.93    1.11
  -2  14  -1    2.77    0.89
   2 -14   1    2.95    1.13
  12   2   1    2.61    0.93
 -14  12   1    4.82    0.89
  11 -12  -1    7.27    0.97
   1  11  -1    6.72    1.16
   1  11  -1    5.72    1.40
  -1 -11   1    5.22    1.28
 -11  12   1    9.72    1.19
   8 -12  -1   66.20    2.41
   4   8  -1   64.58    3.33
   8 -12  -1   72.04    2.93
  -4  -8   1   72.97    3.38
  -8  12   1   70.74    2.42
   5 -12  -1    2.02    0.89
   7   5  -1    3.17    1.00
   5 -12  -1    2.08    0.67
  12  -7   1    2.29    0.66
  -5  12   1    2.58    0.88
  -7  -5   1    2.67    0.82
  -5  12   1    3.07    0.76
   2 -12  -1    1.56    0.89
 -12  10  -1    2.29    0.73
  10   2  -1    2.67    0.84
  -2  12   1    1.93    1.13
  -2  12   1    2.18    0.98
  12 -10   1    3.14    0.73
 -12  13  -1    1.90    0.71
  -1 -12  -1    2.79    1.05
  12 -13   1    2.09    0.62
   1  12   1    2.26    0.97
   1  12   1    2.18    1.00
  -4 -12  -1    7.11    1.63
 -12  16  -1    6.78    1.21
   4  12   1    3.86    1.24
   4  12   1    6.74    1.45
  12 -16   1    5.82    1.23
  12 -16   1    7.79    1.18
  -7 -12  -1    4.86    1.44
  19  -7  -1    2.59    0.95
 -12  19  -1    4.03    1.02
  12 -19   1    5.08    1.41
  12 -19   1    3.45    0.95
 -12  22  -1    5.44    1.32
 -10 -12  -1    4.60    1.45
  22 -10  -1    5.20    1.32
  12 -22   1    4.66    1.23
  10  12   1    1.43    1.40
  12 -22   1    5.43    1.64
 -12  25  -1    3.11    1.19
  25 -13  -1    8.82    1.67
 -13 -12  -1    4.07    1.55
  12 -25   1    5.65    1.92
  13  12   1    1.82    1.52
  12 -25   1    6.00    1.48
 -13  -9  -1   39.62    2.76
  22 -13  -1   36.82    2.41
  -9  22  -1   38.72    2.58
   9 -22   1   34.08    3.36
  13   9   1   37.92    3.41
 -13  -6  -1    3.44    1.16
  19 -13  -1    3.05    0.96
  -6  19  -1    3.15    1.06
  -6  19  -1    2.16    1.19
   6 -19   1    2.97    1.34
  13   6   1    3.81    1.37
  16 -13  -1    0.55    0.55
  -3  16  -1    1.50    1.10
  -3  16  -1    0.91    0.69
   3 -16   1    0.57    0.98
 -16  13   1    1.05    0.65
  13   3   1    1.68    0.94
   0  13  -1    1.58    0.92
   0  13  -1    2.76    0.91
  13 -13  -1    1.62    0.63
   0 -13   1    1.42    0.96
 -13  13   1    2.17    0.71
  13   0   1    1.53    0.72
   3  10  -1   -0.60    0.60
  10 -13  -1   -0.15    0.44
  10 -13  -1   -0.24    0.53
  -3 -10   1   -0.82    0.65
 -10  13   1   -0.05    0.47
   6   7  -1   25.60    2.30
   7 -13  -1   33.90    2.32
   7 -13  -1   32.76    1.81
  -7  13   1   29.95    1.99
  -7  13   1   32.22    1.79
  13  -6   1   31.36    1.79
  -6  -7   1   30.21    2.31
   9   4  -1   16.50    1.87
 -13   9  -1   22.14    1.55
   4 -13  -1   18.25    2.04
   4 -13  -1   18.89    1.56
  -9  -4   1   20.00    1.62
  13  -9   1   16.09    1.28
  -4  13   1   16.70    1.88
   1 -13  -1    1.98    0.99
 -13  12  -1    2.37    0.76
  12   1  -1    2.55    0.87
  -1  13   1    1.42    0.95
  -1  13   1    1.20    0.75
  13 -12   1    2.49    0.65
  -2 -13  -1    5.82    1.56
 -13  15  -1    4.52    0.88
   2  13   1    4.90    1.19
   2  13   1    2.59    1.00
  13 -15   1    6.24    1.13
  13 -15   1    5.04    0.93
 -13  18  -1   18.79    1.58
  -5 -13  -1   16.42    2.29
  18  -5  -1   18.74    1.92
  13 -18   1   17.21    1.94
  13 -18   1   17.34    1.56
   5  13   1   18.84    2.07
  -8 -13  -1   13.39    2.22
 -13  21  -1   16.09    1.71
  21  -8  -1   13.98    1.87
  13 -21   1   18.17    2.29
  13 -21   1   17.52    1.78
   8  13   1   12.50    2.35
 -13  24  -1   27.62    2.29
  24 -11  -1   21.20    2.32
 -11 -13  -1   26.86    2.88
  13 -24   1   25.65    2.33
  11  13   1   30.00    3.40
  13 -24   1   25.51    3.13
  27 -14  -1    4.98    1.43
 -13  27  -1    3.00    1.19
 -14 -13  -1    4.05    1.52
  13 -27   1    5.20    2.05
  14  13   1    5.05    2.07
  24 -14  -1   14.11    2.06
 -14 -10  -1   13.04    2.03
 -10  24  -1   15.17    2.21
  14  10   1   11.12    2.35
  10 -24   1   12.97    2.61
  -7  21  -1   19.67    1.95
  -7  21  -1   15.86    2.27
 -14  -7  -1   19.84    1.92
  21 -14  -1   19.64    1.78
  14   7   1   19.13    2.52
   7 -21   1   19.36    2.73
  -4  18  -1    2.77    1.16
  -4  18  -1    3.62    1.00
  18 -14  -1    4.99    1.13
 -18  14   1    2.82    0.95
   4 -18   1    1.06    1.14
  14   4   1    3.15    1.09
  -1  15  -1    1.66    0.80
  15 -14  -1    2.46    0.79
  -1  15  -1    0.47    0.82
  14   1   1    0.09    0.77
   1 -15   1    1.35    0.95
 -15  14   1    1.61    0.73
  12 -14  -1    1.55    0.63
   2  12  -1    2.99    1.08
   2  12  -1    2.18    0.84
  -2 -12   1    2.76    1.08
 -12  14   1    3.26    0.82
   9 -14  -1  176.53    5.12
   9 -14  -1  170.41    4.36
   5   9  -1  168.10    5.84
  -5  -9   1  176.65    5.68
  -9  14   1  171.62    4.30
  14  -5   1  172.50    4.69
   6 -14  -1   89.99    3.91
   6 -14  -1   88.11    3.17
   8   6  -1   94.49    4.04
  -6  14   1   87.90    3.62
  14  -8   1   90.99    2.92
  -6  14   1   80.41    3.66
  -8  -6   1   91.43    3.58
   3 -14  -1    6.09    1.49
 -14  11  -1    5.80    1.04
  11   3  -1    5.29    1.20
  -3  14   1    6.17    1.41
  14 -11   1    6.06    1.02
 -11  -3   1    5.89    0.94
  -3  14   1    5.07    1.15
  14   0  -1    0.15    0.63
   0 -14  -1    0.66    0.92
 -14  14  -1    1.77    0.70
   0  14   1    1.63    0.79
  14 -14   1    1.07    0.55
   0  14   1    1.51    0.97
 -14  17  -1   10.52    1.30
  -3 -14  -1   10.94    2.04
   3  14   1   12.53    1.68
  14 -17   1   11.80    1.62
  14 -17   1    9.32    1.20
  20  -6  -1    1.81    0.98
  -6 -14  -1    0.62    1.04
 -14  20  -1    0.70    0.73
  14 -20   1    1.31    0.81
   6  14   1    1.27    0.97
  14 -20   1    2.24    1.12
   6  14   1    1.23    1.08
 -14  23  -1   17.27    1.85
  -9 -14  -1   19.59    2.69
  23  -9  -1   18.27    3.63
   9  14   1   16.92    2.58
   9  14   1   17.16    3.05
  14 -23   1   19.10    2.01
  14 -23   1   21.19    2.71
 -14  26  -1    3.37    1.19
 -12 -14  -1    6.31    1.86
  26 -12  -1    2.68    1.22
  14 -26   1    3.47    1.73
  14 -26   1    5.66    1.52
  12  14   1    3.13    1.89
 -14  29  -1    0.47    1.10
  29 -15  -1    0.11    0.99
 -15 -14  -1    2.62    1.37
  15  14   1    0.27    1.79
  14 -29   1   -0.20    1.43
 -11  26  -1   32.77    2.71
  26 -15  -1   32.18    2.52
 -15 -11  -1   27.15    2.63
  15  11   1   36.50    3.91
  11 -26   1   43.51    4.21
  -8  23  -1    7.00    1.50
  23 -15  -1   10.95    1.67
 -15  -8  -1   12.44    1.77
  15   8   1    6.46    1.89
   8 -23   1    6.51    2.08
  -5  20  -1   13.85    2.70
  -5  20  -1   13.94    1.75
  20 -15  -1   12.49    1.49
  15   5   1   16.56    2.29
 -20  15   1   12.98    1.68
   5 -20   1   13.41    2.42
  -2  17  -1    3.31    1.33
  -2  17  -1    4.57    1.12
  17 -15  -1    4.49    0.99
 -17  15   1    5.59    1.22
  15   2   1    5.04    1.23
   2 -17   1    2.26    1.23
   1  14  -1    0.98    0.87
  14 -15  -1    2.00    0.72
   1  14  -1    2.26    0.95
  -1 -14   1    1.33    0.96
 -14  15   1    1.20    0.70
  15  -1   1    1.53    0.74
  11 -15  -1   46.31    2.21
  11 -15  -1   47.91    2.62
   4  11  -1   44.02    3.20
 -11  15   1   42.15    3.31
  -4 -11   1   48.97    3.23
   7   8  -1  130.36    5.07
   8 -15  -1  124.66    4.62
   8 -15  -1  119.49    3.74
  -7  -8   1  121.23    4.57
  -8  15   1  124.48    4.10
  -8  15   1  130.97    3.82
  15  -7   1  126.27    3.81
   5 -15  -1   73.07    3.03
  10   5  -1   71.32    3.57
   5 -15  -1   73.84    3.84
  15 -10   1   71.50    2.58
  -5  15   1   72.79    3.62
 -10  -5   1   71.26    2.98
  -5  15   1   72.77    2.93
   2 -15  -1    5.17    1.43
 -15  13  -1    5.91    1.05
  13   2  -1    4.47    1.13
  -2  15   1    4.30    1.03
  15 -13   1    6.06    1.00
  -2  15   1    5.57    1.47
 -15  16  -1    1.71    0.82
  16  -1  -1    0.22    0.70
  -1 -15  -1    2.19    1.16
   1  15   1   -0.17    0.59
  15 -16   1    1.74    0.72
   1  15   1    0.39    0.67
  -4 -15  -1   -0.26    0.89
 -15  19  -1    0.50    0.61
  15 -19   1    0.15    0.52
  15 -19   1    0.48    0.68
   4  15   1   -0.49    0.70
   4  15   1   -1.08    0.56
 -15  22  -1    2.05    0.89
  -7 -15  -1    0.54    1.02
   7  15   1    0.84    1.01
  15 -22   1    1.71    0.89
  15 -22   1    1.59    1.19
   7  15   1   -0.05    1.12
 -10 -15  -1   16.39    2.71
  25 -10  -1   19.05    2.54
 -15  25  -1   13.25    1.95
  15 -25   1   14.29    1.98
  10  15   1   13.49    2.41
  10  15   1   15.56    2.95
  15 -25   1   17.25    2.80
  28 -13  -1   21.60    2.82
 -13 -15  -1   22.44    2.89
 -15  28  -1   20.83    2.28
  15 -28   1   25.42    3.40
  13  15   1   23.00    3.12
  13  15   1   20.29    3.54
  15 -28   1   18.64    2.38
 -16 -15  -1    3.36    2.30
  31 -16  -1    1.96    1.43
 -15  31  -1    1.67    1.24
  15 -31   1    0.41    1.56
  16  15   1    4.86    1.83
  16  15   1    2.68    1.99
 -16 -12  -1    7.93    1.76
 -12  28  -1    7.94    2.64
  28 -16  -1   11.72    1.97
  16  12   1    4.04    1.95
  12 -28   1    8.88    2.47
 -16  -9  -1   16.51    1.98
  25 -16  -1   18.55    2.10
  -9  25  -1   19.99    2.23
   9 -25   1   15.75    4.47
  16   9   1   14.29    2.61
  22 -16  -1   17.85    1.83
  -6  22  -1   20.63    2.54
  -6  22  -1   19.76    2.10
   6 -22   1   18.00    2.95
  -3  19  -1    0.54    0.77
  19 -16  -1    2.05    0.79
  -3  19  -1    1.13    1.06
   3 -19   1    1.98    1.34
 -19  16   1    2.11    0.95
  16   3   1    1.55    1.09
  16 -16  -1    1.67    0.65
   0  16  -1    3.37    1.04
   0  16  -1    2.26    1.11
   0 -16   1    1.51    1.11
 -16  16   1    2.23    0.86
  16   0   1    2.97    1.00
   3  13  -1    0.65    0.63
  13 -16  -1    1.32    0.62
  13 -16  -1    1.93    0.85
   3  13  -1    1.20    0.79
 -13  16   1    1.54    0.71
  -3 -13   1    1.98    1.19
  10 -16  -1   29.95    2.35
  10 -16  -1   32.69    1.97
   6  10  -1   28.87    2.77
 -10  16   1   32.73    1.92
  -6 -10   1   32.90    2.68
  16  -6   1   30.01    2.03
   9   7  -1   32.46    2.70
   7 -16  -1   29.74    2.02
   7 -16  -1   30.65    2.59
  -7  16   1   32.65    2.04
  -9  -7   1   31.62    2.32
  -7  16   1   30.92    2.36
  16  -9   1   31.17    1.88
 -16  12  -1    6.30    1.27
  12   4  -1    4.79    1.34
   4 -16  -1    5.54    1.61
  16 -12   1    8.67    1.29
  -4  16   1    5.87    1.51
  -4  16   1    5.38    1.11
 -12  -4   1    6.98    1.16
 -16  15  -1    1.04    0.64
   1 -16  -1    1.55    1.12
  15   1  -1    1.52    0.86
  16 -15   1    0.96    0.63
  -1  16   1    1.05    0.77
  -1  16   1    1.32    0.97
  -2 -16  -1    4.64    1.57
 -16  18  -1    6.59    1.26
   2  16   1    3.67    1.21
  16 -18   1    5.61    1.08
 -16  21  -1    1.71    0.83
  21  -5  -1    0.87    1.98
  -5 -16  -1    0.87    1.13
   5  16   1    1.19    1.03
  16 -21   1    0.54    0.90
   5  16   1   -1.40    0.79
  16 -21   1    0.52    0.70
  24  -8  -1   33.91    2.80
 -16  24  -1   34.57    2.44
  -8 -16  -1   38.10    3.55
  16 -24   1   34.68    3.13
   8  16   1   39.91    4.05
  16 -24   1   32.29    3.10
   8  16   1   37.71    3.97
 -11 -16  -1    4.62    1.80
 -16  27  -1    3.92    1.39
  27 -11  -1    2.26    1.33
  11  16   1    2.94    2.15
  11  16   1    3.85    1.79
  16 -27   1    6.34    1.52
  16 -27   1    4.41    1.69
  30 -14  -1   18.70    2.31
 -16  30  -1   16.96    2.16
 -14 -16  -1   18.45    2.94
  14  16   1   23.70    3.90
  16 -30   1   17.73    3.10
  14  16   1   15.14    3.22
 -17 -16  -1    0.86    1.43
  33 -17  -1    1.89    1.45
 -16  33  -1    0.18    1.09
  17  16   1    3.14    1.66
  16 -33   1    0.60    1.79
 -17 -13  -1    3.56    1.45
 -13  30  -1    6.10    1.56
  30 -17  -1    3.72    1.45
  13 -30   1    3.81    2.02
 -10  27  -1    1.43    1.31
  27 -17  -1    3.25    1.10
 -17 -10  -1    0.75    0.96
  17  10   1    0.96    1.40
  10 -27   1    1.39    1.65
  -7  24  -1    5.69    1.50
  24 -17  -1    4.20    1.15
  17   7   1    3.89    1.66
  -4  21  -1   43.99    2.88
  21 -17  -1   45.67    2.50
  17   4   1   44.84    3.38
 -21  17   1   47.20    2.87
   4 -21   1   47.65    4.02
  -1  18  -1    0.17    0.73
  18 -17  -1    0.09    0.59
  -1  18  -1    0.26    0.83
  17   1   1   -0.86    0.73
 -18  17   1    0.84    0.73
   1 -18   1   -0.62    0.96
   2  15  -1    3.05    1.12
  15 -17  -1    4.11    0.93
  15 -17  -1    2.78    0.93
 -15  17   1    5.22    1.06
  -2 -15   1    3.15    1.39
  12 -17  -1   29.89    1.90
  12 -17  -1   26.14    2.16
 -12  17   1   30.32    1.89
  -5 -12   1   31.04    2.81
  17  -5   1   31.26    2.22
   9 -17  -1    3.56    1.20
   8   9  -1    3.19    1.30
   9 -17  -1    3.94    0.94
  -9  17   1    5.61    1.13
  17  -8   1    5.79    1.18
  -8  -9   1    4.71    1.36
  11   6  -1   19.66    2.19
   6 -17  -1   24.70    2.55
   6 -17  -1   16.92    1.72
  17 -11   1   20.81    1.56
  -6  17   1   23.17    2.25
  -6  17   1   17.04    1.67
  14   3  -1   10.65    1.73
   3 -17  -1   11.75    2.07
 -17  14  -1   10.52    1.40
  -3  17   1   11.07    1.63
  17 -14   1   11.45    1.27
  -3  17   1   12.09    2.09
 -17  17  -1    0.90    0.69
   0 -17  -1   -0.39    0.90
  17   0  -1    1.14    0.89
   0  17   1    1.01    0.92
  17 -17   1    0.86    0.66
   0  17   1    1.21    1.00
  -3 -17  -1   15.03    2.71
 -17  20  -1   17.60    1.70
  17 -20   1   13.27    1.94
  17 -20   1   17.63    1.68
   3  17   1   18.05    2.25
  23  -6  -1    1.43    1.10
 -17  23  -1   -1.45    0.72
  -6 -17  -1   -0.36    1.04
  17 -23   1    0.33    0.92
   6  17   1   -0.62    0.89
  17 -23   1   -0.67    0.65
   6  17   1    0.06    1.16
  26  -9  -1    4.13    1.44
 -17  26  -1    4.21    1.25
  -9 -17  -1    3.72    2.87
  17 -26   1    4.55    1.36
  17 -26   1    3.46    1.55
   9  17   1    1.95    1.69
   9  17   1    3.94    1.67
  29 -12  -1   -0.35    0.96
 -17  29  -1    1.58    1.07
 -12 -17  -1   -1.44    1.17
  17 -29   1    3.50    1.73
  17 -29   1    0.65    1.05
  12  17   1    3.92    1.94
  12  17   1   -0.15    1.22
 -17  32  -1    2.19    1.15
 -15 -17  -1   -0.16    1.21
  32 -15  -1   -1.36    1.07
  15  17   1    0.70    2.87
  15  17   1   -0.27    1.40
  17 -32   1   -0.10    1.48
 -17  35  -1    0.34    1.29
 -18 -17  -1    2.25    1.54
  17 -35   1    3.09    1.95
  18  17   1    2.64    1.79
 -18 -14  -1   -0.28    1.23
 -14  32  -1    2.95    1.46
  32 -18  -1    4.28    1.49
  14 -32   1    3.20    2.09
  18  14   1    3.91    2.02
  29 -18  -1    7.81    1.62
 -11  29  -1    6.63    1.70
 -18 -11  -1    4.11    1.50
  18  11   1    5.39    2.06
  11 -29   1    5.07    2.09
  -8  26  -1    1.30    1.12
  26 -18  -1    1.65    1.00
  18   8   1    0.74    1.42
   8 -26   1    0.51    1.38
  -5  23  -1    2.49    1.23
  -5  23  -1    1.01    1.08
   5 -23   1    5.36    2.20
  18   5   1    1.62    1.37
  -2  20  -1   16.43    2.28
  20 -18  -1   16.61    1.60
 -20  18   1   15.41    1.78
   2 -20   1   13.13    2.60
  18   2   1   12.12    2.07
  17 -18  -1   -0.03    0.62
   1  17  -1    0.54    0.85
   1  17  -1   -1.09    0.49
  -1 -17   1    1.25    1.21
  18  -1   1    0.44    0.76
 -17  18   1   -0.11    0.56
  14 -18  -1    4.62    1.00
   4  14  -1    3.57    1.12
  14 -18  -1    4.48    1.19
 -14  18   1    3.24    0.93
  -4 -14   1    3.93    1.44
   7  11  -1    1.32    1.12
  11 -18  -1    1.41    1.01
  11 -18  -1    1.69    0.80
  -7 -11   1    1.52    1.01
  18  -7   1    1.04    0.73
 -11  18   1    1.77    0.75
  10   8  -1   13.21    2.19
   8 -18  -1   11.59    1.48
   8 -18  -1   14.09    2.23
  -8  18   1   11.08    1.46
  -8  18   1   15.52    1.89
  18 -10   1   13.26    1.41
 -10  -8   1   10.62    1.71
  13   5  -1   23.10    2.34
   5 -18  -1   19.26    2.44
 -13  -5   1   14.98    1.54
  -5  18   1   20.12    2.26
  18 -13   1   17.64    1.51
  -5  18   1   18.80    1.81
  16   2  -1    2.69    1.21
   2 -18  -1    5.95    1.73
 -18  16  -1    5.05    1.17
  -2  18   1    4.80    1.30
  18 -16   1    5.61    1.13
  19  -1  -1    1.13    0.92
  -1 -18  -1    0.83    1.29
 -18  19  -1    0.74    0.73
   1  18   1    1.88    1.10
  18 -19   1    1.55    0.73
   1  18   1    0.16    0.73
  -4 -18  -1   15.44    2.81
 -18  22  -1   12.62    1.70
  18 -22   1   13.25    1.71
   4  18   1   10.11    2.38
   4  18   1   15.73    2.49
  18 -22   1   11.55    1.99
  25  -7  -1   11.60    2.11
  -7 -18  -1    9.26    2.90
 -18  25  -1   10.59    1.73
   7  18   1   12.64    2.48
  18 -25   1    8.53    2.00
  18 -25   1   10.87    1.83
 -10 -18  -1    9.11    2.25
  28 -10  -1   10.14    2.10
 -18  28  -1    7.97    1.66
  18 -28   1    7.52    2.32
  10  18   1   11.68    2.50
  10  18   1    5.48    2.47
  18 -28   1   13.07    2.05
 -13 -18  -1    0.96    1.55
 -18  31  -1   -0.52    1.02
  31 -13  -1    0.33    1.21
  13  18   1    0.50    1.58
  13  18   1   -1.97    0.96
  18 -31   1   -0.80    1.38
  18 -31   1   -1.61    1.16
  34 -16  -1   19.31    3.00
 -16 -18  -1   11.25    2.47
  18 -34   1   19.20    3.47
  16  18   1   17.32    3.35
 -15  34  -1   -1.18    0.96
  34 -19  -1    2.38    1.35
  19  15   1   -1.48    1.39
  15 -34   1   -0.67    1.57
  31 -19  -1   -0.41    0.98
 -12  31  -1    0.03    1.06
 -19 -12  -1    0.93    1.04
  12 -31   1   -0.23    1.42
  19  12   1    0.90    1.73
  -9  28  -1    1.24    1.19
  28 -19  -1   -1.17    0.85
   9 -28   1    0.62    1.50
  19   9   1    4.81    1.89
  25 -19  -1    7.65    1.49
  -6  25  -1    7.77    1.75
  -6  25  -1    6.59    2.03
   6 -25   1    5.51    2.13
  19   6   1    6.37    1.89
  -3  22  -1    8.61    1.85
  22 -19  -1    9.94    1.55
  -3  22  -1    9.51    2.06
   3 -22   1    8.67    2.31
  19   3   1    8.35    1.84
 -22  19   1   12.65    1.93
   0  19  -1   -0.22    0.77
   0  19  -1   -0.18    0.77
  19 -19  -1   -0.56    0.57
 -19  19   1    0.13    0.69
  19   0   1    0.50    0.86
   0 -19   1    0.95    1.20
  16 -19  -1    1.55    0.80
   3  16  -1   -0.23    0.60
   3  16  -1    1.16    0.90
  16 -19  -1    1.13    0.88
  -3 -16   1   -0.31    1.04
 -16  19   1   -0.15    0.65
  13 -19  -1    1.60    0.83
  13 -19  -1    1.16    0.96
  19  -6   1    3.40    1.09
 -13  19   1    3.28    0.94
  -6 -13   1    4.75    1.44
  10 -19  -1   -0.29    0.51
  10 -19  -1   -0.07    0.70
   9  10  -1    0.10    0.97
  19  -9   1   -0.09    0.51
 -10  19   1    0.30    0.60
  -9 -10   1   -0.70    0.66
   7 -19  -1    2.70    0.91
  12   7  -1    4.48    1.37
   7 -19  -1    6.58    1.69
  -7  19   1    2.28    0.96
  -7  19   1    5.54    1.42
 -12  -7   1    2.91    1.04
  19 -12   1    6.03    1.21
 -19  15  -1    0.59    0.66
  15   4  -1    0.23    0.83
   4 -19  -1   -0.79    0.87
  -4  19   1    0.52    0.74
  19 -15   1    0.85    0.58
  -4  19   1   -0.27    0.72
 -19  18  -1    1.02    0.73
   1 -19  -1    1.45    1.23
  18   1  -1    2.47    1.10
  -1  19   1   -0.19    0.66
  -1  19   1    0.97    1.06
  19 -18   1    0.84    0.69
  -2 -19  -1    0.93    1.40
 -19  21  -1    0.49    0.78
  21  -2  -1   -0.58    0.84
  19 -21   1    0.79    0.77
  19 -21   1   -1.09    0.70
   2  19   1    0.27    1.01
   2  19   1    0.93    1.08
 -19  24  -1   17.32    1.97
  24  -5  -1   18.99    2.76
  -5 -19  -1   17.73    3.08
  19 -24   1   18.65    2.69
   5  19   1   17.55    2.59
  27  -8  -1    2.11    1.46
  -8 -19  -1    0.50    1.40
 -19  27  -1    0.02    0.95
   8  19   1   -1.41    1.18
  19 -27   1   -1.22    0.98
  19 -27   1   -0.55    1.22
  30 -11  -1    3.65    1.60
 -19  30  -1    1.97    1.54
 -11 -19  -1    2.50    1.61
  19 -30   1    2.55    1.41
  11  19   1   -1.09    1.42
  11  19   1    1.17    1.68
  19 -30   1    3.31    1.58
 -19  33  -1    0.35    1.11
  33 -14  -1   -1.51    1.19
 -14 -19  -1    0.71    1.38
  14  19   1    0.06    1.34
  19 -33   1    0.64    1.68
  36 -17  -1   -3.01    1.46
 -17 -19  -1   -2.30    1.37
 -19  36  -1   -0.85    1.07
  17  19   1    3.29    1.80
  19 -36   1    3.47    1.70
 -20 -16  -1   -0.03    1.59
 -16  36  -1   -0.55    1.32
  36 -20  -1   -0.84    1.49
  20  16   1    0.72    1.76
  16 -36   1   -2.03    1.76
  33 -20  -1    1.16    1.16
 -13  33  -1    0.64    1.16
  20  13   1    3.68    3.18
  13 -33   1   -0.99    1.56
  30 -20  -1    2.75    1.20
 -10  30  -1    1.88    1.29
  20  10   1    2.92    2.11
  10 -30   1    2.08    1.68
  27 -20  -1    2.46    1.03
  -7  27  -1   -0.64    1.17
  20   7   1    1.80    1.71
   7 -27   1    1.29    1.64
  -4  24  -1    5.95    1.98
  24 -20  -1    6.70    2.24
  -4  24  -1    5.80    1.81
   4 -24   1    3.75    1.75
  20   4   1    2.71    1.56
 -24  20   1    7.08    1.72
  21 -20  -1    6.58    1.38
  -1  21  -1    6.51    1.63
  -1  21  -1    5.45    1.82
   1 -21   1    6.69    2.23
  20   1   1    5.24    1.51
 -21  20   1    5.83    1.49
   2  18  -1   14.11    2.22
   2  18  -1   10.83    2.37
  18 -20  -1   16.69    1.90
  18 -20  -1   13.28    1.58
 -18  20   1   17.50    1.76
  -2 -18   1   13.50    2.56
  15 -20  -1   12.99    1.56
  15 -20  -1   13.04    1.90
   5  15  -1   16.23    2.10
  -5 -15   1   15.37    2.60
  20  -5   1   14.02    1.90
 -15  20   1   13.96    1.59
   8  12  -1    5.66    1.68
  12 -20  -1    9.35    1.80
  12 -20  -1    8.47    1.47
 -12  20   1    7.20    1.31
  -8 -12   1    7.15    1.71
  20  -8   1    9.38    1.59
   9 -20  -1    0.41    0.76
  11   9  -1   -0.95    0.63
   9 -20  -1   -0.27    0.76
  20 -11   1   -0.68    0.52
  -9  20   1   -0.63    0.50
 -11  -9   1   -0.48    0.70
   6 -20  -1    2.47    1.33
  14   6  -1    1.17    0.96
  20 -14   1    2.56    0.85
  -6  20   1    0.17    0.73
 -14  -6   1    1.79    0.86
  -6  20   1    0.91    1.01
 -20  17  -1   14.00    1.70
   3 -20  -1   11.37    2.24
  17   3  -1   16.67    2.26
  20 -17   1   12.35    1.44
  -3  20   1   11.02    1.86
   0 -20  -1    1.60    1.45
 -20  20  -1    2.34    0.92
  20   0  -1    1.06    0.99
   0  20   1    2.60    1.35
   0  20   1    1.26    1.03
  20 -20   1    1.78    0.91
  -3 -20  -1    9.10    2.38
 -20  23  -1    9.42    1.69
  20 -23   1    8.91    1.80
   3  20   1    9.07    2.00
   3  20   1    7.99    2.21
  20 -23   1    7.97    1.46
 -20  26  -1   14.65    2.11
  26  -6  -1   14.78    2.62
  -6 -20  -1   10.58    2.51
   6  20   1   14.89    2.58
  20 -26   1   15.60    1.97
  20 -26   1   11.75    2.19
 -20  29  -1    1.79    1.20
  -9 -20  -1    4.85    2.08
  29  -9  -1    2.87    1.63
  20 -29   1    5.46    1.55
   9  20   1    6.63    2.05
  20 -29   1    6.54    3.12
   9  20   1    4.73    2.18
  32 -12  -1   -0.69    1.17
 -20  32  -1   -1.21    0.78
  12  20   1   -0.71    1.38
  20 -32   1    2.08    1.63
  20 -32   1    1.71    1.52
  35 -15  -1    5.45    1.83
 -15 -20  -1    3.94    1.94
 -20  35  -1    1.43    1.54
  20 -35   1   -1.68    1.79
  15  20   1    1.13    1.67
  35 -21  -1   -1.55    1.12
 -14  35  -1   -1.44    1.23
  21  14   1    0.69    1.39
  14 -35   1   -1.63    1.80
 -11  32  -1    2.28    1.38
  32 -21  -1    4.17    1.45
  11 -32   1    2.05    1.86
  21  11   1    5.25    2.47
  -8  29  -1   -1.68    0.82
  29 -21  -1   -1.52    0.71
  21   8   1   -2.51    1.35
   8 -29   1   -0.31    1.55
  -5  26  -1    3.14    1.81
  26 -21  -1    2.47    1.15
  -5  26  -1    4.34    1.52
   5 -26   1    2.07    1.69
  21   5   1    3.23    1.63
  -2  23  -1    5.74    2.03
  23 -21  -1    9.71    2.46
 -23  21   1   10.18    1.81
   2 -23   1   11.96    2.86
  21   2   1   10.39    1.99
  20 -21  -1    6.79    1.37
   1  20  -1    5.62    1.67
   1  20  -1    6.87    2.08
 -20  21   1    5.95    1.45
  21  -1   1    5.34    1.55
  -1 -20   1    5.37    1.99
   4  17  -1   48.46    3.39
  17 -21  -1   38.86    2.85
  17 -21  -1   44.53    2.57
  -4 -17   1   44.17    3.91
 -17  21   1   42.12    2.54
  14 -21  -1   23.26    2.00
  14 -21  -1   19.96    2.38
   7  14  -1   23.30    3.03
   7  14  -1   20.26    2.47
  21  -7   1   20.59    2.06
 -14  21   1   20.01    1.83
  -7 -14   1   19.95    2.63
  11 -21  -1    8.96    1.62
  11 -21  -1   11.41    2.21
  10  11  -1    9.09    2.01
 -11  21   1   10.13    1.55
  21 -10   1   11.39    1.70
 -10 -11   1    9.92    1.88
   8 -21  -1   17.96    2.58
  13   8  -1   15.93    3.68
   8 -21  -1   11.69    2.39
  -8  21   1   13.34    1.71
 -13  -8   1   12.92    1.79
  -8  21   1   14.95    2.15
  21 -13   1   14.65    1.57
   5 -21  -1    1.87    1.34
  16   5  -1    0.49    0.99
  21 -16   1   -0.12    0.71
  -5  21   1    1.38    0.99
  -5  21   1    0.80    0.83
 -21  19  -1    1.76    0.99
   2 -21  -1    0.26    1.24
  19   2  -1    0.79    1.14
  -2  21   1    0.61    1.04
  -2  21   1    0.65    1.01
  21 -19   1    0.74    0.76
 -21  22  -1    4.13    1.23
  -1 -21  -1    2.51    1.66
  22  -1  -1    3.21    1.34
   1  21   1    0.64    1.43
  21 -22   1    5.70    1.33
  25  -4  -1   21.41    2.78
 -21  25  -1   21.51    2.17
  -4 -21  -1   34.43    3.88
  21 -25   1   26.84    2.82
  21 -25   1   24.99    2.27
   4  21   1   27.38    2.99
  -7 -21  -1    3.64    1.99
  28  -7  -1    5.36    1.82
 -21  28  -1    5.93    1.52
  21 -28   1    4.54    1.76
   7  21   1    7.73    2.28
  21 -28   1    8.49    1.69
 -10 -21  -1    2.91    1.77
  31 -10  -1    1.50    1.41
 -21  31  -1    1.31    1.07
  10  21   1    2.40    1.50
  21 -31   1    2.85    1.37
  21 -31   1    3.56    1.76
  34 -13  -1    0.17    1.33
 -13 -21  -1    0.01    1.54
 -21  34  -1   -1.18    1.06
  13  21   1    1.15    1.84
  21 -34   1   -1.83    1.74
  34 -22  -1   -1.08    1.12
 -12  34  -1    1.51    1.20
  12 -34   1    0.68    1.73
  31 -22  -1    1.05    1.02
  -9  31  -1   -0.04    1.15
  22   9   1   -1.39    3.80
   9 -31   1   -1.01    1.50
  28 -22  -1    5.94    1.51
  -6  28  -1    6.15    1.75
  22   6   1    5.46    2.00
   6 -28   1    4.79    1.97
  -3  25  -1    5.82    1.98
  -3  25  -1    6.01    1.58
  25 -22  -1    9.08    1.65
   3 -25   1    3.26    1.94
  22   3   1   11.84    2.25
 -25  22   1    7.97    1.74
   0  22  -1    2.11    1.23
   0  22  -1   -0.22    1.14
   0 -22   1   -2.11    1.28
 -22  22   1    1.07    0.88
  22   0   1   -2.31    1.01
   3  19  -1    9.64    2.32
   3  19  -1   11.30    2.20
  19 -22  -1    7.60    1.50
  19 -22  -1   10.21    1.85
 -19  22   1   11.36    1.88
  -3 -19   1   10.03    2.37
  16 -22  -1   19.14    2.35
   6  16  -1   21.18    2.94
  16 -22  -1   19.76    1.91
   6  16  -1   20.55    2.50
  22  -6   1   20.05    3.67
  -6 -16   1   18.36    2.87
 -16  22   1   20.96    1.97
  13 -22  -1   38.36    2.57
   9  13  -1   44.15    3.83
  13 -22  -1   36.63    3.19
  22  -9   1   34.03    2.52
 -13  22   1   39.72    2.52
  -9 -13   1   40.56    3.30
  12  10  -1    6.40    1.73
  10 -22  -1    5.88    1.68
  10 -22  -1    5.03    1.59
 -12 -10   1    4.40    1.34
  22 -12   1    5.76    1.32
 -10  22   1    4.38    1.22
  15   7  -1    1.04    1.20
   7 -22  -1    0.94    1.33
  -7  22   1    2.82    1.30
  22 -15   1    2.04    0.94
 -15  -7   1    1.41    0.85
  -7  22   1    1.17    0.87
   4 -22  -1   12.07    2.44
 -22  18  -1   14.96    2.07
  18   4  -1    9.36    2.05
  -4  22   1   14.82    2.12
  22 -18   1   12.74    1.57
 -22  21  -1    4.68    1.25
  21   1  -1    6.15    1.68
   1 -22  -1    3.25    1.97
  -1  22   1    2.93    1.33
  -1  22   1    3.09    1.72
  22 -21   1    5.95    1.28
 -22  24  -1    0.50    0.81
  -2 -22  -1    2.79    1.74
  24  -2  -1    1.90    1.23
  22 -24   1    1.39    0.90
   2  22   1    3.50    2.11
   2  22   1    0.80    1.15
  27  -5  -1    2.08    1.38
 -22  27  -1    0.68    0.85
  -5 -22  -1    0.86    1.29
  22 -27   1    0.72    0.93
  22 -27   1    0.41    1.16
   5  22   1    0.50    1.08
  -8 -22  -1    1.97    1.55
 -22  30  -1    2.62    1.49
  30  -8  -1    2.52    1.51
  22 -30   1   -0.43    1.19
   8  22   1    1.00    1.86
   8  22   1    0.78    1.43
  22 -30   1   -0.13    1.44
  33 -11  -1    1.19    1.63
 -22  33  -1    3.00    1.37
 -11 -22  -1    0.85    1.51
  22 -33   1    0.43    1.55
  22 -33   1   -0.02    1.63
  11  22   1    0.30    1.35
 -10  33  -1    1.63    1.35
  10 -33   1    1.49    1.96
  23  10   1    4.25    2.05
  -7  30  -1    1.84    1.40
  30 -23  -1   -0.26    0.95
   7 -30   1    2.99    2.00
  23   7   1    4.92    2.07
  27 -23  -1    1.51    1.02
  -4  27  -1   -0.06    1.11
   4 -27   1   -1.52    1.43
  23   4   1    0.62    1.50
  -1  24  -1    0.30    1.07
  -1  24  -1    1.14    1.51
  24 -23  -1    0.56    0.80
   1 -24   1    1.97    1.66
 -24  23   1    0.08    0.86
  23   1   1   -2.19    2.03
   2  21  -1    8.83    2.30
   2  21  -1    9.51    1.99
  21 -23  -1   12.56    1.89
  23  -2   1    8.82    1.68
  -2 -21   1    8.01    2.42
 -21  23   1    8.84    1.70
  18 -23  -1    4.44    1.44
  18 -23  -1    5.20    1.57
   5  18  -1    4.47    1.66
   5  18  -1    4.69    1.86
  23  -5   1    3.98    1.55
 -18  23   1    3.53    1.15
  -5 -18   1    4.79    2.00
  15 -23  -1    9.93    2.20
   8  15  -1    7.22    2.13
   8  15  -1    9.89    2.20
  15 -23  -1    9.08    2.01
  23  -8   1    8.56    2.84
  -8 -15   1   10.46    2.24
 -15  23   1   10.68    1.71
  11  12  -1    4.56    1.73
  12 -23  -1    3.43    1.07
  12 -23  -1    1.69    1.26
  23 -11   1    0.69    0.90
 -12  23   1    2.44    1.01
 -11 -12   1    0.45    1.11
  14   9  -1   15.65    2.69
   9 -23  -1   14.36    2.61
 -14  -9   1   19.70    2.16
  -9  23   1   15.96    1.98
  23 -14   1   19.96    1.89
  17   6  -1    0.68    1.15
   6 -23  -1   -1.41    0.93
  23 -17   1    0.49    0.75
  -6  23   1   -1.06    0.70
  -6  23   1    0.09    0.82
   3 -23  -1    4.42    1.94
  20   3  -1    4.86    2.63
 -23  20  -1    9.46    1.73
  -3  23   1   10.32    2.07
  -3  23   1    5.05    1.83
  23 -20   1   10.89    1.64
 -23  23  -1    1.44    0.96
  23   0  -1    1.15    1.22
   0 -23  -1    1.75    1.67
   0  23   1    1.80    1.34
   0  23   1   -0.01    1.27
  23 -23   1    1.27    1.01
  26  -3  -1    4.14    1.71
  -3 -23  -1    5.13    2.22
 -23  26  -1    4.52    1.26
   3  23   1    4.07    1.57
  23 -26   1    1.93    1.35
  23 -26   1    3.54    1.24
   3  23   1    7.34    3.84
  29  -6  -1    2.00    1.36
 -23  29  -1    1.89    1.05
  -6 -23  -1    1.98    1.69
   6  23   1    0.34    1.25
  23 -29   1    0.68    1.15
  23 -29   1    1.42    1.39
   6  23   1    1.96    1.70
  32  -9  -1   -1.92    1.60
 -23  32  -1    0.64    1.11
  -9 -23  -1    0.72    1.74
  23 -32   1    4.92    1.61
  23 -32   1    3.17    1.87
   9  23   1    3.01    1.66
 -12 -23  -1    0.82    1.85
  35 -12  -1    0.49    1.77
 -23  35  -1    1.98    1.17
  12  23   1    1.23    1.47
  23 -35   1    3.60    1.76
  35 -24  -1   -1.36    1.35
 -11  35  -1    0.11    1.39
  11 -35   1   -0.60    2.07
  32 -24  -1    6.23    1.68
  -8  32  -1    4.11    1.73
   8 -32   1    4.91    2.36
  24   8   1    1.61    2.39
  -5  29  -1    1.33    1.24
  29 -24  -1    2.28    1.20
  24   5   1    0.71    1.67
   5 -29   1    1.38    1.72
  26 -24  -1    5.02    1.23
  -2  26  -1    3.65    1.31
  -2  26  -1    1.66    2.71
 -26  24   1    2.40    1.26
  24   2   1    2.22    1.53
   2 -26   1    1.41    1.98
   1  23  -1    1.06    1.20
  23 -24  -1    2.31    1.01
 -23  24   1    0.78    0.88
  -1 -23   1    0.50    1.48
  24  -1   1    1.26    1.11
  20 -24  -1    4.37    1.57
   4  20  -1    6.76    1.86
  20 -24  -1    6.73    1.42
 -20  24   1    6.92    1.50
  -4 -20   1    7.02    2.12
  17 -24  -1    2.60    1.31
   7  17  -1    1.79    1.62
  17 -24  -1    4.45    1.28
   7  17  -1    4.75    1.69
  -7 -17   1    2.63    1.52
  24  -7   1    2.47    1.24
 -17  24   1    3.76    1.18
  10  14  -1   10.81    2.49
  14 -24  -1   11.24    2.28
  14 -24  -1   14.11    1.99
 -10 -14   1   10.18    2.11
 -14  24   1   14.81    1.88
  24 -10   1   12.59    2.49
  11 -24  -1   30.39    3.35
  11 -24  -1   28.27    2.52
  13  11  -1   32.73    3.50
 -11  24   1   30.18    2.46
 -13 -11   1   26.87    2.67
  24 -13   1   25.57    2.20
   8 -24  -1   40.26    3.90
  16   8  -1   34.49    3.56
 -16  -8   1   33.07    2.43
  -8  24   1   38.13    2.77
  24 -16   1   30.09    2.25
   5 -24  -1   20.74    3.39
  19   5  -1   19.93    2.85
  -5  24   1   17.32    2.88
  -5  24   1   18.91    2.32
  24 -19   1   17.66    1.82
  22   2  -1    2.11    1.50
   2 -24  -1    1.88    1.66
 -24  22  -1    3.95    1.23
  -2  24   1    1.22    1.42
  -2  24   1    2.83    1.20
  24 -22   1    4.08    1.90
  25  -1  -1    6.49    1.94
 -24  25  -1    9.63    1.66
  -1 -24  -1    8.81    2.50
   1  24   1    4.54    2.54
  24 -25   1    8.23    1.54
   1  24   1    5.54    1.73
  -4 -24  -1   -1.13    1.21
  28  -4  -1   -1.10    1.36
 -24  28  -1   -0.04    0.89
   4  24   1   -1.26    0.91
   4  24   1   -1.61    1.41
  24 -28   1   -0.26    1.19
  24 -28   1   -0.71    0.96
  31  -7  -1    1.10    1.52
 -24  31  -1    2.10    1.31
  -7 -24  -1    2.08    1.73
  24 -31   1    1.23    1.33
   7  24   1   -1.12    1.15
  24 -31   1    2.85    1.44
 -24  34  -1    3.90    1.53
  34 -10  -1    3.16    1.83
 -10 -24  -1    3.28    1.91
  10  24   1    2.98    1.69
  24 -34   1    5.22    1.96
  34 -25  -1    4.18    1.59
  -9  34  -1    3.92    1.57
   9 -34   1    5.44    2.45
  31 -25  -1    0.65    1.22
  -6  31  -1    1.30    1.45
   6 -31   1   -0.54    1.62
  25   6   1    0.06    1.91
  28 -25  -1    0.96    0.91
  -3  28  -1    2.27    1.32
  -3  28  -1    1.36    1.57
   3 -28   1    2.60    1.78
  25   3   1    1.42    1.49
   0  25  -1    3.54    1.42
   0  25  -1    0.01    1.72
  25 -25  -1    3.28    1.15
   0 -25   1    2.71    1.92
  25   0   1    1.30    1.43
 -25  25   1    2.64    1.13
  22 -25  -1    8.86    1.66
  22 -25  -1    9.75    1.89
   3  22  -1    5.54    1.75
  -3 -22   1    6.64    2.37
 -22  25   1   10.21    1.81
   6  19  -1    5.42    1.78
  19 -25  -1    5.23    1.60
  19 -25  -1    6.78    1.47
  25  -6   1    7.24    1.77
  -6 -19   1    2.78    1.70
 -19  25   1    2.81    1.19
   9  16  -1   17.97    3.23
  16 -25  -1   19.33    2.88
   9  16  -1   25.50    2.97
  16 -25  -1   19.03    2.16
  -9 -16   1   21.63    3.21
 -16  25   1   17.49    2.00
  25  -9   1   15.97    2.17
  13 -25  -1    4.02    1.72
  12  13  -1    4.70    1.86
  13 -25  -1    5.08    1.43
 -13  25   1    7.81    1.61
 -12 -13   1    2.80    1.50
  25 -12   1    7.47    1.59
  10 -25  -1   12.62    2.63
  15  10  -1   14.83    2.75
 -15 -10   1   14.77    2.18
 -10  25   1   16.60    2.14
  25 -15   1   17.99    2.35
  18   7  -1    8.11    2.02
   7 -25  -1    6.54    2.11
  25 -18   1   11.20    1.75
  -7  25   1    9.54    1.82
  -7  25   1    5.47    1.78
  21   4  -1   24.65    3.15
   4 -25  -1   28.48    3.73
  -4  25   1   26.28    2.73
  25 -21   1   24.61    2.63
  -4  25   1   24.32    3.44
   1 -25  -1    6.69    2.23
  24   1  -1    8.70    2.04
 -25  24  -1    8.27    1.65
  25 -24   1    7.39    1.51
  -1  25   1    6.94    1.90
  -2 -25  -1    3.33    1.77
 -25  27  -1    3.93    1.26
  27  -2  -1    1.94    1.55
   2  25   1    1.08    1.60
  25 -27   1    3.30    1.36
   2  25   1    1.84    1.35
  25 -27   1    3.94    1.28
  30  -5  -1    2.02    1.51
  -5 -25  -1    1.30    1.69
  25 -30   1   -0.01    1.27
  25 -30   1    0.23    1.33
   5  25   1    2.51    1.37
 -25  33  -1   -0.24    1.01
  -8 -25  -1   -0.69    1.71
  33  -8  -1    1.76    1.76
   8  25   1   -2.08    1.65
  25 -33   1    0.86    1.63
  25 -33   1    0.21    1.48
  -7  33  -1   -3.13    1.27
  33 -26  -1    2.62    1.38
   7 -33   1   -0.25    1.79
  26   7   1   -3.03    1.82
  30 -26  -1   -1.07    0.95
  -4  30  -1   -1.17    1.03
  26   4   1    0.40    1.89
   4 -30   1    1.29    1.66
  -1  27  -1    3.34    1.66
  27 -26  -1    5.17    1.48
  -1  27  -1    5.95    2.08
 -27  26   1    4.90    1.42
  26   1   1    5.65    2.00
   1 -27   1    6.35    2.37
   2  24  -1    5.96    2.12
  24 -26  -1    4.80    1.49
   2  24  -1    4.76    1.62
  24 -26  -1    4.55    1.31
  26  -2   1    5.44    1.64
  -2 -24   1    3.28    1.95
 -24  26   1    4.54    1.29
   5  21  -1    1.59    1.31
  21 -26  -1    2.09    1.14
  21 -26  -1    4.07    1.54
  -5 -21   1    1.34    1.49
 -21  26   1    2.34    1.04
  26  -5   1    1.72    1.34
  18 -26  -1    1.19    0.93
   8  18  -1    1.27    1.37
  18 -26  -1    2.02    1.31
   8  18  -1    1.52    1.39
 -18  26   1    2.05    1.00
  -8 -18   1    0.91    1.27
  26  -8   1    1.79    1.28
  15 -26  -1   35.50    2.83
  11  15  -1   37.25    4.09
  15 -26  -1   38.58    3.58
  11  15  -1   34.43    3.43
 -15  26   1   33.25    2.60
  26 -11   1   27.37    2.60
 -11 -15   1   32.68    3.32
  12 -26  -1    3.10    1.36
  12 -26  -1    1.28    2.60
  14  12  -1    4.57    1.90
 -12  26   1    3.83    1.34
  26 -14   1    3.62    1.24
 -14 -12   1    4.11    1.43
   9 -26  -1    2.93    1.79
  17   9  -1    0.25    1.39
 -17  -9   1    3.50    1.15
  26 -17   1    5.20    1.35
  -9  26   1    2.49    1.27
  20   6  -1   11.91    2.48
   6 -26  -1   13.59    2.92
  26 -20   1   14.27    1.93
  -6  26   1   12.99    2.31
  -6  26   1   13.92    2.64
 -26  23  -1    7.33    1.59
  23   3  -1    0.51    1.56
   3 -26  -1    4.36    2.05
  -3  26   1    4.87    1.58
  26 -23   1    5.84    1.39
   0 -26  -1    0.43    1.66
 -26  26  -1    0.11    0.91
  26   0  -1    0.16    1.48
  26 -26   1    2.52    1.16
   0  26   1    1.77    1.35
   0  26   1    2.07    1.62
  -3 -26  -1    2.59    1.64
  29  -3  -1   -0.44    1.36
 -26  29  -1   -0.55    0.75
  29  -3  -1    0.54    1.61
  26 -29   1   -0.15    1.11
   3  26   1    2.95    1.39
  26 -29   1   -1.17    1.11
 -26  32  -1    1.14    0.98
  -6 -26  -1   -2.30    1.48
  26 -32   1   -0.65    1.38
   6  26   1    1.40    1.46
  32 -27  -1    0.19    1.17
  -5  32  -1   -0.12    1.37
  27   5   1   -2.63    2.26
   5 -32   1   -1.05    1.61
  29 -27  -1    1.60    1.20
  -2  29  -1    0.54    1.33
  -2  29  -1   -0.29    1.79
   2 -29   1   -0.13    1.51
  27   2   1    0.26    1.82
   1  26  -1    2.45    1.81
  26 -27  -1    5.07    1.51
   1  26  -1    2.01    1.39
  27  -1   1    5.16    1.90
  -1 -26   1    3.59    2.12
 -26  27   1    3.87    1.39
  23 -27  -1    1.75    1.02
   4  23  -1   -1.21    1.41
  23 -27  -1    2.26    1.34
   4  23  -1    2.36    1.25
 -23  27   1    2.87    1.12
  -4 -23   1    1.03    1.57
  27  -4   1    1.81    1.25
   7  20  -1    3.72    1.62
  20 -27  -1    3.77    1.34
  20 -27  -1    1.75    1.29
  -7 -20   1    2.59    1.66
  27  -7   1   -0.14    1.16
 -20  27   1    3.95    1.25
  10  17  -1    1.92    1.66
  10  17  -1    2.52    1.49
  17 -27  -1    1.02    1.30
  17 -27  -1    0.17    0.91
  27 -10   1    0.98    1.07
 -17  27   1    0.59    0.89
 -10 -17   1    0.20    1.22
  14 -27  -1    6.80    1.71
  14 -27  -1    5.06    2.17
  13  14  -1    6.02    2.15
  27 -13   1    3.79    1.37
 -14  27   1    3.49    1.23
 -13 -14   1    2.02    1.42
  11 -27  -1    3.57    1.86
  16  11  -1    5.99    1.91
 -16 -11   1    2.57    1.22
  27 -16   1    5.58    1.37
 -11  27   1    2.48    1.32
   8 -27  -1   -0.31    1.31
  19   8  -1    0.66    1.43
  -8  27   1   -0.06    0.99
  27 -19   1    0.74    0.90
   5 -27  -1    0.72    1.62
  22   5  -1   -0.32    1.33
  -5  27   1    1.66    1.30
  27 -22   1    1.09    0.86
   2 -27  -1    1.75    1.74
  25   2  -1    1.06    1.53
 -27  25  -1    1.49    1.17
  -2  27   1    1.28    1.68
  27 -25   1    1.52    1.00
  -2  27   1    2.31    1.36
  28  -1  -1    3.00    1.78
  -1 -27  -1   -0.37    1.67
 -27  28  -1    3.46    1.32
   1  27   1    1.81    1.25
  27 -28   1   -0.89    0.96
   1  27   1    2.12    2.35
  31  -4  -1   -0.19    1.79
  -4 -27  -1    5.53    2.06
 -27  31  -1   -0.88    0.92
  27 -31   1    1.69    1.50
  27 -31   1    0.15    2.28
   4  27   1   -0.61    1.22
 -27  34  -1    1.76    1.21
  -7 -27  -1    3.30    2.10
   7  27   1    2.06    1.87
  27 -34   1    0.60    1.77
  27 -34   1    1.54    1.90
  31 -28  -1    3.25    1.46
  -3  31  -1   -1.48    1.16
  28   3   1    2.38    2.15
   3 -31   1   -0.31    1.83
   0  28  -1    0.36    1.18
  28 -28  -1   -1.98    0.86
 -28  28   1    3.69    2.20
   0 -28   1   -0.05    1.72
  28   0   1   -2.23    1.53
   3  25  -1    1.80    1.70
  25 -28  -1   -0.29    0.95
  25 -28  -1   -0.25    1.12
   3  25  -1    1.68    1.21
  -3 -25   1    3.02    2.04
 -25  28   1    0.56    0.91
  28  -3   1    3.84    1.61
  28  -3   1    4.22    2.65
  22 -28  -1    8.71    1.72
  22 -28  -1    3.01    1.68
   6  22  -1    4.89    1.67
 -22  28   1    3.99    1.30
  -6 -22   1    3.70    1.91
  28  -6   1    7.12    1.99
  19 -28  -1    2.35    1.45
   9  19  -1   -0.09    1.30
  19 -28  -1    0.61    1.18
  -9 -19   1    2.39    1.72
  28  -9   1   -0.56    1.18
 -19  28   1    2.04    1.05
  16 -28  -1    7.27    1.80
  12  16  -1   11.38    2.59
  12  16  -1    8.62    2.49
  16 -28  -1   11.02    2.54
  28 -12   1   10.58    1.96
 -16  28   1    7.56    1.68
  13 -28  -1   23.70    3.77
  15  13  -1   22.05    3.64
 -15 -13   1   17.98    2.57
 -13  28   1   20.83    4.02
  28 -15   1   22.70    2.28
  10 -28  -1    9.98    2.55
  18  10  -1    9.16    2.61
 -18 -10   1   10.40    1.83
  28 -18   1   12.24    1.91
 -10  28   1    9.29    1.87
   7 -28  -1    6.36    2.35
  21   7  -1    2.51    1.73
  -7  28   1    6.34    1.75
  28 -21   1    6.21    1.59
   4 -28  -1    0.86    1.76
  24   4  -1    1.38    1.64
  -4  28   1    0.00    1.18
  28 -24   1   -1.80    0.82
 -28  27  -1    0.57    1.08
   1 -28  -1    1.27    1.55
  27   1  -1   -0.37    1.64
  -1  28   1   -0.18    1.16
  -1  28   1   -2.38    1.59
  28 -27   1   -0.29    1.05
  30  -2  -1    0.35    1.73
  30  -2  -1   -2.64    1.50
  -2 -28  -1    3.75    2.25
 -28  30  -1   -0.59    0.91
  28 -30   1    0.49    1.15
   2  28   1   -0.08    1.27
  -5 -28  -1    3.63    2.45
 -28  33  -1    6.79    1.79
  28 -33   1   -0.52    1.79
  28 -33   1    2.81    1.87
   5  28   1    2.81    1.84
  33 -29  -1    3.66    1.72
  -4  33  -1    0.62    1.71
  29   4   1    1.19    2.56
   4 -33   1    1.70    2.43
  -1  30  -1    2.38    1.69
  30 -29  -1    3.82    1.51
   1 -30   1    0.07    2.41
  29   1   1    2.38    2.10
 -30  29   1    5.35    1.75
  27 -29  -1    0.99    1.26
   2  27  -1   -0.03    1.08
  27 -29  -1    0.68    1.22
  29  -2   1    1.46    1.57
  29  -2   1    2.64    1.80
 -27  29   1    3.52    1.27
  -2 -27   1    3.28    2.01
  24 -29  -1    4.15    1.53
   5  24  -1    4.65    1.57
  24 -29  -1    0.72    1.25
   5  24  -1    0.82    1.67
 -24  29   1    3.47    1.46
  29  -5   1    2.19    1.71
  -5 -24   1    0.62    1.45
   8  21  -1    1.13    1.28
  21 -29  -1    1.72    1.71
   8  21  -1    1.66    1.64
  21 -29  -1    0.25    1.03
  -8 -21   1   -0.08    1.44
 -21  29   1    0.90    0.87
  29  -8   1    0.07    1.11
  11  18  -1    8.62    2.56
  11  18  -1    8.57    2.22
  18 -29  -1    7.86    2.25
  18 -29  -1    7.57    1.80
 -11 -18   1    2.46    1.76
  29 -11   1    8.28    1.86
 -18  29   1    5.63    1.80
  14  15  -1    0.31    1.71
  15 -29  -1    4.07    1.74
  15 -29  -1    0.70    1.26
 -14 -15   1    2.74    1.46
  29 -14   1    0.30    1.03
 -15  29   1    1.15    1.13
  17  12  -1    1.45    1.56
  12 -29  -1   -0.07    1.32
 -12  29   1    0.05    0.99
 -17 -12   1    1.17    1.12
  29 -17   1    0.36    0.95
  20   9  -1    1.48    1.84
   9 -29  -1    6.06    2.16
  -9  29   1    2.52    1.48
  29 -20   1    7.12    1.50
   6 -29  -1    2.86    1.78
  23   6  -1   -0.24    1.46
  29 -23   1    0.06    0.93
  -6  29   1    1.15    1.26
   3 -29  -1   -1.34    1.53
  26   3  -1    0.81    1.82
  29 -26   1    0.32    0.99
  -3  29   1    3.11    1.74
  -3  29   1    0.49    1.08
 -29  29  -1    0.52    1.23
   0 -29  -1    0.87    1.78
  29   0  -1   -2.99    1.54
   0  29   1   -0.35    1.43
  29 -29   1   -1.20    1.10
  32  -3  -1    2.69    2.03
 -29  32  -1    0.60    1.10
  -3 -29  -1   -0.21    1.79
   3  29   1   -0.14    1.48
  29 -32   1   -2.84    1.43
  29 -32   1   -0.65    1.54
  32 -30  -1    3.06    1.45
  -2  32  -1   -1.10    1.41
   2 -32   1   -0.65    1.82
  30   2   1   -2.98    3.80
  29 -30  -1    2.96    1.58
   1  29  -1    1.25    1.57
 -29  30   1    5.74    1.61
  -1 -29   1    5.96    2.37
  30  -1   1   -1.78    1.94
  26 -30  -1   -0.86    1.19
  26 -30  -1   -0.26    1.18
   4  26  -1    1.82    1.46
  30  -4   1   -2.28    1.39
  -4 -26   1    0.97    1.69
 -26  30   1   -0.72    1.04
  23 -30  -1   -1.80    1.19
   7  23  -1    2.34    1.43
  23 -30  -1    2.30    1.45
  -7 -23   1    1.50    1.79
 -23  30   1    1.64    1.06
  30  -7   1    0.23    1.47
  20 -30  -1   -0.33    1.47
  10  20  -1    1.78    1.47
  20 -30  -1    1.22    1.28
  10  20  -1    3.68    2.08
 -10 -20   1    2.59    1.73
  30 -10   1    2.34    1.32
 -20  30   1    3.02    1.25
  17 -30  -1    5.51    1.98
  13  17  -1    3.26    2.02
  13  17  -1    4.65    1.86
  17 -30  -1    7.46    1.95
  30 -13   1    4.99    1.51
 -17  30   1    4.65    1.46
 -13 -17   1    3.39    1.85
  16  14  -1   18.30    3.63
  14 -30  -1   18.88    3.30
 -16 -14   1   19.23    2.69
  30 -16   1   18.53    2.51
 -14  30   1   21.52    2.45
  19  11  -1    4.75    1.95
  11 -30  -1   -1.10    1.49
 -11  30   1    3.36    1.42
  30 -19   1    0.79    1.02
 -19 -11   1    1.61    1.19
  22   8  -1    1.83    1.88
   8 -30  -1    1.04    1.56
  30 -22   1    2.31    1.16
  -8  30   1   -0.41    1.07
   5 -30  -1    0.44    1.45
  25   5  -1   -0.66    1.60
  30 -25   1   -0.07    0.99
  -5  30   1   -1.52    0.94
   2 -30  -1    0.09    2.01
  28   2  -1   -0.19    1.74
  30 -28   1   -2.02    1.09
  -2  30   1    1.42    1.53
  -1 -30  -1    2.23    1.95
 -30  31  -1    0.82    1.30
  31  -1  -1   -3.93    1.92
  30 -31   1    2.07    1.37
   1  30   1    5.40    1.89
  31 -31  -1   -0.43    1.32
   0  31  -1    1.13    1.68
   0 -31   1    0.92    2.18
  31   0   1    4.23    2.08
 -31  31   1    1.38    1.22
   3  28  -1   -0.67    1.31
  28 -31  -1   -0.51    1.20
  31  -3   1   -0.02    2.38
  31  -3   1    0.15    1.95
 -28  31   1    1.48    1.27
  -3 -28   1   -0.35    1.98
  25 -31  -1    2.99    1.52
   6  25  -1    0.72    1.44
  25 -31  -1    1.38    1.44
  -6 -25   1    1.97    1.97
 -25  31   1    2.27    1.24
  31  -6   1    1.83    1.54
  22 -31  -1   -0.21    1.20
  22 -31  -1   -0.54    1.40
   9  22  -1   -0.61    1.17
  -9 -22   1    4.68    1.92
 -22  31   1    0.54    1.07
  31  -9   1    0.77    1.39
  12  19  -1    0.81    1.34
  19 -31  -1   -0.68    1.29
  12  19  -1   -0.63    1.53
  19 -31  -1    0.59    1.37
 -12 -19   1   -2.60    1.25
  31 -12   1   -0.99    1.19
 -19  31   1    0.13    0.88
  15  16  -1    1.27    1.48
  16 -31  -1   -0.32    1.36
  15  16  -1    0.23    1.63
  31 -15   1    0.08    1.16
 -15 -16   1    2.47    1.44
 -16  31   1    0.63    1.13
  18  13  -1    0.41    1.57
  13 -31  -1    1.44    1.53
 -13  31   1    1.26    1.09
 -18 -13   1   -0.17    0.99
  31 -18   1    1.13    1.08
  21  10  -1    1.25    2.32
  10 -31  -1    2.31    1.90
  31 -21   1    1.48    1.09
 -10  31   1    1.37    1.30
  24   7  -1    1.17    1.93
   7 -31  -1   -0.48    1.57
  31 -24   1   -2.04    0.88
  -7  31   1    0.29    1.16
   4 -31  -1   -1.13    1.56
  27   4  -1   -2.47    1.72
  31 -27   1   -0.56    1.12
  -4  31   1    0.49    1.35
   1 -31  -1    3.01    2.12
  30   1  -1    3.82    2.07
  31 -30   1    1.07    1.35
  -1  31   1   -1.14    1.45
  30 -32  -1   -1.58    1.49
   2  30  -1    1.30    1.64
  30 -32  -1    2.74    1.69
  -2 -30   1   -0.98    1.92
 -30  32   1    1.98    1.37
   5  27  -1   -2.52    1.18
  27 -32  -1   -2.81    1.31
  27 -32  -1   -0.60    1.39
  -5 -27   1   -0.11    1.76
  32  -5   1    1.61    1.80
 -27  32   1   -0.10    1.03
  24 -32  -1    7.03    2.01
  24 -32  -1   10.20    2.32
   8  24  -1    5.00    2.05
  32  -8   1    5.29    2.00
 -24  32   1    6.05    1.55
  -8 -24   1    4.08    1.89
  21 -32  -1    3.39    1.98
  21 -32  -1    8.89    2.05
  11  21  -1    3.25    1.90
 -11 -21   1    3.68    1.85
 -21  32   1    3.72    1.39
  32 -11   1    0.78    1.34
  18 -32  -1    0.69    1.64
  14  18  -1    2.99    1.58
 -14 -18   1    2.24    1.65
 -18  32   1    2.99    1.34
  32 -14   1    2.32    1.42
  15 -32  -1   -2.09    1.33
  17  15  -1   -0.43    1.67
  17  15  -1    1.88    1.39
  32 -17   1    1.22    1.22
 -15  32   1   -0.87    1.03
  20  12  -1    1.06    2.04
  12 -32  -1   -0.70    1.44
  32 -20   1   -0.89    0.91
 -12  32   1   -0.72    1.11
  23   9  -1    7.62    2.52
   9 -32  -1   -1.38    1.55
  -9  32   1    2.53    1.44
  32 -23   1    3.28    1.40
   6 -32  -1    0.93    1.95
  26   6  -1   -2.46    1.90
  32 -26   1   -1.23    1.03
  -6  32   1    1.02    1.21
   3 -32  -1    4.11    2.15
  29   3  -1    0.57    2.67
  -3  32   1   -3.31    1.32
  32 -29   1    0.31    1.26
   4  29  -1    4.50    1.86
  29 -33  -1    0.83    1.76
  29 -33  -1    3.54    2.06
  -4 -29   1    4.07    2.39
 -29  33   1    1.63    1.43
  26 -33  -1   -0.02    1.55
  26 -33  -1    1.76    1.61
   7  26  -1   -0.84    1.44
  33  -7   1    2.91    1.82
  -7 -26   1   -0.24    1.59
 -26  33   1    1.42    1.22
  23 -33  -1   -2.34    1.41
  10  23  -1    0.23    1.32
 -23  33   1    1.70    1.12
  33 -10   1   -1.29    1.39
 -10 -23   1   -0.24    1.64
  20 -33  -1    0.22    1.48
  13  20  -1    2.05    1.82
  20 -33  -1   -0.49    1.61
 -13 -20   1   -0.08    1.36
  33 -13   1   -1.03    1.20
 -20  33   1    1.27    1.03
  17 -33  -1    1.15    1.67
  16  17  -1    0.22    1.44
  33 -16   1   -0.41    1.19
 -16 -17   1    1.81    1.53
 -17  33   1    0.33    1.02
  14 -33  -1    0.48    1.80
 -14  33   1    0.42    1.18
 -19 -14   1   -0.37    1.20
  11 -33  -1    4.48    2.12
  22  11  -1   -0.14    1.88
  33 -22   1    2.71    1.30
 -11  33   1    0.74    1.23
  25   8  -1   -2.18    1.81
   8 -33  -1   -4.27    1.84
  -8  33   1   -1.41    1.15
   5 -33  -1    6.83    2.72
  28   5  -1    2.71    2.47
  33 -28   1    5.81    1.60
  -5  33   1    1.94    1.70
  25 -34  -1    1.26    1.84
  25 -34  -1    1.50    2.07
   9  25  -1    2.47    1.92
  -9 -25   1    4.50    2.30
  34  -9   1    2.17    1.91
 -25  34   1    2.26    1.32
  22 -34  -1    3.38    1.83
  22 -34  -1   -1.55    1.69
 -12 -22   1    2.08    1.70
  34 -12   1   -3.34    1.32
 -22  34   1   -0.25    0.97
  15  19  -1    0.59    1.50
  19 -34  -1   -0.73    1.48
 -15 -19   1    1.84    1.54
  34 -15   1   -0.45    1.25
  16 -34  -1   13.80    3.45
  18  16  -1   17.85    3.46
  34 -18   1   15.32    2.48
 -16  34   1   10.12    2.10
  13 -34  -1   -1.59    1.57
 -13  34   1    2.73    1.35
  34 -21   1    0.69    1.12
  10 -34  -1   -0.78    2.22
  34 -24   1    5.55    1.53
 -10  34   1    1.53    1.65
   7 -34  -1    1.43    2.20
  -7  34   1    0.84    1.51
  34 -27   1    2.99    1.50
  24 -35  -1    1.04    2.12
  24 -35  -1   -0.41    1.62
  11  24  -1    1.41    1.66
 -11 -24   1    1.56    2.01
  35 -11   1   -0.18    1.78
 -24  35   1    0.79    1.24
  14  21  -1    0.75    1.69
  21 -35  -1    3.20    1.82
 -21  35   1    1.82    1.30
 -14 -21   1   -3.09    1.38
  35 -14   1    0.43    1.40
  17  18  -1    2.07    1.88
  18 -35  -1    0.66    1.78
 -17 -18   1    1.53    1.50
 -18  35   1   -0.19    1.25
  35 -17   1    6.57    1.79
  20  15  -1    6.02    2.22
  15 -35  -1    3.76    2.05
 -15  35   1    2.11    1.36
  35 -20   1    0.18    1.28
  12 -35  -1   -0.37    1.80
  35 -23   1    0.08    1.25
 -12  35   1    0.98    1.32
  20 -36  -1   -3.63    1.50
  16  20  -1    4.50    2.05
 -20  36   1   -0.44    1.24
  36 -16   1    0.58    1.63
 -16 -20   1    1.68    1.63
  19  17  -1   -1.55    1.49
  17 -36  -1   -0.57    1.98
  36 -19   1   -0.60    1.86
 -17  36   1    0.19    1.29
 -19 -17   1    0.19    1.50
  -3  -1  -2   40.89    1.22
  -1   4  -2   43.86    1.57
   4  -3  -2   46.88    1.28
  -1   4  -2   37.66    1.17
   1  -4   2   49.00    1.68
  -4   3   2   41.41    1.22
   3   1   2   46.30    1.38
   1  -3  -2   22.14    0.79
  -2  -3  -2   88.78    2.45
   5  -2  -2   85.98    2.32
  -3   5  -2   91.32    1.90
   3  -5   2   91.66    2.30
   2   3   2   85.14    3.66
   3  -5   2   89.25    1.91
  -2   6  -2   33.59    1.68
   6  -4  -2   33.14    1.31
  -4  -2  -2   34.06    1.47
  -2   6  -2   33.83    1.29
  -6   4   2   35.78    1.38
   2  -6   2   34.42    1.75
   4   2   2   33.38    1.99
   2  -6   2   32.66    1.31
   3  -4  -2   47.17    1.38
   3  -4  -2   45.97    1.25
  -3   4   2   39.06    1.17
  -1  -3   2   46.32    1.65
  -3   4   2   45.02    1.27
   4   0  -2   74.64    1.79
   0  -4  -2   74.57    2.25
  -4   4  -2   72.61    1.49
   4  -4   2   72.89    1.48
   0   4   2   72.98    1.88
  -4   7  -2    9.46    0.79
   7  -3  -2    9.41    0.98
  -3  -4  -2    9.77    1.28
   3   4   2    9.79    1.35
   4  -7   2    8.81    0.82
   4  -7   2   11.20    1.18
   8  -5  -2  265.42    4.89
  -3   8  -2  271.73    4.94
  -3   8  -2  256.51    5.59
  -5  -3  -2  258.77    5.24
   3  -8   2  261.54    4.96
   5   3   2  265.07    5.63
   3  -8   2  266.86    5.83
  -8   5   2  271.74    5.08
   0   5  -2   71.01    2.47
   0  -5   2   71.53    2.47
   5   0   2   70.49    1.72
  -5   5   2   75.08    1.87
   3   2  -2   88.00    2.46
   2  -5  -2   89.53    2.51
  -2   5   2   92.56    2.12
  -2   5   2   89.67    2.50
   5  -3   2   91.36    1.91
  -3  -2   2   91.08    2.40
  -5   6  -2   17.58    0.87
  -1  -5  -2   19.52    1.50
   5  -6   2   17.15    0.87
   1   5   2   17.74    1.12
   1   5   2   16.68    1.48
  -4  -5  -2   30.04    1.88
   9  -4  -2   30.07    1.57
  -5   9  -2   29.61    1.37
   5  -9   2   29.40    1.82
   5  -9   2   29.28    1.38
   4   5   2   27.05    1.97
  10  -6  -2    2.29    0.59
  -4  10  -2    1.58    0.53
  -4  10  -2    2.54    0.78
  -6  -4  -2    1.68    0.67
 -10   6   2    1.87    0.66
   4 -10   2    1.52    0.75
   6   4   2    1.93    0.80
   4 -10   2    2.62    0.65
  -1   7  -2  168.90    3.65
  -6  -1  -2  165.68    3.20
  -1   7  -2  166.41    4.36
   7  -6  -2  166.04    3.37
   1  -7   2  174.84    4.46
  -7   6   2  172.16    3.48
   6   1   2  140.70    5.07
   4  -6  -2   31.42    1.27
   4  -6  -2   34.79    1.52
  -2  -4   2   35.02    1.78
  -4   6   2   36.08    1.30
  -4   6   2   32.42    1.40
   5   1  -2   15.23    1.24
  -6   5  -2   18.03    0.89
   1  -6  -2   19.83    1.48
   1  -6  -2   16.55    1.09
  -1   6   2   17.59    1.09
  -5  -1   2   16.84    1.08
   6  -5   2   16.84    0.86
  -1   6   2   18.05    1.45
  -2  -6  -2    2.29    0.80
  -6   8  -2    2.87    0.56
   2   6   2    1.83    0.83
   6  -8   2    1.75    0.61
   6  -8   2    2.45    0.51
  -5  -6  -2   48.53    2.54
  11  -5  -2   53.89    2.20
  -6  11  -2   52.99    1.98
   6 -11   2   53.31    2.02
   5   6   2   51.64    2.81
   6 -11   2   52.61    2.57
  -5  12  -2   17.94    1.37
  12  -7  -2   17.96    1.34
  -5  12  -2   18.60    1.75
  -7  -5  -2   13.96    1.50
   5 -12   2   16.76    1.84
   7   5   2   16.18    1.81
   5 -12   2   17.46    1.37
  -7  -2  -2   87.64    2.48
   9  -7  -2   90.02    2.49
  -2   9  -2   89.03    3.32
  -2   9  -2   92.94    2.71
   2  -9   2   90.38    3.42
   7   2   2   89.65    2.94
  -9   7   2   91.47    2.60
   6  -7  -2  168.87    3.49
   1   6  -2  165.46    4.45
   6  -7  -2  169.17    3.40
  -6   7   2  164.74    3.38
  -1  -6   2  170.04    4.46
   3  -7  -2    9.18    0.90
   3  -7  -2   10.34    1.25
   4   3  -2    9.15    1.29
  -3   7   2    9.49    1.19
   7  -4   2   10.06    1.38
  -4  -3   2    8.52    1.20
  -3   7   2    8.80    0.90
  -7   7  -2   40.06    1.40
   0  -7  -2   41.16    2.21
   0   7   2   40.49    2.22
   7  -7   2   40.15    1.36
   0   7   2   42.11    1.79
  -7  10  -2    5.90    0.80
  -3  -7  -2    6.23    1.18
   7 -10   2    5.54    0.82
   7 -10   2    5.45    1.02
   3   7   2    4.64    1.13
  13  -6  -2   18.33    1.51
  -7  13  -2   16.78    1.32
  -6  -7  -2   16.65    1.81
   6   7   2   15.55    1.92
   7 -13   2   16.44    1.80
   7 -13   2   17.27    1.36
  -6  14  -2    9.28    1.54
  14  -8  -2    9.77    1.34
  -8  -6  -2    9.05    1.42
  -6  14  -2   10.20    1.27
   8   6   2    8.34    1.55
   6 -14   2    9.10    1.24
   6 -14   2    6.27    1.50
  11  -8  -2    0.01    0.47
  -3  11  -2    0.93    0.73
  -3  11  -2    0.24    0.47
  -8  -3  -2   -0.04    0.45
 -11   8   2    0.05    0.43
   8   3   2   -0.62    0.54
   3 -11   2    0.31    0.70
   0   8  -2   -0.44    0.54
   0   8  -2    0.38    0.45
   8  -8  -2    0.25    0.37
   0  -8   2    0.38    0.68
  -8   8   2    0.30    0.42
   3   5  -2  253.28    5.91
   5  -8  -2  265.80    5.38
   5  -8  -2  263.63    4.88
  -5   8   2  264.99    5.14
  -5   8   2  268.93    4.86
  -3  -5   2  264.64    5.85
   6   2  -2    1.70    0.70
   2  -8  -2    2.38    0.61
   2  -8  -2    1.70    0.75
  -8   6  -2    2.92    0.59
  -2   8   2    2.23    0.62
   8  -6   2    2.10    0.52
  -2   8   2    2.60    0.80
  -6  -2   2    1.82    0.64
  -1  -8  -2   29.78    2.10
  -8   9  -2   31.71    1.36
   1   8   2   29.15    2.13
   1   8   2   31.33    1.72
   8  -9   2   30.61    1.32
  -4  -8  -2   26.16    2.18
  12  -4  -2   30.30    1.89
  -8  12  -2   27.56    1.49
   8 -12   2   31.58    2.02
   4   8   2   31.98    2.45
   8 -12   2   26.16    1.50
  -8  15  -2   13.42    1.86
  -7  -8  -2   10.25    1.67
  15  -7  -2   10.65    1.38
   7   8   2   11.14    1.87
   8 -15   2   12.82    1.88
   8 -15   2   10.93    1.29
  -7  16  -2  107.05    3.55
  16  -9  -2  106.22    3.51
  -9  -7  -2  107.12    4.02
   7 -16   2  110.86    4.63
   9   7   2  102.48    4.53
   7 -16   2  104.12    3.62
  -9  -4  -2    3.33    0.87
  13  -9  -2    2.87    0.78
  -4  13  -2    2.39    0.98
  -4  13  -2    3.09    0.80
   4 -13   2    2.10    1.00
   9   4   2    2.00    0.90
 -13   9   2    4.83    1.06
  10  -9  -2   18.46    1.21
  -1  10  -2   16.11    1.34
  -1  10  -2   19.11    1.85
   9   1   2   19.01    1.46
   1 -10   2   16.96    1.81
 -10   9   2   17.89    1.24
   7  -9  -2   91.16    2.54
   7  -9  -2   88.84    2.74
   2   7  -2   92.13    3.56
  -2  -7   2   93.23    3.49
  -7   9   2   95.77    2.57
   5   4  -2   30.80    2.01
   4  -9  -2   31.78    1.97
   4  -9  -2   30.87    1.55
   9  -5   2   31.48    1.42
  -4   9   2   34.10    1.57
  -5  -4   2   33.89    1.94
  -4   9   2   31.53    1.90
   1  -9  -2   29.52    2.11
   1  -9  -2   30.01    1.65
  -9   8  -2   31.63    1.39
   8   1  -2   28.91    1.71
  -1   9   2   29.10    2.11
   9  -8   2   29.43    1.28
  -1   9   2   28.85    1.61
  -9  11  -2   14.76    1.11
  -2  -9  -2   13.85    1.73
   9 -11   2   13.99    1.06
   9 -11   2   12.47    1.27
   2   9   2   16.16    1.81
   2   9   2   14.29    1.45
  -9  14  -2   45.03    2.03
  -5  -9  -2   41.80    2.77
  14  -5  -2   43.95    2.38
   9 -14   2   43.01    2.54
   9 -14   2   39.40    1.96
   5   9   2   39.32    2.90
  -9  17  -2    4.43    0.98
  -8  -9  -2    4.98    1.36
  17  -8  -2    6.56    1.21
   9 -17   2    5.14    1.38
   8   9   2    4.34    1.36
   9 -17   2    4.46    1.04
 -10  -8  -2   12.53    1.75
  18 -10  -2   15.69    1.54
  -8  18  -2   15.16    1.55
   8 -18   2   18.86    2.34
  10   8   2   16.99    2.29
   8 -18   2   15.84    1.58
  -5  15  -2    1.08    0.87
 -10  -5  -2    0.98    0.70
  -5  15  -2    1.45    0.71
  15 -10  -2    1.01    0.70
   5 -15   2    0.46    0.84
 -15  10   2    1.23    0.80
  10   5   2    1.20    1.00
  12 -10  -2    3.40    0.81
  -2  12  -2    1.68    0.93
  -2  12  -2    1.18    0.66
  10   2   2    0.92    0.72
   2 -12   2    0.52    0.79
 -12  10   2    1.79    0.65
   1   9  -2   17.32    1.41
   1   9  -2   17.49    1.86
   9 -10  -2   19.16    1.20
  -9  10   2   15.29    1.18
  -1  -9   2   16.51    1.82
   6 -10  -2    2.02    0.57
   6 -10  -2    1.24    0.70
   4   6  -2    1.36    0.83
  -6  10   2    2.08    0.58
  -6  10   2    1.17    0.60
  -4  -6   2    1.27    0.76
   7   3  -2    4.36    1.01
   3 -10  -2    4.51    0.89
   3 -10  -2    7.43    1.28
 -10   7  -2    6.26    0.93
  -3  10   2    5.01    1.14
  -3  10   2    5.81    0.98
  -7  -3   2    5.79    0.98
  10  -7   2    7.27    0.94
 -10  10  -2  130.70    3.15
   0 -10  -2  139.12    4.76
  10   0  -2  130.98    3.59
   0  10   2  129.96    3.80
  10 -10   2  132.96    3.13
   0  10   2  133.49    4.65
  -3 -10  -2    0.75    0.87
 -10  13  -2    0.96    0.58
   3  10   2    1.60    0.75
  10 -13   2    1.62    0.64
  10 -13   2    2.10    0.80
   3  10   2    1.93    0.96
  -6 -10  -2   21.67    2.25
  16  -6  -2   18.72    1.75
 -10  16  -2   18.04    1.59
   6  10   2   17.77    2.28
  10 -16   2   20.33    1.58
  10 -16   2   18.20    2.02
  -9 -10  -2    8.53    1.64
  19  -9  -2   11.75    1.70
 -10  19  -2   11.05    1.55
  10 -19   2    7.86    1.33
   9  10   2   10.22    1.99
  10 -19   2   10.51    1.86
  20 -11  -2   12.97    1.53
  -9  20  -2   12.93    1.55
 -11  -9  -2   12.55    1.83
   9 -20   2   13.00    1.57
  11   9   2   12.17    2.21
   9 -20   2   10.93    2.09
  -6  17  -2   49.57    2.52
  17 -11  -2   48.50    2.37
 -11  -6  -2   39.11    3.84
  -6  17  -2   53.86    3.17
   6 -17   2   52.73    3.46
  11   6   2   50.63    3.23
  -3  14  -2    4.07    1.16
  -3  14  -2    6.64    1.08
  14 -11  -2    9.08    1.16
  11   3   2    6.96    1.29
   3 -14   2    7.42    1.54
 -14  11   2    5.74    1.01
  11 -11  -2    0.47    0.49
   0  11  -2    1.17    1.06
   0  11  -2    0.31    0.73
  11   0   2    0.93    0.62
 -11  11   2    1.24    0.63
   0 -11   2    1.41    0.93
   8 -11  -2    0.38    0.47
   3   8  -2    0.34    0.66
   8 -11  -2   -0.22    0.53
  -3  -8   2   -0.19    0.59
  -8  11   2    0.27    0.46
   6   5  -2   47.72    2.63
   5 -11  -2   54.63    2.67
   5 -11  -2   49.48    2.08
  -5  11   2   49.44    2.46
  -6  -5   2   52.89    2.55
  11  -6   2   53.21    1.97
  -5  11   2   51.82    2.09
   9   2  -2   14.16    1.50
 -11   9  -2   15.75    1.17
   2 -11  -2   13.14    1.74
   2 -11  -2   11.39    1.27
  -2  11   2   14.31    1.76
  -2  11   2   12.21    1.25
  11  -9   2   14.38    1.07
 -11  12  -2    0.05    0.45
  -1 -11  -2    0.19    0.72
   1  11   2    0.40    0.73
   1  11   2    0.95    0.59
  11 -12   2    0.09    0.40
  -4 -11  -2   34.10    2.75
 -11  15  -2   34.58    1.83
   4  11   2   34.37    2.82
  11 -15   2   34.27    1.85
   4  11   2   35.50    2.37
  11 -15   2   33.58    2.25
  18  -7  -2    6.15    1.16
  -7 -11  -2    3.04    1.13
 -11  18  -2    5.51    1.06
  11 -18   2    3.38    1.18
  11 -18   2    4.82    1.03
   7  11   2    5.29    1.50
 -11  21  -2    0.79    0.70
 -10 -11  -2    1.27    1.02
  21 -10  -2    1.26    0.84
  10  11   2    1.62    1.12
  11 -21   2    2.07    1.31
  11 -21   2   -0.62    0.55
 -10  22  -2    0.60    0.74
  22 -12  -2    1.19    0.89
 -12 -10  -2   -0.25    0.90
  12  10   2    0.62    1.01
  10 -22   2    1.04    1.17
  10 -22   2    0.09    0.77
  -7  19  -2   20.80    1.83
 -12  -7  -2   21.99    1.99
  19 -12  -2   23.62    1.81
   7 -19   2   19.26    2.48
  12   7   2   22.76    2.48
  16 -12  -2    5.05    1.06
  -4  16  -2    2.63    1.07
 -12  -4  -2    5.24    0.96
  -4  16  -2    4.79    1.09
   4 -16   2    3.65    1.33
  12   4   2    2.07    1.11
 -16  12   2    3.61    1.03
  -1  13  -2   14.09    1.48
  -1  13  -2   14.61    1.93
  13 -12  -2   16.55    1.32
  12   1   2   17.00    1.64
   1 -13   2   14.32    2.04
 -13  12   2   13.55    1.33
  10 -12  -2    2.65    0.73
  10 -12  -2    1.96    0.74
   2  10  -2    1.88    0.89
 -10  12   2    0.92    0.57
  -2 -10   2    1.89    0.94
   7 -12  -2   18.20    1.38
   5   7  -2   17.39    1.95
   7 -12  -2   18.58    1.75
  -7  12   2   18.53    1.57
  12  -5   2   18.84    1.42
  -5  -7   2   18.39    1.85
  -7  12   2   18.92    1.38
   8   4  -2   28.04    2.13
   4 -12  -2   26.05    2.22
   4 -12  -2   25.49    1.69
  12  -8   2   26.31    1.45
  -4  12   2   29.75    2.20
  -8  -4   2   26.92    1.82
  -4  12   2   29.58    1.75
 -12  11  -2    0.48    0.48
   1 -12  -2    0.98    0.86
  11   1  -2   -1.05    0.47
  12 -11   2    0.63    0.44
  -1  12   2    0.28    0.57
  -1  12   2    0.41    0.74
 -12  14  -2    1.47    0.62
  -2 -12  -2    1.60    0.97
   2  12   2    2.35    0.84
  12 -14   2    1.60    0.62
  12 -14   2    2.03    0.78
   2  12   2    1.91    1.01
  17  -5  -2    7.53    1.42
  -5 -12  -2    7.36    1.65
 -12  17  -2    7.11    1.16
  12 -17   2    7.17    1.14
  12 -17   2    6.35    1.36
   5  12   2    4.43    1.20
 -12  20  -2    8.14    1.40
  -8 -12  -2    7.77    1.86
  20  -8  -2    9.26    1.68
  12 -20   2    7.49    1.70
   8  12   2    6.50    1.83
  12 -20   2    8.54    1.41
  23 -11  -2   11.52    1.96
 -12  23  -2   11.45    1.72
 -11 -12  -2    6.97    1.75
  11  12   2   10.76    2.33
  12 -23   2   11.43    2.20
  12 -23   2   10.13    2.10
  24 -13  -2    1.52    1.85
 -13 -11  -2    2.40    1.19
 -11  24  -2    3.89    1.25
  13  11   2    0.42    1.15
  11 -24   2    2.38    1.51
  21 -13  -2    3.91    1.12
  -8  21  -2    3.29    1.05
 -13  -8  -2    3.32    1.07
   8 -21   2    6.21    1.80
  13   8   2    2.79    1.74
  -5  18  -2    2.93    1.00
 -13  -5  -2    3.30    0.91
  -5  18  -2    3.28    1.24
  18 -13  -2    4.60    1.10
 -18  13   2    4.37    1.17
   5 -18   2    2.53    1.31
  13   5   2    3.23    1.13
  -2  15  -2    3.63    1.33
  -2  15  -2    3.66    1.05
  15 -13  -2    3.55    0.90
  13   2   2    3.06    1.02
 -15  13   2    5.21    1.16
   2 -15   2    2.16    1.17
   1  12  -2   16.46    2.03
   1  12  -2   15.90    1.64
  12 -13  -2   15.11    1.29
 -12  13   2   12.40    1.27
  -1 -12   2   14.36    1.95
   4   9  -2    2.49    1.01
   9 -13  -2    2.64    0.77
   9 -13  -2    2.06    0.87
  -4  -9   2    1.50    0.98
  -9  13   2    2.75    0.77
   6 -13  -2   14.13    1.79
   6 -13  -2   16.77    1.43
   7   6  -2   16.87    1.93
  -6  13   2   15.83    1.40
  -6  13   2   15.90    1.69
  13  -7   2   17.66    1.33
  -7  -6   2   15.40    1.69
 -13  10  -2    2.06    0.69
   3 -13  -2    0.56    0.60
  10   3  -2    0.38    0.70
   3 -13  -2    1.32    0.86
  -3  13   2    1.39    0.75
 -10  -3   2    2.16    0.71
  13 -10   2    1.46    0.62
  -3  13   2    1.83    0.95
 -13  13  -2    3.84    0.80
   0 -13  -2    2.45    1.09
  13   0  -2    3.86    1.01
   0  13   2    3.24    1.17
   0  13   2    2.56    0.86
  13 -13   2    2.92    0.74
  -3 -13  -2   18.27    2.33
  13 -16   2   19.14    1.47
   3  13   2   18.10    1.86
  13 -16   2   20.82    1.84
  19  -6  -2   10.56    1.74
  -6 -13  -2   12.43    2.12
 -13  19  -2    8.86    1.37
  13 -19   2   12.87    1.67
   6  13   2   11.42    2.05
  13 -19   2   10.73    1.83
 -13  22  -2    5.82    1.22
  22  -9  -2    4.95    1.31
  -9 -13  -2    4.05    1.43
  13 -22   2    3.71    1.49
  13 -22   2    5.13    1.26
   9  13   2    3.23    1.56
   9  13   2    4.53    1.59
  25 -12  -2    0.59    0.95
 -12 -13  -2    1.58    1.14
 -13  25  -2    1.26    0.93
  12  13   2    0.52    1.32
  13 -25   2    0.73    0.95
  13 -25   2    1.77    1.48
  26 -14  -2    5.49    1.57
 -14 -12  -2    5.45    1.52
 -12  26  -2    4.50    1.33
  14  12   2    5.19    1.95
  12 -26   2    4.04    2.87
  23 -14  -2    4.96    1.39
  -9  23  -2    7.26    1.57
 -14  -9  -2    5.15    1.34
   9 -23   2    2.18    1.61
  14   9   2    6.24    1.77
 -14  -6  -2    4.82    1.32
  -6  20  -2    4.26    1.44
  -6  20  -2    7.07    1.40
  20 -14  -2    5.20    1.16
   6 -20   2    3.45    1.43
  14   6   2    3.82    1.46
  -3  17  -2    0.72    0.84
  -3  17  -2   -1.19    0.47
  17 -14  -2    0.07    0.55
 -17  14   2    0.08    0.59
   3 -17   2    0.21    0.81
  14   3   2    0.14    0.80
  14 -14  -2    4.38    0.92
   0  14  -2    3.06    1.15
   0  14  -2    4.54    1.06
 -14  14   2    5.27    1.07
  14   0   2    2.75    0.94
   0 -14   2    4.45    1.40
  11 -14  -2    6.44    1.14
   3  11  -2    6.65    1.43
  11 -14  -2    9.31    1.15
  -3 -11   2    6.32    1.39
 -11  14   2    8.95    1.19
   6   8  -2    6.68    1.51
   8 -14  -2    8.85    1.20
   8 -14  -2    8.59    1.54
  -8  14   2   10.82    1.47
  -8  14   2   10.29    1.60
  -6  -8   2    6.96    1.49
  14  -6   2    9.04    1.25
   5 -14  -2   42.92    2.28
   9   5  -2   42.30    2.75
   5 -14  -2   45.37    2.97
  -5  14   2   43.64    2.74
  -5  14   2   42.89    2.24
  -9  -5   2   44.61    2.43
  14  -9   2   41.39    1.91
  12   2  -2    1.56    0.83
 -14  12  -2    3.39    0.77
   2 -14  -2    0.89    0.94
  -2  14   2    2.72    0.85
  14 -12   2    2.07    0.66
  -2  14   2    1.06    0.88
 -14  15  -2    4.22    0.90
  15  -1  -2    3.23    0.93
  -1 -14  -2    2.12    1.10
   1  14   2    1.36    0.91
  14 -15   2    2.51    0.75
   1  14   2    2.50    0.90
 -14  18  -2    0.81    0.65
  -4 -14  -2   -0.18    0.84
  14 -18   2   -0.30    0.53
   4  14   2    1.34    0.83
  14 -18   2    0.73    0.80
  21  -7  -2   -0.36    0.67
  -7 -14  -2   -0.79    0.96
 -14  21  -2    2.70    0.90
  14 -21   2    0.25    0.92
  14 -21   2    1.94    0.86
   7  14   2    0.36    1.02
   7  14   2    0.67    1.04
 -14  24  -2   27.06    2.24
 -10 -14  -2   28.90    3.06
  24 -10  -2   21.96    2.28
  10  14   2   30.42    4.98
  10  14   2   25.15    3.31
  14 -24   2   26.55    3.04
  14 -24   2   23.67    2.35
 -13 -14  -2    1.16    1.29
 -14  27  -2    0.09    0.94
  27 -13  -2    1.05    1.06
  14 -27   2    4.01    2.29
  13  14   2    1.45    1.39
  13  14   2    1.70    1.47
  28 -15  -2    8.82    1.79
 -15 -13  -2    8.62    1.87
 -13  28  -2    9.04    1.84
  13 -28   2    8.70    2.41
  15  13   2   10.12    2.69
  25 -15  -2    6.36    1.39
 -15 -10  -2    3.51    1.30
 -10  25  -2    5.17    1.37
  15  10   2    2.04    1.44
  10 -25   2    4.43    1.90
  -7  22  -2    3.81    1.16
 -15  -7  -2    4.44    1.12
  22 -15  -2    6.58    1.36
   7 -22   2    1.45    1.41
  15   7   2    2.75    1.36
  -4  19  -2    2.22    0.91
  -4  19  -2    1.77    1.08
  19 -15  -2    4.46    1.03
  15   4   2    3.30    1.22
   4 -19   2   -0.01    1.02
 -19  15   2    3.19    1.10
  16 -15  -2    9.16    1.22
  -1  16  -2    8.43    1.78
  -1  16  -2    8.62    1.49
 -16  15   2    9.40    1.52
   1 -16   2    7.59    1.72
  15   1   2    6.82    1.33
  13 -15  -2    2.49    0.85
  13 -15  -2    3.38    0.84
   2  13  -2    0.81    0.76
   2  13  -2    3.57    1.12
  -2 -13   2    2.60    1.16
 -13  15   2    2.33    0.82
   5  10  -2    0.24    0.89
  10 -15  -2    0.03    0.73
  10 -15  -2    0.56    0.60
 -10  15   2    1.67    0.75
  15  -5   2    1.46    0.84
  -5 -10   2    0.89    0.95
   8   7  -2   11.76    1.86
   7 -15  -2   11.66    1.83
   7 -15  -2   11.02    1.33
  -7  15   2   10.47    1.34
  15  -8   2   13.69    1.34
  -8  -7   2   10.37    1.74
  -7  15   2   14.05    1.73
   4 -15  -2   32.65    2.14
   4 -15  -2   35.55    2.81
  11   4  -2   34.40    2.53
 -15  11  -2   36.45    2.00
  15 -11   2   34.48    1.79
  -4  15   2   37.02    2.71
 -11  -4   2   35.66    2.04
  -4  15   2   37.12    2.18
   1 -15  -2    1.75    1.10
  14   1  -2    0.50    0.74
 -15  14  -2    5.47    1.01
  -1  15   2    2.76    0.90
  15 -14   2    3.00    0.77
  -1  15   2    2.63    1.22
 -15  17  -2    2.42    0.81
  -2 -15  -2    1.51    1.17
   2  15   2    0.22    0.64
  15 -17   2    1.99    0.86
  15 -17   2    2.92    0.78
   2  15   2    0.57    0.64
  -5 -15  -2    0.06    0.98
  20  -5  -2    0.72    0.85
 -15  20  -2   -0.95    0.47
  15 -20   2    0.76    0.80
  15 -20   2    0.02    0.59
   5  15   2   -0.14    0.74
   5  15   2    0.07    0.81
  23  -8  -2   -0.90    0.92
  -8 -15  -2   -0.13    1.11
 -15  23  -2   -0.02    0.63
   8  15   2    0.98    1.38
  15 -23   2    0.08    0.73
   8  15   2    0.74    1.16
  15 -23   2    0.17    1.07
 -15  26  -2   18.41    2.06
 -11 -15  -2   13.83    2.50
  26 -11  -2   20.92    2.79
  11  15   2   17.70    2.76
  15 -26   2   16.68    2.80
  11  15   2   14.52    2.72
  15 -26   2   14.75    2.19
  29 -14  -2    6.37    1.65
 -15  29  -2    3.38    1.93
 -14 -15  -2    6.40    1.73
  15 -29   2    6.34    2.07
  14  15   2    3.35    2.24
  14  15   2    6.45    2.24
 -16 -14  -2    2.50    1.53
 -14  30  -2    4.52    1.58
  16  14   2    3.42    2.31
  16  14   2    4.78    1.93
  14 -30   2    2.21    1.80
 -16 -11  -2    3.84    1.36
  27 -16  -2    5.48    1.50
 -11  27  -2    5.93    1.49
  16  11   2    6.00    2.11
  11 -27   2    5.24    2.01
 -16  -8  -2    3.03    1.09
  -8  24  -2    2.72    1.24
  24 -16  -2    5.13    1.55
   8 -24   2    5.35    1.95
  16   8   2    3.08    1.58
  -5  21  -2   17.14    2.26
  21 -16  -2   12.96    1.57
  -5  21  -2   10.79    1.85
   5 -21   2   11.80    2.44
  16   5   2   10.86    2.16
 -21  16   2   14.59    2.06
  -2  18  -2    2.45    0.99
  18 -16  -2    0.16    0.60
  16   2   2    1.30    1.00
   2 -18   2    1.66    1.13
 -18  16   2    1.57    0.85
  15 -16  -2    9.26    1.34
   1  15  -2    7.25    1.47
  -1 -15   2    8.98    1.92
 -15  16   2    9.10    1.41
  12 -16  -2    4.14    0.94
  12 -16  -2    4.78    1.14
 -12  16   2    4.89    0.99
  -4 -12   2    2.82    1.21
   7   9  -2   99.73    4.69
   9 -16  -2  105.74    4.27
   9 -16  -2  101.77    3.52
  -9  16   2  103.90    3.42
  16  -7   2  100.90    3.49
  -7  -9   2  107.11    4.42
   6 -16  -2   16.88    1.61
  10   6  -2   16.67    2.06
   6 -16  -2   17.27    2.17
  -6  16   2   17.23    1.98
 -10  -6   2   14.94    1.84
  -6  16   2   17.63    1.64
  16 -10   2   17.95    1.46
  13   3  -2   20.81    2.08
   3 -16  -2   20.16    2.39
 -16  13  -2   20.07    1.62
  -3  16   2   18.79    1.78
  -3  16   2   14.20    2.22
  16 -13   2   20.05    1.45
   0 -16  -2   30.55    2.96
 -16  16  -2   25.59    1.79
  16   0  -2   26.58    2.15
   0  16   2   29.86    2.85
   0  16   2   27.24    2.23
  16 -16   2   27.09    1.72
  -3 -16  -2    5.37    1.78
 -16  19  -2    7.57    1.30
  16 -19   2    7.93    1.29
  16 -19   2    6.37    1.41
   3  16   2    6.58    1.55
  22  -6  -2   16.75    2.21
  -6 -16  -2   20.66    2.78
 -16  22  -2   21.79    1.90
   6  16   2   20.90    2.98
  16 -22   2   19.75    1.93
  16 -22   2   25.24    2.56
   6  16   2   18.92    2.44
 -16  25  -2   14.30    2.04
  25  -9  -2   18.17    2.64
  -9 -16  -2   15.62    2.74
  16 -25   2   16.80    2.78
   9  16   2   13.13    2.87
  16 -25   2   13.64    2.01
   9  16   2   14.30    2.74
 -16  28  -2    2.41    1.24
  28 -12  -2    2.70    1.39
 -12 -16  -2    4.43    2.67
  12  16   2    4.06    1.94
  16 -28   2   -0.26    1.21
  12  16   2    0.98    1.43
  16 -28   2   -0.58    0.97
 -15 -16  -2    0.63    1.26
 -16  31  -2    1.64    1.02
  31 -15  -2   -2.49    0.95
  16 -31   2   -2.11    1.26
  15  16   2   -1.88    1.08
  15  16   2   -0.94    1.65
  32 -17  -2   -1.63    1.01
 -15  32  -2   -0.57    0.97
  17  15   2    0.67    1.40
  17  15   2    0.69    1.90
  15 -32   2   -2.96    1.35
 -17 -12  -2   21.07    2.46
 -12  29  -2   17.14    2.45
  29 -17  -2   16.42    2.18
  12 -29   2   20.22    3.36
  17  12   2   19.28    3.25
  -9  26  -2    2.10    1.27
 -17  -9  -2    2.77    1.07
  26 -17  -2    5.99    1.46
  17   9   2    1.35    1.51
   9 -26   2    1.85    1.68
  -6  23  -2    2.09    1.15
  23 -17  -2    4.06    1.18
   6 -23   2    3.58    1.66
  17   6   2    3.56    1.47
  -3  20  -2    2.56    1.10
  20 -17  -2    4.06    1.11
   3 -20   2    3.71    1.66
 -20  17   2    3.17    1.07
  17   3   2    1.86    1.17
   0  17  -2    4.09    1.18
  17 -17  -2    2.66    0.88
   0  17  -2    4.96    1.54
  17   0   2    2.01    1.01
   0 -17   2    3.51    1.44
 -17  17   2    3.72    1.05
   3  14  -2   -0.20    0.63
   3  14  -2   -0.78    0.48
  14 -17  -2    0.63    0.56
  14 -17  -2   -0.22    0.63
  -3 -14   2    0.05    0.82
 -14  17   2   -0.01    0.57
   6  11  -2   52.74    3.64
  11 -17  -2   47.86    2.92
  11 -17  -2   52.47    2.50
 -11  17   2   49.34    2.42
  17  -6   2   50.58    2.64
  -6 -11   2   56.15    3.48
   9   8  -2    4.67    1.42
   8 -17  -2    4.95    1.49
   8 -17  -2    5.35    1.12
  -9  -8   2    3.63    1.12
  -8  17   2    5.17    1.06
  -8  17   2    3.12    1.11
  17  -9   2    6.18    1.18
   5 -17  -2    7.02    1.22
  12   5  -2    5.46    1.37
   5 -17  -2    8.65    1.81
 -12  -5   2    6.73    1.17
  17 -12   2    8.19    1.13
  -5  17   2    5.86    1.20
  -5  17   2    5.19    1.41
  15   2  -2    2.62    1.04
 -17  15  -2    1.64    0.80
   2 -17  -2    0.06    0.91
  -2  17   2    1.50    1.09
  -2  17   2    1.66    0.95
  17 -15   2    0.78    0.59
  18  -1  -2   12.65    1.72
 -17  18  -2   11.89    1.39
  -1 -17  -2    7.23    1.84
  17 -18   2   10.84    1.28
   1  17   2    9.79    1.72
  -4 -17  -2   11.43    2.34
 -17  21  -2   13.72    1.62
  17 -21   2    9.45    1.78
  17 -21   2   15.22    1.66
   4  17   2   12.21    2.17
  -7 -17  -2    1.22    1.27
  24  -7  -2    1.24    0.94
 -17  24  -2    1.23    0.85
  17 -24   2    0.76    1.10
   7  17   2   -2.16    1.15
   7  17   2    1.13    1.15
  17 -24   2    1.47    0.91
  27 -10  -2    8.47    2.04
 -10 -17  -2    5.92    1.93
 -17  27  -2    7.62    1.50
  10  17   2    9.68    2.60
  17 -27   2    5.89    1.59
  17 -27   2    5.36    1.88
  10  17   2    5.26    1.83
 -17  30  -2    1.80    1.10
 -13 -17  -2   -0.71    1.40
  30 -13  -2    3.38    1.50
  17 -30   2    4.16    1.78
  13  17   2    3.79    1.76
  13  17   2    3.10    2.10
 -17  33  -2    0.79    1.02
 -16 -17  -2   -2.18    1.15
  33 -16  -2   -0.91    1.29
  17 -33   2   -0.48    1.54
  16  17   2   -0.30    1.51
 -16  34  -2   -0.20    1.04
  34 -18  -2   -0.54    1.31
 -18 -16  -2   -2.33    1.26
  16 -34   2   -0.72    1.67
  18  16   2    4.00    1.60
 -18 -13  -2    1.10    1.14
  31 -18  -2   -0.10    1.05
 -13  31  -2    0.70    1.00
  13 -31   2    1.27    1.67
  18  13   2   -0.53    1.61
  28 -18  -2    1.54    1.05
 -18 -10  -2    3.46    1.26
 -10  28  -2    3.86    1.45
  10 -28   2    5.54    2.05
  18  10   2    3.60    2.03
  -7  25  -2    1.58    1.04
  25 -18  -2    1.67    0.96
   7 -25   2    1.19    1.57
  18   7   2    0.96    1.24
  -4  22  -2    7.27    1.53
  22 -18  -2    8.54    1.51
  18   4   2    4.62    1.63
 -22  18   2    8.10    1.72
   4 -22   2    8.70    2.24
  -1  19  -2   10.57    1.93
  19 -18  -2    8.22    1.34
  18   1   2    7.85    1.53
   1 -19   2    6.52    1.92
 -19  18   2   10.10    1.66
   2  16  -2    1.56    0.79
  16 -18  -2    1.50    0.78
  16 -18  -2    0.36    0.72
   2  16  -2    1.35    1.14
  -2 -16   2    0.42    1.10
 -16  18   2    3.05    0.96
  13 -18  -2    3.63    0.91
  13 -18  -2    2.90    1.11
 -13  18   2    2.53    0.85
  -5 -13   2    2.30    1.21
  10 -18  -2   15.71    2.03
   8  10  -2   12.99    2.29
  10 -18  -2   16.74    1.62
  18  -8   2   15.54    1.59
  -8 -10   2   15.09    2.09
 -10  18   2   15.46    1.55
   7 -18  -2    4.24    1.41
  11   7  -2    4.88    1.40
   7 -18  -2    4.28    1.08
  18 -11   2    4.62    1.01
 -11  -7   2    4.64    1.18
  -7  18   2    3.62    0.97
  -7  18   2    4.11    1.30
   4 -18  -2   -0.42    0.91
 -18  14  -2    0.91    0.74
  14   4  -2    0.40    0.88
  -4  18   2    2.54    1.11
  18 -14   2    0.65    0.54
  -4  18   2    0.05    0.74
   1 -18  -2   10.09    2.18
  17   1  -2    8.36    1.64
 -18  17  -2   10.08    1.37
  -1  18   2   11.26    1.87
  18 -17   2    9.87    1.24
  -1  18   2    9.29    2.01
  -2 -18  -2    7.43    2.14
 -18  20  -2    7.47    1.37
  18 -20   2    8.47    1.44
   2  18   2    4.61    1.60
  18 -20   2    9.16    1.59
   2  18   2    6.20    1.73
  23  -5  -2   10.49    2.07
  -5 -18  -2    5.03    2.04
 -18  23  -2    7.80    1.47
   5  18   2    7.91    2.18
   5  18   2    8.96    2.56
  18 -23   2   10.03    1.90
  18 -23   2    8.26    1.47
  26  -8  -2    7.49    1.87
  -8 -18  -2    4.73    1.87
 -18  26  -2    6.20    1.46
   8  18   2    7.09    2.24
  18 -26   2    6.13    1.56
  18 -26   2    4.75    1.76
   8  18   2    6.51    1.86
 -18  29  -2    2.20    1.16
  29 -11  -2    5.47    1.59
 -11 -18  -2    0.81    1.42
  11  18   2    5.82    2.18
  11  18   2    4.20    2.00
  18 -29   2    5.13    1.52
  18 -29   2    2.18    1.67
 -18  32  -2    3.44    1.39
  32 -14  -2    4.97    1.46
 -14 -18  -2    4.64    1.85
  18 -32   2   -0.11    1.61
  14  18   2    3.63    1.65
 -17 -18  -2   -0.84    1.23
 -18  35  -2    1.10    1.19
  35 -17  -2   -1.15    1.34
  18 -35   2   -0.24    1.88
  17  18   2    2.54    1.74
  36 -19  -2    1.82    1.56
 -17  36  -2    1.31    1.29
 -19 -17  -2    1.47    1.47
  19  17   2   -1.80    1.72
  17 -36   2   -2.72    1.73
 -14  33  -2    4.75    1.53
  33 -19  -2    2.08    1.43
 -19 -14  -2   -0.51    1.11
  19  14   2    3.56    1.63
  14 -33   2    0.69    1.74
  30 -19  -2    0.97    1.11
 -11  30  -2    2.24    1.17
  19  11   2    2.18    1.74
  11 -30   2   -1.31    1.45
  -8  27  -2    3.79    1.34
  27 -19  -2    5.09    1.29
   8 -27   2    6.37    2.17
  19   8   2    3.72    1.79
  -5  24  -2    2.15    1.47
  24 -19  -2    1.01    1.04
  -5  24  -2    0.29    0.94
  19   5   2    1.67    1.35
   5 -24   2    2.72    1.77
  -2  21  -2    7.16    1.74
  -2  21  -2    7.69    1.97
  21 -19  -2    8.54    1.53
  19   2   2    5.97    1.68
   2 -21   2    8.48    2.27
 -21  19   2    8.30    1.55
   1  18  -2    8.10    1.70
  18 -19  -2   11.29    1.51
  19  -1   2   10.16    1.68
 -18  19   2   10.22    1.59
   4  15  -2    2.93    1.19
  15 -19  -2    3.50    0.97
  15 -19  -2    4.36    1.22
  -4 -15   2    3.24    1.46
 -15  19   2    2.05    0.92
  12 -19  -2   23.66    1.89
  12 -19  -2   22.73    2.28
  -7 -12   2   20.36    2.40
 -12  19   2   21.76    1.78
  19  -7   2   21.60    1.90
  10   9  -2    7.64    1.81
   9 -19  -2   11.60    1.47
   9 -19  -2   11.46    2.07
  -9  19   2   10.69    1.44
  19 -10   2   11.33    1.42
  -9  19   2   12.57    1.88
 -10  -9   2    9.93    1.66
   6 -19  -2   10.60    2.11
  13   6  -2   11.32    2.00
  -6  19   2    9.99    1.82
  -6  19   2    9.69    1.51
 -13  -6   2   12.12    1.61
  19 -13   2   11.70    1.62
   3 -19  -2    6.49    1.80
  16   3  -2    5.52    1.48
 -19  16  -2    7.81    1.41
  -3  19   2    6.61    1.69
  -3  19   2    7.13    1.44
  19 -16   2   10.53    1.49
 -19  19  -2    2.76    0.97
  19   0  -2    2.73    1.15
   0 -19  -2    3.55    1.62
   0  19   2    2.93    1.10
   0  19   2    0.62    0.92
  19 -19   2    1.42    0.83
 -19  22  -2    5.58    1.30
  -3 -19  -2    3.95    1.64
  19 -22   2    7.63    1.40
   3  19   2    3.71    1.62
  19 -22   2    5.10    1.49
   3  19   2    5.00    1.50
 -19  25  -2    1.44    0.89
  -6 -19  -2    1.33    1.48
  25  -6  -2    2.88    1.44
  19 -25   2    2.51    1.51
   6  19   2    1.76    1.32
  19 -25   2    2.70    1.17
  -9 -19  -2   -1.24    1.19
  28  -9  -2    1.15    1.20
 -19  28  -2   -0.23    0.89
  19 -28   2    0.39    0.84
  19 -28   2    1.79    1.41
   9  19   2    0.48    1.16
   9  19   2    0.86    2.72
  31 -12  -2    5.54    1.71
 -12 -19  -2    3.28    1.79
 -19  31  -2    4.48    1.41
  19 -31   2    2.56    1.86
  12  19   2    3.51    2.06
  19 -31   2    9.43    2.05
  12  19   2    9.61    2.69
  34 -15  -2    3.81    2.28
 -19  34  -2    1.32    1.08
 -15 -19  -2    2.97    1.64
  15  19   2    0.52    1.35
  19 -34   2    0.94    1.55
  35 -20  -2    7.13    2.65
 -15  35  -2    4.96    1.58
 -20 -15  -2    4.08    2.01
  20  15   2    5.13    2.24
  15 -35   2    3.14    2.02
  32 -20  -2    0.51    1.04
 -12  32  -2    1.21    1.11
  12 -32   2   -0.02    1.61
  20  12   2    0.07    1.93
  29 -20  -2    8.47    1.66
  -9  29  -2    6.07    1.69
   9 -29   2   13.20    3.03
  20   9   2    8.60    2.48
  -6  26  -2    9.03    1.93
  26 -20  -2    9.24    1.67
   6 -26   2    5.38    2.18
  20   6   2    7.18    2.06
  23 -20  -2   -0.22    0.71
  -3  23  -2    0.36    1.18
  -3  23  -2    0.20    0.96
 -23  20   2    0.98    0.87
  20   3   2    0.19    1.55
   3 -23   2   -1.52    1.21
   0  20  -2   -0.59    0.92
  20 -20  -2    1.26    0.93
   0  20  -2   -0.44    0.86
  20   0   2   -0.07    0.82
 -20  20   2   -0.26    0.63
   0 -20   2    0.77    1.40
  17 -20  -2    2.34    1.11
   3  17  -2    2.89    1.23
  17 -20  -2    2.97    0.99
 -17  20   2    2.49    0.96
  -3 -17   2    4.13    1.60
   6  14  -2    4.18    1.28
  14 -20  -2    4.40    1.11
  14 -20  -2    4.36    1.44
   6  14  -2    1.21    1.03
  20  -6   2    7.72    1.51
  -6 -14   2    3.82    1.43
 -14  20   2    5.64    1.17
   9  11  -2   14.93    2.50
  11 -20  -2   14.89    2.14
  11 -20  -2   12.86    1.58
  -9 -11   2   10.56    1.95
  20  -9   2   13.10    1.53
 -11  20   2   11.06    1.48
   8 -20  -2    5.60    1.64
   8 -20  -2    8.90    1.53
  12   8  -2    6.02    1.58
 -12  -8   2    9.40    1.69
  20 -12   2   12.15    1.62
  -8  20   2    9.15    1.48
  -8  20   2    9.01    1.76
  15   5  -2   -0.25    1.00
   5 -20  -2    1.74    1.15
  20 -15   2    0.21    0.58
  -5  20   2    0.31    1.68
  -5  20   2   -0.02    0.69
  18   2  -2    3.83    1.44
 -20  18  -2    7.86    1.50
   2 -20  -2    7.92    2.10
  -2  20   2    5.64    1.43
  20 -18   2    6.83    1.28
  21  -1  -2   10.79    1.89
  -1 -20  -2   12.47    2.61
 -20  21  -2   12.74    1.70
   1  20   2   16.55    2.21
   1  20   2   14.61    2.66
  20 -21   2   12.62    1.57
  -4 -20  -2   -0.05    1.21
  24  -4  -2   -0.50    1.11
 -20  24  -2   -1.22    0.73
   4  20   2    1.27    1.21
  20 -24   2    0.49    0.96
  20 -24   2   -0.43    0.97
  -7 -20  -2   10.97    2.65
 -20  27  -2    9.10    1.72
  27  -7  -2   10.18    2.18
   7  20   2   12.80    2.47
  20 -27   2   12.98    2.04
  20 -27   2    8.54    2.06
 -10 -20  -2    0.26    1.25
 -20  30  -2   -0.06    0.98
  30 -10  -2   -2.10    1.12
  20 -30   2    1.12    1.17
  10  20   2    0.61    1.66
  20 -30   2    0.07    1.53
  10  20   2    1.50    1.41
 -20  33  -2    1.99    1.11
 -13 -20  -2   -0.30    1.34
  33 -13  -2    0.13    1.59
  20 -33   2   -0.58    1.69
  13  20   2   -0.53    1.39
 -16 -20  -2    3.68    1.83
 -20  36  -2    1.83    1.31
  36 -16  -2    2.54    1.86
  16  20   2    4.85    1.92
  20 -36   2    1.96    2.09
  34 -21  -2    1.17    1.30
 -13  34  -2    1.26    1.34
  13 -34   2    0.77    1.95
 -10  31  -2    4.64    1.52
  31 -21  -2    1.94    1.30
  10 -31   2    6.57    2.20
  21  10   2    0.82    2.45
  -7  28  -2    2.08    1.26
  28 -21  -2    2.71    1.13
   7 -28   2    1.22    1.45
  21   7   2   -1.29    1.39
  25 -21  -2    2.65    1.04
  -4  25  -2    2.36    1.20
  -4  25  -2   -0.46    1.29
  21   4   2   -0.47    1.27
 -25  21   2    1.35    1.01
   4 -25   2    1.80    1.47
  22 -21  -2    8.36    1.72
  -1  22  -2    9.35    1.99
  -1  22  -2    8.82    2.27
   1 -22   2    8.39    2.47
 -22  21   2   10.78    1.86
  21   1   2    7.58    1.79
   2  19  -2    8.72    2.13
  19 -21  -2    7.69    1.39
   2  19  -2    5.73    1.60
  19 -21  -2    6.56    1.59
 -19  21   2    7.47    1.54
  -2 -19   2    5.45    1.88
  16 -21  -2   12.93    1.65
   5  16  -2   12.39    2.15
  16 -21  -2   11.44    1.93
 -16  21   2   11.56    1.70
  21  -5   2   13.03    2.13
  -5 -16   2    8.09    2.09
  13 -21  -2    5.26    1.19
   8  13  -2    5.37    1.76
  13 -21  -2    4.64    1.41
 -13  21   2    3.80    1.14
  -8 -13   2    4.96    1.52
  21  -8   2    5.43    1.29
  10 -21  -2    0.76    0.82
  11  10  -2    1.80    1.24
  10 -21  -2   -0.05    0.92
 -10  21   2    0.23    0.73
 -11 -10   2   -0.42    0.87
  21 -11   2    1.64    0.77
   7 -21  -2   -0.25    1.02
  14   7  -2   -0.11    0.95
  -7  21   2    1.19    0.78
  -7  21   2   -0.94    0.87
 -14  -7   2    0.66    0.79
  21 -14   2    1.30    0.75
   4 -21  -2   15.43    2.79
 -21  17  -2   12.67    1.71
  17   4  -2   12.40    2.08
  21 -17   2   13.36    1.50
  -4  21   2   12.72    1.97
 -21  20  -2   14.56    1.95
  20   1  -2   11.17    2.01
   1 -21  -2   10.52    2.42
  -1  21   2   12.76    2.56
  -1  21   2   14.60    2.20
  21 -20   2   13.68    1.75
 -21  23  -2   22.25    2.00
  -2 -21  -2   20.40    3.37
  23  -2  -2   25.52    2.47
   2  21   2   21.05    3.51
  21 -23   2   19.16    1.94
   2  21   2   19.07    2.57
  21 -23   2   25.96    2.49
  -5 -21  -2    2.57    1.61
 -21  26  -2    7.10    1.52
  26  -5  -2    2.74    1.65
  21 -26   2    1.99    1.17
   5  21   2    2.23    1.54
  21 -26   2    3.13    1.52
  29  -8  -2   -0.57    1.31
 -21  29  -2   -0.36    0.85
  -8 -21  -2    0.65    1.60
   8  21   2    1.59    1.62
  21 -29   2    1.70    1.19
  21 -29   2    1.55    1.52
   8  21   2    3.92    1.69
  32 -11  -2   -0.37    1.26
 -11 -21  -2    3.47    1.64
 -21  32  -2    2.31    1.18
  21 -32   2   -1.43    1.15
  21 -32   2   -0.74    1.37
  11  21   2    0.15    1.22
 -14 -21  -2   -2.82    1.46
 -21  35  -2    0.62    1.19
  35 -14  -2   -0.09    1.48
  14  21   2    1.59    1.68
  21 -35   2    4.41    2.08
 -11  33  -2    1.69    1.56
  33 -22  -2    0.32    1.24
  11 -33   2    3.51    1.97
  22  11   2    1.31    2.42
  30 -22  -2    3.72    1.39
  -8  30  -2    0.63    1.11
  22   8   2    1.65    1.97
   8 -30   2    1.54    1.57
  27 -22  -2    0.07    0.88
  -5  27  -2    0.69    1.18
  22   5   2    1.79    1.44
   5 -27   2    2.82    1.88
  24 -22  -2    3.77    1.30
  -2  24  -2    3.55    1.40
  -2  24  -2    2.95    1.80
 -24  22   2    3.06    1.25
   2 -24   2    6.06    2.11
  22   2   2    4.19    1.64
   1  21  -2   14.08    3.10
   1  21  -2    8.03    2.17
  22  -1   2    8.86    1.79
 -21  22   2   13.57    1.79
  -1 -21   2    7.28    2.09
  18 -22  -2    7.83    1.72
   4  18  -2    9.50    2.06
   4  18  -2    7.84    2.13
  18 -22  -2    5.97    1.35
  -4 -18   2    8.62    2.21
 -18  22   2   11.57    1.78
   7  15  -2    2.79    1.37
  15 -22  -2    1.20    1.11
   7  15  -2    4.49    1.71
  15 -22  -2    3.79    1.18
  22  -7   2    3.86    1.33
 -15  22   2    3.40    1.07
  -7 -15   2    3.13    1.45
  12 -22  -2   -0.75    0.65
  10  12  -2   -0.16    1.14
  12 -22  -2   -0.27    0.90
 -12  22   2    0.52    0.88
 -10 -12   2   -0.15    0.97
  22 -10   2   -0.96    0.74
   9 -22  -2    4.51    1.29
   9 -22  -2    2.27    1.32
  13   9  -2    2.07    1.47
 -13  -9   2    5.61    1.48
  -9  22   2    4.18    1.16
  -9  22   2    3.35    1.34
  22 -13   2    4.27    1.14
   6 -22  -2   18.19    2.84
  -6  22   2   16.17    2.34
  22 -16   2   20.72    1.78
  -6  22   2   18.15    2.07
  19   3  -2    2.12    1.39
   3 -22  -2    4.55    1.90
 -22  19  -2    6.13    1.49
  22 -19   2    4.84    1.12
  -3  22   2    3.82    1.34
  -3  22   2    5.81    1.74
 -22  22  -2    0.20    0.72
  22   0  -2   -0.46    1.02
   0 -22  -2   -1.79    1.28
   0  22   2    0.84    1.12
  22 -22   2    0.75    0.81
   0  22   2    0.33    1.15
  -3 -22  -2    2.64    1.66
 -22  25  -2    4.04    1.27
   3  22   2    3.30    1.44
  22 -25   2    5.02    1.36
  22 -25   2    4.22    1.51
 -22  28  -2    0.48    0.93
  28  -6  -2   -0.06    1.37
  -6 -22  -2   -0.63    1.36
   6  22   2    1.39    1.33
  22 -28   2    0.66    1.13
  22 -28   2   -1.70    1.06
 -22  31  -2   -0.77    0.90
  31  -9  -2    1.51    1.50
  -9 -22  -2    2.49    1.66
  22 -31   2    1.89    1.54
   9  22   2    0.54    1.36
  22 -31   2   -1.02    1.14
  34 -12  -2    8.03    2.34
 -22  34  -2    4.87    1.53
 -12 -22  -2    9.09    2.47
  22 -34   2    7.04    2.38
  12  22   2    8.51    2.45
  35 -23  -2    3.12    1.61
 -12  35  -2    2.22    1.37
  12 -35   2    0.70    1.91
  32 -23  -2   -0.59    1.21
  -9  32  -2    1.69    1.31
   9 -32   2   -1.13    1.59
  23   9   2    4.06    2.30
  29 -23  -2    1.69    1.01
  -6  29  -2   -0.45    1.00
  23   6   2    2.47    1.81
   6 -29   2    1.27    1.52
  26 -23  -2   -0.79    0.94
  -3  26  -2    1.31    1.09
 -26  23   2    0.75    0.93
   3 -26   2    0.46    1.32
   0  23  -2    3.53    1.70
   0  23  -2    7.35    1.77
  23 -23  -2    3.75    1.27
   0 -23   2    5.67    2.11
 -23  23   2    3.44    1.28
  23   0   2    4.26    1.70
   3  20  -2   -0.99    0.96
  20 -23  -2    0.47    0.82
   3  20  -2    0.25    1.12
  20 -23  -2    1.42    1.01
 -20  23   2    1.81    0.95
  -3 -20   2    0.18    1.19
   6  17  -2    1.50    1.25
   6  17  -2    3.68    1.60
  17 -23  -2    3.14    1.87
  17 -23  -2    5.70    1.60
  -6 -17   2    5.94    1.98
 -17  23   2    4.18    1.27
  23  -6   2    5.51    1.55
   9  14  -2    4.85    1.93
  14 -23  -2    4.17    1.60
  14 -23  -2    5.01    1.40
  -9 -14   2    6.15    1.79
  23  -9   2    8.59    1.70
 -14  23   2    3.24    1.18
  11 -23  -2    9.75    1.78
  12  11  -2    7.89    2.01
  11 -23  -2    7.90    2.04
  23 -12   2   14.62    2.03
 -11  23   2    7.91    1.51
 -12 -11   2    8.27    1.79
   8 -23  -2   -0.67    1.09
  15   8  -2   -2.33    0.97
  -8  23   2    1.54    0.99
  -8  23   2   -0.83    0.89
 -15  -8   2    1.08    0.89
  23 -15   2    1.21    0.91
   5 -23  -2   10.09    2.89
  18   5  -2    5.54    1.78
  -5  23   2    8.56    1.69
  23 -18   2    8.53    1.43
 -23  21  -2   18.80    2.04
   2 -23  -2   25.64    3.55
  21   2  -2   21.44    2.82
  -2  23   2   17.27    3.08
  -2  23   2   20.89    2.65
  23 -21   2   23.12    2.04
  24  -1  -2    2.62    1.31
 -23  24  -2    1.82    0.93
  -1 -23  -2    0.73    1.31
   1  23   2    0.60    1.03
  23 -24   2    0.81    1.02
  27  -4  -2    0.71    1.28
 -23  27  -2   -0.10    0.76
  -4 -23  -2    1.34    1.44
   4  23   2   -1.53    1.26
  23 -27   2    0.92    1.20
  23 -27   2   -0.21    0.94
   4  23   2    2.47    1.25
  30  -7  -2    1.51    1.60
  -7 -23  -2   -0.59    1.45
 -23  30  -2    1.68    1.01
  23 -30   2   -2.57    1.45
   7  23   2   -1.96    1.05
  23 -30   2   -1.26    1.08
 -23  33  -2    2.96    1.41
  33 -10  -2    3.97    1.72
 -10 -23  -2    2.85    1.86
  23 -33   2    3.27    1.61
  10  23   2    4.44    1.92
  23 -33   2   -0.31    1.50
 -10  34  -2   -2.62    1.12
  34 -24  -2   -0.88    1.27
  10 -34   2   -1.96    2.22
  -7  31  -2   -0.03    1.19
  31 -24  -2    0.34    1.17
   7 -31   2   -1.77    1.50
  24   7   2    1.52    2.09
  28 -24  -2    2.10    1.22
  -4  28  -2    0.94    1.32
  24   4   2    0.86    1.51
   4 -28   2    1.61    1.80
  25 -24  -2   -1.34    0.70
  -1  25  -2   -2.12    0.85
  24   1   2    0.45    1.09
   1 -25   2    3.33    1.93
 -25  24   2    0.25    0.81
  22 -24  -2    4.70    1.32
   2  22  -2    5.85    1.79
  22 -24  -2    3.48    1.34
   2  22  -2    4.49    2.23
 -22  24   2    4.63    1.33
  -2 -22   2    3.97    1.95
  24  -2   2    4.56    1.39
  19 -24  -2   -0.79    0.95
   5  19  -2    1.15    1.32
  19 -24  -2    1.92    0.96
 -19  24   2    0.11    0.88
  24  -5   2    2.29    1.28
  -5 -19   2    0.37    1.31
  16 -24  -2    3.85    1.40
  16 -24  -2    4.37    1.22
   8  16  -2    2.94    1.85
   8  16  -2    4.33    1.76
  -8 -16   2    4.97    1.80
  24  -8   2    4.59    1.41
 -16  24   2    3.46    1.15
  13 -24  -2    3.09    1.59
  11  13  -2    2.68    1.50
  13 -24  -2    4.39    1.24
  24 -11   2    1.76    1.22
 -11 -13   2    3.71    1.49
 -13  24   2    2.52    1.14
  10 -24  -2   27.65    2.53
  14  10  -2   27.23    3.32
  10 -24  -2   23.34    3.15
 -10  24   2   23.24    2.36
 -14 -10   2   27.37    2.59
  24 -14   2   25.99    2.16
  17   7  -2    0.76    1.18
  -7  24   2   -0.68    0.72
  24 -17   2    2.50    0.91
  -7  24   2    1.03    0.92
   4 -24  -2    0.20    1.44
  -4  24   2    1.21    1.30
  -4  24   2    0.28    1.32
  24 -20   2   -0.12    0.75
 -24  23  -2    1.32    0.96
  23   1  -2   -0.90    1.31
   1 -24  -2    2.13    1.72
  -1  24   2    2.29    1.21
  24 -23   2    0.23    1.03
  -1  24   2    1.12    1.37
  -2 -24  -2    0.38    1.53
  26  -2  -2   -0.34    1.27
 -24  26  -2    0.41    0.82
   2  24   2    1.63    1.83
   2  24   2   -1.35    0.93
  24 -26   2   -0.58    0.80
 -24  29  -2   -1.43    0.80
  29  -5  -2    2.94    1.61
  -5 -24  -2   -0.56    1.40
   5  24   2    0.26    1.62
  24 -29   2    0.11    1.33
   5  24   2   -1.74    0.99
  24 -29   2    0.15    1.04
 -24  32  -2   -1.54    0.96
  -8 -24  -2    0.81    1.62
  32  -8  -2    1.01    1.74
  24 -32   2    3.43    1.55
  24 -32   2   -2.65    1.33
   8  24   2    0.05    1.36
 -11 -24  -2   -0.42    1.82
 -24  35  -2    0.66    1.22
  11  24   2   -1.84    1.50
  24 -35   2    1.47    1.95
  24 -35   2   -2.67    1.80
  -8  33  -2    0.79    1.30
  33 -25  -2    1.88    1.46
  25   8   2   -1.41    2.12
   8 -33   2   -1.95    1.92
  30 -25  -2   -0.17    1.06
  -5  30  -2    0.88    1.41
  25   5   2    1.24    1.73
   5 -30   2    0.51    1.42
  27 -25  -2    0.72    0.83
  -2  27  -2    0.01    1.42
  -2  27  -2    0.03    1.11
 -27  25   2    0.40    1.07
   2 -27   2    0.07    1.69
  25   2   2   -0.86    1.40
   1  24  -2    2.14    2.01
   1  24  -2    1.26    1.06
  25  -1   2    1.74    1.42
  -1 -24   2    1.29    1.62
   4  21  -2   -0.24    1.07
  21 -25  -2    1.24    1.09
  21 -25  -2    0.91    1.02
 -21  25   2    1.64    1.09
  -4 -21   2    1.14    1.58
   7  18  -2   -1.66    1.05
  18 -25  -2    0.76    0.90
  18 -25  -2   -0.39    0.97
  -7 -18   2   -0.26    1.34
  25  -7   2    0.72    1.01
 -18  25   2    0.05    0.81
  10  15  -2    4.56    1.81
  15 -25  -2    6.25    1.55
  15 -25  -2    4.92    1.70
 -15  25   2    4.37    1.25
  25 -10   2    6.48    1.51
 -10 -15   2    4.41    1.80
  12 -25  -2    1.95    1.05
  13  12  -2   -2.51    1.02
  12 -25  -2    0.68    1.28
  25 -13   2   -0.39    0.86
 -12  25   2    0.45    0.96
 -13 -12   2   -0.69    1.00
   9 -25  -2   13.17    3.47
  16   9  -2   13.21    2.55
  25 -16   2   12.91    1.73
 -16  -9   2   13.79    1.92
  -9  25   2   16.82    2.33
   6 -25  -2    2.75    1.61
  19   6  -2    1.07    1.14
  25 -19   2    3.32    1.07
  -6  25   2   -0.22    1.41
  -6  25   2    0.41    1.28
 -25  22  -2    3.62    1.31
  22   3  -2    9.28    2.01
   3 -25  -2    3.44    2.07
  25 -22   2    4.52    1.74
  -3  25   2    4.26    1.93
  -3  25   2    4.98    1.59
   0 -25  -2    0.66    1.45
 -25  25  -2   -0.20    0.83
  25   0  -2   -0.02    1.28
   0  25   2   -2.33    2.01
   0  25   2   -0.28    1.01
  25 -25   2    0.05    0.84
  -3 -25  -2    0.58    1.64
  28  -3  -2    0.18    1.43
 -25  28  -2    0.04    0.88
  28  -3  -2    1.67    1.53
   3  25   2    0.31    1.50
   3  25   2   -0.22    1.13
  25 -28   2    2.48    1.23
  25 -28   2   -0.52    1.24
  -6 -25  -2    1.16    1.78
  31  -6  -2   -0.15    1.60
 -25  31  -2    0.17    0.97
   6  25   2   -2.58    1.17
  25 -31   2    0.47    1.40
  25 -31   2    1.44    1.40
 -25  34  -2    1.62    1.10
  -9 -25  -2    2.10    1.81
  25 -34   2   -1.66    1.53
  25 -34   2   -1.19    1.71
   9  25   2   -1.26    1.34
  32 -26  -2   -1.56    1.15
  -6  32  -2    1.68    1.50
  26   6   2   -2.43    2.05
   6 -32   2    2.12    2.14
  29 -26  -2    1.27    1.08
  -3  29  -2    1.07    1.32
  26   3   2    0.19    1.74
   3 -29   2    0.19    1.62
   0  26  -2    2.97    1.65
   0  26  -2    2.47    1.30
  26 -26  -2    5.95    1.51
  26   0   2    1.33    1.61
   0 -26   2    1.32    1.87
 -26  26   2    3.26    1.43
  23 -26  -2   -1.41    0.90
   3  23  -2   -0.23    1.17
  23 -26  -2    0.48    1.03
  -3 -23   2    0.49    1.57
  26  -3   2   -0.91    1.09
 -23  26   2   -0.82    0.75
   6  20  -2    8.17    2.01
  20 -26  -2   11.32    1.90
  20 -26  -2    8.42    1.87
  -6 -20   2    5.93    2.03
 -20  26   2    8.42    1.74
  26  -6   2    6.13    1.79
   9  17  -2    2.43    1.73
   9  17  -2    4.80    1.76
  17 -26  -2    1.67    1.15
  17 -26  -2    3.69    1.59
 -17  26   2    5.34    1.34
  26  -9   2    5.27    1.57
  -9 -17   2    3.66    2.91
  14 -26  -2    5.36    1.51
  12  14  -2    6.98    2.16
  14 -26  -2    4.24    1.76
 -14  26   2    5.56    1.43
  26 -12   2    7.03    1.58
 -12 -14   2    4.97    1.63
  15  11  -2   22.61    3.26
  11 -26  -2   22.00    3.15
 -15 -11   2   18.55    2.35
  26 -15   2   15.78    2.07
 -11  26   2   16.58    2.31
   8 -26  -2    9.09    2.47
  18   8  -2    4.69    1.91
  -8  26   2    9.47    2.33
  -8  26   2    9.16    2.22
  26 -18   2    8.26    2.36
   5 -26  -2    2.54    1.89
  21   5  -2    1.16    1.46
  -5  26   2    1.49    1.35
  -5  26   2    2.56    1.79
  26 -21   2    4.03    1.13
  24   2  -2    3.29    1.57
   2 -26  -2   -1.29    1.40
 -26  24  -2    1.27    0.99
  -2  26   2   -4.94    2.08
  -2  26   2   -0.16    1.04
  26 -24   2    0.32    0.78
  27  -1  -2    0.01    1.48
 -26  27  -2    1.14    0.95
  -1 -26  -2   -3.07    1.29
   1  26   2    0.83    1.44
   1  26   2    2.10    1.36
  26 -27   2    0.45    0.98
  30  -4  -2   -0.03    1.62
  -4 -26  -2    1.64    1.78
 -26  30  -2    1.35    1.34
   4  26   2   -2.26    1.04
  26 -30   2   -0.16    1.28
  26 -30   2   -0.71    1.21
 -26  33  -2   -0.14    1.25
  -7 -26  -2    0.17    1.73
  26 -33   2    1.13    1.59
  26 -33   2   -1.17    1.40
   7  26   2    1.04    1.50
  34 -27  -2    1.61    1.55
  -7  34  -2    1.07    1.26
   7 -34   2    3.99    2.43
  -4  31  -2    0.02    1.14
  27   4   2    3.34    2.43
   4 -31   2    3.00    2.00
  -1  28  -2    1.20    1.37
  -1  28  -2   -3.37    1.49
  28 -27  -2    2.09    1.13
 -28  27   2    1.04    1.84
   1 -28   2    2.23    1.95
  27   1   2   -2.37    1.42
   2  25  -2   -0.83    1.50
  25 -27  -2    1.40    1.09
  25 -27  -2    0.98    1.05
   2  25  -2    0.52    1.22
  27  -2   2   -2.32    1.12
 -25  27   2   -0.70    0.85
  -2 -25   2   -0.21    1.38
   5  22  -2   -0.87    1.22
  22 -27  -2    2.14    1.33
  22 -27  -2    1.75    1.04
  27  -5   2    0.34    1.26
 -22  27   2    1.71    1.06
  -5 -22   2    0.20    1.29
  19 -27  -2    0.03    1.31
  19 -27  -2    4.10    1.36
   8  19  -2    1.81    1.59
  27  -8   2    3.95    1.38
  -8 -19   2    2.57    1.62
 -19  27   2    0.51    0.99
  16 -27  -2    5.36    1.55
  16 -27  -2    6.75    2.01
  11  16  -2    2.30    1.72
  11  16  -2    4.46    1.92
 -11 -16   2    3.64    1.69
 -16  27   2    5.53    1.47
  13 -27  -2    2.27    1.56
  13 -27  -2    1.22    1.02
  14  13  -2    0.63    1.57
 -13  27   2   -1.08    0.88
  27 -14   2    4.28    1.28
 -14 -13   2    1.79    1.25
  17  10  -2    5.51    2.04
  10 -27  -2    3.18    1.75
 -17 -10   2    6.09    1.55
  27 -17   2   10.56    1.77
 -10  27   2    7.20    1.67
  20   7  -2    8.58    2.31
   7 -27  -2    4.69    2.20
  -7  27   2    5.59    1.66
  -7  27   2    8.92    2.13
  27 -20   2   12.36    1.71
   4 -27  -2   -2.32    1.26
  23   4  -2   -0.46    1.39
  -4  27   2   -0.96    0.95
  27 -23   2    0.68    0.88
   1 -27  -2    2.07    1.61
 -27  26  -2    0.66    0.97
  26   1  -2    0.85    1.73
  -1  27   2   -0.17    1.31
  -1  27   2    2.06    1.20
  27 -26   2   -1.16    0.89
  29  -2  -2    2.12    1.59
 -27  29  -2    3.55    1.33
  29  -2  -2    2.75    1.75
  -2 -27  -2    1.76    1.90
  27 -29   2    2.07    1.27
   2  27   2    1.64    1.52
  -5 -27  -2    2.46    2.00
 -27  32  -2   -1.52    0.94
  27 -32   2   -0.52    1.44
   5  27   2   -0.98    1.31
  27 -32   2   -0.65    1.37
  -5  33  -2    1.12    1.55
   5 -33   2    3.57    2.08
  28   5   2    3.59    2.57
  -2  30  -2   -1.11    1.30
  30 -28  -2   -0.62    1.16
   2 -30   2    2.14    2.05
  28   2   2    0.60    1.97
   1  27  -2    2.03    1.48
  27 -28  -2   -0.74    0.91
   1  27  -2    4.18    2.16
 -27  28   2    0.01    1.71
  28  -1   2    1.88    1.72
  -1 -27   2    0.70    1.74
   4  24  -2    0.89    1.30
   4  24  -2    3.36    1.71
  24 -28  -2   -0.24    1.04
  -4 -24   2   -1.21    1.25
 -24  28   2    1.23    1.04
  28  -4   2    1.53    1.36
  21 -28  -2    2.19    1.23
  21 -28  -2    1.62    1.39
   7  21  -2   -0.11    1.18
  28  -7   2    1.95    1.36
 -21  28   2    0.73    1.02
  -7 -21   2   -0.88    1.29
  10  18  -2    2.01    2.04
  18 -28  -2    1.40    1.72
  18 -28  -2    2.21    1.21
  10  18  -2    3.52    1.78
 -18  28   2    3.27    1.44
  28 -10   2    1.45    1.25
 -10 -18   2    3.40    1.60
  15 -28  -2    8.33    2.11
  15 -28  -2    7.37    1.84
  13  15  -2    9.20    2.41
  28 -13   2    9.73    1.91
 -15  28   2    9.59    1.95
 -13 -15   2   10.94    2.38
  16  12  -2    0.71    1.44
  12 -28  -2    0.52    1.47
  28 -16   2    2.48    1.14
 -16 -12   2    2.50    1.17
 -12  28   2    1.48    1.07
  19   9  -2    1.80    1.77
   9 -28  -2   -0.36    1.48
  28 -19   2    1.76    0.97
  -9  28   2   -0.02    1.09
   6 -28  -2    3.09    1.77
  22   6  -2    0.01    1.48
  28 -22   2    0.40    0.81
  -6  28   2    2.11    1.33
   3 -28  -2    2.69    1.79
  25   3  -2    2.48    1.59
  -3  28   2   -0.06    1.15
  -3  28   2    0.93    1.51
  28 -25   2   -0.17    0.84
 -28  28  -2   -0.24    0.95
   0 -28  -2    0.30    1.65
  28   0  -2   -0.72    1.46
  28 -28   2   -0.60    1.07
   0  28   2   -1.34    0.97
  -3 -28  -2   -0.73    1.78
 -28  31  -2    3.41    1.36
  31  -3  -2    1.00    1.91
  28 -31   2    1.31    1.60
  28 -31   2    7.56    3.34
   3  28   2   -0.48    1.46
  32 -29  -2    0.41    1.34
  -3  32  -2    0.94    1.60
   3 -32   2    1.25    1.85
  29   3   2   -0.70    2.78
  29 -29  -2   -1.67    0.91
   0  29  -2   -0.16    1.36
   0 -29   2   -0.29    1.65
  29   0   2   -3.28    1.84
 -29  29   2    0.38    1.19
  26 -29  -2   -1.33    1.03
  26 -29  -2    0.17    1.27
   3  26  -2   -0.17    1.15
 -26  29   2   -0.67    0.83
  29  -3   2    0.99    1.53
  -3 -26   2    2.16    1.81
  29  -3   2    1.64    1.54
   6  23  -2    1.25    1.48
  23 -29  -2    0.91    1.25
   6  23  -2    1.01    1.16
  23 -29  -2    1.00    1.20
  29  -6   2    0.56    1.36
  -6 -23   2    0.90    1.68
   9  20  -2    8.17    2.17
  20 -29  -2    8.78    1.96
   9  20  -2    8.04    2.48
  20 -29  -2   10.13    3.00
  -9 -20   2   10.53    2.64
  29  -9   2    8.88    2.13
 -20  29   2    8.49    2.86
  12  17  -2   19.55    3.21
  17 -29  -2   28.22    2.76
  12  17  -2   21.94    4.08
 -17  29   2   19.82    2.56
  29 -12   2   18.52    2.38
 -12 -17   2   15.78    2.97
  15  14  -2    4.19    2.13
  14 -29  -2    7.57    2.29
  29 -15   2    6.19    1.59
 -14  29   2    3.57    1.40
 -15 -14   2    5.08    1.69
  11 -29  -2    3.47    1.70
  18  11  -2    4.92    2.02
  29 -18   2    4.26    1.28
 -11  29   2    2.79    1.30
 -18 -11   2    4.03    1.36
  21   8  -2   -0.13    1.55
   8 -29  -2    2.06    1.74
  -8  29   2    2.88    1.48
  29 -21   2    2.49    1.03
   5 -29  -2   -0.37    1.35
  24   5  -2   -1.64    1.46
  -5  29   2   -0.65    1.11
  29 -24   2    1.50    0.98
  -5  29   2    0.45    1.46
   2 -29  -2    2.75    2.02
  27   2  -2    4.41    1.90
  -2  29   2    1.16    1.39
  -2  29   2    3.52    2.28
  29 -27   2    0.77    1.16
  30  -1  -2    0.32    1.91
  -1 -29  -2    4.44    2.27
 -29  30  -2    2.38    1.22
   1  29   2    1.09    1.40
  29 -30   2   -1.26    1.21
  -4 -29  -2    4.03    2.28
 -29  33  -2    0.69    1.23
  33  -4  -2    6.80    2.30
  29 -33   2   -0.94    1.44
   4  29   2    1.14    1.56
  29 -33   2   -0.14    1.69
  -1  31  -2    0.11    1.41
  31 -30  -2    2.12    1.43
 -31  30   2    0.18    1.20
  30   1   2    4.33    2.42
   1 -31   2    0.11    2.00
  28 -30  -2    0.83    1.22
  28 -30  -2   -0.32    1.27
   2  28  -2    2.43    1.56
  30  -2   2    2.87    2.03
  30  -2   2   -1.81    1.70
  -2 -28   2    5.36    2.64
 -28  30   2    2.71    1.35
  25 -30  -2    1.92    1.55
   5  25  -2    1.48    1.43
  25 -30  -2    0.82    1.33
  -5 -25   2    3.63    1.99
 -25  30   2    1.85    1.04
  30  -5   2    0.78    2.57
  22 -30  -2   -0.44    1.52
  22 -30  -2    3.27    1.42
   8  22  -2    1.99    1.94
   8  22  -2    2.60    1.37
  -8 -22   2    0.42    1.60
  30  -8   2    3.30    1.67
 -22  30   2    2.68    1.30
  11  19  -2   -0.33    1.51
  11  19  -2   -1.28    1.24
  19 -30  -2    2.88    1.49
  19 -30  -2    2.54    1.49
 -19  30   2    0.32    1.14
 -11 -19   2    2.67    1.69
  30 -11   2    2.20    1.32
  14  16  -2    4.54    1.85
  16 -30  -2    4.34    1.85
  16 -30  -2    3.35    1.59
  14  16  -2    1.25    1.93
 -14 -16   2    1.49    1.40
  30 -14   2    1.56    1.26
 -16  30   2    2.53    1.37
  13 -30  -2    1.57    1.67
 -17 -13   2    1.01    1.22
  30 -17   2    2.36    1.23
 -13  30   2    1.13    1.11
  20  10  -2   -0.25    1.44
  10 -30  -2    2.39    1.74
 -10  30   2    0.27    1.13
  30 -20   2    1.01    1.09
   7 -30  -2    0.91    1.56
  23   7  -2    2.32    1.73
  -7  30   2    0.68    1.04
  30 -23   2    0.76    1.02
  26   4  -2    0.10    1.88
   4 -30  -2    0.65    1.73
  30 -26   2    1.08    1.09
  -4  30   2    1.50    1.83
  -4  30   2    2.93    1.35
   1 -30  -2   -0.14    2.09
  29   1  -2   -4.15    1.77
  30 -29   2   -0.02    1.27
  -1  30   2    1.48    1.52
  -2 -30  -2    2.67    1.99
 -30  32  -2    1.04    1.26
   2  30   2   -0.93    1.54
  30 -32   2    0.64    1.63
  30 -32   2    2.50    1.59
  30 -31  -2    0.38    1.36
   1  30  -2   -1.65    1.46
  -1 -30   2    4.15    2.50
 -30  31   2    3.49    1.45
  31  -1   2   -4.63    2.09
  27 -31  -2    2.56    1.47
   4  27  -2    1.22    1.52
  27 -31  -2    2.52    1.71
  -4 -27   2    5.55    2.06
 -27  31   2    1.58    1.21
  31  -4   2    2.57    1.86
   7  24  -2   -0.51    1.24
  24 -31  -2   -2.19    1.15
  24 -31  -2    2.66    1.56
  -7 -24   2    1.98    1.62
  31  -7   2    0.11    2.01
 -24  31   2   -0.08    0.90
  21 -31  -2    5.44    1.98
  10  21  -2    5.26    1.76
  21 -31  -2    5.61    1.89
 -10 -21   2    6.24    2.30
  31 -10   2    1.55    1.56
 -21  31   2    1.89    1.20
  13  18  -2    0.03    1.39
  18 -31  -2   -0.43    1.43
  18 -31  -2   -1.12    1.15
  13  18  -2   -0.03    1.56
 -18  31   2    1.16    1.10
 -13 -18   2   -1.46    1.19
  31 -13   2    1.03    1.19
  16  15  -2   -1.01    1.74
  15 -31  -2    0.52    1.46
  31 -16   2   -0.34    1.04
 -15  31   2   -1.45    0.91
  12 -31  -2   11.35    2.79
  19  12  -2    4.99    2.20
 -19 -12   2    5.33    1.50
 -12  31   2    7.20    1.70
  31 -19   2    7.44    1.70
   9 -31  -2   -2.04    1.39
  22   9  -2   -2.60    3.04
  -9  31   2   -0.94    0.95
  31 -22   2    0.06    1.01
  25   6  -2    0.41    1.75
   6 -31  -2   -0.82    1.69
  31 -25   2    0.48    1.05
  -6  31   2    0.26    1.25
   3 -31  -2   -0.05    2.02
  28   3  -2    5.33    2.20
  31 -28   2    1.92    1.41
  -3  31   2    3.27    1.91
   0 -31  -2    4.23    2.41
  31   0  -2    4.73    2.28
  31 -31   2    1.26    1.47
   0  31   2    1.78    1.76
  29 -32  -2   -3.90    1.54
  29 -32  -2   -0.66    1.37
   3  29  -2   -1.52    1.37
 -29  32   2    0.48    1.09
  32  -3   2    1.72    2.11
  -3 -29   2   -0.67    1.97
  26 -32  -2   -0.71    1.51
   6  26  -2    1.86    1.59
  26 -32  -2    1.81    1.50
  -6 -26   2    2.84    1.94
 -26  32   2    1.20    1.03
  32  -6   2    1.64    1.65
  23 -32  -2    1.98    1.44
  23 -32  -2   -0.97    1.32
   9  23  -2    1.41    1.55
  32  -9   2   -0.06    1.85
  -9 -23   2    0.77    1.77
 -23  32   2    1.12    1.15
  20 -32  -2    0.91    1.47
  12  20  -2    0.59    1.31
  20 -32  -2    1.75    1.59
 -20  32   2    1.83    1.19
  32 -12   2    3.79    1.52
 -12 -20   2   -2.35    1.42
  17 -32  -2   -0.32    1.46
  15  17  -2    2.42    2.58
  15  17  -2    1.87    1.51
  32 -15   2    1.62    1.30
 -17  32   2   -1.88    0.97
 -15 -17   2    0.29    1.39
  18  14  -2    4.22    2.23
  14 -32  -2    3.43    1.82
  32 -18   2    4.23    1.51
 -14  32   2    2.23    1.23
 -18 -14   2    0.17    1.28
  21  11  -2    0.28    1.88
  11 -32  -2    1.31    1.65
 -11  32   2   -0.75    1.13
  32 -21   2    1.74    1.22
  24   8  -2   -2.01    1.89
   8 -32  -2   -0.98    1.65
  -8  32   2    0.38    1.19
  32 -24   2    1.39    1.19
  27   5  -2   -2.25    2.07
   5 -32  -2    0.79    2.02
  32 -27   2    1.17    1.20
  -5  32   2    0.45    1.17
  30   2  -2   -3.08    2.62
   2 -32  -2    2.36    2.04
  32 -30   2   -0.92    1.31
  -2  32   2   -0.25    1.50
  28 -33  -2    0.81    2.37
   5  28  -2    0.85    1.63
  28 -33  -2   -1.07    1.35
  -5 -28   2   -1.13    2.07
 -28  33   2   -0.65    1.12
   8  25  -2    0.74    1.56
  25 -33  -2   -0.57    1.48
  25 -33  -2    0.87    1.85
  -8 -25   2   -1.72    1.58
  33  -8   2   -3.93    1.55
 -25  33   2    0.92    1.26
  22 -33  -2    2.37    1.62
  11  22  -2    3.35    1.75
  22 -33  -2    7.95    2.38
 -11 -22   2    0.94    1.59
  33 -11   2    3.98    2.01
 -22  33   2    1.19    1.17
  19 -33  -2    0.26    1.84
  14  19  -2    1.72    1.71
  19 -33  -2   -1.85    2.33
 -19  33   2    2.83    1.36
  33 -14   2    2.06    1.36
 -14 -19   2    2.00    1.66
  17  16  -2    1.76    1.63
  33 -17   2    2.89    1.29
 -16  33   2    1.08    1.17
 -17 -16   2    0.14    1.31
  13 -33  -2    1.26    1.96
 -13  33   2    2.96    1.38
  33 -20   2    0.91    0.97
  23  10  -2    6.54    2.50
  10 -33  -2    3.44    2.10
  33 -23   2    5.48    1.60
 -10  33   2    2.36    1.61
   7 -33  -2   -0.47    1.83
  26   7  -2   -2.62    2.14
  -7  33   2    0.92    1.41
  33 -26   2   -1.29    1.07
   4 -33  -2   -1.17    2.00
  29   4  -2    2.35    2.33
  -4  33   2    3.37    1.95
   7  27  -2    6.63    2.36
  27 -34  -2    1.76    1.80
  27 -34  -2   -2.46    1.79
 -27  34   2    2.12    1.25
  -7 -27   2    1.48    1.96
  10  24  -2   -0.56    1.30
  24 -34  -2   -2.67    1.44
  34 -10   2    1.02    1.63
 -10 -24   2    1.57    1.74
 -24  34   2   -0.48    1.13
  21 -34  -2    0.88    1.85
  13  21  -2   -2.14    1.48
  21 -34  -2   -2.19    1.63
 -21  34   2    1.18    1.20
 -13 -21   2   -1.70    1.34
  16  18  -2   -0.41    1.30
  18 -34  -2    1.01    1.73
  34 -16   2    1.55    1.29
 -16 -18   2    1.46    1.69
 -18  34   2    1.88    1.19
  15 -34  -2    0.46    1.75
 -15  34   2    0.65    1.29
  34 -19   2   -0.08    1.21
  12 -34  -2    6.70    2.57
  34 -22   2    9.29    2.05
 -12  34   2    9.16    2.22
   9 -34  -2    1.48    2.18
  34 -25   2   -1.82    1.15
  12  23  -2   -0.12    1.46
  23 -35  -2    1.83    1.89
  23 -35  -2    4.06    2.00
  35 -12   2    2.63    1.93
 -12 -23   2   -0.24    1.78
  20 -35  -2    1.03    1.75
  15  20  -2    2.95    1.85
 -20  35   2    4.37    1.60
 -15 -20   2    5.82    2.11
  35 -15   2    4.97    2.28
  17 -35  -2    2.40    1.74
  18  17  -2    0.46    1.35
 -17  35   2    0.85    1.13
 -18 -17   2    1.94    1.58
  35 -18   2   -1.23    1.28
  14 -35  -2   -2.37    1.97
 -14  35   2   -0.03    1.41
  35 -21   2    2.24    1.32
  11 -35  -2   -2.02    1.85
 -11  35   2   -0.32    1.37
  35 -24   2    3.34    1.39
  19 -36  -2    4.61    1.89
  17  19  -2   -3.32    1.45
 -19  36   2    2.63    1.32
  36 -17   2    0.23    1.43
  20  16  -2    5.06    2.48
  16 -36  -2    3.78    2.27
 -20 -16   2    0.12    1.69
  36 -20   2    4.02    1.54
 -16  36   2    5.10    1.80
  -2  -2  -3    1.15    0.34
   4  -2  -3    1.59    0.41
  -2   4  -3    0.82    0.21
   2  -4   3    1.09    0.26
   2   2   3    1.66    0.45
  -4   2   3    0.57    0.29
   3  -3  -3    0.60    0.27
  -3   0  -3    0.05    0.11
   0   3  -3    0.23    0.28
  -3   3   3   -0.10    0.16
   0  -3   3    0.16    0.27
   3   0   3   -0.06    0.19
   3   0  -3    1.01    0.30
   0  -3  -3    0.92    0.33
   0  -3  -3    0.95    0.24
   0   3   3    1.00    0.36
   0   3   3    0.69    0.25
  -3  -3  -3   12.76    1.12
   6  -3  -3   10.70    0.93
  -3   6  -3   10.57    0.76
   3  -6   3   10.22    0.78
  -6   3   3   12.65    0.98
   3   3   3   11.73    1.22
   3  -6   3   11.65    1.10
  -1   5  -3  136.11    3.36
  -4  -1  -3  137.11    2.68
  -1   5  -3  137.78    2.81
   4   1   3  137.44    2.90
  -5   4   3  145.20    2.87
   1  -5   3  142.57    3.48
   2  -4  -3    0.82    0.39
   2  -4  -3    0.59    0.26
   2   2  -3    1.17    0.44
  -2   4   3    0.63    0.25
  -2  -2   3    1.06    0.38
  -2   4   3    1.03    0.37
  -1  -4  -3    5.73    0.89
  -4   5  -3    4.54    0.46
   1   4   3    4.11    0.58
   4  -5   3    4.15    0.44
   1   4   3    5.13    0.86
  -4  -4  -3    9.82    1.26
  -4   8  -3   11.25    0.88
   8  -4  -3   11.14    1.04
   4  -8   3   11.58    1.31
   4  -8   3   10.13    0.89
   4   4   3   10.53    1.42
  -2   7  -3   22.15    1.19
  -2   7  -3   23.08    1.61
   7  -5  -3   22.75    1.21
  -5  -2  -3   23.43    1.29
   5   2   3   19.80    1.44
  -7   5   3   22.17    1.23
   2  -7   3   23.53    1.68
   4  -5  -3  143.07    2.93
   1   4  -3  142.18    3.55
   4  -5  -3  147.86    3.37
  -1  -4   3  141.65    3.54
  -4   5   3  143.02    2.83
  -5   4  -3    3.93    0.46
   1  -5  -3    4.17    0.59
   1  -5  -3    3.83    0.76
   4   1  -3    3.68    0.62
  -1   5   3    4.25    0.77
  -4  -1   3    4.15    0.61
  -1   5   3    3.60    0.54
   5  -4   3    3.28    0.45
  -2  -5  -3   17.30    1.51
  -5   7  -3   19.31    0.96
   2   5   3   18.11    1.24
   2   5   3   18.81    1.62
  10  -5  -3   12.06    1.14
  -5  10  -3   12.47    1.03
  -5  -5  -3   11.80    1.39
   5 -10   3   11.36    1.02
   5 -10   3   11.26    1.40
   5   5   3   13.15    1.57
   9  -6  -3   89.77    2.55
  -3   9  -3   89.54    3.16
  -3   9  -3   84.62    2.50
  -6  -3  -3   87.79    2.72
  -9   6   3   93.53    2.72
   6   3   3   90.52    3.07
   3  -9   3   86.18    2.56
   3  -9   3   89.10    3.30
   6  -6  -3    0.20    0.36
   0   6  -3   -0.14    0.59
  -6   6   3    0.30    0.38
   6   0   3    0.83    0.40
   0  -6   3    1.07    0.67
   3   3  -3   14.64    1.31
   3  -6  -3   14.06    1.20
   3  -6  -3   11.85    0.89
  -3   6   3   12.29    0.90
  -3   6   3   13.97    1.44
  -3  -3   3   12.52    1.20
  -6   6  -3    2.05    0.40
   6   0  -3    2.50    0.56
   0  -6  -3    1.57    0.54
   0  -6  -3    2.10    0.77
   0   6   3    2.01    0.76
   6  -6   3    1.95    0.42
   0   6   3    2.04    0.57
  -3  -6  -3  136.00    4.08
   9  -3  -3  143.71    3.69
  -6   9  -3  147.10    3.12
   6  -9   3  142.16    3.72
   3   6   3  134.74    4.26
   6  -9   3  137.18    3.08
  -6  -6  -3   23.46    1.87
  -6  12  -3   23.97    1.44
  12  -6  -3   21.91    1.52
   6 -12   3   21.98    1.94
   6 -12   3   23.73    1.47
   6   6   3   23.13    2.08
  -4  11  -3    4.20    1.05
  11  -7  -3    5.65    0.91
  -4  11  -3    4.23    0.82
  -7  -4  -3    5.35    0.96
   7   4   3    3.83    1.00
   4 -11   3    4.88    0.89
   4 -11   3    4.60    1.15
 -11   7   3    5.50    1.02
  -1   8  -3    0.68    0.44
   8  -7  -3    1.01    0.50
  -1   8  -3    1.24    0.69
  -8   7   3    1.20    0.52
   7   1   3    1.08    0.56
   1  -8   3    1.59    0.82
   5  -7  -3   21.48    1.17
   5  -7  -3   22.06    1.39
   2   5  -3   19.91    1.68
  -5   7   3   20.65    1.21
  -5   7   3   23.13    1.18
  -2  -5   3   23.22    1.73
   2  -7  -3   17.82    1.52
  -7   5  -3   18.46    1.00
   5   2  -3   19.39    1.46
   2  -7  -3   16.37    1.15
  -2   7   3   20.16    1.55
  -2   7   3   18.42    1.17
   7  -5   3   17.46    0.93
  -5  -2   3   18.72    1.33
  -7   8  -3   40.91    1.40
  -1  -7  -3   42.95    2.32
   7  -8   3   40.53    1.41
   1   7   3   39.10    2.28
   1   7   3   42.66    1.88
  -4  -7  -3   70.85    3.11
  11  -4  -3   71.41    2.69
  -7  11  -3   68.85    2.21
   7 -11   3   67.90    2.23
   4   7   3   69.55    3.29
   7 -11   3   71.37    2.88
  -7  14  -3   18.85    1.44
  14  -7  -3   23.91    1.70
   7 -14   3   15.66    3.21
   7 -14   3   20.61    1.56
   7   7   3   20.55    2.17
  -5  13  -3  101.54    3.16
  -8  -5  -3  100.63    3.45
  -5  13  -3  102.42    3.85
  13  -8  -3   98.80    3.13
   5 -13   3   97.17    3.19
   5 -13   3  102.49    5.06
   8   5   3   97.80    3.95
  10  -8  -3    0.46    0.50
  -2  10  -3    1.41    0.73
  -8  -2  -3    1.55    0.55
  -2  10  -3    0.79    0.52
   2 -10   3    0.72    0.76
 -10   8   3    2.01    0.61
   8   2   3    0.64    0.56
   7  -8  -3    0.87    0.49
   1   7  -3    1.39    0.80
   7  -8  -3    1.25    0.48
  -7   8   3    0.96    0.50
  -1  -7   3    1.35    0.71
   4  -8  -3   12.38    1.36
   4  -8  -3   11.10    1.00
   4   4  -3   12.33    1.50
  -4  -4   3   10.95    1.35
  -4   8   3   12.61    1.28
   8  -4   3   11.91    0.96
  -4   8   3   11.57    1.00
   7   1  -3   45.70    1.99
   1  -8  -3   41.92    1.87
  -8   7  -3   43.25    1.48
   1  -8  -3   44.81    2.36
  -1   8   3   39.17    2.24
   8  -7   3   40.97    1.38
  -7  -1   3   41.94    1.62
  -1   8   3   42.28    1.82
  -8  10  -3   86.03    2.33
  -2  -8  -3   89.06    3.52
   8 -10   3   88.58    2.75
   8 -10   3   84.66    2.34
   2   8   3   86.27    2.97
   2   8   3   82.97    3.53
  -5  -8  -3   25.17    3.57
  13  -5  -3   29.22    1.93
  -8  13  -3   31.53    1.65
   8 -13   3   26.68    1.57
   5   8   3   30.51    2.50
   8 -13   3   30.11    2.16
  -8  -8  -3   14.80    1.81
  16  -8  -3   18.26    1.63
  -8  16  -3   16.15    1.50
   8 -16   3   17.47    2.08
   8 -16   3   17.91    1.55
   8   8   3   20.20    2.31
  15  -9  -3   37.38    2.05
  -6  15  -3   33.98    2.03
  -9  -6  -3   34.82    2.28
   9   6   3   37.33    2.71
   6 -15   3   39.24    2.86
   6 -15   3   34.31    2.07
  -3  12  -3   25.23    2.10
  12  -9  -3   23.52    1.49
  -3  12  -3   24.29    1.60
  -9  -3  -3   22.50    1.46
   9   3   3   24.49    1.92
 -12   9   3   22.04    1.55
   3 -12   3   26.30    2.47
   9  -9  -3    0.11    0.36
   0   9  -3    0.07    0.61
   0   9  -3   -0.23    0.40
   0  -9   3    0.32    0.64
   9   0   3   -0.72    0.37
  -9   9   3    0.14    0.46
   6  -9  -3   91.82    2.93
   3   6  -3   84.28    3.36
   6  -9  -3   90.50    2.58
  -3  -6   3   90.05    3.34
  -6   9   3   88.14    2.64
  -6   9   3   92.33    2.57
  -9   6  -3  147.15    3.22
   3  -9  -3  134.84    3.48
   6   3  -3  136.12    3.96
   3  -9  -3  143.10    4.23
  -3   9   3  138.84    4.12
  -6  -3   3  141.88    3.75
   9  -6   3  135.93    2.97
  -3   9   3  139.31    3.47
  -9   9  -3   -0.36    0.35
   0  -9  -3   -0.39    0.57
   9   0  -3    0.16    0.50
   9  -9   3   -0.17    0.28
   0   9   3   -0.33    0.60
   0   9   3    0.24    0.45
  -3  -9  -3   15.30    1.96
  -9  12  -3   14.95    1.14
   9 -12   3   14.44    1.49
   3   9   3   14.57    1.87
   3   9   3   15.56    1.50
   9 -12   3   15.09    1.15
  -9  15  -3   59.07    2.40
  -6  -9  -3   60.69    3.30
  15  -6  -3   66.07    2.87
   6   9   3   61.33    3.60
   9 -15   3   63.51    2.53
  -9  -9  -3   22.43    2.20
  18  -9  -3   22.60    1.86
  -9  18  -3   22.50    1.77
   9   9   3   29.86    2.78
   9 -18   3   24.72    2.47
   9 -18   3   22.06    1.81
  17 -10  -3   11.49    1.40
 -10  -7  -3   13.22    1.66
  -7  17  -3   11.56    1.40
   7 -17   3   10.70    1.39
   7 -17   3   15.57    2.20
  10   7   3   10.74    1.87
  14 -10  -3   29.44    1.75
  -4  14  -3   30.96    1.93
  -4  14  -3   32.63    2.50
 -10  -4  -3   32.16    1.85
 -14  10   3   32.10    2.01
   4 -14   3   31.02    2.59
  10   4   3   28.03    2.27
  -1  11  -3    2.23    0.81
  11 -10  -3    3.50    0.76
  -1  11  -3    1.48    0.82
 -11  10   3    2.29    0.70
  10   1   3    2.96    0.77
   1 -11   3    1.75    0.93
   8 -10  -3    1.14    0.50
   2   8  -3    0.89    0.76
   8 -10  -3    0.00    0.51
  -2  -8   3    0.62    0.72
  -8  10   3    1.40    0.56
   5 -10  -3   11.62    1.09
   5   5  -3   10.67    1.50
   5 -10  -3   11.63    1.43
  10  -5   3   10.98    1.00
  -5  10   3   10.35    1.05
  -5  10   3   11.70    1.36
  -5  -5   3   11.32    1.43
   8   2  -3   89.09    3.14
   2 -10  -3   85.80    2.91
   2 -10  -3   87.61    3.52
 -10   8  -3   88.08    2.45
  -2  10   3   87.59    2.84
  -8  -2   3   88.15    2.69
  10  -8   3   85.17    2.27
  -2  10   3   88.46    3.54
  -1 -10  -3    0.42    0.73
 -10  11  -3    0.77    0.49
   1  10   3   -0.15    0.55
   1  10   3    0.59    0.74
  10 -11   3    0.16    0.40
 -10  14  -3   13.08    1.21
  -4 -10  -3   12.35    1.89
  14  -4  -3   12.10    1.51
  10 -14   3   15.57    1.65
  10 -14   3   12.50    1.19
   4  10   3   13.54    1.55
   4  10   3   16.81    2.10
  -7 -10  -3    4.37    1.34
  17  -7  -3    9.62    1.60
 -10  17  -3    6.99    1.12
  10 -17   3    6.46    1.16
  10 -17   3    6.91    1.52
   7  10   3    5.52    1.50
  20 -10  -3    4.81    1.29
 -10  20  -3    5.98    1.32
 -10 -10  -3    5.07    1.38
  10  10   3    7.66    2.38
  10 -20   3    3.35    1.32
  10 -20   3    5.01    1.17
  19 -11  -3    4.69    1.15
  -8  19  -3    5.47    1.15
 -11  -8  -3    4.27    1.22
  11   8   3    2.81    1.32
   8 -19   3    5.95    1.61
   8 -19   3    4.61    1.15
  -5  16  -3   10.69    1.85
  -5  16  -3   10.53    1.35
 -11  -5  -3   10.94    1.39
  16 -11  -3    9.56    1.24
 -16  11   3   12.24    1.48
  11   5   3   10.17    1.77
   5 -16   3   14.74    2.11
  -2  13  -3   13.11    1.80
  -2  13  -3   11.82    1.37
  13 -11  -3   15.14    1.31
   2 -13   3   13.44    1.93
  11   2   3   13.39    1.56
 -13  11   3   14.08    1.33
   1  10  -3    1.86    0.91
  10 -11  -3    1.41    0.57
   1  10  -3    1.61    0.75
 -10  11   3    3.58    0.85
  -1 -10   3    2.55    1.06
   4   7  -3    4.55    1.14
   7 -11  -3    3.85    0.78
   7 -11  -3    4.76    1.02
  -7  11   3    5.70    0.94
  -7  11   3    4.32    0.87
  -4  -7   3    3.82    1.05
   4 -11  -3   65.55    2.50
   4 -11  -3   67.17    3.09
   7   4  -3   69.45    3.06
  -7  -4   3   66.74    2.72
  -4  11   3   66.46    2.99
  -4  11   3   69.03    2.50
  11  -7   3   66.11    2.11
  10   1  -3    0.52    0.60
 -11  10  -3   -0.30    0.36
   1 -11  -3    0.20    0.68
  -1  11   3   -0.47    0.65
  11 -10   3    0.41    0.39
  -1  11   3    0.59    0.63
  -2 -11  -3   13.84    1.88
 -11  13  -3   15.15    1.21
  11 -13   3   15.80    1.19
   2  11   3   14.88    1.94
  11 -13   3   14.90    1.41
   2  11   3   16.80    1.60
  16  -5  -3    4.52    1.10
  -5 -11  -3    4.67    1.39
 -11  16  -3    4.18    1.13
   5  11   3    2.81    0.98
   5  11   3    3.13    1.30
  11 -16   3    5.01    1.03
  -8 -11  -3    1.70    1.03
  19  -8  -3    1.99    0.94
 -11  19  -3    2.10    0.82
   8  11   3    1.77    1.07
  11 -19   3    0.67    0.96
  11 -19   3    1.39    0.73
 -11  22  -3   20.95    1.95
  22 -11  -3   20.30    2.02
 -11 -11  -3   21.52    2.41
  11 -22   3   20.43    2.69
  11  11   3   23.55    2.85
  11 -22   3   24.98    2.11
  21 -12  -3    1.56    0.86
 -12  -9  -3    0.44    0.81
  -9  21  -3    1.27    0.86
   9 -21   3    2.48    1.25
  12   9   3    2.63    1.21
  -6  18  -3    4.67    1.32
  18 -12  -3    3.50    0.99
  -6  18  -3    4.44    1.04
  12   6   3    4.39    1.33
   6 -18   3    3.38    1.41
  15 -12  -3   41.55    2.08
  -3  15  -3   43.44    2.38
  -3  15  -3   38.84    2.86
  12   3   3   42.31    2.66
 -15  12   3   42.37    2.37
   3 -15   3   44.68    3.17
  12 -12  -3    0.00    0.50
   0  12  -3   -0.12    0.54
   0  12  -3    0.77    0.82
  12   0   3    0.58    0.59
   0 -12   3    0.61    0.83
 -12  12   3    0.20    0.52
   9 -12  -3   23.32    1.73
   9 -12  -3   25.11    1.53
   3   9  -3   23.80    2.16
  -9  12   3   22.71    1.48
  -3  -9   3   21.91    2.21
   6   6  -3   21.21    2.04
   6 -12  -3   25.14    1.59
   6 -12  -3   21.76    1.93
  -6  12   3   24.52    1.56
  12  -6   3   24.63    1.46
  -6  12   3   23.26    1.82
  -6  -6   3   22.52    1.95
   3 -12  -3   13.48    1.39
   3 -12  -3   15.65    1.95
   9   3  -3   15.06    1.66
 -12   9  -3   16.83    1.28
  12  -9   3   15.36    1.12
  -3  12   3   15.27    1.81
  -9  -3   3   17.29    1.45
  -3  12   3   14.27    1.71
  12   0  -3    1.28    0.68
 -12  12  -3   -0.28    0.40
   0 -12  -3    0.77    0.81
   0  12   3   -0.08    0.67
  12 -12   3   -0.01    0.39
   0  12   3    0.18    0.58
 -12  15  -3   16.73    1.35
  -3 -12  -3   18.76    2.21
   3  12   3   19.13    1.81
  12 -15   3   16.16    1.66
  12 -15   3   16.85    1.35
   3  12   3   17.33    2.11
  18  -6  -3    4.87    1.27
 -12  18  -3    2.52    0.90
  -6 -12  -3    4.52    1.39
  12 -18   3    4.57    0.98
  12 -18   3    2.54    1.08
   6  12   3    2.69    1.13
   6  12   3    4.08    1.35
  -9 -12  -3    4.49    1.46
  21  -9  -3    7.72    1.61
 -12  21  -3    5.26    1.21
  12 -21   3    4.64    1.11
  12 -21   3    5.27    1.57
   9  12   3    4.93    1.64
 -12  24  -3   10.44    1.70
  24 -12  -3   12.26    1.89
 -12 -12  -3    9.34    1.96
  12 -24   3    9.31    2.28
  12  12   3    9.23    2.27
  12 -24   3   11.62    1.86
 -10  23  -3   33.22    2.50
  23 -13  -3   38.04    2.55
 -13 -10  -3   39.82    2.93
  13  10   3   38.59    3.57
  10 -23   3   41.26    3.72
  20 -13  -3    3.49    1.03
  -7  20  -3    4.40    1.19
 -13  -7  -3    2.51    0.95
  13   7   3    3.02    1.26
   7 -20   3    2.62    1.31
  -4  17  -3   15.04    2.07
  -4  17  -3   13.67    1.58
  17 -13  -3   14.51    1.49
 -17  13   3   16.47    1.65
  13   4   3   17.22    2.10
   4 -17   3   16.56    2.35
  -1  14  -3    8.04    1.31
  -1  14  -3    5.97    1.50
  14 -13  -3    8.88    1.25
  13   1   3    7.48    1.29
 -14  13   3   12.33    2.15
   1 -14   3    5.65    1.54
   2  11  -3   11.71    1.89
  11 -13  -3   15.11    1.33
  11 -13  -3   12.98    1.39
  -2 -11   3   11.08    1.81
 -11  13   3   14.28    1.33
   5   8  -3   99.80    4.28
   8 -13  -3  100.50    3.73
   8 -13  -3   99.29    3.20
  -8  13   3  104.46    3.22
  13  -5   3  104.40    3.30
  -5  -8   3  102.00    5.02
  -8  13   3  104.51    3.35
   5 -13  -3   27.51    1.81
   5 -13  -3   27.22    2.64
   8   5  -3   28.01    2.26
  13  -8   3   27.38    1.51
  -8  -5   3   29.82    2.06
  -5  13   3   30.82    2.26
   2 -13  -3   13.12    1.91
 -13  11  -3   14.68    1.23
  11   2  -3   14.97    1.68
  13 -11   3   15.59    1.15
  -2  13   3   13.60    1.88
  -2  13   3   15.44    1.49
  -1 -13  -3   11.94    2.01
 -13  14  -3   10.84    1.13
  14  -1  -3    9.85    1.33
   1  13   3   10.49    1.42
  13 -14   3   10.82    1.09
   1  13   3    8.37    1.70
 -13  17  -3    3.55    0.95
  -4 -13  -3    2.60    1.25
   4  13   3    4.62    1.31
  13 -17   3    4.17    0.94
  -7 -13  -3   11.73    2.18
 -13  20  -3   12.64    1.49
  20  -7  -3   15.16    2.17
  13 -20   3   16.72    2.19
   7  13   3   14.98    2.28
   7  13   3   12.98    2.37
  13 -20   3   14.44    1.56
 -10 -13  -3    0.91    1.13
 -13  23  -3    1.00    0.82
  23 -10  -3    1.40    1.11
  10  13   3    0.13    1.19
  13 -23   3    0.61    0.83
  13 -23   3    0.74    1.28
  10  13   3    1.41    1.15
 -13 -13  -3   23.45    2.73
  26 -13  -3   24.60    2.36
 -13  26  -3   21.24    2.21
  13  13   3   18.77    3.19
  13 -26   3   28.15    3.45
 -14 -11  -3    2.44    1.16
 -11  25  -3   -0.22    0.87
  25 -14  -3    1.40    1.04
  11 -25   3    0.46    1.47
  14  11   3    3.72    1.78
  22 -14  -3    2.23    0.97
 -14  -8  -3    1.85    0.91
  -8  22  -3    0.83    0.82
   8 -22   3    1.77    1.47
  14   8   3    2.25    1.25
  -5  19  -3    3.02    1.32
  -5  19  -3    4.48    1.09
 -14  -5  -3    3.98    0.94
  19 -14  -3    3.72    1.01
 -19  14   3    5.05    1.26
  14   5   3    5.32    1.46
   5 -19   3    3.55    1.49
  16 -14  -3    0.00    0.52
  -2  16  -3    0.21    0.65
  -2  16  -3    0.11    0.69
 -16  14   3    0.68    0.62
  14   2   3   -0.03    0.66
   2 -16   3   -0.27    0.73
   1  13  -3    6.89    1.40
  13 -14  -3    7.92    1.20
   1  13  -3    5.36    1.43
  14  -1   3    5.83    1.09
  -1 -13   3    6.98    1.59
 -13  14   3    8.07    1.32
  10 -14  -3   27.20    2.04
   4  10  -3   30.25    2.65
  10 -14  -3   33.31    1.88
 -10  14   3   28.11    2.22
  -4 -10   3   30.94    2.62
   7   7  -3   18.76    2.11
   7 -14  -3   19.04    1.55
   7 -14  -3   17.14    2.34
  14  -7   3   23.24    1.55
  -7  14   3   19.81    1.67
  -7  -7   3   14.29    2.82
  -7  14   3   21.60    1.87
   4 -14  -3   11.65    1.40
   4 -14  -3   15.05    2.01
  10   4  -3   12.88    1.76
 -14  10  -3   10.48    1.21
  -4  14   3   13.32    1.45
 -10  -4   3   14.51    1.45
  14 -10   3   11.90    1.12
  -4  14   3   12.89    1.83
   1 -14  -3   11.27    1.97
  13   1  -3   12.21    1.57
 -14  13  -3   10.63    1.13
  14 -13   3   11.96    1.10
  -1  14   3    9.68    1.81
  -1  14   3   12.69    1.49
  -2 -14  -3   14.08    2.21
 -14  16  -3   18.47    1.58
   2  14   3   21.05    1.97
  14 -16   3   19.13    1.45
  14 -16   3   21.62    1.83
  19  -5  -3    0.06    0.80
  -5 -14  -3   -0.92    0.75
 -14  19  -3    0.05    0.56
   5  14   3    1.17    0.91
  14 -19   3    0.78    0.87
  14 -19   3    0.15    0.53
   5  14   3    0.31    0.78
 -14  22  -3    4.10    1.04
  -8 -14  -3    4.19    1.48
   8  14   3    3.40    1.31
  14 -22   3    2.20    1.00
   8  14   3    4.80    1.76
  14 -22   3    4.16    1.45
  25 -11  -3    1.23    1.04
 -11 -14  -3    1.10    1.08
 -14  25  -3    1.74    1.07
  11  14   3    1.02    1.48
  11  14   3    0.17    1.08
  14 -25   3    1.65    1.42
  14 -25   3    2.46    1.16
  28 -14  -3    4.97    1.53
 -14  28  -3    2.84    1.20
 -14 -14  -3    4.72    1.69
  14 -28   3    5.54    1.98
  14  14   3    2.22    1.55
  14  14   3    4.70    2.34
  27 -15  -3    2.99    1.20
 -12  27  -3    1.61    1.08
 -15 -12  -3    0.34    0.97
  15  12   3    2.46    1.66
  12 -27   3    0.91    1.43
  24 -15  -3   11.90    2.32
  -9  24  -3    7.84    1.54
 -15  -9  -3    7.13    1.47
  15   9   3    6.14    1.96
   9 -24   3    6.84    2.02
 -15  -6  -3    4.55    1.44
  21 -15  -3    4.90    1.25
  -6  21  -3    4.57    1.30
  -6  21  -3    2.91    1.56
  15   6   3    3.26    1.42
   6 -21   3    4.44    1.66
  -3  18  -3   12.84    1.65
  -3  18  -3   10.22    2.03
  18 -15  -3   13.66    1.44
   3 -18   3    9.17    1.98
  15   3   3   11.34    1.90
 -18  15   3   12.79    1.58
   0  15  -3   -0.42    0.49
  15 -15  -3    0.29    0.48
   0  15  -3    0.61    0.78
  15   0   3   -0.68    0.59
 -15  15   3    0.07    0.47
  12 -15  -3   42.39    2.38
  12 -15  -3   41.96    2.13
   3  12  -3   43.30    3.06
  -3 -12   3   43.34    3.15
 -12  15   3   39.75    2.13
   6   9  -3   35.65    2.93
   9 -15  -3   40.46    2.14
   9 -15  -3   34.40    3.28
  15  -6   3   39.46    2.19
  -9  15   3   38.13    2.23
  -9  15   3   38.37    2.11
  -6  -9   3   33.45    2.69
   6 -15  -3   60.87    3.43
   6 -15  -3   62.51    2.79
   9   6  -3   60.84    3.40
  -6  15   3   65.07    2.76
  -6  15   3   67.65    3.37
  -9  -6   3   63.20    3.06
  15  -9   3   62.76    2.38
 -15  12  -3   16.52    1.44
  12   3  -3   18.43    1.94
   3 -15  -3   20.50    2.27
  -3  15   3   15.86    1.62
  15 -12   3   19.97    1.36
  -3  15   3   18.00    2.14
 -15  15  -3    1.26    0.71
   0 -15  -3    1.18    1.07
  15   0  -3    1.37    0.80
  15 -15   3    1.19    0.59
   0  15   3    1.50    0.92
   0  15   3    0.89    0.74
 -15  18  -3   12.78    1.35
  -3 -15  -3    9.17    1.96
   3  15   3   11.89    1.83
  15 -18   3   13.13    2.65
  15 -18   3    8.99    1.24
  -6 -15  -3    0.36    0.99
 -15  21  -3    1.75    0.80
  21  -6  -3    0.30    1.38
   6  15   3    0.24    1.01
   6  15   3   -0.33    0.88
  15 -21   3    1.26    1.05
  15 -21   3    1.41    0.78
 -15  24  -3    2.19    1.07
  24  -9  -3    4.56    1.40
  -9 -15  -3    6.06    1.79
   9  15   3    2.00    1.50
   9  15   3    2.22    2.18
  15 -24   3    4.68    1.62
  15 -24   3    3.61    1.32
 -15  27  -3    1.68    1.04
  27 -12  -3    2.79    1.31
 -12 -15  -3    2.99    1.50
  12  15   3   -0.34    1.43
  15 -27   3    1.79    1.85
  12  15   3    3.16    1.43
  15 -27   3    5.59    1.42
  30 -15  -3   12.54    2.30
 -15 -15  -3   18.91    2.72
 -15  30  -3    9.92    1.89
  15  15   3   10.41    2.35
  15 -30   3   12.47    2.79
  15  15   3    8.86    2.66
 -16 -13  -3   -1.89    0.88
 -13  29  -3    0.30    1.00
  16  13   3   -0.46    1.71
  13 -29   3   -0.43    1.28
 -10  26  -3    3.24    1.36
  26 -16  -3    3.03    1.17
 -16 -10  -3    1.22    1.06
  10 -26   3    2.96    1.80
  16  10   3    3.19    1.74
 -16  -7  -3    6.18    1.24
  -7  23  -3    8.13    1.59
  23 -16  -3    7.15    1.55
  16   7   3    4.31    1.58
   7 -23   3    2.71    1.57
  -4  20  -3   23.22    2.10
  20 -16  -3   22.96    1.90
  -4  20  -3   25.72    2.79
 -20  16   3   23.94    2.10
  16   4   3   22.36    2.54
   4 -20   3   16.94    2.76
  17 -16  -3    2.27    0.81
  -1  17  -3    2.11    1.11
  -1  17  -3    1.36    0.82
   1 -17   3    0.32    0.96
 -17  16   3    2.52    0.88
  16   1   3    2.21    0.96
  14 -16  -3    0.69    0.53
   2  14  -3   -0.67    0.57
  14 -16  -3    0.77    0.68
 -14  16   3    0.47    0.56
  -2 -14   3   -0.33    0.73
   5  11  -3   10.99    2.00
  11 -16  -3   10.98    1.31
  11 -16  -3   12.24    2.29
 -11  16   3   10.63    1.34
  -5 -11   3    8.47    1.76
   8 -16  -3   20.82    1.71
   8 -16  -3   17.00    2.09
   8   8  -3   19.83    2.30
  -8  16   3   21.61    1.97
  -8  16   3   17.79    1.60
  16  -8   3   15.12    1.43
  -8  -8   3   17.77    2.01
   5 -16  -3    5.54    1.14
   5 -16  -3    6.04    1.55
  11   5  -3    3.01    1.19
 -11  -5   3    3.91    1.03
  16 -11   3    5.09    0.95
  -5  16   3    5.00    1.39
  -5  16   3    4.23    1.09
 -16  14  -3   20.41    1.60
  14   2  -3   19.18    1.96
   2 -16  -3   23.22    2.55
  -2  16   3   20.54    2.39
  16 -14   3   17.84    1.37
  -2  16   3   18.49    1.79
  -1 -16  -3    5.91    1.65
 -16  17  -3    7.74    1.27
  16 -17   3    8.81    1.27
   1  16   3    6.30    1.36
  -4 -16  -3    2.78    1.41
 -16  20  -3    1.70    0.82
  16 -20   3    1.44    0.96
   4  16   3    2.43    1.28
  16 -20   3    2.78    0.88
  23  -7  -3    4.62    1.41
  -7 -16  -3    3.53    1.51
 -16  23  -3    3.40    1.17
   7  16   3    6.24    1.98
  16 -23   3    2.66    1.09
   7  16   3    3.58    1.41
  16 -23   3    3.94    1.53
  26 -10  -3    4.45    1.55
 -16  26  -3    2.35    1.11
 -10 -16  -3    2.89    1.64
  16 -26   3    3.78    1.15
  16 -26   3    0.33    1.43
  10  16   3    2.43    1.79
  10  16   3    2.80    1.55
 -16  29  -3    1.22    0.93
 -13 -16  -3   -0.41    1.15
  29 -13  -3    1.15    1.14
  13  16   3    0.06    1.29
  16 -29   3   -1.32    1.04
  32 -16  -3   12.07    2.23
 -16  32  -3   11.23    2.09
 -16 -16  -3    8.05    2.05
  16  16   3    9.71    2.46
  16  16   3    7.03    2.74
  16 -32   3   11.83    2.93
 -17 -14  -3   -0.84    1.03
  31 -17  -3   -0.55    1.08
 -14  31  -3   -1.22    0.83
  14 -31   3   -0.81    1.50
  17  14   3   -0.08    1.27
  17  14   3   -1.04    1.68
 -17 -11  -3    4.22    1.45
 -11  28  -3    2.08    1.49
  28 -17  -3    7.40    1.61
  17  11   3    2.32    1.74
  11 -28   3    4.51    1.96
  -8  25  -3    3.21    1.34
  25 -17  -3    2.80    1.21
  17   8   3    4.44    1.81
   8 -25   3    2.36    1.66
  -5  22  -3    4.73    1.25
  22 -17  -3    7.20    1.46
   5 -22   3    6.38    2.00
  17   5   3    5.26    1.65
 -22  17   3    6.65    1.57
  -2  19  -3    7.95    1.75
  19 -17  -3   11.34    1.60
  -2  19  -3   10.10    1.80
  17   2   3    8.84    1.77
 -19  17   3   10.83    1.74
   2 -19   3    7.87    1.94
   1  16  -3   -0.11    0.74
  16 -17  -3    1.60    0.77
  17  -1   3    1.27    0.75
  -1 -16   3    1.24    1.11
 -16  17   3    2.41    0.89
   4  13  -3   15.45    1.89
  13 -17  -3   14.28    1.48
  13 -17  -3   16.58    2.15
  -4 -13   3   13.26    2.16
 -13  17   3   15.29    1.49
   7  10  -3   11.34    2.06
  10 -17  -3   15.08    1.95
  10 -17  -3   11.97    1.44
 -10  17   3   11.54    1.41
  -7 -10   3   10.72    1.88
  17  -7   3   13.38    1.51
  10   7  -3    5.22    1.45
   7 -17  -3    7.56    1.64
   7 -17  -3    6.02    1.33
  17 -10   3    7.06    1.22
  -7  17   3    6.66    1.47
 -10  -7   3    4.21    1.13
  -7  17   3    5.20    1.11
  13   4  -3    3.71    1.09
 -17  13  -3    5.53    1.15
   4 -17  -3    2.23    1.24
  17 -13   3    5.44    1.03
  -4  17   3    5.37    1.28
  -4  17   3    2.52    1.19
   1 -17  -3    6.56    1.74
  16   1  -3    7.44    1.43
 -17  16  -3    6.50    1.22
  -1  17   3    7.25    1.39
  17 -16   3    8.54    1.24
  -1  17   3    7.63    1.99
 -17  19  -3    2.47    0.82
  -2 -17  -3    1.69    1.33
  17 -19   3    4.22    0.98
   2  17   3    0.31    0.71
   2  17   3    2.29    1.09
 -17  22  -3    5.38    1.23
  -5 -17  -3    5.89    1.82
  22  -5  -3    4.99    1.51
  17 -22   3    4.40    1.49
   5  17   3    5.02    1.62
   5  17   3    4.64    1.72
  17 -22   3    7.24    1.42
  25  -8  -3   -1.48    0.92
  -8 -17  -3    0.71    1.16
 -17  25  -3    1.35    0.89
   8  17   3    0.54    1.12
   8  17   3    1.59    1.46
  17 -25   3    0.60    0.79
  17 -25   3    0.24    1.10
  28 -11  -3    1.01    1.11
 -11 -17  -3   -0.79    1.18
 -17  28  -3    0.08    0.92
  11  17   3    0.68    1.30
  17 -28   3    2.53    1.09
  17 -28   3   -0.46    1.77
  11  17   3    0.38    1.50
  31 -14  -3    0.20    1.10
 -17  31  -3   -1.40    0.78
 -14 -17  -3    2.89    1.48
  14  17   3    0.89    1.39
  14  17   3   -1.60    1.73
  17 -31   3   -2.12    1.41
 -17  34  -3    2.06    1.29
  34 -17  -3    5.77    1.90
 -17 -17  -3   -0.68    1.33
  17  17   3    4.19    1.99
  17 -34   3    1.21    1.81
  33 -18  -3    1.35    1.36
 -15  33  -3   -0.86    0.99
  18  15   3    4.12    2.03
  15 -33   3    3.24    1.83
 -18 -12  -3    9.77    1.80
 -12  30  -3    8.83    1.89
  30 -18  -3   12.25    2.02
  12 -30   3    5.56    2.24
  18  12   3   10.34    2.90
  -9  27  -3    7.18    2.51
  27 -18  -3    5.06    1.40
  18   9   3    6.35    2.05
   9 -27   3    4.22    2.03
  -6  24  -3    8.39    1.74
  24 -18  -3    8.49    1.71
  18   6   3    6.77    1.80
   6 -24   3    6.70    2.18
  -3  21  -3    1.56    1.09
  -3  21  -3    0.02    0.76
  21 -18  -3    1.20    0.79
   3 -21   3   -0.39    1.24
 -21  18   3    0.93    0.85
  18   3   3    0.71    1.04
  18 -18  -3    4.29    1.06
   0  18  -3    2.32    1.08
  18   0   3    4.58    1.20
 -18  18   3    3.49    1.04
   0 -18   3    4.55    1.59
  15 -18  -3   12.22    1.78
  15 -18  -3   13.31    1.48
   3  15  -3   10.43    1.83
  -3 -15   3   11.08    2.20
 -15  18   3   11.50    1.42
  12 -18  -3    2.69    1.06
   6  12  -3    4.98    1.49
  12 -18  -3    4.16    1.01
  18  -6   3    3.36    1.07
  -6 -12   3    4.01    1.37
 -12  18   3    3.79    1.04
   9 -18  -3   25.15    1.94
   9   9  -3   22.24    2.51
   9 -18  -3   26.93    2.52
  -9  18   3   25.81    2.23
  -9  -9   3   25.20    2.37
  -9  18   3   22.05    1.85
  18  -9   3   23.96    1.75
  12   6  -3    3.87    1.29
   6 -18  -3    3.98    1.12
   6 -18  -3    2.41    1.26
  18 -12   3    4.71    1.07
  -6  18   3    5.10    1.41
 -12  -6   3    2.37    0.99
  -6  18   3    3.54    1.09
   3 -18  -3    9.80    1.95
 -18  15  -3   11.71    1.39
  15   3  -3    9.92    1.72
  18 -15   3   11.11    1.20
  -3  18   3   11.94    1.73
  -3  18   3    8.74    1.90
  18   0  -3    7.45    1.40
 -18  18  -3    6.79    1.21
   0 -18  -3    7.08    2.03
   0  18   3    5.80    1.39
  18 -18   3    7.29    1.15
  -3 -18  -3    5.21    1.72
 -18  21  -3    7.15    1.39
   3  18   3    2.49    1.64
   3  18   3    5.62    1.50
  18 -21   3    6.33    1.26
  18 -21   3    7.52    1.62
 -18  24  -3   15.81    1.83
  -6 -18  -3   14.86    2.81
  24  -6  -3   15.71    2.62
   6  18   3   14.17    2.44
  18 -24   3   14.79    1.85
  18 -24   3   16.88    2.45
 -18  27  -3    4.20    1.26
  27  -9  -3    5.95    1.84
  -9 -18  -3    2.60    1.57
  18 -27   3    5.15    1.83
  18 -27   3   11.07    1.85
   9  18   3    5.90    2.28
   9  18   3    7.20    1.99
 -18  30  -3    2.44    1.28
 -12 -18  -3    1.04    1.51
  30 -12  -3    1.57    1.45
  18 -30   3    2.01    1.64
  12  18   3    1.79    1.84
  12  18   3    3.00    1.70
  18 -30   3    4.65    1.61
 -15 -18  -3    3.88    1.85
 -18  33  -3    1.48    1.32
  33 -15  -3    2.73    1.52
  18 -33   3    0.45    1.77
  15  18   3    2.91    1.66
  36 -18  -3   -0.48    1.26
 -18  36  -3   -2.27    1.02
 -18 -18  -3    0.92    1.55
  18  18   3   -0.92    1.48
 -16  35  -3   -0.56    1.23
  35 -19  -3   -1.31    1.25
 -19 -16  -3   -3.07    1.42
  19  16   3   -0.82    1.50
  16 -35   3   -2.51    1.45
 -19 -13  -3    1.60    1.15
 -13  32  -3    0.73    1.04
  32 -19  -3   -0.69    1.15
  19  13   3    0.35    1.85
  13 -32   3    1.88    1.68
 -10  29  -3    1.98    1.13
  29 -19  -3    3.88    1.27
  10 -29   3    2.59    1.70
  19  10   3    1.34    1.64
  26 -19  -3    1.67    1.02
  19   7   3    0.57    1.31
   7 -26   3   -0.91    1.34
  -4  23  -3    1.19    1.30
  23 -19  -3    1.78    1.31
  -4  23  -3    2.37    1.12
  19   4   3    2.64    2.29
 -23  19   3    1.84    1.07
   4 -23   3    0.63    1.45
  -1  20  -3   15.54    2.03
  20 -19  -3   16.25    1.72
 -20  19   3   17.84    1.87
   1 -20   3   14.79    2.68
  19   1   3   15.48    2.23
  17 -19  -3   10.51    1.53
  17 -19  -3   12.17    1.79
   2  17  -3   10.64    2.01
 -17  19   3   12.75    1.79
  -2 -17   3    7.47    1.93
  14 -19  -3    4.64    1.30
  14 -19  -3    2.74    0.91
   5  14  -3    4.54    1.35
  -5 -14   3    1.79    1.24
 -14  19   3    5.32    1.15
   8  11  -3    3.12    1.38
  11 -19  -3    3.93    1.34
  11 -19  -3    2.94    0.94
  19  -8   3    5.80    1.29
 -11  19   3    3.69    1.04
  -8 -11   3    2.85    1.20
  11   8  -3    0.01    0.97
   8 -19  -3    2.00    1.13
   8 -19  -3    1.41    0.79
  19 -11   3    1.73    0.74
  -8  19   3    0.79    0.73
 -11  -8   3    1.47    0.94
  -8  19   3    1.62    0.97
  14   5  -3    0.56    0.94
   5 -19  -3    1.36    1.09
  -5  19   3   -0.37    0.77
  19 -14   3    1.10    0.64
  -5  19   3   -0.60    0.56
  17   2  -3    1.28    1.02
   2 -19  -3    1.85    1.34
 -19  17  -3    2.97    0.93
  -2  19   3    1.32    0.92
  19 -17   3    2.15    0.77
  -2  19   3    1.55    1.13
  -1 -19  -3    9.23    2.27
 -19  20  -3   11.64    1.52
  20  -1  -3    8.45    1.59
   1  19   3   11.29    2.43
   1  19   3    9.83    1.90
  19 -20   3   11.51    1.49
  -4 -19  -3   66.78    6.03
  23  -4  -3   62.12    3.99
 -19  23  -3   66.50    3.18
  19 -23   3   61.01    3.72
  19 -23   3   68.19    3.19
   4  19   3   61.41    4.74
   4  19   3   67.54    5.73
  26  -7  -3   -0.85    1.15
  -7 -19  -3    3.24    1.53
 -19  26  -3    0.15    0.77
  19 -26   3    0.92    0.97
   7  19   3    0.17    1.14
  19 -26   3    1.46    1.19
  29 -10  -3    0.93    1.30
 -10 -19  -3    2.11    1.56
 -19  29  -3    1.87    1.11
  10  19   3    4.21    1.91
  19 -29   3    2.25    1.20
  19 -29   3    4.24    1.80
  10  19   3    0.79    1.43
 -13 -19  -3    1.17    1.35
 -19  32  -3   -1.16    0.95
  32 -13  -3   -1.98    1.24
  19 -32   3    0.00    1.66
  13  19   3    0.06    1.41
 -16 -19  -3    0.68    1.49
  35 -16  -3    2.87    1.58
 -19  35  -3    0.05    1.15
  19 -35   3    0.36    1.74
  16  19   3    1.55    1.68
 -20 -14  -3    1.03    1.21
  34 -20  -3    0.76    1.30
 -14  34  -3   -1.07    1.16
  14 -34   3    0.24    1.79
  20  14   3    1.31    1.55
 -11  31  -3   -1.80    0.93
  31 -20  -3    1.99    1.23
  11 -31   3    3.53    1.84
  20  11   3    0.10    1.91
  28 -20  -3    0.55    0.97
  -8  28  -3    0.59    1.02
  20   8   3   -0.50    1.32
  -5  25  -3    3.37    2.03
  25 -20  -3    3.31    1.23
  20   5   3    3.30    1.73
   5 -25   3    2.92    1.73
  22 -20  -3    7.78    1.55
  -2  22  -3    4.37    1.46
  -2  22  -3    3.88    1.80
  20   2   3    5.34    1.68
   2 -22   3    4.88    2.33
 -22  20   3    6.07    1.49
   1  19  -3   11.99    2.37
   1  19  -3   13.41    2.14
  19 -20  -3   15.33    1.70
  20  -1   3   13.76    1.96
 -19  20   3   13.49    1.72
  -1 -19   3   14.50    2.75
   4  16  -3   25.47    2.58
  16 -20  -3   25.53    2.32
  16 -20  -3   23.79    1.97
 -16  20   3   21.82    1.94
  -4 -16   3   24.77    2.94
  13 -20  -3    3.63    1.04
   7  13  -3    2.84    1.33
  13 -20  -3    3.54    1.24
  20  -7   3    3.48    1.09
 -13  20   3    4.69    1.10
  -7 -13   3    2.63    1.31
  10  10  -3    4.11    2.27
  10 -20  -3    4.57    1.45
  10 -20  -3    3.24    1.03
 -10  20   3    4.98    1.12
  20 -10   3    5.69    1.23
 -10 -10   3    3.66    1.26
   7 -20  -3   15.32    2.50
  13   7  -3   14.09    2.29
   7 -20  -3   14.74    1.79
 -13  -7   3   13.04    1.75
  -7  20   3   13.83    2.15
  -7  20   3   15.72    1.73
  20 -13   3   14.49    1.45
  16   4  -3    0.41    0.98
   4 -20  -3    1.60    1.23
 -20  16  -3    2.46    0.96
  -4  20   3    1.16    0.93
  20 -16   3    2.54    0.84
  -4  20   3    1.42    1.15
  19   1  -3    7.74    1.74
 -20  19  -3   11.63    1.68
   1 -20  -3    8.37    2.08
  -1  20   3    9.42    1.72
  20 -19   3   10.56    1.49
 -20  22  -3    0.67    0.81
  22  -2  -3    0.34    0.97
   2  20   3    1.16    1.49
   2  20   3    0.03    1.30
  20 -22   3    0.19    0.74
 -20  25  -3   40.33    2.62
  25  -5  -3   37.88    3.31
  -5 -20  -3   40.24    4.04
  20 -25   3   44.17    3.45
  20 -25   3   41.46    2.95
   5  20   3   43.98    3.62
 -20  28  -3   11.45    1.79
  28  -8  -3    7.04    2.17
  -8 -20  -3    9.39    2.38
   8  20   3   11.16    2.36
  20 -28   3   10.63    1.90
  20 -28   3   13.08    2.67
  31 -11  -3    2.40    1.50
 -20  31  -3   -0.07    1.01
 -11 -20  -3    0.14    1.33
  20 -31   3   -0.03    1.23
  20 -31   3   -1.65    1.26
  11  20   3    0.34    1.33
  11  20   3   -1.20    2.15
  34 -14  -3   -0.13    1.21
 -14 -20  -3    4.66    1.68
 -20  34  -3   -1.30    1.03
  20 -34   3   -0.12    1.54
  14  20   3   -1.46    1.39
  33 -21  -3    5.09    1.63
 -12  33  -3    2.43    1.34
  12 -33   3    4.04    2.03
  21  12   3    2.76    2.44
  30 -21  -3    2.02    1.12
  21   9   3    1.74    1.75
   9 -30   3    3.01    1.70
  27 -21  -3   -0.72    0.81
  -6  27  -3    0.74    1.05
  21   6   3   -1.53    1.23
   6 -27   3   -0.09    1.39
  -3  24  -3    4.06    1.79
  -3  24  -3    5.19    1.62
  24 -21  -3    5.17    1.29
  21   3   3    6.71    1.93
 -24  21   3    8.40    1.68
   3 -24   3    5.23    1.96
   0  21  -3    8.26    1.81
  21 -21  -3    8.18    1.55
   0  21  -3    6.13    1.93
   0 -21   3    5.13    2.93
  21   0   3    3.95    1.45
 -21  21   3    5.88    1.48
  18 -21  -3   -0.60    0.78
   3  18  -3    0.80    1.08
   3  18  -3    1.00    1.26
  18 -21  -3    0.80    0.80
  -3 -18   3    2.47    1.56
 -18  21   3    1.57    0.90
  15 -21  -3    6.19    1.56
   6  15  -3    2.19    1.28
   6  15  -3    4.00    1.32
  15 -21  -3    5.69    1.30
  21  -6   3    4.82    1.39
  -6 -15   3    3.17    1.49
   9  12  -3    1.46    1.25
  12 -21  -3    1.37    0.80
  12 -21  -3    0.55    1.02
  -9 -12   3    0.59    0.94
  21  -9   3    0.99    0.79
 -12  21   3    0.34    0.75
  12   9  -3    6.75    1.80
   9 -21  -3    6.11    1.63
   9 -21  -3    3.73    1.44
  21 -12   3    5.83    1.20
 -12  -9   3    6.14    1.44
  -9  21   3    5.63    1.33
  -9  21   3    4.99    1.37
  15   6  -3    0.63    0.97
   6 -21  -3    2.10    1.32
  -6  21   3   -0.62    0.84
  -6  21   3    0.10    0.77
  21 -15   3    0.07    0.68
 -15  -6   3    0.67    0.74
  18   3  -3    4.03    1.45
 -21  18  -3    4.96    1.30
   3 -21  -3    3.99    1.82
  21 -18   3    5.55    1.17
  -3  21   3    3.83    1.26
   0 -21  -3    2.11    2.52
  21   0  -3    2.06    1.22
 -21  21  -3    1.16    0.92
   0  21   3    0.35    1.11
  21 -21   3    1.86    0.85
   0  21   3    1.19    1.18
 -21  24  -3   12.37    1.87
  -3 -21  -3    9.31    2.49
  21 -24   3   10.06    1.66
   3  21   3   10.94    2.16
  21 -24   3   11.27    2.09
  27  -6  -3    1.34    1.31
  -6 -21  -3    2.22    1.56
 -21  27  -3    1.80    1.00
  21 -27   3    3.08    1.12
  21 -27   3   -0.97    1.16
   6  21   3   -0.16    1.13
  -9 -21  -3   -0.71    1.49
 -21  30  -3    1.74    0.99
  30  -9  -3    0.67    1.30
   9  21   3    0.78    1.16
   9  21   3    1.22    1.49
  21 -30   3   -1.94    1.00
 -12 -21  -3   -0.31    1.44
 -21  33  -3    2.47    1.19
  12  21   3   -1.86    1.16
  21 -33   3   -1.44    1.49
  35 -22  -3   -1.36    2.40
  13 -35   3    6.11    2.14
  22  13   3    1.02    1.52
 -10  32  -3    2.67    1.30
  32 -22  -3    0.63    1.28
  10 -32   3   -2.60    1.55
  22  10   3   -1.61    1.98
  -7  29  -3   -0.72    0.94
  29 -22  -3   -0.01    0.97
   7 -29   3   -0.42    1.58
  22   7   3   -1.59    1.43
  26 -22  -3    2.35    1.00
  -4  26  -3    1.93    1.26
  -4  26  -3    3.77    1.82
  22   4   3    1.36    1.32
   4 -26   3    1.85    1.54
 -26  22   3    2.76    1.18
  -1  23  -3   -0.46    0.87
  -1  23  -3    0.43    1.26
  23 -22  -3    0.40    0.81
 -23  22   3    0.59    0.74
   1 -23   3    0.03    1.30
   2  20  -3    5.34    1.57
  20 -22  -3    4.43    1.30
   2  20  -3    4.82    1.83
  22  -2   3    5.44    1.47
 -20  22   3    3.91    1.27
  17 -22  -3    4.36    1.48
  17 -22  -3    5.77    1.30
   5  17  -3    4.12    1.52
   5  17  -3    5.95    1.89
  22  -5   3    5.26    1.48
 -17  22   3    5.83    1.38
  -5 -17   3    4.39    1.70
  14 -22  -3    1.98    1.03
  14 -22  -3    2.88    1.28
   8  14  -3    3.07    1.53
  22  -8   3    3.29    1.14
 -14  22   3    3.93    1.15
  -8 -14   3    2.04    1.30
  11  11  -3   28.12    3.12
  11 -22  -3   25.46    2.64
  11 -22  -3   22.91    2.74
 -11 -11   3   23.84    2.61
 -11  22   3   20.93    2.01
  22 -11   3   25.44    2.01
   8 -22  -3    2.42    1.11
  14   8  -3    2.28    1.38
   8 -22  -3    0.57    1.17
  -8  22   3    2.46    1.03
  -8  22   3    3.49    1.44
 -14  -8   3    3.40    1.13
  22 -14   3    3.74    1.03
  17   5  -3    3.02    1.46
   5 -22  -3    4.69    1.80
  -5  22   3    3.81    1.30
  22 -17   3    5.68    1.22
  20   2  -3   -0.72    1.09
   2 -22  -3    0.28    1.54
 -22  20  -3    0.49    0.80
  -2  22   3   -1.10    0.82
  22 -20   3    0.74    0.82
  -2  22   3   -0.28    1.29
  -1 -22  -3   14.15    2.97
  23  -1  -3   10.49    1.86
 -22  23  -3   12.56    1.68
   1  22   3   10.62    2.35
  22 -23   3   10.05    1.65
   1  22   3   13.47    2.84
  26  -4  -3    6.12    1.88
 -22  26  -3    7.73    1.55
  -4 -22  -3    4.13    1.96
  22 -26   3    5.26    1.32
  22 -26   3    5.01    1.52
   4  22   3    7.28    1.86
  -7 -22  -3   -0.08    1.44
 -22  29  -3    0.31    0.95
  29  -7  -3    0.71    1.19
   7  22   3   -1.81    1.01
  22 -29   3   -0.48    1.25
   7  22   3    0.98    1.65
  22 -29   3   -0.24    1.08
  32 -10  -3    2.26    1.93
 -10 -22  -3    6.33    2.03
 -22  32  -3    3.52    1.35
  22 -32   3    6.94    1.93
  10  22   3    8.17    2.07
  22 -32   3    6.34    2.25
  35 -13  -3    0.23    1.57
 -22  35  -3    1.18    1.18
  22 -35   3   -0.85    1.51
  13  22   3    1.18    1.67
  34 -23  -3    8.04    1.83
 -11  34  -3    5.61    1.73
  11 -34   3    5.19    2.77
  31 -23  -3    2.43    1.31
  -8  31  -3    1.78    1.38
   8 -31   3    2.78    2.06
  23   8   3    1.31    2.87
  -5  28  -3   -0.19    0.95
  28 -23  -3   -0.21    0.85
   5 -28   3    0.25    1.52
  23   5   3    0.14    1.46
  -2  25  -3   10.34    2.23
  25 -23  -3   16.00    1.97
  23   2   3   13.13    2.32
   2 -25   3   13.84    2.98
 -25  23   3   13.10    2.21
   1  22  -3    1.59    1.24
  22 -23  -3    1.17    0.86
   1  22  -3    0.39    1.18
 -22  23   3    0.32    0.76
  -1 -22   3    1.18    1.38
  23  -1   3    0.15    1.01
  19 -23  -3    1.68    1.22
   4  19  -3    2.49    1.59
   4  19  -3    3.69    2.49
  19 -23  -3    2.84    1.06
 -19  23   3    2.59    1.09
  -4 -19   3    1.56    1.98
   7  16  -3    4.59    1.82
  16 -23  -3    6.90    1.76
   7  16  -3    6.49    1.83
  16 -23  -3    5.45    1.36
  23  -7   3    4.08    1.69
 -16  23   3    7.23    1.45
  -7 -16   3    6.40    1.87
  13 -23  -3   40.64    3.50
  13 -23  -3   40.62    2.81
  10  13  -3   45.57    4.04
  23 -10   3   38.67    2.56
 -10 -13   3   41.20    3.42
 -13  23   3   40.25    2.67
  10 -23  -3    1.17    0.85
  10 -23  -3    1.24    1.22
  13  10  -3    0.53    1.12
  23 -13   3    1.91    0.93
 -13 -10   3   -0.11    0.92
 -10  23   3   -0.47    0.75
  16   7  -3    3.13    1.47
   7 -23  -3    1.22    1.47
  -7  23   3    0.92    0.99
  -7  23   3    4.89    1.31
  23 -16   3    3.48    1.10
 -16  -7   3    4.87    1.18
  19   4  -3   65.00    4.69
   4 -23  -3   64.52    4.91
  23 -19   3   67.63    3.02
  -4  23   3   64.04    3.78
  -4  23   3   62.49    4.49
 -23  22  -3   12.75    1.75
   1 -23  -3   12.34    2.70
  -1  23   3   11.30    2.54
  -1  23   3   15.23    2.73
  23 -22   3   12.79    1.79
  -2 -23  -3    8.03    2.30
 -23  25  -3   11.09    1.80
  25  -2  -3   12.12    2.19
   2  23   3   10.80    2.30
  23 -25   3   11.48    1.96
  23 -25   3   12.94    1.85
  -5 -23  -3   -0.07    1.37
  28  -5  -3    1.17    1.31
 -23  28  -3    1.32    0.93
  23 -28   3    2.12    1.12
   5  23   3   -0.32    1.42
  23 -28   3    3.13    1.35
   5  23   3    0.65    1.20
  31  -8  -3    3.87    2.17
 -23  31  -3   12.36    2.96
  -8 -23  -3    5.92    2.15
  23 -31   3    7.54    1.89
   8  23   3    6.40    1.93
  23 -31   3    5.73    1.95
 -23  34  -3    9.66    1.86
 -11 -23  -3    4.47    2.35
  34 -11  -3    2.29    1.99
  11  23   3    6.04    2.26
  23 -34   3    8.19    2.13
  23 -34   3    4.99    2.24
  33 -24  -3    0.84    1.19
  -9  33  -3    1.74    1.31
  24   9   3   -2.97    2.20
   9 -33   3    0.60    1.73
  -6  30  -3    7.04    1.99
  30 -24  -3    9.16    1.93
  24   6   3    4.19    2.48
   6 -30   3   10.94    2.93
  -3  27  -3    0.37    1.12
  27 -24  -3   -1.39    0.79
  -3  27  -3    1.17    1.67
   3 -27   3    1.13    1.54
  24   3   3   -0.01    1.39
 -27  24   3    0.47    0.87
  24 -24  -3    3.62    1.12
   0  24  -3    2.40    1.44
 -24  24   3    1.18    0.99
   0 -24   3    2.98    1.68
  21 -24  -3    3.60    1.37
   3  21  -3    4.60    1.52
   3  21  -3    0.84    1.62
  21 -24  -3    7.36    1.51
  -3 -21   3    5.15    2.00
 -21  24   3    6.22    1.48
  18 -24  -3    6.95    1.75
  18 -24  -3    5.25    1.35
   6  18  -3    9.42    2.23
 -18  24   3    6.53    1.52
  24  -6   3    4.92    1.50
  -6 -18   3    6.78    2.22
   9  15  -3   11.74    2.52
  15 -24  -3   11.53    2.17
  15 -24  -3   10.45    1.85
 -15  24   3   12.35    1.90
  24  -9   3   10.17    2.29
  -9 -15   3   10.14    2.24
  12 -24  -3    9.84    1.88
  12  12  -3    4.62    1.88
  12 -24  -3   10.50    2.30
  24 -12   3   13.61    1.75
 -12 -12   3   10.15    2.01
 -12  24   3   11.90    1.96
  15   9  -3    1.14    1.41
   9 -24  -3    4.23    1.79
  24 -15   3    4.57    1.15
  -9  24   3    3.73    1.22
  -9  24   3    3.81    1.52
 -15  -9   3    2.49    1.15
  18   6  -3   14.96    2.52
   6 -24  -3   14.43    2.88
  24 -18   3   14.21    1.65
  -6  24   3   16.82    2.44
  21   3  -3    7.29    1.92
 -24  21  -3    9.82    1.87
   3 -24  -3   11.66    2.77
  -3  24   3   11.20    2.09
  24 -21   3   12.83    1.78
  -3  24   3   10.66    2.56
   0 -24  -3    2.93    1.74
 -24  24  -3    2.85    1.03
   0  24   3    1.70    1.24
  24 -24   3    3.79    1.13
 -24  27  -3    0.58    0.77
  27  -3  -3    0.31    1.21
  27  -3  -3    1.17    1.39
  -3 -24  -3    2.85    1.60
   3  24   3   -0.45    1.25
  24 -27   3   -1.51    0.72
   3  24   3   -1.02    1.03
  24 -27   3   -1.24    1.08
  30  -6  -3    1.01    1.69
  -6 -24  -3    0.88    1.55
 -24  30  -3    0.90    1.01
   6  24   3    1.19    1.24
  24 -30   3   -0.12    1.18
  -9 -24  -3   -2.25    1.49
 -24  33  -3    2.38    1.18
  33  -9  -3    0.29    1.49
   9  24   3    1.42    1.63
  24 -33   3   -0.36    1.51
  24 -33   3    1.38    1.62
 -10  35  -3    2.09    1.67
  35 -25  -3   -1.19    1.94
  10 -35   3    0.57    1.71
  32 -25  -3    4.56    1.49
  -7  32  -3    2.28    1.45
  25   7   3    1.56    2.21
   7 -32   3    4.94    2.31
  -4  29  -3    1.84    1.28
  29 -25  -3   -0.22    1.17
   4 -29   3    0.35    1.46
  25   4   3    2.45    1.76
  -1  26  -3    2.68    1.52
  26 -25  -3    2.73    1.25
  25   1   3    5.43    1.62
   1 -26   3    1.07    1.73
 -26  25   3    3.30    1.34
   2  23  -3   10.36    2.21
  23 -25  -3   10.63    1.93
  23 -25  -3   12.19    2.07
  -2 -23   3    6.63    2.34
 -23  25   3   11.33    1.99
  25  -2   3   10.80    1.99
  20 -25  -3    4.94    1.59
   5  20  -3    4.26    1.82
  20 -25  -3    5.23    1.38
  25  -5   3    4.26    1.65
  -5 -20   3    4.66    1.91
 -20  25   3    6.25    1.49
  17 -25  -3    1.79    1.06
  17 -25  -3    0.97    1.13
   8  17  -3    3.19    1.61
   8  17  -3    4.69    1.80
 -17  25   3    4.50    1.32
  -8 -17   3    3.35    1.59
  25  -8   3    2.08    1.21
  14 -25  -3    3.46    1.22
  14 -25  -3    0.93    1.24
  11  14  -3    2.14    1.38
 -11 -14   3    3.26    1.44
 -14  25   3    1.47    1.00
  25 -11   3    0.74    1.08
  11 -25  -3    1.62    1.15
  11 -25  -3   -1.02    1.15
  14  11  -3    0.08    1.29
 -11  25   3    2.51    1.20
 -14 -11   3    1.94    1.22
  25 -14   3    3.37    1.09
  17   8  -3    1.28    1.36
   8 -25  -3   -1.79    1.05
  25 -17   3    1.35    0.88
 -17  -8   3    0.34    0.78
  -8  25   3    0.74    1.01
  -8  25   3   -0.44    0.80
   5 -25  -3   47.43    4.47
  20   5  -3   37.23    3.71
  -5  25   3   48.65    4.18
  25 -20   3   45.35    2.64
  -5  25   3   40.83    3.20
  23   2  -3    7.17    1.99
   2 -25  -3   11.19    2.74
 -25  23  -3   11.85    1.95
  -2  25   3   10.91    1.98
  25 -23   3   12.08    2.16
  -1 -25  -3    0.34    1.53
  26  -1  -3    2.89    1.58
 -25  26  -3    1.61    0.92
  25 -26   3   -0.65    0.81
   1  25   3    2.20    1.54
   1  25   3    0.29    1.22
 -25  29  -3    0.78    0.94
  -4 -25  -3    1.08    1.60
  29  -4  -3   -0.92    1.46
   4  25   3   -2.06    1.18
  25 -29   3    1.04    1.18
  25 -29   3    3.17    1.43
  -7 -25  -3   -1.96    1.61
  32  -7  -3    0.28    1.52
 -25  32  -3    0.05    1.00
  25 -32   3    0.88    1.31
   7  25   3    0.07    1.31
  25 -32   3    1.35    1.47
 -10 -25  -3    0.76    1.76
 -25  35  -3    2.45    1.31
  25 -35   3    2.00    1.72
  10  25   3    0.69    1.69
  25 -35   3    3.91    2.75
  -8  34  -3    3.53    1.50
  34 -26  -3    3.70    1.62
   8 -34   3    2.15    1.88
  -5  31  -3    0.37    1.13
  31 -26  -3   -1.24    1.15
  26   5   3   -3.66    1.92
   5 -31   3    0.53    1.87
  -2  28  -3    0.25    1.26
  28 -26  -3    1.11    1.17
  -2  28  -3    0.34    1.71
 -28  26   3    2.85    1.60
   2 -28   3   -0.13    1.47
  26   2   3   -0.04    1.58
   1  25  -3    4.65    1.62
   1  25  -3    2.20    1.55
  25 -26  -3    4.23    1.22
  -1 -25   3    2.91    1.94
  26  -1   3    0.94    1.46
 -25  26   3    4.67    1.37
  22 -26  -3    4.80    1.55
   4  22  -3    3.05    1.37
  22 -26  -3    3.16    1.26
  26  -4   3    2.77    1.41
 -22  26   3    4.21    1.27
  -4 -22   3    2.31    1.91
   7  19  -3    2.99    1.54
  19 -26  -3    3.65    1.29
  19 -26  -3    2.41    1.41
  26  -7   3    2.04    1.13
  -7 -19   3    2.26    1.41
 -19  26   3    0.64    0.98
  16 -26  -3   -0.16    1.27
  16 -26  -3    1.93    1.16
  10  16  -3   -0.50    1.24
  10  16  -3    3.19    1.58
  26 -10   3    3.38    1.24
 -16  26   3    2.65    1.14
 -10 -16   3    2.87    1.61
  13 -26  -3   19.22    2.32
  13  13  -3   25.00    3.43
  13 -26  -3   25.91    3.30
 -13  26   3   17.09    2.16
  26 -13   3   21.17    2.18
 -13 -13   3   21.26    2.76
  16  10  -3    1.66    1.52
  10 -26  -3    2.19    1.64
  26 -16   3    2.09    1.30
 -16 -10   3    0.86    1.05
 -10  26   3    2.65    1.43
  19   7  -3    1.78    1.41
   7 -26  -3   -0.24    1.46
  26 -19   3    0.82    0.84
  -7  26   3    2.31    1.46
  -7  26   3    1.15    1.11
   4 -26  -3    4.99    2.15
  22   4  -3    7.75    2.13
  -4  26   3    1.52    1.21
  26 -22   3    3.47    1.28
  -4  26   3    5.66    1.99
 -26  25  -3    0.26    0.81
   1 -26  -3    0.38    1.44
  25   1  -3    4.27    1.72
  26 -25   3   -0.56    0.97
  -1  26   3   -0.44    1.04
 -26  28  -3    0.26    0.97
  -2 -26  -3    4.25    1.81
  28  -2  -3    0.06    1.42
  28  -2  -3   -1.05    1.23
   2  26   3    1.43    1.28
   2  26   3   -0.15    1.45
  26 -28   3    0.38    1.14
  31  -5  -3   -0.32    1.67
  -5 -26  -3   -2.61    1.61
 -26  31  -3   -0.46    1.15
   5  26   3    1.52    1.32
  26 -31   3   -1.29    1.29
  26 -31   3   -1.37    1.39
  -8 -26  -3    1.90    1.84
 -26  34  -3    0.65    1.11
   8  26   3   -0.76    1.61
  26 -34   3    0.65    1.66
  33 -27  -3    0.47    1.25
  -6  33  -3   -2.54    1.16
  27   6   3   -3.16    2.33
   6 -33   3    1.91    1.85
  30 -27  -3    0.43    1.14
  -3  30  -3    0.43    1.28
  27   3   3    2.03    2.02
   3 -30   3    2.28    1.99
   0  27  -3   -2.26    1.29
   0  27  -3   -0.10    1.15
  27 -27  -3   -0.21    1.02
  27   0   3    0.07    1.47
   0 -27   3   -2.13    1.59
 -27  27   3   -0.49    1.56
  24 -27  -3    0.30    1.01
  24 -27  -3   -1.54    1.02
   3  24  -3    0.54    1.07
   3  24  -3    0.53    1.59
  -3 -24   3    1.40    1.59
 -24  27   3    0.03    0.99
  21 -27  -3   -0.47    1.05
   6  21  -3    2.17    1.33
  21 -27  -3    1.11    1.04
 -21  27   3    1.05    1.02
  -6 -21   3    0.85    1.32
  27  -6   3    1.90    1.15
   9  18  -3    3.72    1.88
  18 -27  -3    5.60    1.86
   9  18  -3    7.32    2.07
  18 -27  -3    6.81    1.62
 -18  27   3    7.16    1.59
  -9 -18   3    3.99    1.74
  27  -9   3    4.67    1.49
  15 -27  -3    1.66    1.16
  15 -27  -3    0.81    1.66
  12  15  -3   -0.53    1.24
  27 -12   3    1.01    0.97
 -15  27   3    2.23    1.08
 -12 -15   3    3.30    1.42
  12 -27  -3    4.23    1.51
  12 -27  -3    0.60    1.58
  15  12  -3    5.31    2.05
  27 -15   3    1.39    1.05
 -12  27   3    2.56    1.44
 -15 -12   3    3.43    1.36
  18   9  -3    5.47    2.15
   9 -27  -3    7.31    2.25
  27 -18   3    6.89    1.46
  -9  27   3    7.08    1.82
 -18  -9   3    8.24    1.55
  21   6  -3   -3.29    1.32
   6 -27  -3    2.59    1.73
  27 -21   3   -0.35    0.86
  -6  27   3    0.41    1.29
  -6  27   3   -0.25    0.96
   3 -27  -3   -0.78    1.47
  24   3  -3    2.12    1.56
  27 -24   3    1.13    0.95
  -3  27   3    0.82    1.10
  -3  27   3    0.83    1.70
   0 -27  -3   -1.27    1.64
 -27  27  -3    1.33    1.02
  27   0  -3    0.12    1.37
   0  27   3   -0.22    1.17
   0  27   3   -3.01    1.39
  27 -27   3   -0.19    0.89
  30  -3  -3   -1.30    1.55
  -3 -27  -3    4.57    2.18
 -27  30  -3    0.99    1.17
  30  -3  -3    0.39    1.65
   3  27   3    1.91    1.66
  27 -30   3    4.33    1.58
  27 -30   3    1.76    1.51
 -27  33  -3    0.66    1.10
  -6 -27  -3    0.26    1.75
   6  27   3    0.66    1.52
  27 -33   3    1.38    1.53
  27 -33   3    0.18    1.48
  32 -28  -3   -1.25    1.21
  -4  32  -3    0.57    1.36
  28   4   3   -4.80    2.16
   4 -32   3   -1.86    1.80
  -1  29  -3   -0.16    1.29
  29 -28  -3    0.58    1.18
   1 -29   3    2.49    1.65
 -29  28   3    0.73    1.22
  28   1   3    0.64    1.87
  26 -28  -3   -0.35    1.16
  26 -28  -3   -1.09    0.99
   2  26  -3    1.71    1.30
   2  26  -3    0.57    1.54
  28  -2   3    1.95    1.70
  -2 -26   3   -1.56    1.43
 -26  28   3    1.19    1.58
   5  23  -3    1.12    1.64
  23 -28  -3    0.56    0.91
   5  23  -3   -0.23    1.07
  23 -28  -3    2.00    1.24
 -23  28   3    2.75    1.10
  -5 -23   3    2.44    1.73
  28  -5   3   -0.79    1.16
  20 -28  -3    0.08    0.92
   8  20  -3   -0.67    1.17
  20 -28  -3    0.69    1.35
  28  -8   3    0.64    1.15
 -20  28   3    0.32    0.89
  -8 -20   3   -0.57    1.09
  11  17  -3    3.25    1.55
  17 -28  -3    4.22    2.32
  17 -28  -3    4.45    1.56
  11  17  -3    2.03    1.65
  28 -11   3    3.98    1.25
 -17  28   3    4.59    1.46
 -11 -17   3    1.82    1.41
  14  14  -3    3.71    1.94
  14 -28  -3    5.47    1.66
  14 -28  -3    2.91    1.77
  28 -14   3    4.24    1.39
 -14 -14   3    5.58    1.81
 -14  28   3    3.27    1.58
  11 -28  -3    0.30    1.31
  17  11  -3    0.64    1.40
  28 -17   3    0.46    0.90
 -17 -11   3    0.45    1.01
 -11  28   3    1.11    1.14
   8 -28  -3    6.68    2.34
  20   8  -3    6.16    2.37
  -8  28   3    9.57    2.00
  -8  28   3    5.95    1.90
   5 -28  -3    1.28    1.64
  23   5  -3   -0.93    1.52
  -5  28   3   -0.05    1.11
  28 -23   3    0.85    0.98
  26   2  -3   -1.06    1.49
   2 -28  -3   -1.06    1.42
  28 -26   3    0.34    1.02
  -2  28   3    1.69    1.49
  -2  28   3   -1.17    1.49
  29  -1  -3   -1.05    1.42
 -28  29  -3    1.09    1.10
  -1 -28  -3   -1.43    1.55
   1  28   3   -2.26    1.10
  28 -29   3   -1.70    1.04
 -28  32  -3   -0.24    1.30
  -4 -28  -3   -1.84    1.88
  28 -32   3    0.59    1.66
   4  28   3    2.49    1.45
  28 -32   3   -0.72    1.45
  -2  31  -3    0.17    1.31
  31 -29  -3    0.09    1.37
  29   2   3   -3.20    2.06
   2 -31   3    1.68    2.27
  28 -29  -3    1.46    1.19
   1  28  -3   -0.64    1.18
  29  -1   3   -1.96    1.71
 -28  29   3    2.96    1.30
  25 -29  -3    1.87    1.31
  25 -29  -3    0.85    1.20
   4  25  -3   -1.38    1.10
  -4 -25   3    0.45    1.60
  29  -4   3    2.50    1.59
 -25  29   3   -0.64    0.73
   7  22  -3    1.61    1.62
  22 -29  -3    2.52    1.35
   7  22  -3    1.12    1.34
  22 -29  -3    1.91    1.47
 -22  29   3    0.89    1.15
  -7 -22   3    0.80    1.54
  29  -7   3   -0.57    1.23
  10  19  -3    4.01    1.94
  10  19  -3   -1.67    1.13
  19 -29  -3    1.82    1.25
  19 -29  -3    4.40    1.69
 -19  29   3    2.78    1.33
  29 -10   3   -0.20    1.18
 -10 -19   3    2.02    1.58
  16 -29  -3   -0.29    1.20
  13  16  -3   -1.39    1.15
  16 -29  -3   -0.80    1.04
  29 -13   3    0.97    1.05
 -16  29   3    0.49    0.86
 -13 -16   3   -0.34    1.17
  16  13  -3   -0.11    1.53
  13 -29  -3   -1.29    1.03
 -16 -13   3   -1.77    1.00
  29 -16   3    0.84    0.98
 -13  29   3   -1.07    0.93
  10 -29  -3    1.61    1.70
  19  10  -3    2.28    1.56
  29 -19   3    2.69    1.18
 -10  29   3    0.64    1.06
   7 -29  -3    0.91    1.60
  22   7  -3    0.06    1.68
  -7  29   3   -0.44    0.93
  29 -22   3    1.59    0.95
   4 -29  -3    2.31    1.80
  25   4  -3    2.85    1.71
  29 -25   3   -0.22    0.84
  -4  29   3    0.32    1.60
  -4  29   3    2.88    1.39
  28   1  -3    0.86    1.77
   1 -29  -3    2.48    1.84
 -29  28  -3    0.46    0.93
  29 -28   3   -2.03    1.03
  -1  29   3   -1.62    1.07
  -2 -29  -3    0.51    1.77
  31  -2  -3    2.26    1.94
 -29  31  -3    3.54    1.58
  29 -31   3    1.81    1.64
   2  29   3    2.61    1.66
  30 -30  -3   -0.03    1.27
   0  30  -3   -2.07    1.34
 -30  30   3    0.90    1.22
   0 -30   3   -2.76    1.85
  30   0   3   -1.08    1.84
  27 -30  -3    2.93    1.68
   3  27  -3    0.14    1.30
  27 -30  -3    4.08    1.49
  30  -3   3    2.16    1.75
  30  -3   3    1.51    1.78
 -27  30   3   -0.97    1.00
  -3 -27   3    1.17    1.91
   6  24  -3    5.39    1.93
  24 -30  -3   10.20    2.18
  -6 -24   3    7.04    2.41
  30  -6   3    7.23    2.36
 -24  30   3   11.08    2.10
   9  21  -3    0.32    1.11
   9  21  -3    0.06    1.60
  21 -30  -3   -0.53    1.26
  21 -30  -3    3.46    1.42
  -9 -21   3    1.66    1.73
 -21  30   3    0.54    1.11
  30  -9   3    3.31    1.48
  12  18  -3    2.64    1.92
  18 -30  -3   10.37    2.18
  12  18  -3    9.58    2.43
  18 -30  -3    6.77    2.29
  30 -12   3    9.21    1.84
 -12 -18   3    5.86    2.03
 -18  30   3    6.88    1.72
  15  15  -3    8.47    2.57
  15 -30  -3   15.57    3.12
  15 -30  -3   13.80    2.47
 -15  30   3    9.85    1.90
  30 -15   3   16.64    2.31
 -15 -15   3   11.94    2.74
  18  12  -3    2.78    2.29
  12 -30  -3    2.43    1.70
 -18 -12   3    2.93    1.17
  30 -18   3    3.85    1.32
 -12  30   3    2.27    1.15
   9 -30  -3    2.60    1.86
  21   9  -3    1.89    1.73
  30 -21   3    1.22    1.01
  -9  30   3    0.09    1.03
  24   6  -3    2.50    1.89
   6 -30  -3    0.95    1.58
  -6  30   3    0.59    1.65
  30 -24   3    2.61    1.21
  -6  30   3   -0.32    1.13
  27   3  -3    0.66    1.90
   3 -30  -3    0.20    1.81
  -3  30   3    1.50    1.40
  30 -27   3   -0.37    1.21
   0 -30  -3    2.08    2.01
 -30  30  -3    1.91    1.34
  30   0  -3   -0.71    1.92
   0  30   3    0.53    1.50
  30 -30   3    1.97    1.44
   2  29  -3    2.18    1.82
  29 -31  -3   -1.32    1.85
  29 -31  -3    1.41    1.40
 -29  31   3    1.27    1.06
  31  -2   3    1.57    2.11
  -2 -29   3    3.93    2.26
   5  26  -3   -1.30    1.12
  26 -31  -3   -0.02    1.45
  26 -31  -3   -1.96    1.27
  -5 -26   3   -3.84    1.60
  31  -5   3   -2.12    1.59
 -26  31   3    1.65    1.11
  23 -31  -3    2.35    1.47
   8  23  -3    1.49    1.48
  23 -31  -3    0.29    1.44
  31  -8   3    1.17    1.58
 -23  31   3    0.91    1.17
  -8 -23   3    4.79    2.10
  20 -31  -3    0.02    1.62
  11  20  -3    2.13    1.44
  20 -31  -3   -1.52    1.28
 -11 -20   3   -0.02    1.57
 -20  31   3   -0.99    1.01
  31 -11   3    2.31    1.40
  14  17  -3    1.44    1.46
  14  17  -3   -0.21    1.77
  17 -31  -3    0.49    1.48
  17 -31  -3   -0.13    1.32
 -17  31   3   -2.13    0.89
 -14 -17   3    0.75    1.28
  31 -14   3   -0.73    0.96
  17  14  -3    2.52    1.91
  14 -31  -3   -1.34    1.37
 -14  31   3    2.00    1.18
 -17 -14   3   -0.28    1.10
  31 -17   3    0.32    1.10
  20  11  -3   -1.01    1.67
  11 -31  -3    1.88    1.71
 -11  31   3    1.90    1.40
  31 -20   3   -0.74    0.89
   8 -31  -3    4.85    2.22
  31 -23   3    5.91    1.51
  -8  31   3    6.78    1.95
  26   5  -3    0.08    1.96
   5 -31  -3    0.00    1.73
  -5  31   3   -0.96    1.12
  31 -26   3    0.11    1.04
  -5  31   3   -1.96    1.70
  29   2  -3    3.72    2.34
   2 -31  -3    0.21    1.78
  31 -29   3    0.65    1.17
  -2  31   3    3.08    1.54
  28 -32  -3    1.34    1.55
   4  28  -3    0.27    1.47
  28 -32  -3    1.05    1.49
 -28  32   3    0.30    1.07
  25 -32  -3    4.76    1.85
  25 -32  -3    0.22    1.62
   7  25  -3    2.92    1.62
  -7 -25   3    1.27    1.89
 -25  32   3    4.55    1.52
  32  -7   3    4.07    1.79
  10  22  -3   -0.82    1.46
  22 -32  -3    3.27    1.81
  22 -32  -3    1.75    1.50
 -10 -22   3    1.96    1.95
  32 -10   3    1.75    1.35
 -22  32   3    1.80    1.23
  19 -32  -3   -0.38    1.50
  19 -32  -3    1.79    1.78
  13  19  -3   -0.04    1.30
 -19  32   3    0.10    1.03
  32 -13   3   -0.99    1.24
 -13 -19   3   -1.70    1.15
  16 -32  -3   13.64    2.87
  16  16  -3    6.67    2.58
  16  16  -3    7.67    2.44
  32 -16   3   11.84    2.06
 -16  32   3    7.59    1.75
 -16 -16   3    6.44    2.07
  19  13  -3    0.34    1.68
  13 -32  -3    2.18    1.65
 -13  32   3   -2.00    1.01
  32 -19   3    2.41    1.15
 -19 -13   3    1.12    1.04
  22  10  -3    6.26    2.62
  32 -22   3    7.37    1.50
 -10  32   3    7.55    2.05
  25   7  -3   -0.49    1.90
   7 -32  -3    0.91    1.71
  -7  32   3    1.98    1.21
  32 -25   3    2.72    1.23
  28   4  -3   -0.43    1.93
   4 -32  -3   -1.61    2.04
  32 -28   3   -1.45    1.15
  -4  32   3    2.93    1.60
  27 -33  -3    2.91    1.74
  27 -33  -3    2.99    2.82
   6  27  -3    0.89    1.64
 -27  33   3    0.64    1.18
  33  -6   3   -2.98    1.68
  -6 -27   3    1.21    2.02
   9  24  -3    2.83    1.73
  24 -33  -3    0.34    1.68
  24 -33  -3    3.96    1.80
  -9 -24   3   -1.47    1.58
  33  -9   3    2.55    1.76
 -24  33   3   -0.29    1.07
  12  21  -3    3.82    1.99
  21 -33  -3   -0.67    2.19
  21 -33  -3    3.07    2.06
 -21  33   3    0.67    1.12
 -12 -21   3   -0.32    1.60
  33 -12   3    3.04    1.59
  15  18  -3    3.00    1.76
  18 -33  -3    0.46    1.71
 -15 -18   3    1.87    1.63
  33 -15   3    2.54    1.27
 -18  33   3    0.97    1.17
  15 -33  -3    7.25    2.44
 -15  33   3    2.49    1.50
 -18 -15   3    4.60    2.48
  33 -18   3    3.54    1.42
  12 -33  -3    0.97    1.77
  21  12  -3    2.48    2.22
 -12  33   3    0.40    1.21
   9 -33  -3    2.10    2.08
  33 -24   3   -0.63    1.12
  -9  33   3   -1.38    1.14
  27   6  -3    2.54    2.47
   6 -33  -3    4.44    2.26
  33 -27   3    2.79    1.38
  -6  33   3    0.17    1.51
  26 -34  -3   -0.26    1.65
   8  26  -3    2.25    1.77
  26 -34  -3    0.85    1.54
  -8 -26   3   -0.23    1.90
 -26  34   3    1.87    1.28
  34  -8   3    2.10    2.05
  23 -34  -3    8.42    2.24
  23 -34  -3    5.86    2.45
  11  23  -3    0.96    1.74
 -11 -23   3    2.30    2.10
  34 -11   3    2.71    1.88
 -23  34   3    1.13    1.46
  20 -34  -3   -0.60    1.50
  20 -34  -3   -1.23    1.38
  14  20  -3   -1.06    1.34
  34 -14   3    0.00    1.19
 -14 -20   3    2.01    1.37
  17  17  -3    2.68    1.63
  17 -34  -3    3.95    1.88
 -17  34   3    0.18    1.15
  34 -17   3    2.44    1.28
 -17 -17   3    1.23    1.59
  14 -34  -3   -0.62    1.74
 -14  34   3    1.03    1.21
  34 -20   3    1.27    1.20
  11 -34  -3    4.29    2.58
  34 -23   3    7.71    1.80
 -11  34   3    3.81    1.81
   8 -34  -3    3.54    2.25
  34 -26   3    1.73    1.31
  -8  34   3    0.28    1.40
  25 -35  -3   -2.32    1.71
  10  25  -3    3.50    2.10
  25 -35  -3    1.52    1.80
 -25  35   3   -1.99    1.01
  35 -10   3   -0.63    1.61
 -10 -25   3    1.53    1.99
  22 -35  -3    0.56    1.92
  22 -35  -3    1.62    1.86
  13  22  -3    2.91    1.64
 -22  35   3   -0.89    1.10
  35 -13   3    2.55    1.57
  16  19  -3    1.77    1.51
  19 -35  -3   -0.35    1.64
  35 -16   3   -0.20    1.27
 -16 -19   3   -0.05    1.49
  16 -35  -3   -1.17    1.70
  19  16  -3    4.73    1.81
 -16  35   3    1.86    1.35
  35 -19   3    1.85    1.24
  13 -35  -3   -0.06    1.72
  35 -22   3   -0.17    1.15
 -13  35   3    2.37    1.49
  10 -35  -3    0.09    1.87
 -10  35   3    0.69    1.42
  18  18  -3    0.45    1.42
  18 -36  -3   -3.71    1.47
 -18 -18   3   -1.95    1.49
  36 -18   3    0.07    1.91
 -18  36   3    1.12    1.31
   3  -2  -4  107.44    2.13
   2   1   4  106.03    2.15
  -3  -2  -4   44.25    1.52
  -2   5  -4   44.10    1.29
   5  -3  -4   44.78    1.57
   2  -5   4   44.62    1.74
   3   2   4   42.10    1.78
  -5   3   4   44.38    1.49
  -2   3   4   59.61    1.41
  -1  -3  -4   63.90    1.93
  -1  -3  -4   54.34    1.93
  -3   4  -4   66.24    1.27
   1   3   4   63.66    1.70
   3  -4   4   63.14    1.26
   1   3   4   62.31    2.09
  -3   7  -4    3.23    0.57
   7  -4  -4    3.49    0.65
  -4  -3  -4    2.07    0.67
   3  -7   4    2.81    0.76
  -7   4   4    4.33    0.74
   4   3   4    2.52    0.78
   3  -7   4    2.47    0.55
   4  -4  -4   30.09    1.40
  -4   4   4   32.92    1.17
   4   0   4   32.19    1.03
   1  -4  -4   67.49    2.03
   3   1  -4   61.12    1.84
   1  -4  -4   60.62    1.99
  -3  -1   4   66.38    1.85
  -1   4   4   64.55    1.69
  -1   4   4   61.90    1.98
  -4   6  -4   14.95    0.78
  -2  -4  -4   14.72    1.28
   6  -2  -4   16.17    1.14
   2   4   4   14.88    1.06
   4  -6   4   14.71    0.78
   2   4   4   13.74    1.34
  -5  -4  -4   19.39    1.48
  -4   9  -4   19.22    1.15
   9  -5  -4   19.27    1.27
   4  -9   4   23.03    1.75
   4  -9   4   18.48    1.16
   5   4   4   19.00    1.66
  -9   5   4   21.41    1.41
   6  -5  -4    4.49    0.65
  -1   6  -4    4.90    0.84
  -5  -1  -4    5.83    0.74
   1  -6   4    4.54    0.90
   5   1   4    3.62    0.68
  -6   5   4    6.32    0.77
   2   3  -4   41.93    1.82
   3  -5  -4   47.00    1.70
   3  -5  -4   41.09    1.40
  -3   5   4   45.80    1.41
  -2  -3   4   45.01    1.82
  -3   5   4   42.94    1.59
   0  -5  -4    5.62    0.89
   5   0  -4    4.77    0.67
   0  -5  -4    5.77    0.75
  -5   5  -4    5.17    0.49
   0   5   4    5.52    0.74
  -5   0   4    4.57    0.52
   0   5   4    5.59    0.91
   5  -5   4    5.01    0.47
   8  -3  -4   16.12    1.24
  -3  -5  -4   15.45    1.45
  -5   8  -4   15.88    0.94
   5  -8   4   15.83    0.97
   5  -8   4   15.98    1.33
   3   5   4   15.18    1.55
  -6  -5  -4   10.39    1.30
  -5  11  -4    9.94    1.01
  11  -6  -4   10.02    1.11
   5 -11   4   10.38    1.48
   6   5   4   10.53    1.48
   5 -11   4   10.75    1.04
   8  -6  -4   16.75    1.12
  -6  -2  -4   17.10    1.12
  -2   8  -4   17.63    1.14
  -2   8  -4   16.57    1.53
  -8   6   4   17.80    1.20
   6   2   4   15.53    1.30
   2  -8   4   15.81    1.56
   5  -6  -4    6.37    0.87
   5  -6  -4    5.83    0.75
   1   5  -4    3.19    0.75
  -1  -5   4    4.01    0.85
  -5   6   4    5.81    0.75
   2  -6  -4   13.94    1.29
   4   2  -4   15.64    1.31
   2  -6  -4   15.45    1.03
   6  -4   4   14.13    0.74
  -2   6   4   13.45    0.97
  -4  -2   4   14.32    1.18
  -2   6   4   13.32    1.26
  -1  -6  -4   16.76    1.53
  -6   7  -4   16.46    0.86
   6  -7   4   16.77    0.85
   1   6   4   16.97    1.57
   1   6   4   17.24    1.23
  -6  10  -4   22.25    1.21
  -4  -6  -4   21.40    1.77
  10  -4  -4   21.18    1.50
   4   6   4   21.91    1.89
   6 -10   4   20.57    1.19
   6 -10   4   21.71    1.66
  -7  -6  -4    1.93    0.86
  -6  13  -4    2.16    0.69
  13  -7  -4    2.19    0.74
   7   6   4    1.83    0.94
   6 -13   4    2.47    0.96
   6 -13   4    2.33    0.69
  -7  -3  -4   53.80    2.10
  -3  10  -4   55.21    2.06
  -3  10  -4   56.28    2.66
  10  -7  -4   57.67    2.09
 -10   7   4   56.38    2.19
   7   3   4   54.26    2.48
   3 -10   4   53.21    2.73
   7  -7  -4   28.74    1.36
   0   7  -4   27.76    1.91
   0  -7   4   28.08    1.92
  -7   7   4   28.29    1.38
   7   0   4   27.98    1.30
   4  -7  -4    3.50    0.68
   3   4  -4    2.60    0.85
   4  -7  -4    2.33    0.76
  -4   7   4    4.43    0.73
  -3  -4   4    3.04    0.85
  -4   7   4    2.04    0.66
   1  -7  -4   16.60    1.20
  -7   6  -4   17.97    0.89
   1  -7  -4   17.96    1.57
   6   1  -4   15.91    1.29
  -1   7   4   16.80    1.52
   7  -6   4   16.41    0.85
  -6  -1   4   18.60    1.19
  -1   7   4   17.72    1.20
  -7   9  -4    1.38    0.46
  -2  -7  -4    1.67    0.78
   2   7   4    0.76    0.76
   7  -9   4    2.26    0.50
   2   7   4    1.71    0.57
  12  -5  -4    3.41    0.85
  -7  12  -4    3.60    0.73
  -5  -7  -4    2.94    0.93
   7 -12   4    2.87    0.70
   5   7   4    2.82    1.04
   7 -12   4    2.47    0.92
  15  -8  -4   11.42    1.54
  -7  15  -4    9.20    1.52
  -8  -7  -4   11.32    1.88
   8   7   4   13.18    1.91
   7 -15   4    8.60    1.61
   7 -15   4    8.75    1.21
  -4  12  -4   35.32    2.33
  12  -8  -4   37.49    1.86
  -8  -4  -4   34.79    1.90
  -4  12  -4   37.10    1.86
   4 -12   4   35.73    2.56
 -12   8   4   38.16    2.00
   8   4   4   40.36    2.43
   9  -8  -4    2.53    0.66
  -1   9  -4    2.04    0.61
  -1   9  -4    0.60    0.65
   8   1   4    1.32    0.60
   1  -9   4    1.22    0.79
  -9   8   4    2.87    0.69
   6  -8  -4   17.70    1.14
   2   6  -4   17.49    1.68
   6  -8  -4   17.78    1.33
  -2  -6   4   17.68    1.62
  -6   8   4   20.26    1.19
  -6   8   4   17.90    1.19
   5   3  -4   14.37    1.44
   3  -8  -4   14.87    1.13
   3  -8  -4   16.68    1.50
  -3   8   4   15.34    1.13
  -5  -3   4   14.90    1.35
  -3   8   4   16.09    1.47
   8   0  -4  145.48    3.57
   0  -8  -4  149.28    4.46
   0  -8  -4  140.04    3.72
  -8   8  -4  148.88    3.00
   0   8   4  142.51    4.41
   8  -8   4  147.18    2.94
   0   8   4  149.16    3.75
  -3  -8  -4   24.20    2.01
  -8  11  -4   24.15    1.29
   8 -11   4   26.74    1.76
   3   8   4   23.50    2.11
   3   8   4   24.81    1.71
   8 -11   4   24.37    1.30
  14  -6  -4   38.04    2.16
  -6  -8  -4   33.28    2.48
  -8  14  -4   35.54    1.83
   6   8   4   37.63    2.80
   8 -14   4   35.22    2.45
   8 -14   4   35.62    1.86
  17  -9  -4   37.86    2.25
  -8  17  -4   37.66    2.10
  -9  -8  -4   36.26    2.51
   8 -17   4   39.53    2.96
   8 -17   4   36.96    2.15
   9   8   4   39.97    3.02
  14  -9  -4   23.81    1.70
  -5  14  -4   18.79    1.66
  -9  -5  -4   20.23    1.73
  -5  14  -4   21.81    2.11
   5 -14   4   23.53    2.31
 -14   9   4   18.95    1.75
   9   5   4   19.30    2.06
  -2  11  -4   34.21    2.34
  11  -9  -4   34.13    1.73
  -9  -2  -4   34.14    1.53
  -2  11  -4   39.90    1.95
   2 -11   4   34.74    2.57
   9   2   4   35.21    2.02
 -11   9   4   34.96    1.79
   8  -9  -4    1.78    0.58
   1   8  -4    2.07    0.84
   8  -9  -4    2.40    0.64
  -1  -8   4    1.30    0.84
  -8   9   4    2.06    0.60
   4   5  -4   16.35    1.65
   5  -9  -4   20.91    1.60
   5  -9  -4   18.40    1.24
  -5   9   4   17.03    1.42
  -4  -5   4   16.93    1.62
  -5   9   4   17.51    1.21
   7   2  -4    1.20    0.67
   2  -9  -4    1.84    0.87
   2  -9  -4    1.00    0.52
  -9   7  -4    1.57    0.50
  -2   9   4    1.58    0.60
   9  -7   4    1.61    0.46
  -2   9   4    0.69    0.68
  -7  -2   4    1.65    0.62
  -9  10  -4    4.93    0.74
  -1  -9  -4    3.77    1.08
   1   9   4    2.49    1.04
   9 -10   4    5.32    0.73
   1   9   4    4.23    0.90
  -4  -9  -4   40.50    2.73
  13  -4  -4   40.54    2.33
  -9  13  -4   39.65    1.77
   4   9   4   42.46    2.88
   4   9   4   40.12    2.30
   9 -13   4   40.49    1.81
   9 -13   4   42.33    2.38
  16  -7  -4   20.00    1.78
  -7  -9  -4   24.20    2.24
   9 -16   4   24.71    2.31
   9 -16   4   21.84    1.64
   7   9   4   21.82    2.43
  19 -10  -4    0.43    0.66
  -9  19  -4    0.85    0.68
 -10  -9  -4    1.03    0.84
   9 -19   4    0.67    0.72
  10   9   4    0.77    0.99
   9 -19   4    1.05    0.97
  16 -10  -4    2.14    0.79
 -10  -6  -4    1.04    0.77
  -6  16  -4    1.70    0.75
   6 -16   4    0.74    0.99
  10   6   4    2.91    1.09
  13 -10  -4   19.73    1.47
 -10  -3  -4   18.49    1.36
  -3  13  -4   18.62    2.01
  -3  13  -4   17.20    2.69
  10   3   4   22.17    1.92
   3 -13   4   22.80    2.24
 -13  10   4   18.33    1.53
  10 -10  -4    0.12    0.43
   0  10  -4    0.34    0.62
   0  10  -4    0.91    0.54
   0 -10   4   -0.67    0.59
 -10  10   4    0.23    0.49
  10   0   4    0.24    0.48
   3   7  -4   54.48    2.83
   7 -10  -4   52.73    2.32
   7 -10  -4   55.21    2.07
  -3  -7   4   55.94    2.77
  -7  10   4   57.98    2.10
  -7  10   4   56.38    2.09
   4 -10  -4   23.98    1.87
   4 -10  -4   21.09    1.40
   6   4  -4   21.67    1.81
  -6  -4   4   21.43    1.66
  -4  10   4   22.29    1.43
  10  -6   4   22.59    1.18
  -4  10   4   22.25    1.77
   1 -10  -4    5.34    1.30
   9   1  -4    3.25    0.88
 -10   9  -4    5.08    0.74
   1 -10  -4    4.52    0.94
  10  -9   4    6.10    0.80
  -1  10   4    4.76    1.18
  -1  10   4    5.26    0.95
 -10  12  -4   14.65    1.11
  -2 -10  -4   14.86    1.83
  10 -12   4   14.30    1.34
   2  10   4   12.83    1.77
   2  10   4   14.12    1.46
  10 -12   4   13.02    1.05
  15  -5  -4    0.78    0.79
 -10  15  -4    1.09    0.60
  -5 -10  -4    1.79    0.98
   5  10   4    0.16    0.89
  10 -15   4    2.53    0.98
  10 -15   4    1.14    0.61
   5  10   4    2.56    0.90
  -8 -10  -4    0.18    0.86
  18  -8  -4    2.29    0.85
 -10  18  -4    2.37    0.81
   8  10   4   -0.75    0.75
  10 -18   4    0.44    0.56
  10 -18   4    2.35    1.16
 -10  21  -4    1.27    0.79
  21 -11  -4    2.93    1.14
 -11 -10  -4    2.85    1.23
  11  10   4    1.12    1.13
  10 -21   4    2.95    0.99
  10 -21   4    1.37    1.13
  -7  18  -4   12.31    1.45
  18 -11  -4   10.78    1.40
 -11  -7  -4    9.78    1.55
  11   7   4   11.53    1.96
   7 -18   4   11.26    2.01
  -4  15  -4    7.99    1.57
  15 -11  -4   11.11    1.48
  -4  15  -4   10.03    1.41
 -11  -4  -4    7.81    1.14
 -15  11   4    8.75    1.40
   4 -15   4    8.13    1.67
  11   4   4    8.74    1.60
  -1  12  -4    8.00    1.32
  12 -11  -4    9.23    1.17
  -1  12  -4    6.92    1.41
 -12  11   4    7.41    1.18
  11   1   4    6.39    1.10
   1 -12   4    4.73    1.27
   2   9  -4   33.93    2.43
   9 -11  -4   34.32    1.72
   9 -11  -4   34.12    1.86
  -9  11   4   34.09    1.73
  -2  -9   4   35.51    2.64
   5   6  -4    9.69    1.50
   6 -11  -4   12.10    1.48
   6 -11  -4   10.64    1.11
  -6  11   4    9.28    1.28
  -6  11   4   10.64    1.12
  11  -5   4   10.26    1.06
  -5  -6   4   10.34    1.48
   8   3  -4   23.95    1.88
   3 -11  -4   25.01    1.66
 -11   8  -4   26.80    1.45
   3 -11  -4   27.84    2.18
  11  -8   4   26.16    1.29
  -3  11   4   25.08    1.62
  -8  -3   4   29.89    1.77
  -3  11   4   27.87    2.13
  11   0  -4    8.82    1.25
 -11  11  -4   10.98    1.02
   0 -11  -4   10.28    1.69
  11 -11   4    9.80    0.92
   0  11   4   10.86    1.75
   0  11   4   10.20    1.26
 -11  14  -4   -0.04    0.40
  -3 -11  -4    0.17    0.77
  11 -14   4    0.25    0.44
  11 -14   4    0.50    0.65
   3  11   4    0.05    0.59
   3  11   4   -0.34    0.66
 -11  17  -4    9.28    1.23
  17  -6  -4   12.22    1.56
  -6 -11  -4   10.26    1.80
  11 -17   4   12.02    1.72
   6  11   4   12.20    2.12
  11 -17   4   11.44    1.30
   6  11   4   10.30    1.69
  -9 -11  -4    0.76    0.87
  20  -9  -4    1.48    0.86
 -11  20  -4    1.34    0.76
   9  11   4    2.43    1.17
  11 -20   4    1.26    0.69
  11 -20   4    1.66    1.12
 -11  23  -4    5.43    1.29
 -12 -11  -4    4.27    1.48
  12  11   4    1.48    1.31
  11 -23   4    6.04    1.88
 -12  -8  -4    0.95    0.83
  -8  20  -4    0.96    0.73
  20 -12  -4    0.56    0.75
   8 -20   4   -1.06    0.87
  12   8   4    1.67    1.08
  17 -12  -4    3.94    1.04
  -5  17  -4    4.35    1.33
  -5  17  -4    4.06    1.01
 -12  -5  -4    2.98    0.91
 -17  12   4    4.89    1.20
  12   5   4    4.56    1.30
   5 -17   4    4.00    1.42
  -2  14  -4   29.38    2.00
  14 -12  -4   33.73    1.85
  -2  14  -4   30.87    2.58
  12   2   4   33.34    2.26
 -14  12   4   28.11    2.95
   2 -14   4   37.13    2.89
   1  11  -4    7.95    1.30
  11 -12  -4    7.95    1.11
   1  11  -4    4.43    1.27
 -11  12   4    8.43    1.17
  -1 -11   4    6.36    1.42
   8 -12  -4   38.50    2.26
   4   8  -4   38.51    2.64
   8 -12  -4   36.40    1.86
  -8  12   4   37.73    1.88
  -8  12   4   35.74    1.89
  -4  -8   4   35.58    2.63
   5 -12  -4    2.86    1.04
   7   5  -4    2.86    0.97
   5 -12  -4    1.93    0.73
  12  -7   4    3.58    0.72
  -5  12   4    2.72    0.79
  -5  12   4    3.17    0.96
  -7  -5   4    2.21    0.86
 -12  10  -4   13.09    1.13
   2 -12  -4   12.51    1.37
  10   2  -4   13.82    1.58
   2 -12  -4   13.46    1.80
  -2  12   4   12.79    1.37
 -10  -2   4   14.19    1.22
  12 -10   4   14.66    1.07
  -2  12   4   15.70    1.90
 -12  13  -4    8.74    0.98
  -1 -12  -4    8.24    1.60
   1  12   4    7.41    1.29
  12 -13   4    8.23    0.94
   1  12   4    9.14    1.71
  -4 -12  -4   38.69    2.95
 -12  16  -4   36.72    1.90
  16  -4  -4   38.21    2.49
  12 -16   4   36.91    2.44
   4  12   4   33.16    2.37
  12 -16   4   35.24    1.87
  -7 -12  -4    8.73    1.74
  19  -7  -4    5.86    1.29
 -12  19  -4    6.45    1.19
  12 -19   4    4.11    1.33
   7  12   4    6.19    1.44
  12 -19   4    5.78    1.14
  22 -10  -4   16.22    1.91
 -10 -12  -4   15.73    2.26
 -12  22  -4   13.95    1.64
  12 -22   4   13.93    1.71
  12 -22   4   13.88    2.42
  10  12   4    9.47    2.27
 -12  25  -4    9.26    1.68
  25 -13  -4    7.68    1.61
 -13 -12  -4    3.00    1.47
  12 -25   4    5.99    1.98
  13  12   4    5.53    1.92
 -13  -9  -4    0.89    0.90
  22 -13  -4    2.04    1.03
  -9  22  -4    1.52    0.90
  13   9   4   -0.64    0.98
   9 -22   4    1.50    1.23
 -13  -6  -4    5.76    1.26
  -6  19  -4    5.59    1.22
  19 -13  -4    4.07    1.11
   6 -19   4    4.66    1.56
  13   6   4    5.35    1.43
  -3  16  -4    3.30    1.22
  -3  16  -4    2.28    0.85
  16 -13  -4    3.10    0.87
   3 -16   4    0.98    1.02
  13   3   4    2.29    0.94
 -16  13   4    1.90    0.82
   0  13  -4   19.96    1.77
   0  13  -4   21.98    2.30
  13 -13  -4   21.83    1.58
   0 -13   4   21.60    2.37
  13   0   4   22.62    1.72
   3  10  -4   16.91    2.04
  10 -13  -4   20.28    1.51
  10 -13  -4   18.64    1.67
  -3 -10   4   13.93    1.94
 -10  13   4   17.82    1.47
   7 -13  -4    3.25    0.80
   6   7  -4    1.67    0.94
   7 -13  -4    2.33    0.96
  -7  13   4    2.49    0.77
  -6  -7   4    0.72    0.95
  -7  13   4    2.95    0.90
  13  -6   4    1.15    0.62
   9   4  -4   40.76    2.60
   4 -13  -4   38.83    2.71
   4 -13  -4   39.51    2.19
  -4  13   4   41.97    2.18
  -9  -4   4   41.35    2.23
  -4  13   4   45.94    2.81
  13  -9   4   38.70    1.71
   1 -13  -4    8.55    1.67
 -13  12  -4    7.77    0.96
  12   1  -4    6.66    1.21
  13 -12   4    7.72    0.92
  -1  13   4    9.68    1.32
  -1  13   4    7.18    1.50
  -2 -13  -4    0.79    0.87
 -13  15  -4    0.40    0.51
   2  13   4   -0.32    0.54
  13 -15   4    0.64    0.69
   2  13   4   -0.41    0.56
  13 -15   4    0.63    0.50
  -5 -13  -4    3.85    1.35
  18  -5  -4    2.68    1.06
 -13  18  -4    2.61    0.78
   5  13   4    3.36    1.12
  13 -18   4    4.08    0.91
  13 -18   4    2.42    1.05
  21  -8  -4    2.46    1.11
  -8 -13  -4    0.12    0.91
 -13  21  -4    1.09    0.75
  13 -21   4    1.59    0.86
  13 -21   4    1.86    1.20
   8  13   4    1.80    1.15
   8  13   4    1.66    1.35
 -11 -13  -4    3.00    1.44
  24 -11  -4    1.29    1.00
 -13  24  -4    1.82    1.03
  13 -24   4    1.66    1.81
  13 -24   4    1.94    1.45
  11  13   4    2.42    1.58
  11  13   4    3.05    1.54
 -13  27  -4   -0.93    0.82
 -14 -13  -4    1.28    1.14
  27 -14  -4   -1.47    0.87
  13 -27   4    1.29    1.47
  14  13   4    1.03    1.30
  14  13   4   -2.21    1.12
 -14 -10  -4    1.71    1.05
 -10  24  -4    1.05    0.98
  24 -14  -4    1.15    1.05
  14  10   4    0.36    1.26
  10 -24   4    0.57    1.30
  -7  21  -4    7.50    1.38
  21 -14  -4    7.51    1.42
 -14  -7  -4    7.32    1.34
   7 -21   4    9.68    2.19
  14   7   4    5.77    1.60
  18 -14  -4    1.90    0.81
  -4  18  -4    2.23    1.06
  -4  18  -4    2.46    0.96
  14   4   4    2.53    1.05
   4 -18   4    1.57    1.13
 -18  14   4    1.91    0.88
  15 -14  -4    0.10    0.55
  -1  15  -4    0.92    0.73
  -1  15  -4   -0.57    0.69
 -15  14   4    1.23    0.64
  14   1   4   -0.58    0.60
   1 -15   4    0.36    1.00
  12 -14  -4   34.34    2.04
   2  12  -4   35.71    2.80
   2  12  -4   36.24    2.33
  12 -14  -4   34.11    1.92
 -12  14   4   35.05    2.03
  -2 -12   4   32.07    2.70
   5   9  -4   20.37    2.33
   9 -14  -4   21.06    1.62
   9 -14  -4   23.25    2.02
  -9  14   4   21.04    2.03
  -9  14   4   21.41    1.67
  -5  -9   4   22.87    2.31
   6 -14  -4   34.91    2.59
   6 -14  -4   35.90    2.09
   8   6  -4   35.15    2.61
  -8  -6   4   37.27    2.42
  -6  14   4   37.85    2.49
  14  -8   4   33.91    1.74
  -6  14   4   40.41    2.14
   3 -14  -4    0.04    0.47
 -14  11  -4    0.68    0.50
   3 -14  -4    0.65    0.89
  11   3  -4    0.09    0.67
 -11  -3   4    0.35    0.53
  -3  14   4    0.60    0.63
  14 -11   4   -0.22    0.44
  -3  14   4    0.03    0.72
   0 -14  -4    3.04    1.16
  14   0  -4    2.41    0.89
 -14  14  -4    4.10    0.84
   0  14   4    2.05    1.06
   0  14   4    3.25    0.95
  14 -14   4    2.78    0.74
 -14  17  -4   -0.02    0.65
  -3 -14  -4    1.05    1.02
  14 -17   4    1.60    0.63
   3  14   4    1.00    0.73
  14 -17   4    1.74    0.86
  -6 -14  -4    1.85    1.24
 -14  20  -4    1.69    0.81
  20  -6  -4    1.64    1.02
  14 -20   4    1.51    0.78
   6  14   4    0.05    0.88
  14 -20   4    1.86    1.08
   6  14   4    1.76    1.06
  -9 -14  -4    1.45    1.27
  23  -9  -4    1.84    1.17
 -14  23  -4    1.45    0.98
   9  14   4   -0.31    1.17
  14 -23   4    0.69    0.74
   9  14   4    1.52    1.28
  14 -23   4    1.95    1.28
  26 -12  -4   25.00    2.45
 -14  26  -4   21.44    2.14
 -12 -14  -4   21.36    2.72
  12  14   4   28.48    3.03
  14 -26   4   22.26    3.18
  12  14   4   17.27    2.97
 -14  29  -4    6.46    1.94
  29 -15  -4    7.94    1.75
 -15 -14  -4    7.67    1.86
  15  14   4   11.05    2.40
  15  14   4    8.23    2.59
  14 -29   4    8.99    2.46
 -15 -11  -4    2.61    1.23
 -11  26  -4    4.08    1.31
  26 -15  -4    5.09    1.48
  15  11   4    7.29    2.15
  11 -26   4    5.15    2.01
  23 -15  -4   11.37    1.85
 -15  -8  -4   10.50    1.68
  -8  23  -4   12.54    1.90
   8 -23   4    6.86    2.17
  15   8   4    6.48    2.00
  -5  20  -4    8.93    3.10
  -5  20  -4   12.51    1.64
  20 -15  -4   12.89    1.56
  15   5   4    9.39    1.90
 -20  15   4   14.82    2.06
   5 -20   4   11.75    2.30
  17 -15  -4    0.34    0.58
  -2  17  -4   -0.22    0.77
  -2  17  -4   -0.22    0.70
   2 -17   4    0.73    1.04
  15   2   4    1.10    0.84
 -17  15   4    1.36    0.72
  14 -15  -4    1.13    0.61
   1  14  -4   -0.16    0.69
   1  14  -4   -0.46    0.60
  15  -1   4    1.28    0.70
  -1 -14   4    1.15    0.97
 -14  15   4    0.75    0.60
  11 -15  -4    8.71    1.52
  11 -15  -4    9.18    1.22
   4  11  -4    7.03    1.57
  -4 -11   4    9.27    1.78
 -11  15   4    8.88    1.26
   8 -15  -4    9.53    1.68
   7   8  -4    7.14    1.56
   8 -15  -4    9.90    1.41
  -8  15   4    9.40    1.29
  -8  15   4   11.87    1.57
  15  -7   4    9.53    1.23
  -7  -8   4    9.65    1.72
  10   5  -4    1.83    0.95
   5 -15  -4    3.09    1.19
   5 -15  -4    2.30    0.88
  -5  15   4    1.89    0.90
  -5  15   4    2.43    0.82
 -10  -5   4    1.67    0.86
  15 -10   4    1.50    0.63
   2 -15  -4    1.06    0.90
  13   2  -4    0.77    0.76
 -15  13  -4    0.98    0.60
  -2  15   4    0.74    0.64
  -2  15   4    0.16    0.79
  15 -13   4    0.35    0.52
 -15  16  -4    2.54    0.81
  -1 -15  -4    2.95    1.24
  16  -1  -4    1.24    0.80
  15 -16   4    1.94    0.68
   1  15   4    1.76    0.91
  19  -4  -4    0.33    0.77
 -15  19  -4    0.68    0.62
  -4 -15  -4    0.06    0.88
  15 -19   4    2.15    0.92
  15 -19   4   -0.34    0.44
   4  15   4   -0.94    0.63
   4  15   4    0.56    0.82
  22  -7  -4    8.06    1.77
  -7 -15  -4    5.92    1.81
 -15  22  -4    9.30    1.43
   7  15   4    8.06    2.05
   7  15   4    8.04    1.96
  15 -22   4    9.27    1.47
  15 -22   4    6.48    1.81
  25 -10  -4   11.46    2.00
 -10 -15  -4    8.33    2.13
 -15  25  -4   12.08    1.81
  10  15   4   11.80    2.47
  15 -25   4    8.80    2.10
  10  15   4    6.41    2.06
  15 -25   4    9.84    1.81
 -15  28  -4   10.46    1.90
 -13 -15  -4    6.91    1.86
  28 -13  -4    9.35    2.01
  13  15   4    9.25    2.33
  15 -28   4    8.18    2.42
  13  15   4    8.31    2.32
 -16 -15  -4    3.90    2.54
 -15  31  -4    1.38    0.99
  31 -16  -4    0.17    1.08
  16  15   4    0.47    1.22
  16  15   4   -0.50    1.61
  15 -31   4   -0.79    1.36
  28 -16  -4   -0.51    1.00
 -12  28  -4    1.07    1.01
 -16 -12  -4    2.63    1.19
  12 -28   4    1.47    1.62
  16  12   4    0.40    1.53
 -16  -9  -4    1.92    1.05
  -9  25  -4    3.04    1.14
  25 -16  -4    3.46    1.15
  16   9   4    1.95    1.51
   9 -25   4    2.61    1.97
  22 -16  -4   20.45    1.98
  -6  22  -4   22.45    2.17
   6 -22   4   20.60    3.26
  19 -16  -4    3.20    0.88
  -3  19  -4    2.58    1.04
  -3  19  -4    2.69    1.23
  16   3   4    1.90    1.11
   3 -19   4    1.44    1.29
 -19  16   4    2.42    0.97
  16 -16  -4    3.93    0.97
   0  16  -4    4.79    1.40
   0  16  -4    3.61    1.13
  16   0   4    2.77    0.98
 -16  16   4    4.91    1.11
   0 -16   4    2.99    1.32
  13 -16  -4    2.92    0.96
  13 -16  -4    2.48    0.75
   3  13  -4    1.75    0.89
 -13  16   4    1.63    0.75
  -3 -13   4    1.65    1.13
  10 -16  -4    3.11    0.91
   6  10  -4    2.42    1.16
  10 -16  -4    1.89    1.00
 -10  16   4    2.32    0.80
  16  -6   4    1.73    0.78
  -6 -10   4    2.28    1.11
   7 -16  -4   21.14    1.78
   7 -16  -4   24.44    2.35
   9   7  -4   18.54    2.22
  -7  16   4   22.55    2.14
  -7  16   4   20.13    1.72
  -9  -7   4   21.34    2.07
  16  -9   4   21.38    1.55
  12   4  -4   37.39    2.68
   4 -16  -4   36.00    2.94
 -16  12  -4   35.50    2.01
   4 -16  -4   41.49    2.45
  -4  16   4   36.94    2.85
 -12  -4   4   35.97    2.09
  16 -12   4   34.75    1.79
  -4  16   4   32.59    2.19
  15   1  -4    0.76    0.81
   1 -16  -4    1.22    1.03
 -16  15  -4    0.94    0.69
  16 -15   4    3.32    0.79
  -1  16   4    1.89    1.05
  -1  16   4    2.09    0.87
 -16  18  -4    1.32    0.71
  -2 -16  -4    0.54    0.98
   2  16   4    0.59    0.61
   2  16   4    1.10    0.81
  16 -18   4    1.24    0.64
 -16  21  -4    2.66    0.91
  21  -5  -4    3.57    1.41
  -5 -16  -4    2.58    1.42
  16 -21   4    3.41    1.02
  16 -21   4    4.66    1.31
   5  16   4    4.25    1.41
 -16  24  -4    1.62    0.88
  -8 -16  -4    0.27    1.13
  24  -8  -4   -0.46    0.94
   8  16   4    0.56    1.30
   8  16   4    0.88    1.06
  16 -24   4   -0.46    0.65
  16 -24   4   -0.20    1.07
  27 -11  -4   21.34    2.55
 -11 -16  -4   24.50    3.07
 -16  27  -4   21.21    2.17
  11  16   4   19.44    3.43
  11  16   4   28.66    3.22
  16 -27   4   25.04    2.44
  16 -27   4   26.31    3.33
 -14 -16  -4    1.01    1.34
 -16  30  -4    1.84    1.32
  30 -14  -4    1.63    1.34
  14  16   4    2.64    2.05
  14  16   4    2.49    1.77
  16 -30   4    3.84    1.81
  33 -17  -4   -1.78    1.21
 -17 -16  -4   -0.39    1.28
 -16  33  -4    1.91    1.16
  17  16   4   -1.20    1.39
  16 -33   4    0.18    1.86
 -13  30  -4   -1.85    0.90
 -17 -13  -4   -0.23    1.09
  30 -17  -4   -0.12    0.96
  13 -30   4    0.51    1.79
 -17 -10  -4    8.19    1.57
 -10  27  -4    9.95    1.96
  27 -17  -4    9.32    1.84
  17  10   4    7.71    2.23
  10 -27   4    5.29    2.27
  24 -17  -4   22.72    2.15
  -7  24  -4   23.76    2.37
  17   7   4   20.13    2.85
  21 -17  -4   12.88    1.62
  -4  21  -4   14.24    1.89
  17   4   4   12.81    2.22
   4 -21   4    9.20    2.18
 -21  17   4   14.58    1.91
  18 -17  -4    6.09    1.20
  -1  18  -4    6.39    1.42
  -1  18  -4    5.33    1.54
 -18  17   4    6.58    1.30
   1 -18   4    5.29    1.68
   2  15  -4    0.35    0.76
   2  15  -4    0.37    0.53
  15 -17  -4   -0.48    0.63
  15 -17  -4    0.87    0.63
  -2 -15   4   -0.05    0.83
 -15  17   4   -0.22    0.55
  12 -17  -4    6.25    1.22
  12 -17  -4    5.24    1.24
 -12  17   4    5.87    1.13
  -5 -12   4    4.57    1.36
   8   9  -4   40.35    3.13
   9 -17  -4   39.35    2.85
   9 -17  -4   39.30    2.30
  17  -8   4   35.70    2.08
  -9  17   4   37.50    2.49
  -8  -9   4   35.71    2.73
  -9  17   4   35.76    2.16
   6 -17  -4   13.73    1.56
   6 -17  -4   11.42    1.99
  11   6  -4    9.97    1.83
  17 -11   4   11.87    1.25
  -6  17   4   11.17    1.89
  -6  17   4   11.54    1.50
 -11  -6   4   10.94    2.38
   3 -17  -4    1.28    1.04
 -17  14  -4    0.58    0.64
  14   3  -4    1.92    1.03
  -3  17   4    1.13    0.82
  17 -14   4    1.26    0.60
  -3  17   4    1.43    0.97
  17   0  -4    5.76    1.32
 -17  17  -4    5.57    1.10
   0 -17  -4    5.74    1.68
  17 -17   4    6.89    1.10
   0  17   4    6.56    1.42
   0  17   4    7.31    1.79
 -17  20  -4   20.18    1.73
  -3 -17  -4   20.09    2.80
  17 -20   4   19.14    2.11
  17 -20   4   18.44    1.64
   3  17   4   19.38    2.23
 -17  23  -4    0.89    0.75
  -6 -17  -4   -0.78    1.01
  23  -6  -4    0.84    1.07
  17 -23   4    2.51    0.99
   6  17   4    1.91    1.64
  17 -23   4    0.42    1.05
   6  17   4    0.35    1.07
 -17  26  -4   -0.05    0.70
  -9 -17  -4    1.76    2.54
  26  -9  -4    1.51    1.23
  17 -26   4   -0.73    0.86
  17 -26   4    1.19    1.24
   9  17   4    2.07    1.63
   9  17   4    0.08    1.01
  29 -12  -4    2.19    1.35
 -12 -17  -4   -0.93    1.29
 -17  29  -4   -0.57    0.85
  12  17   4   -1.10    1.16
  17 -29   4    4.10    1.82
  12  17   4    3.95    1.97
 -17  32  -4    1.60    1.05
  32 -15  -4    1.42    1.34
 -15 -17  -4    1.91    1.57
  17 -32   4    4.13    1.90
  15  17   4    2.88    1.57
 -18 -17  -4    1.31    1.47
  35 -18  -4    4.82    1.53
 -17  35  -4    0.56    1.24
  17 -35   4    1.33    1.75
  18  17   4    2.50    1.81
 -14  32  -4    2.18    1.37
 -18 -14  -4    1.03    1.36
  32 -18  -4    3.54    1.58
  14 -32   4    2.11    1.96
  18  14   4    5.39    2.47
  18  14   4    5.90    1.99
 -18 -11  -4    9.36    1.75
  29 -18  -4   11.28    2.13
 -11  29  -4   10.94    2.09
  11 -29   4   12.17    2.89
  18  11   4   12.22    2.73
  26 -18  -4    0.10    0.78
  -8  26  -4    0.34    0.87
  18   8   4   -0.06    1.18
   8 -26   4    0.61    1.51
  -5  23  -4    6.53    1.58
  18   5   4    2.88    1.42
   5 -23   4    5.07    2.69
 -23  18   4    3.57    1.32
  -2  20  -4   10.91    1.80
  20 -18  -4   11.77    1.75
   2 -20   4   10.61    2.28
 -20  18   4   10.60    1.76
  18   2   4    6.87    1.66
   1  17  -4    8.76    1.70
  17 -18  -4    7.66    1.26
  18  -1   4    7.62    1.43
  -1 -17   4    5.56    1.70
 -17  18   4    7.50    1.38
   4  14  -4   -0.71    1.09
   4  14  -4    2.53    1.12
  14 -18  -4    3.62    1.07
  14 -18  -4    2.54    0.91
 -14  18   4    2.37    0.83
  -4 -14   4    2.05    1.27
  11 -18  -4   14.75    1.97
  11 -18  -4   12.43    1.49
   7  11  -4   12.31    2.20
  -7 -11   4   11.58    1.97
 -11  18   4   13.78    1.52
  18  -7   4   12.98    1.54
   8 -18  -4    1.40    0.78
  10   8  -4    0.56    0.94
   8 -18  -4    1.91    1.15
 -10  -8   4    0.68    0.81
  -8  18   4    1.09    0.87
  -8  18   4    1.08    0.77
  18 -10   4    1.10    0.67
   5 -18  -4    3.44    1.35
   5 -18  -4    2.46    0.93
  13   5  -4    3.23    1.23
  18 -13   4    3.22    0.87
 -13  -5   4    2.98    0.88
  -5  18   4    3.73    1.28
  -5  18   4    4.14    1.06
 -18  16  -4    1.43    0.77
  16   2  -4    1.85    1.03
   2 -18  -4    1.59    1.19
  18 -16   4    0.44    0.56
  -2  18   4    1.66    1.32
  -2  18   4    0.91    0.83
 -18  19  -4    6.16    1.24
  19  -1  -4    6.16    1.36
  -1 -18  -4    6.28    1.93
   1  18   4    6.00    1.57
  18 -19   4    5.99    1.10
  -4 -18  -4    1.15    1.37
  22  -4  -4    0.50    1.11
 -18  22  -4   -0.28    0.69
  18 -22   4    0.33    1.04
   4  18   4   -0.48    0.70
   4  18   4   -0.41    1.03
  18 -22   4   -0.67    0.70
  -7 -18  -4   -0.16    1.30
  25  -7  -4    0.40    1.00
 -18  25  -4    0.54    0.83
   7  18   4    0.81    1.15
  18 -25   4   -2.02    0.88
 -10 -18  -4    2.04    1.50
  28 -10  -4   -0.14    1.05
 -18  28  -4   -0.63    0.76
  18 -28   4    0.18    1.15
  10  18   4    0.61    1.20
  18 -28   4    0.92    1.62
  10  18   4   -0.24    1.80
  31 -13  -4    0.04    1.20
 -18  31  -4    0.92    1.09
 -13 -18  -4   -1.15    1.23
  18 -31   4   -1.13    1.39
  13  18   4    0.55    1.70
  13  18   4   -0.16    1.17
 -16 -18  -4    0.19    1.38
 -18  34  -4    1.52    1.27
  34 -16  -4    1.38    1.74
  16  18   4    1.01    1.71
  18 -34   4    3.92    1.81
 -15  34  -4    4.15    1.48
  34 -19  -4    3.83    1.63
  19  15   4    4.60    2.08
  15 -34   4    3.83    2.13
 -19 -12  -4    1.11    1.06
 -12  31  -4    2.83    1.23
  31 -19  -4    2.83    1.23
  12 -31   4    2.34    1.86
  19  12   4   -1.41    1.66
  -9  28  -4    1.82    1.28
  28 -19  -4    1.88    1.08
  19   9   4    4.28    1.79
   9 -28   4    1.68    1.76
  -6  25  -4   -0.75    0.91
  25 -19  -4    0.17    0.73
  19   6   4    0.96    1.06
   6 -25   4   -0.39    1.24
  22 -19  -4   10.20    1.74
  -3  22  -4    7.14    1.59
  -3  22  -4    7.30    1.89
 -22  19   4    9.30    1.78
   3 -22   4    6.35    2.17
  19   3   4    7.34    1.77
   0  19  -4    9.29    1.78
  19 -19  -4   11.51    1.71
   0 -19   4    8.65    2.08
  19   0   4    9.86    1.77
 -19  19   4   11.50    1.80
   3  16  -4    2.97    1.20
  16 -19  -4    2.19    0.83
  16 -19  -4    2.55    1.04
  -3 -16   4    1.24    1.20
 -16  19   4    2.26    0.93
  13 -19  -4    4.25    1.11
  13 -19  -4    6.75    1.51
  -6 -13   4    8.19    1.71
  19  -6   4    6.72    1.43
 -13  19   4    5.24    1.16
   9  10  -4   -0.14    0.84
  10 -19  -4    1.52    0.80
  10 -19  -4    1.42    0.99
 -10  19   4    1.04    0.81
 -10  19   4    0.95    0.73
  -9 -10   4   -0.04    0.90
  19  -9   4    2.45    0.90
   7 -19  -4    5.37    1.51
  12   7  -4    7.29    1.67
   7 -19  -4    4.74    1.24
  -7  19   4    5.39    1.21
  19 -12   4    8.41    1.25
 -12  -7   4    6.17    1.37
  -7  19   4    5.93    1.47
   4 -19  -4   -0.29    1.02
  15   4  -4    0.95    0.95
 -19  15  -4    0.54    0.71
  -4  19   4    0.63    0.79
  -4  19   4   -0.77    0.75
  19 -15   4    0.51    0.56
   1 -19  -4    3.19    1.53
 -19  18  -4    6.49    1.21
  18   1  -4    4.00    1.26
  19 -18   4    8.50    1.29
  -1  19   4    5.27    1.31
  -1  19   4    1.35    0.94
  -2 -19  -4   22.19    3.10
 -19  21  -4   21.48    1.90
  21  -2  -4   15.85    2.04
  19 -21   4   16.16    2.09
   2  19   4   15.77    2.87
   2  19   4   12.88    2.17
  19 -21   4   14.45    1.65
  -5 -19  -4    7.68    2.26
  24  -5  -4    8.24    1.98
 -19  24  -4    8.62    1.56
  19 -24   4    7.95    1.88
   5  19   4    7.78    1.92
  27  -8  -4   11.23    2.25
 -19  27  -4   10.90    1.82
  -8 -19  -4   12.39    2.73
   8  19   4   12.28    2.66
  19 -27   4   10.44    1.87
  19 -27   4   11.67    2.36
  30 -11  -4    1.55    1.42
 -11 -19  -4    2.18    1.51
 -19  30  -4    0.44    1.00
  11  19   4    1.22    1.46
  19 -30   4    2.26    1.49
  19 -30   4    1.58    1.32
  11  19   4    1.93    1.73
 -19  33  -4   -0.16    0.99
 -14 -19  -4    0.00    1.42
  19 -33   4    0.86    1.77
  14  19   4   -0.53    1.23
  36 -17  -4    0.43    1.50
 -19  36  -4    0.18    1.10
 -17 -19  -4   -1.71    1.42
  19 -36   4    5.09    2.18
  17  19   4   -0.59    1.70
  36 -20  -4   -0.80    1.47
 -20 -16  -4   -0.15    1.49
 -16  36  -4    1.94    1.36
  20  16   4    0.73    1.50
  16 -36   4   -2.54    1.72
 -13  33  -4    8.19    1.81
  33 -20  -4    7.37    1.88
  20  13   4    4.93    1.92
  13 -33   4    1.51    1.82
 -10  30  -4    1.13    1.19
  30 -20  -4   -0.88    0.84
  10 -30   4   -0.59    1.38
  20  10   4    1.29    1.45
  -7  27  -4   17.08    2.55
  27 -20  -4   13.31    2.01
   7 -27   4   11.36    2.87
  20   7   4    9.69    2.45
  -4  24  -4    4.29    1.41
  -4  24  -4    1.39    1.47
  24 -20  -4    4.11    1.37
 -24  20   4    3.35    1.38
   4 -24   4    1.45    1.55
  20   4   4    0.85    1.45
  -1  21  -4    3.54    1.33
  21 -20  -4    2.13    0.95
  -1  21  -4    2.23    1.41
  20   1   4    3.09    1.24
   1 -21   4    2.14    1.61
 -21  20   4    4.25    1.23
  18 -20  -4    7.93    1.44
   2  18  -4    8.45    1.76
   2  18  -4    6.80    1.86
 -18  20   4   12.53    1.88
  -2 -18   4    9.08    2.18
   5  15  -4   12.41    2.11
  15 -20  -4   11.59    1.92
  15 -20  -4   13.40    1.86
  -5 -15   4   10.23    2.20
 -15  20   4   11.16    1.62
  12 -20  -4    1.38    1.03
  12 -20  -4    0.15    0.70
   8  12  -4    0.44    1.06
 -12  20   4   -0.47    0.56
  -8 -12   4    0.73    0.98
  20  -8   4    0.95    0.71
   9 -20  -4    1.72    1.07
   9 -20  -4    2.47    0.95
  11   9  -4    1.48    1.11
 -11  -9   4   -0.03    0.74
  20 -11   4    1.21    0.68
  -9  20   4   -0.19    0.89
  -9  20   4    0.92    0.78
  14   6  -4    0.72    1.07
   6 -20  -4    1.60    1.15
  -6  20   4    2.01    1.06
  -6  20   4    1.25    1.03
  20 -14   4    0.99    0.67
 -14  -6   4    1.65    0.89
   3 -20  -4   23.72    2.96
 -20  17  -4   21.57    1.89
  17   3  -4   20.11    2.41
  -3  20   4   22.38    2.24
  20 -17   4   20.93    1.67
   0 -20  -4    1.87    1.40
  20   0  -4    1.55    1.05
 -20  20  -4    0.41    0.72
  20 -20   4    0.25    0.67
   0  20   4    0.76    1.23
   0  20   4   -0.41    0.84
  -3 -20  -4   19.03    3.28
 -20  23  -4   20.38    1.96
   3  20   4   16.79    3.04
  20 -23   4   22.95    2.54
  20 -23   4   19.78    1.95
   3  20   4   19.33    2.60
  26  -6  -4    5.15    1.85
 -20  26  -4    4.57    1.30
  -6 -20  -4    4.86    1.88
  20 -26   4    4.96    1.33
  20 -26   4    5.57    1.80
   6  20   4    5.53    1.78
  29  -9  -4   10.94    2.17
  -9 -20  -4   11.46    2.78
 -20  29  -4    6.98    1.45
  20 -29   4    9.62    1.93
  20 -29   4    9.75    3.68
   9  20   4    8.31    2.54
   9  20   4    8.48    2.37
 -12 -20  -4   -2.39    1.19
  32 -12  -4    1.15    1.41
 -20  32  -4    3.34    1.26
  20 -32   4    1.00    1.57
  12  20   4   -0.17    1.19
  35 -15  -4   -1.37    1.57
 -15 -20  -4    5.60    1.96
 -20  35  -4    2.65    1.28
  15  20   4    4.97    2.04
  20 -35   4   -1.26    1.94
  35 -21  -4    3.64    1.51
 -14  35  -4    4.98    1.73
  21  14   4    6.62    2.56
  14 -35   4   -0.47    2.11
 -11  32  -4    1.30    1.25
  32 -21  -4   -0.33    1.16
  11 -32   4    2.18    2.10
  21  11   4    2.02    2.11
  -8  29  -4    3.07    1.36
  29 -21  -4    3.63    1.34
   8 -29   4    4.90    2.39
  21   8   4    0.70    1.52
  -5  26  -4    3.72    1.49
  26 -21  -4    0.61    1.10
   5 -26   4    2.31    1.82
  21   5   4    3.59    1.61
  -2  23  -4   -1.01    1.05
  23 -21  -4   -0.66    0.76
  -2  23  -4    1.12    1.22
  21   2   4    0.04    1.10
   2 -23   4    1.56    1.45
 -23  21   4    0.38    0.82
   1  20  -4    4.38    1.70
  20 -21  -4    2.99    1.08
   1  20  -4    3.99    1.50
 -20  21   4    3.80    1.24
  -1 -20   4    2.07    1.59
  21  -1   4    2.03    1.15
  17 -21  -4   13.38    1.75
  17 -21  -4   13.35    2.06
   4  17  -4   14.68    2.43
  -4 -17   4   12.54    2.52
 -17  21   4   12.90    1.71
   7  14  -4    6.78    1.85
  14 -21  -4    4.64    1.45
  14 -21  -4    5.47    1.21
  -7 -14   4    4.86    1.66
  21  -7   4    6.31    1.48
 -14  21   4    8.08    1.42
  11 -21  -4    2.67    1.02
  11 -21  -4    3.89    1.37
  10  11  -4    0.71    1.15
 -11  21   4    1.73    0.89
 -10 -11   4    1.15    1.04
  21 -10   4    1.49    0.81
   8 -21  -4    0.69    1.09
   8 -21  -4    2.79    1.02
  -8  21   4    1.62    1.03
  21 -13   4    0.03    0.67
  -8  21   4    1.40    0.88
 -13  -8   4    1.48    0.93
  16   5  -4    1.82    1.22
   5 -21  -4    1.49    1.25
  -5  21   4    3.82    1.19
  21 -16   4    5.91    1.12
  -5  21   4    3.11    1.29
  19   2  -4   20.71    2.56
 -21  19  -4   18.72    1.93
   2 -21  -4   15.78    2.87
  -2  21   4   23.57    2.92
  -2  21   4   21.91    2.40
  21 -19   4   15.54    1.63
  22  -1  -4    3.46    1.31
  -1 -21  -4    3.97    1.87
 -21  22  -4    8.05    1.45
   1  21   4    7.24    2.22
   1  21   4    5.53    1.68
  21 -22   4    4.67    1.15
  -4 -21  -4    1.95    1.71
 -21  25  -4    2.32    1.03
  25  -4  -4    1.15    1.51
  21 -25   4    2.92    1.50
   4  21   4    1.67    1.38
  28  -7  -4    0.54    1.31
  -7 -21  -4    1.21    1.51
 -21  28  -4    1.15    0.91
   7  21   4    1.27    1.36
  21 -28   4    1.54    1.46
  21 -28   4    0.35    1.00
 -10 -21  -4    1.18    1.49
  31 -10  -4    2.10    1.44
  21 -31   4    0.44    1.31
  10  21   4    2.07    1.32
  21 -31   4    2.90    1.61
 -13 -21  -4   -0.30    1.52
  34 -13  -4   -2.29    1.35
 -21  34  -4    1.10    1.14
  21 -34   4    1.96    1.96
  13  21   4    0.54    1.62
  34 -22  -4   -0.81    1.35
 -12  34  -4   -0.18    1.09
  12 -34   4    1.74    1.80
  22  12   4    0.40    1.30
  -9  31  -4    0.07    1.12
  31 -22  -4    2.08    1.37
   9 -31   4    0.07    1.75
  -6  28  -4   -0.66    0.92
  28 -22  -4    0.87    0.97
   6 -28   4    0.25    1.20
  22   6   4    0.52    1.50
  25 -22  -4   -0.05    0.77
  -3  25  -4   -0.04    1.34
  -3  25  -4   -0.96    1.00
   3 -25   4   -0.69    1.46
  22   3   4    3.11    1.42
 -25  22   4    0.29    0.94
   0  22  -4   24.80    5.07
  22 -22  -4   15.81    1.91
   0  22  -4   14.77    2.85
 -22  22   4   17.95    2.07
   0 -22   4   18.41    3.27
  22   0   4   16.82    2.48
  19 -22  -4    8.61    1.72
   3  19  -4    6.66    1.74
  19 -22  -4    7.87    2.27
   3  19  -4    6.55    2.18
 -19  22   4    8.62    1.65
  -3 -19   4    8.71    2.39
  16 -22  -4   23.37    2.47
   6  16  -4   22.46    2.62
  16 -22  -4   23.60    2.43
  22  -6   4   21.27    2.29
 -16  22   4   25.51    2.13
  -6 -16   4   25.59    3.12
   9  13  -4    2.58    1.48
  13 -22  -4    0.52    1.05
  22  -9   4    2.33    0.97
 -13  22   4    2.02    0.98
  -9 -13   4    3.55    1.35
  12  10  -4   13.49    2.44
  10 -22  -4   14.86    1.88
  10 -22  -4   15.57    2.57
  22 -12   4   11.95    1.55
 -12 -10   4   13.80    2.17
 -10  22   4   15.03    2.24
 -10  22   4   14.05    1.77
  15   7  -4    6.49    1.90
   7 -22  -4    6.45    1.94
 -15  -7   4    8.21    1.47
  22 -15   4   11.21    1.60
  -7  22   4    6.99    1.49
  -7  22   4   10.42    2.07
   4 -22  -4   -0.89    1.20
  18   4  -4   -1.49    0.90
  22 -18   4   -1.28    0.56
  -4  22   4    0.43    0.91
  -4  22   4    0.64    0.93
   1 -22  -4    5.18    2.04
  21   1  -4    3.85    1.48
 -22  21  -4    5.49    1.32
  -1  22   4    4.11    1.85
  22 -21   4    6.73    1.28
  24  -2  -4   -0.20    1.12
  -2 -22  -4    0.88    1.45
 -22  24  -4    0.92    0.82
  22 -24   4   -0.50    0.74
   2  22   4   -0.10    1.86
  22 -24   4   -1.25    0.97
   2  22   4    0.32    1.09
  27  -5  -4   -0.79    1.17
  -5 -22  -4    2.40    1.52
 -22  27  -4    0.36    0.85
  22 -27   4    0.82    1.00
   5  22   4    2.74    1.38
  22 -27   4    1.08    1.42
  30  -8  -4    3.47    1.65
 -22  30  -4    1.24    1.07
  -8 -22  -4    3.24    1.89
  22 -30   4    2.78    1.36
   8  22   4    2.94    1.70
   8  22   4   -0.36    1.73
  22 -30   4   -0.01    1.58
 -22  33  -4    1.39    1.13
 -11 -22  -4    2.13    1.73
  33 -11  -4    3.10    1.55
  22 -33   4    1.99    1.75
  11  22   4    1.18    1.48
 -10  33  -4    1.33    1.30
  33 -23  -4    2.80    1.35
  10 -33   4    2.28    2.08
  23  10   4    3.68    2.26
  30 -23  -4    5.88    1.65
  -7  30  -4    4.79    1.57
  23   7   4    4.07    2.05
   7 -30   4    4.41    2.18
  27 -23  -4   -0.08    0.81
  -4  27  -4   -0.11    0.92
  23   4   4    1.76    1.61
 -27  23   4    1.08    0.98
   4 -27   4   -1.36    1.22
  24 -23  -4    1.57    1.06
  -1  24  -4    1.23    1.49
  -1  24  -4    1.21    1.10
   1 -24   4    2.68    1.75
  23   1   4   -2.33    1.53
 -24  23   4    1.06    0.95
  21 -23  -4    2.15    1.03
  21 -23  -4   -0.08    0.79
   2  21  -4    1.69    1.29
   2  21  -4   -0.39    0.82
  -2 -21   4    0.65    1.31
 -21  23   4    0.15    0.86
  23  -2   4    1.36    1.05
   5  18  -4    5.13    1.84
   5  18  -4    6.75    1.80
  18 -23  -4    4.31    1.45
  18 -23  -4    7.54    1.56
  -5 -18   4    3.50    1.77
 -18  23   4    6.56    1.54
  23  -5   4    5.70    1.60
  15 -23  -4   10.62    2.02
   8  15  -4    7.73    2.14
  15 -23  -4   10.97    1.82
  23  -8   4    9.25    1.74
  -8 -15   4    9.03    2.07
 -15  23   4   10.29    1.77
  12 -23  -4    4.59    1.37
  12 -23  -4    3.80    1.61
  11  12  -4    5.51    1.68
 -12  23   4    5.44    1.47
  23 -11   4    6.06    1.39
 -11 -12   4    2.68    1.36
   9 -23  -4    1.28    1.10
   9 -23  -4    0.23    1.19
  14   9  -4    0.06    1.19
  -9  23   4    0.40    0.84
  23 -14   4    2.53    1.00
 -14  -9   4    2.21    1.08
  -9  23   4    0.49    1.05
  17   6  -4    1.59    1.35
   6 -23  -4   -1.81    0.92
  -6  23   4   -0.98    0.63
  -6  23   4    1.12    1.00
  23 -17   4    0.68    0.70
   3 -23  -4   12.75    2.72
 -23  20  -4   21.54    2.10
  -3  23   4   18.56    3.12
  23 -20   4   19.09    1.86
  -3  23   4   19.71    3.44
  23   0  -4    1.58    1.37
   0 -23  -4    3.25    1.82
 -23  23  -4    4.14    1.24
   0  23   4    4.09    1.61
  23 -23   4    3.32    1.13
  -3 -23  -4    1.12    1.56
 -23  26  -4    0.78    0.84
   3  23   4    0.64    1.09
  23 -26   4   -1.93    0.95
  23 -26   4   -1.05    0.79
  29  -6  -4    4.38    1.64
  -6 -23  -4    1.39    1.78
 -23  29  -4    0.90    0.95
  23 -29   4    3.25    1.43
  23 -29   4    1.93    1.47
   6  23   4    2.26    1.82
   6  23   4    2.50    1.59
  32  -9  -4    4.10    1.79
 -23  32  -4    0.41    0.96
  -9 -23  -4    0.73    1.85
  23 -32   4   -1.04    1.32
  23 -32   4   -2.85    1.22
   9  23   4    0.24    1.41
 -12 -23  -4    1.56    1.65
  12  23   4    1.35    1.59
  23 -35   4    2.79    1.75
 -11  35  -4    1.74    1.36
  35 -24  -4    1.72    1.79
  11 -35   4   -1.27    1.75
  32 -24  -4    0.71    1.11
  -8  32  -4   -1.63    1.02
  24   8   4    0.06    2.10
   8 -32   4    0.37    1.68
  -5  29  -4    2.09    1.43
  29 -24  -4   -0.41    0.93
  24   5   4   -2.34    1.38
   5 -29   4    2.91    1.93
  26 -24  -4   -0.22    0.89
  -2  26  -4    0.22    1.05
  -2  26  -4   -0.15    1.96
   2 -26   4   -1.91    1.15
 -26  24   4   -0.10    0.91
  24   2   4    0.88    1.37
   1  23  -4    1.33    1.23
  23 -24  -4    1.19    0.94
  -1 -23   4    1.27    1.53
  24  -1   4    2.27    1.30
 -23  24   4    1.47    1.10
   4  20  -4    1.54    1.17
  20 -24  -4    2.48    1.42
  20 -24  -4    3.80    1.22
  -4 -20   4    1.36    1.58
 -20  24   4    3.01    1.25
  17 -24  -4   24.70    2.74
  17 -24  -4   20.36    2.10
   7  17  -4   18.06    3.19
   7  17  -4   22.30    2.81
  24  -7   4   21.53    2.30
 -17  24   4   21.67    2.12
  -7 -17   4   16.77    2.96
  14 -24  -4    0.22    0.85
  10  14  -4    1.85    1.42
  14 -24  -4    1.16    1.25
  24 -10   4    1.13    1.04
 -14  24   4    2.42    1.17
 -10 -14   4    1.09    1.35
  11 -24  -4    4.09    1.33
  11 -24  -4    2.58    1.42
  13  11  -4    2.16    1.50
 -11  24   4    1.64    1.04
  24 -13   4    3.18    1.10
 -13 -11   4    3.03    1.23
   8 -24  -4    0.08    1.08
  16   8  -4    0.06    1.11
  24 -16   4   -1.58    0.63
 -16  -8   4   -0.58    0.73
  -8  24   4   -0.50    0.78
  19   5  -4    7.57    2.02
   5 -24  -4    7.91    2.19
  24 -19   4   10.00    1.65
  -5  24   4    9.30    2.28
  -5  24   4    7.57    2.09
  22   2  -4   -1.16    1.08
   2 -24  -4   -0.04    1.33
 -24  22  -4    0.14    0.79
  -2  24   4    0.55    1.06
  24 -22   4    0.05    0.74
  -2  24   4   -0.15    1.23
 -24  25  -4    0.73    0.92
  -1 -24  -4    1.84    1.51
   1  24   4   -0.28    1.44
  24 -25   4   -0.77    0.73
   1  24   4    1.09    1.16
  -4 -24  -4    1.43    1.71
 -24  28  -4    0.47    0.82
  28  -4  -4    2.47    1.33
  24 -28   4    1.01    1.07
  24 -28   4   -0.31    1.27
   4  24   4    1.34    1.39
   4  24   4    0.25    1.65
  31  -7  -4   -1.20    1.49
  -7 -24  -4    1.17    1.63
 -24  31  -4    0.35    1.18
  24 -31   4    0.16    1.28
   7  24   4   -0.68    1.25
  24 -31   4   -1.04    1.12
 -10 -24  -4    0.49    1.84
 -24  34  -4   -0.49    1.03
  34 -10  -4    0.62    1.74
  10  24   4    1.11    1.62
  24 -34   4   -3.52    1.66
  24 -34   4   -2.32    1.47
  34 -25  -4    4.29    1.84
  -9  34  -4    3.94    1.76
   9 -34   4    4.91    2.17
  31 -25  -4    1.10    1.21
  -6  31  -4   -0.92    1.12
  25   6   4   -0.71    1.88
   6 -31   4    0.44    1.80
  -3  28  -4    1.55    1.27
  28 -25  -4    2.73    1.23
  25   3   4    3.81    1.80
   3 -28   4    2.06    1.77
 -28  25   4    0.40    1.10
  25 -25  -4    0.32    1.01
   0  25  -4    0.58    1.06
   0  25  -4   -1.15    2.05
 -25  25   4    0.83    1.06
   0 -25   4    2.62    1.98
  25   0   4    0.99    1.34
  22 -25  -4    2.13    1.08
   3  22  -4    0.04    1.00
  22 -25  -4   -0.74    0.86
  -3 -22   4   -1.97    1.22
 -22  25   4    1.15    1.00
   6  19  -4   -1.08    0.99
  19 -25  -4    0.29    0.94
  19 -25  -4   -0.60    0.87
  -6 -19   4   -2.09    1.10
 -19  25   4    0.00    0.77
  25  -6   4    1.24    1.07
   9  16  -4    1.09    1.26
   9  16  -4    3.70    1.73
  16 -25  -4    4.39    1.32
  16 -25  -4    0.68    1.23
 -16  25   4    2.17    1.02
  -9 -16   4    1.85    1.54
  25  -9   4    3.61    1.27
  12  13  -4    6.19    2.01
  13 -25  -4    6.91    1.99
  13 -25  -4    9.48    1.82
 -13  25   4    7.25    1.64
 -12 -13   4    5.23    1.65
  25 -12   4    4.94    1.26
  10 -25  -4    8.79    2.39
  15  10  -4    9.85    2.36
  10 -25  -4   10.23    1.89
  25 -15   4   10.65    1.68
 -15 -10   4   10.82    1.91
 -10  25   4    9.97    1.89
   7 -25  -4    0.57    1.62
  18   7  -4   -0.41    1.08
  25 -18   4    1.65    0.90
  -7  25   4    0.44    1.39
  -7  25   4   -1.61    0.92
  21   4  -4    0.71    1.37
   4 -25  -4    1.71    1.69
  -4  25   4    1.14    1.65
  25 -21   4    2.61    1.06
  -4  25   4    2.53    1.41
  24   1  -4    1.93    1.38
   1 -25  -4    2.98    1.67
 -25  24  -4    0.41    0.88
  -1  25   4    0.20    0.98
  25 -24   4    2.22    1.15
  27  -2  -4    2.94    1.56
  -2 -25  -4    1.69    1.47
 -25  27  -4   -1.37    0.80
  27  -2  -4    4.10    1.52
   2  25   4    0.62    1.62
  25 -27   4    0.45    0.96
   2  25   4   -0.80    1.12
  -5 -25  -4    0.68    1.55
  30  -5  -4    2.54    1.74
 -25  30  -4   -0.72    0.82
  25 -30   4    1.45    1.54
  25 -30   4   -1.72    1.11
   5  25   4   -0.72    1.15
 -25  33  -4    0.93    1.21
  -8 -25  -4   -0.94    1.69
  33  -8  -4    2.60    2.01
  25 -33   4    1.53    1.65
  25 -33   4    1.33    1.53
   8  25   4    1.80    1.69
  -7  33  -4    1.35    1.39
  33 -26  -4    0.85    1.41
  26   7   4    1.87    2.40
   7 -33   4   -3.05    1.55
  -4  30  -4    0.47    1.19
  30 -26  -4   -0.43    1.12
   4 -30   4    2.15    1.77
  26   4   4   -0.23    1.74
  -1  27  -4    1.90    1.34
  27 -26  -4    2.53    1.16
  -1  27  -4    3.05    1.72
   1 -27   4    2.74    1.90
 -27  26   4    0.10    0.99
  26   1   4   -1.06    1.27
   2  24  -4   -0.02    1.01
  24 -26  -4   -0.84    0.87
   2  24  -4   -0.14    1.51
  -2 -24   4    3.52    1.91
 -24  26   4    0.03    0.90
  21 -26  -4    5.41    1.60
   5  21  -4    2.08    1.42
  21 -26  -4    3.31    1.24
  -5 -21   4   -0.36    1.38
 -21  26   4    1.76    1.13
  26  -5   4    0.31    1.29
  18 -26  -4   -0.17    1.12
   8  18  -4    0.09    1.29
  18 -26  -4    0.73    0.92
   8  18  -4    0.10    1.23
  -8 -18   4    1.19    1.23
  26  -8   4   -0.12    0.92
 -18  26   4    1.91    1.09
  15 -26  -4    5.35    1.55
  15 -26  -4    4.35    1.76
  11  15  -4    1.43    1.53
 -15  26   4    4.86    1.35
 -11 -15   4    6.40    1.84
  26 -11   4    4.77    1.35
  12 -26  -4   20.99    2.45
  14  12  -4   18.79    3.08
  26 -14   4   18.26    3.32
 -12  26   4   17.95    2.26
 -14 -12   4   20.34    2.57
  17   9  -4    0.31    1.37
   9 -26  -4    2.34    1.40
 -17  -9   4    2.17    1.08
  -9  26   4   -0.32    0.81
  -9  26   4   -0.17    1.52
  26 -17   4    2.38    1.00
   6 -26  -4    3.53    1.95
  20   6  -4    5.55    1.99
  -6  26   4    3.88    1.68
  -6  26   4    2.50    1.34
  26 -20   4    4.55    1.22
  23   3  -4   -1.34    1.16
   3 -26  -4    1.39    1.61
  26 -23   4    1.85    0.90
  -3  26   4    0.50    1.09
 -26  26  -4   -0.10    0.98
   0 -26  -4   -1.55    1.33
  26   0  -4    1.97    1.53
   0  26   4    1.84    1.66
  26 -26   4    1.58    1.03
   0  26   4    0.28    1.24
  -3 -26  -4    2.96    1.85
  29  -3  -4    4.26    1.91
  29  -3  -4    2.91    1.67
 -26  29  -4    0.00    0.84
  26 -29   4   -1.96    1.04
   3  26   4    0.90    1.27
  26 -29   4    0.55    1.17
 -26  32  -4    1.79    1.04
  32  -6  -4    1.28    2.05
  -6 -26  -4    2.02    1.95
  26 -32   4    1.72    1.63
   6  26   4    2.54    1.58
  26 -32   4    1.27    1.51
  -5  32  -4   -0.17    1.16
  32 -27  -4   -0.07    1.33
   5 -32   4   -1.88    1.54
  27   5   4   -5.19    2.02
  -2  29  -4   -0.70    1.15
  29 -27  -4    0.82    1.21
   2 -29   4    1.20    1.78
  27   2   4    0.26    1.69
 -29  27   4    4.46    1.59
   1  26  -4    1.45    1.25
  26 -27  -4    0.76    0.95
   1  26  -4    3.52    1.81
  -1 -26   4   -2.66    1.39
 -26  27   4    0.58    1.28
  27  -1   4    1.77    1.52
   4  23  -4   -0.40    1.04
  23 -27  -4   -0.91    0.95
  23 -27  -4    1.79    1.15
   4  23  -4   -1.21    1.35
  -4 -23   4    1.74    1.65
 -23  27   4    0.47    0.90
  27  -4   4   -0.57    1.15
   7  20  -4   15.37    2.88
  20 -27  -4   16.90    2.38
  20 -27  -4   16.53    2.74
 -20  27   4   11.72    1.98
  27  -7   4   15.47    2.38
  -7 -20   4   13.10    2.71
  17 -27  -4    8.98    1.78
  10  17  -4    9.30    2.49
  17 -27  -4   10.46    2.41
  10  17  -4    8.27    2.13
  27 -10   4    8.96    1.88
 -10 -17   4    6.36    2.11
 -17  27   4   10.58    1.86
  13  14  -4    0.67    1.31
  14 -27  -4    0.99    1.11
  14 -27  -4    2.36    1.49
 -13 -14   4   -2.16    0.98
 -14  27   4   -0.59    0.84
  27 -13   4    0.22    0.83
  11 -27  -4   23.64    3.35
  16  11  -4   27.21    3.48
 -16 -11   4   20.82    2.46
 -11  27   4   23.26    2.61
  27 -16   4   20.72    2.11
   8 -27  -4   13.76    2.92
  19   8  -4   10.13    2.45
  27 -19   4   15.05    2.64
  -8  27   4   12.18    2.42
  -8  27   4   16.12    2.52
  22   5  -4    1.31    1.34
   5 -27  -4   -0.02    1.43
  27 -22   4    2.08    0.97
  -5  27   4    1.09    0.94
  25   2  -4    0.66    1.31
   2 -27  -4   -0.30    1.43
 -27  25  -4    1.88    0.92
  27 -25   4    0.53    0.93
  -2  27   4    0.35    1.08
  -2  27   4   -0.15    1.47
  -1 -27  -4   -1.50    1.39
  28  -1  -4    4.33    1.75
 -27  28  -4    2.34    1.16
  27 -28   4    2.35    1.18
   1  27   4    3.11    2.95
   1  27   4    1.18    1.34
  31  -4  -4   -0.87    2.08
  -4 -27  -4    2.10    1.76
  27 -31   4   -2.11    1.66
   4  27   4    0.22    1.34
  27 -31   4   -0.90    1.27
  -7 -27  -4   -0.84    1.88
 -27  34  -4    1.25    1.23
  27 -34   4    2.09    1.86
   7  27   4    0.19    1.62
  27 -34   4    1.25    1.70
  31 -28  -4    2.39    1.44
  -3  31  -4   -0.58    1.33
  28   3   4    2.90    2.19
   3 -31   4   -1.60    1.78
   0  28  -4    1.20    1.36
  28 -28  -4    0.26    1.19
  28   0   4   -3.08    1.49
 -28  28   4    3.06    1.34
   0 -28   4   -1.74    1.54
   3  25  -4    1.04    1.59
  25 -28  -4    1.02    1.19
   3  25  -4   -0.86    1.02
  25 -28  -4   -0.33    0.99
  -3 -25   4    0.96    1.62
 -25  28   4   -0.10    1.08
  28  -3   4    5.12    2.64
   6  22  -4   -1.65    1.09
  22 -28  -4   -1.25    1.02
  22 -28  -4    0.26    1.15
  -6 -22   4   -1.10    1.22
  28  -6   4    0.49    1.17
 -22  28   4    0.18    0.94
  19 -28  -4    2.57    1.44
   9  19  -4    1.22    1.54
  19 -28  -4    1.13    1.21
   9  19  -4    3.09    2.64
  -9 -19   4    1.43    1.46
 -19  28   4    2.18    1.23
  28  -9   4   -0.23    1.01
  16 -28  -4    2.30    1.24
  12  16  -4    4.60    1.92
  16 -28  -4    2.53    1.40
  28 -12   4    0.26    0.99
 -16  28   4    4.08    2.13
 -12 -16   4    2.68    2.48
  13 -28  -4    9.81    2.08
  15  13  -4    8.87    2.47
  13 -28  -4    6.32    2.05
 -13  28   4   10.62    2.00
  28 -15   4   10.52    1.82
 -15 -13   4    6.70    1.89
  18  10  -4   -0.38    1.38
  10 -28  -4    0.63    1.46
  28 -18   4    0.60    0.91
 -10  28   4    2.22    1.33
 -18 -10   4    0.79    1.08
  21   7  -4    1.01    1.45
   7 -28  -4    0.62    1.60
  28 -21   4    0.65    0.92
  -7  28   4    0.83    1.12
  -7  28   4    2.45    1.49
   4 -28  -4   -0.07    1.46
  24   4  -4   -1.97    1.20
  28 -24   4   -0.60    0.81
  -4  28   4   -0.59    1.61
  -4  28   4    0.79    1.14
 -28  27  -4    0.92    1.01
   1 -28  -4    3.68    2.07
  27   1  -4    1.49    1.83
  28 -27   4    1.74    1.12
  -1  28   4   -1.25    1.60
  -1  28   4    1.14    1.29
  30  -2  -4   -0.39    1.85
 -28  30  -4    2.62    1.20
  -2 -28  -4    2.32    1.73
  28 -30   4    4.71    1.55
   2  28   4    2.21    1.66
 -28  33  -4    0.90    1.29
  -5 -28  -4   -3.07    1.75
   5  28   4    2.36    1.60
  28 -33   4    2.37    1.59
  28 -33   4    0.45    1.70
  -4  33  -4    2.50    1.58
  33 -29  -4    0.97    1.85
  29   4   4    2.70    2.80
   4 -33   4   -1.21    1.91
  30 -29  -4    1.35    1.43
  -1  30  -4    1.22    1.45
   1 -30   4   -0.68    1.80
  29   1   4    2.28    2.12
 -30  29   4    0.46    1.34
   2  27  -4    0.72    1.29
  27 -29  -4    1.91    1.28
  29  -2   4    2.28    1.71
 -27  29   4    2.74    1.29
  -2 -27   4    3.06    2.05
   5  24  -4    1.65    1.86
   5  24  -4    2.24    1.47
  24 -29  -4    1.45    1.19
  24 -29  -4   -1.25    1.06
  -5 -24   4    1.26    1.68
 -24  29   4    0.11    1.03
  29  -5   4    1.69    1.45
   8  21  -4    5.91    2.00
   8  21  -4    2.78    1.77
  21 -29  -4    3.95    1.69
 -21  29   4    4.42    1.44
  -8 -21   4    3.45    2.01
  29  -8   4    4.08    1.65
  18 -29  -4   13.58    2.24
  11  18  -4    8.54    2.21
  18 -29  -4   13.39    2.70
  11  18  -4   11.86    2.56
 -18  29   4   12.85    2.09
 -11 -18   4    8.32    2.45
  29 -11   4   13.39    2.23
  15 -29  -4    9.73    2.32
  15 -29  -4    8.33    1.98
  14  15  -4    6.29    2.60
  29 -14   4    9.82    1.77
 -15  29   4    4.45    1.48
 -14 -15   4    8.38    2.08
  12 -29  -4    0.62    1.55
  17  12  -4    3.71    1.80
 -17 -12   4    1.44    1.08
  29 -17   4    1.34    1.01
 -12  29   4    2.49    1.14
  20   9  -4    4.52    2.11
   9 -29  -4   11.58    2.75
  29 -20   4   12.28    1.88
  -9  29   4    8.28    2.06
   6 -29  -4    4.76    1.95
  23   6  -4    1.01    1.78
  29 -23   4    0.36    0.93
  -6  29   4    0.24    1.43
  -6  29   4    3.34    1.49
  26   3  -4    1.64    1.71
   3 -29  -4    0.63    2.01
  -3  29   4    4.13    2.11
  -3  29   4   -0.09    1.15
  29 -26   4   -0.22    0.94
  29   0  -4    1.26    1.98
   0 -29  -4    3.92    2.10
 -29  29  -4    2.05    1.13
  29 -29   4    0.31    1.12
   0  29   4    2.61    1.62
 -29  32  -4    1.40    1.35
  32  -3  -4    4.55    2.23
  -3 -29  -4    2.65    2.08
   3  29   4   -0.46    1.47
  29 -32   4    0.81    1.88
  29 -32   4    6.97    1.77
  32 -30  -4    2.88    2.62
  -2  32  -4    0.54    1.57
   2 -32   4    3.27    2.33
  30   2   4   -8.25    3.79
  29 -30  -4    0.49    1.50
   1  29  -4    2.79    1.64
  29 -30  -4    3.74    1.58
  30  -1   4   -0.33    1.93
  -1 -29   4    8.19    2.67
 -29  30   4    2.98    1.57
  26 -30  -4    2.49    1.49
   4  26  -4   -0.04    1.17
  26 -30  -4   -0.40    1.17
  -4 -26   4    0.36    1.58
  30  -4   4   -1.14    1.58
 -26  30   4   -0.54    0.87
   7  23  -4    7.43    2.18
  23 -30  -4    4.01    1.62
  23 -30  -4    0.77    1.43
  30  -7   4    4.96    1.66
 -23  30   4    2.87    1.43
  -7 -23   4    2.09    2.02
  20 -30  -4    0.75    1.26
  10  20  -4    0.14    1.67
  10  20  -4   -1.32    1.16
  20 -30  -4   -1.29    1.23
  30 -10   4   -1.67    1.09
 -20  30   4   -2.32    0.85
 -10 -20   4   -1.80    1.26
  13  17  -4    0.62    1.46
  17 -30  -4    1.60    1.25
  17 -30  -4    2.21    1.33
  13  17  -4   -0.91    1.14
 -13 -17   4   -1.11    1.19
 -17  30   4   -0.28    1.03
  30 -13   4   -2.03    0.98
  14 -30  -4    4.15    1.98
  16  14  -4    2.37    1.84
 -14  30   4    0.29    1.09
 -16 -14   4    1.02    1.29
  30 -16   4    2.04    1.21
  19  11  -4    1.05    1.66
  11 -30  -4   -2.45    1.35
 -11  30   4    1.20    1.22
  30 -19   4    2.76    1.22
  22   8  -4    1.43    1.69
   8 -30  -4    4.08    1.93
  30 -22   4    2.14    1.15
   5 -30  -4    1.14    1.74
  25   5  -4    2.03    1.77
  -5  30   4   -0.50    1.25
  30 -25   4   -0.88    0.87
  -5  30   4    1.28    1.62
   2 -30  -4   -0.93    1.71
  28   2  -4    0.52    1.96
  30 -28   4   -1.00    1.08
  -2  30   4    0.44    1.34
  -1 -30  -4    1.29    1.83
 -30  31  -4    1.59    1.27
  31  -1  -4   -2.53    1.97
   1  30   4    2.67    1.74
  30 -31   4    4.33    1.58
  31 -31  -4   -0.85    2.67
   0  31  -4    2.52    1.67
 -31  31   4   -0.82    1.29
   0 -31   4    1.00    2.29
  31   0   4    6.36    2.55
  28 -31  -4    5.00    1.63
   3  28  -4   -1.75    1.23
  31  -3   4   -3.63    1.58
  -3 -28   4   -1.77    1.90
  31  -3   4    0.26    1.77
 -28  31   4    0.59    1.27
  25 -31  -4    3.37    1.87
  25 -31  -4    0.71    1.39
   6  25  -4    1.93    1.47
  31  -6   4   -2.04    1.68
 -25  31   4   -0.89    0.97
  -6 -25   4    1.38    2.07
   9  22  -4    2.36    1.62
  22 -31  -4   -0.07    1.42
  22 -31  -4    4.63    1.52
 -22  31   4    2.08    1.20
  31  -9   4    2.22    1.40
  -9 -22   4    2.19    1.80
  12  19  -4    1.28    1.55
  19 -31  -4    0.12    1.50
  12  19  -4    0.57    1.65
  19 -31  -4    1.47    1.40
 -19  31   4    2.50    1.33
 -12 -19   4   -1.22    1.40
  31 -12   4    2.15    1.35
  16 -31  -4   -1.74    1.43
  16 -31  -4   -0.97    1.22
  15  16  -4   -1.03    1.65
  31 -15   4    0.53    0.96
 -16  31   4   -1.86    0.78
 -15 -16   4    1.28    1.45
  18  13  -4    1.41    1.60
  13 -31  -4    1.87    1.68
 -18 -13   4    4.29    1.50
 -13  31   4   -0.68    1.11
  31 -18   4    2.56    1.15
  10 -31  -4    2.46    1.80
  21  10  -4   -0.54    1.77
 -10  31   4    1.43    1.36
  31 -21   4    2.15    0.94
  24   7  -4    0.98    2.93
   7 -31  -4   -0.29    1.67
  31 -24   4    2.17    1.16
  -7  31   4   -0.25    1.11
  27   4  -4    0.43    1.94
   4 -31  -4    0.48    1.93
  -4  31   4   -1.83    1.17
  31 -27   4   -1.06    1.05
   1 -31  -4    3.97    2.22
  30   1  -4    2.30    2.25
  -1  31   4    3.10    1.79
  31 -30   4    0.53    1.18
  30 -32  -4   -1.50    1.48
   2  30  -4   -0.86    1.52
 -30  32   4    1.10    1.32
  -2 -30   4   -1.01    2.08
  27 -32  -4    3.01    1.69
   5  27  -4   -0.38    1.56
  27 -32  -4   -0.77    1.52
 -27  32   4   -0.03    1.01
  32  -5   4    1.67    1.75
  -5 -27   4    1.46    1.88
  24 -32  -4    2.96    1.51
  24 -32  -4    1.11    1.46
   8  24  -4    2.23    1.47
  -8 -24   4   -0.61    1.59
 -24  32   4    1.00    1.12
  32  -8   4    0.41    2.64
  11  21  -4    3.19    1.73
  21 -32  -4    2.54    1.55
  21 -32  -4   -1.26    1.54
  32 -11   4    1.96    1.26
 -11 -21   4    1.82    1.69
 -21  32   4    0.84    1.02
  18 -32  -4    3.53    1.71
  18 -32  -4    3.08    2.13
  14  18  -4    7.31    2.45
 -14 -18   4    4.69    1.85
  32 -14   4    3.63    1.47
 -18  32   4    2.88    1.31
  17  15  -4   -0.87    1.63
  15 -32  -4    1.53    1.76
 -17 -15   4    3.46    1.92
  32 -17   4    3.80    1.38
 -15  32   4    0.92    1.14
  12 -32  -4   -0.41    1.58
  20  12  -4    0.14    1.61
 -12  32   4    1.13    1.18
  32 -20   4   -0.45    0.97
   9 -32  -4    0.30    1.96
  23   9  -4    2.04    1.98
  32 -23   4    0.68    1.08
  -9  32   4    0.63    1.28
  26   6  -4    2.91    2.20
   6 -32  -4   -0.45    1.90
  -6  32   4    3.30    1.59
  32 -26   4    1.24    1.14
  29   3  -4   -1.65    2.26
   3 -32  -4    5.02    2.22
  -3  32   4    2.60    1.62
  32 -29   4    0.50    1.17
   4  29  -4   -0.07    1.56
  29 -33  -4   -1.26    1.64
  29 -33  -4    1.18    1.85
  33  -4   4    3.63    2.24
  -4 -29   4    3.06    2.38
 -29  33   4    2.26    1.52
   7  26  -4    2.61    1.68
  26 -33  -4   -0.72    1.53
  -7 -26   4    5.05    2.09
  33  -7   4   -0.13    1.60
 -26  33   4    1.48    1.33
  10  23  -4    1.52    1.65
  23 -33  -4   -3.30    1.51
  23 -33  -4    1.63    2.80
 -23  33   4   -0.19    1.11
 -10 -23   4   -1.31    1.51
  20 -33  -4    3.53    2.30
  13  20  -4    3.59    2.06
  20 -33  -4    6.24    2.27
  33 -13   4    5.90    1.82
 -13 -20   4    4.24    1.89
 -20  33   4    3.37    1.35
  17 -33  -4    2.64    1.84
  16  17  -4    0.92    1.41
 -17  33   4    0.27    1.10
  33 -16   4   -1.76    1.16
 -16 -17   4   -0.33    1.40
  14 -33  -4   -1.14    1.58
 -19 -14   4   -1.52    1.02
  33 -19   4   -1.13    1.00
 -14  33   4    0.72    1.03
  22  11  -4    0.35    2.03
  11 -33  -4    5.95    2.18
 -11  33   4    1.24    1.34
  33 -22   4    3.07    1.21
  25   8  -4    4.62    2.39
   8 -33  -4   -4.97    2.10
  33 -25   4    4.79    1.51
  -8  33   4    1.68    1.42
  28   5  -4    1.76    2.38
   5 -33  -4    6.15    2.40
  33 -28   4    1.67    1.44
  -5  33   4    2.57    1.71
  25 -34  -4    4.56    2.12
   9  25  -4    4.99    2.09
  25 -34  -4    5.27    2.12
  34  -9   4    1.97    1.82
 -25  34   4    1.78    1.52
  -9 -25   4    3.29    2.09
  12  22  -4    0.75    1.82
  22 -34  -4    0.61    1.51
  22 -34  -4    2.67    1.76
 -12 -22   4    0.31    1.56
 -22  34   4    1.01    1.12
  15  19  -4    4.68    2.12
  19 -34  -4    1.29    1.91
  34 -15   4    2.19    1.47
 -19  34   4    6.44    1.63
 -15 -19   4    5.04    1.96
  16 -34  -4    1.48    2.01
  18  16  -4   -0.22    1.58
  34 -18   4    0.52    1.27
 -18 -16   4    1.90    1.45
 -16  34   4    1.76    1.31
  13 -34  -4    0.75    1.96
  34 -21   4    1.80    1.28
 -13  34   4    4.08    1.44
  10 -34  -4   -3.13    1.59
  34 -24   4   -1.75    1.06
 -10  34   4   -0.70    1.34
   7 -34  -4    1.20    2.25
  34 -27   4    2.24    1.32
  -7  34   4   -1.96    1.31
  24 -35  -4    1.37    1.73
  24 -35  -4    1.22    1.70
 -24  35   4    3.83    1.46
 -11 -24   4   -0.03    1.89
  35 -11   4    1.82    1.82
  14  21  -4    3.31    1.76
  21 -35  -4    4.41    2.03
  21 -35  -4    1.72    2.09
  35 -14   4    3.57    1.87
 -21  35   4    2.21    1.48
 -14 -21   4    1.47    1.85
  17  18  -4   -1.00    1.34
  18 -35  -4   -1.47    1.59
 -18  35   4    0.56    1.19
  35 -17   4   -1.96    1.15
 -17 -18   4    1.50    1.67
  15 -35  -4    1.52    1.82
  35 -20   4    1.68    1.21
 -15  35   4    1.81    1.52
  12 -35  -4   -1.66    1.69
 -12  35   4    4.35    1.60
  35 -23   4    0.83    1.25
  16  20  -4   -1.19    1.79
  20 -36  -4   -2.38    1.64
 -20  36   4    2.44    1.38
 -16 -20   4    2.17    1.60
  36 -16   4   -1.87    1.53
  17 -36  -4    4.70    2.32
  19  17  -4    9.93    2.51
  36 -19   4    2.91    1.51
 -19 -17   4   -0.02    1.45
   1  -1   5    0.11    0.20
   2  -2  -5    0.09    0.16
  -2   0  -5    0.09    0.10
   2  -2  -5    0.34    0.21
   2   0   5    0.34    0.16
   2   0   5    0.21    0.18
  -2   2   5   -0.05    0.14
  -2   2   5    0.46    0.17
   3  -1  -5   64.63    1.64
   3  -1  -5   60.61    1.28
   1   2   5   63.76    1.52
  -3   1   5   62.12    1.64
   1   2   5   59.31    1.69
   4  -3  -5    0.97    0.45
  -3  -1  -5    0.88    0.32
   3   1   5    0.81    0.36
  -4   3   5    0.93    0.35
   1  -3  -5   61.47    1.54
   1  -3  -5   66.02    1.79
  -1   3   5   64.56    1.55
  -2  -3  -5   26.94    1.36
   5  -2  -5   30.56    1.33
  -3   5  -5   29.86    0.94
   2   3   5   27.63    1.46
   2   3   5   31.82    1.28
   3  -5   5   29.98    0.96
  -5   2   5   29.94    1.33
  -4  -2  -5   91.76    2.37
  -2   6  -5   89.92    2.18
   6  -4  -5   88.90    2.34
   2  -6   5   90.53    2.83
  -6   4   5   92.64    2.42
   4   2   5   88.93    2.56
   3  -4  -5    0.83    0.40
  -1  -3   5    0.94    0.44
  -3   4   5    1.32    0.39
  -3   4   5    0.94    0.34
   0  -4  -5    0.08    0.26
   4   0  -5    0.59    0.37
   0  -4  -5    0.30    0.43
  -4   0   5   -0.06    0.23
   0   4   5    0.09    0.28
  -4   0   5    0.27    0.31
   0   4   5    0.14    0.38
  -4   7  -5   22.00    1.01
  -3  -4  -5   20.32    1.52
   7  -3  -5   21.34    1.31
   3   4   5   21.91    1.65
   4  -7   5   17.92    1.22
   8  -5  -5    6.60    0.92
  -5  -3  -5    6.37    0.90
  -3   8  -5    5.45    0.72
  -8   5   5    6.42    0.92
   5   3   5    4.30    0.92
   3  -8   5    6.76    1.09
   5  -5  -5    0.28    0.40
   0   5  -5    0.91    0.58
  -5   5   5    1.18    0.49
   5   0   5    0.45    0.37
   0  -5   5    0.48    0.57
   2  -5  -5   30.99    1.52
   2  -5  -5   30.21    1.24
   3   2  -5   28.95    1.84
  -3  -2   5   30.75    1.49
  -2   5   5   29.42    1.81
  -2   5   5   31.03    1.24
  -1  -5  -5    5.29    0.92
  -5   6  -5    6.71    0.56
  -1  -5  -5    6.29    0.87
   5  -6   5    6.34    0.56
   1   5   5    7.42    0.88
   1   5   5    5.27    0.98
   9  -4  -5   90.99    2.81
  -5   9  -5   93.76    2.38
  -4  -5  -5   91.82    3.11
   4   5   5   90.01    3.32
   5  -9   5   96.43    3.16
   5  -9   5   94.45    2.45
  10  -6  -5    4.16    0.83
  -4  10  -5    3.57    0.70
  -6  -4  -5    2.96    0.80
   6   4   5    3.66    0.94
   4 -10   5    2.01    0.88
 -10   6   5    4.19    0.95
  -6  -1  -5   23.06    1.08
  -1   7  -5   22.11    1.66
   7  -6  -5   22.62    1.25
   6   1   5   21.42    1.28
  -7   6   5   22.49    1.27
   1  -7   5   24.25    1.75
   4  -6  -5   94.50    2.63
   4  -6  -5   89.68    2.32
  -2  -4   5   86.96    2.89
  -4   6   5   87.83    2.54
  -4   6   5   94.70    2.34
   1  -6  -5    5.37    0.96
   5   1  -5    4.24    0.89
   1  -6  -5    7.04    0.85
  -1   6   5    6.43    0.84
  -5  -1   5    5.34    0.78
  -1   6   5    5.54    0.95
  -2  -6  -5   23.46    1.72
  -6   8  -5   21.12    0.97
   2   6   5   19.92    1.34
   2   6   5   21.48    1.76
   6  -8   5   20.40    1.23
  -5  -6  -5   13.31    1.50
  -6  11  -5    9.97    0.94
  11  -5  -5   10.54    1.20
   6 -11   5   12.08    1.04
   6 -11   5   12.48    1.52
   5   6   5   12.45    1.63
  -7  -5  -5    9.57    1.33
  12  -7  -5   11.30    1.23
  -5  12  -5   11.50    1.12
 -12   7   5   10.90    1.33
   5 -12   5   11.27    1.68
   7   5   5   10.51    1.56
   5 -12   5    8.94    1.06
  -2   9  -5   11.48    1.04
  -2   9  -5   11.56    1.46
  -7  -2  -5   11.06    0.99
   9  -7  -5   10.93    1.03
   2  -9   5   10.58    1.50
  -9   7   5   12.33    1.11
   7   2   5   12.26    1.24
   6  -7  -5   24.30    1.35
   6  -7  -5   23.65    1.24
   1   6  -5   21.65    1.69
  -1  -6   5   24.12    1.77
  -6   7   5   24.37    1.29
   4   3  -5   22.80    1.67
   3  -7  -5   18.81    1.20
   3  -7  -5   20.64    1.53
  -3   7   5   20.51    1.49
  -3   7   5   21.79    1.22
  -4  -3   5   22.61    1.59
   7  -4   5   20.29    0.98
   0  -7  -5    0.05    0.60
  -7   7  -5    1.33    0.38
   7   0  -5    0.87    0.61
   0  -7  -5    0.87    0.53
   7  -7   5    1.22    0.35
   0   7   5    1.13    0.69
   0   7   5    0.85    0.48
  -3  -7  -5   51.06    2.60
  10  -3  -5   51.31    2.32
  -7  10  -5   54.47    1.74
   3   7   5   50.01    2.71
   7 -10   5   55.24    2.32
   7 -10   5   49.99    1.74
   3   7   5   51.55    2.25
  -6  -7  -5    6.26    1.34
  13  -6  -5    7.66    1.27
  -7  13  -5    5.86    0.96
   7 -13   5    7.70    1.08
   6   7   5    6.09    1.37
   7 -13   5    6.92    1.33
  -6  14  -5    6.10    1.01
  -8  -6  -5    5.54    1.12
  14  -8  -5    5.79    1.01
   6 -14   5    5.71    1.34
   6 -14   5    5.76    1.00
   8   6   5    4.95    1.23
  -3  11  -5    9.87    1.06
  -3  11  -5    7.30    1.31
  -8  -3  -5    8.37    1.06
  11  -8  -5    7.85    1.06
 -11   8   5   10.15    1.31
   3 -11   5    7.92    1.45
   8   3   5    7.75    1.28
   8  -8  -5    1.68    0.56
   0   8  -5    1.07    0.74
   0  -8   5    1.22    0.75
  -8   8   5    1.27    0.59
   8   0   5    1.48    0.53
   5  -8  -5    5.90    0.81
   3   5  -5    4.08    0.99
   5  -8  -5    4.40    0.90
  -5   8   5    5.56    0.85
  -5   8   5    6.49    0.94
  -3  -5   5    4.60    0.99
   6   2  -5   23.70    1.64
   2  -8  -5   21.51    1.73
   2  -8  -5   20.09    1.31
  -8   6  -5   22.11    1.05
  -6  -2   5   20.62    1.41
  -2   8   5   21.89    1.33
  -2   8   5   22.08    1.72
   8  -6   5   19.75    0.95
  -8   9  -5   36.10    1.35
  -1  -8  -5   38.09    2.31
   1   8   5   37.70    2.41
   1   8   5   35.84    1.83
   8  -9   5   35.16    1.31
  -8  12  -5   14.89    1.11
  -4  -8  -5   13.24    1.77
  12  -4  -5   14.21    1.48
   8 -12   5   14.76    1.13
   4   8   5   13.70    1.84
   4   8   5   15.17    1.51
   8 -12   5   15.46    1.60
  15  -7  -5   24.75    1.84
  -7  -8  -5   27.63    2.23
  -8  15  -5   28.49    1.70
   8 -15   5   27.12    2.32
   7   8   5   27.80    2.54
   8 -15   5   27.09    1.71
  -9  -7  -5    1.16    0.80
  -7  16  -5    1.47    0.76
  16  -9  -5    1.17    0.76
   9   7   5    0.71    0.91
   7 -16   5    0.85    0.61
   7 -16   5    1.86    1.08
  -9  -4  -5   26.73    1.72
  -4  13  -5   28.64    1.76
  13  -9  -5   28.19    1.75
  -4  13  -5   28.29    2.27
   4 -13   5   28.49    2.44
   9   4   5   29.49    2.25
 -13   9   5   29.78    1.92
  10  -9  -5    1.32    0.57
  -1  10  -5    1.96    0.86
  -1  10  -5    1.17    0.63
   9   1   5    1.06    0.59
 -10   9   5    1.22    0.60
   1 -10   5    1.44    0.87
   7  -9  -5   12.83    1.23
   7  -9  -5   11.56    1.05
   2   7  -5    8.78    1.37
  -7   9   5   11.74    1.07
  -2  -7   5   12.68    1.56
   5   4  -5   88.36    3.27
   4  -9  -5   90.92    2.75
   4  -9  -5   92.61    3.25
  -4   9   5   96.09    2.76
  -4   9   5   95.79    3.23
  -5  -4   5   95.05    3.24
   9  -5   5   92.61    2.33
   8   1  -5   38.19    1.98
   1  -9  -5   38.23    1.91
  -9   8  -5   38.63    1.41
   1  -9  -5   36.06    2.30
  -8  -1   5   38.20    1.66
   9  -8   5   35.85    1.32
  -1   9   5   39.82    1.88
  -1   9   5   40.28    2.41
  -9  11  -5    4.14    0.75
  -2  -9  -5    2.70    1.23
   9 -11   5    4.20    0.69
   2   9   5    2.80    1.03
  -5  -9  -5   22.59    2.17
  -9  14  -5   24.10    1.47
  14  -5  -5   27.18    1.99
   9 -14   5   22.83    1.48
   9 -14   5   24.01    2.06
   5   9   5   21.16    1.86
   5   9   5   24.64    2.45
  -8  -9  -5   37.27    2.69
  17  -8  -5   37.93    2.30
  -9  17  -5   39.21    2.10
   8   9   5   42.81    3.18
   9 -17   5   43.97    3.03
   9 -17   5   40.29    2.20
  -8  18  -5    3.40    0.91
 -10  -8  -5    3.54    1.17
  18 -10  -5    4.10    1.07
  10   8   5    3.94    1.35
   8 -18   5    2.89    1.25
 -10  -5  -5   10.75    1.38
  15 -10  -5   10.83    1.43
  -5  15  -5    9.84    1.32
  10   5   5    8.43    1.57
 -15  10   5    9.63    1.46
   5 -15   5    9.01    1.67
  12 -10  -5   16.35    1.40
  -2  12  -5   17.05    1.47
  -2  12  -5   16.34    1.87
 -12  10   5   16.73    1.43
  10   2   5   16.24    1.60
   2 -12   5   15.59    1.96
   9 -10  -5    0.85    0.49
   1   9  -5    0.90    0.74
  -9  10   5    1.54    0.61
  -1  -9   5    0.45    0.68
   6 -10  -5    2.80    0.87
   4   6  -5    3.09    0.97
   6 -10  -5    3.84    0.79
  -6  10   5    4.07    0.78
  -6  10   5    3.46    0.89
  -4  -6   5    2.41    0.86
   7   3  -5   53.52    2.56
   3 -10  -5   52.42    2.68
   3 -10  -5   50.09    2.16
  10  -7   5   50.89    1.65
  -3  10   5   50.61    2.62
  -7  -3   5   53.35    2.32
  -3  10   5   52.87    2.16
  10   0  -5    0.06    0.49
   0 -10  -5   -0.11    0.75
 -10  10  -5   -0.21    0.36
  10 -10   5   -0.10    0.34
   0  10   5    0.08    0.67
   0  10   5    0.79    0.60
 -10  13  -5    1.68    0.62
  -3 -10  -5    0.71    0.81
  10 -13   5    2.31    0.64
  10 -13   5    2.10    0.80
   3  10   5    1.25    0.70
   3  10   5    1.19    0.91
 -10  16  -5   10.34    1.19
  -6 -10  -5   12.72    1.96
  16  -6  -5   13.51    1.58
  10 -16   5   12.61    1.87
   6  10   5    6.77    1.65
   6  10   5   10.83    1.73
  10 -16   5   10.82    1.22
  -9 -10  -5    0.69    0.83
 -10  19  -5    1.20    0.70
  19  -9  -5    0.36    0.72
   9  10   5    1.88    1.16
  10 -19   5    0.97    0.68
  10 -19   5    2.39    1.13
 -11  -9  -5   12.04    1.84
  -9  20  -5   10.10    1.51
  20 -11  -5    9.87    1.60
   9 -20   5   10.57    2.07
  11   9   5    9.86    2.00
  -6  17  -5   13.11    1.43
  17 -11  -5   11.09    1.39
  11   6   5    8.14    1.72
   6 -17   5    7.14    1.67
  14 -11  -5   32.54    1.90
  -3  14  -5   36.53    2.71
  -3  14  -5   34.70    2.07
   3 -14   5   37.06    2.84
 -14  11   5   33.65    2.58
  11   3   5   35.04    2.37
   0  11  -5    1.25    0.85
   0  11  -5    1.49    0.90
  11 -11  -5    1.81    0.70
  11   0   5    1.41    0.64
 -11  11   5    1.56    0.65
   0 -11   5    1.92    0.97
   8 -11  -5    8.60    1.22
   8 -11  -5    9.56    1.07
   3   8  -5    7.90    1.40
  -3  -8   5    7.94    1.43
  -8  11   5    9.09    1.13
   6   5  -5   12.14    1.59
   5 -11  -5   10.59    1.48
   5 -11  -5   11.53    1.16
  -5  11   5    9.72    1.11
  11  -6   5   12.41    1.04
  -6  -5   5   10.54    1.43
  -5  11   5   13.68    1.54
   2 -11  -5    2.48    1.21
   9   2  -5    2.53    0.91
   2 -11  -5    4.64    0.94
 -11   9  -5    3.89    0.71
  -9  -2   5    2.48    0.70
  -2  11   5    3.28    0.82
  11  -9   5    3.16    0.63
  -2  11   5    3.89    1.15
 -11  12  -5    1.87    0.59
  -1 -11  -5    1.53    0.90
   1  11   5    0.98    0.87
   1  11   5    1.88    0.79
  11 -12   5    1.89    0.57
  -4 -11  -5   22.86    2.34
  15  -4  -5   27.54    2.12
 -11  15  -5   26.44    1.56
  11 -15   5   27.18    2.11
   4  11   5   21.58    2.41
  11 -15   5   25.47    1.56
   4  11   5   25.86    2.06
  18  -7  -5    2.28    0.96
 -11  18  -5    2.78    0.84
  -7 -11  -5    1.81    1.05
  11 -18   5    1.77    0.78
   7  11   5    3.84    1.34
   7  11   5    2.15    0.93
  11 -18   5    1.67    1.01
 -11  21  -5    1.51    0.81
  21 -10  -5    1.55    0.99
 -10 -11  -5    0.47    0.89
  10  11   5    2.56    1.27
  11 -21   5    1.54    0.85
  11 -21   5    1.41    1.18
 -10  22  -5    4.57    1.23
 -12 -10  -5    1.76    1.09
  22 -12  -5    5.01    1.25
  10 -22   5    5.64    1.69
  12  10   5    3.87    1.51
  19 -12  -5    2.23    0.85
  -7  19  -5    1.39    0.76
 -12  -7  -5    1.89    0.88
   7 -19   5    0.38    1.02
  12   7   5    1.43    1.02
  -4  16  -5   47.51    2.47
 -12  -4  -5   46.35    2.12
  16 -12  -5   38.86    2.18
  -4  16  -5   48.00    3.11
 -16  12   5   47.53    2.57
  12   4   5   43.18    2.81
   4 -16   5   45.49    3.28
  13 -12  -5    8.26    1.30
  -1  13  -5    6.82    1.23
  -1  13  -5    6.34    1.40
 -13  12   5    7.97    2.02
   1 -13   5    6.68    1.55
  12   1   5    6.72    1.18
  10 -12  -5   16.40    1.37
  10 -12  -5   14.10    1.42
   2  10  -5   17.85    1.97
  -2 -10   5   17.13    1.99
 -10  12   5   16.35    1.41
   7 -12  -5   10.80    1.19
   7 -12  -5   10.20    1.49
   5   7  -5    8.12    1.43
  -5  -7   5    9.64    1.54
  -7  12   5    9.71    1.34
  12  -5   5    9.61    1.11
  -7  12   5   11.68    1.19
   4 -12  -5   11.80    2.02
   4 -12  -5   14.63    1.39
   8   4  -5   14.53    1.72
  -4  12   5   15.57    1.75
  -4  12   5   13.46    1.40
  -8  -4   5   15.04    1.53
  12  -8   5   13.75    1.07
 -12  11  -5    2.15    0.59
  11   1  -5    0.86    0.68
   1 -12  -5    0.58    0.80
  -1  12   5    1.14    0.65
  12 -11   5    1.49    0.52
  -1  12   5    0.95    0.82
  -2 -12  -5   -0.12    0.74
 -12  14  -5    0.90    0.53
  12 -14   5    0.75    0.65
  12 -14   5    0.09    0.43
   2  12   5    1.03    0.73
   2  12   5    0.77    0.83
  -5 -12  -5    1.18    0.89
  17  -5  -5   -0.62    0.70
   5  12   5    0.29    0.71
   5  12   5    0.86    0.79
  12 -17   5    1.23    0.61
  12 -17   5   -0.24    0.62
  -8 -12  -5    5.13    1.42
  20  -8  -5    5.63    1.36
 -12  20  -5    5.05    1.07
   8  12   5    5.57    1.50
  12 -20   5    4.36    1.06
   8  12   5    2.19    1.25
  12 -20   5    7.46    1.80
 -12  23  -5    8.06    1.47
  23 -11  -5    7.08    1.62
  12 -23   5    6.26    1.34
  12 -23   5    6.39    1.89
  11  12   5    5.30    1.79
  11  12   5    5.61    1.69
  24 -13  -5   53.83    3.11
 -11  24  -5   58.88    3.19
 -13 -11  -5   58.25    3.56
  13  11   5   60.78    4.47
  11 -24   5   63.17    4.49
 -13  -8  -5    0.70    0.79
  21 -13  -5    1.37    0.88
  -8  21  -5    0.80    0.78
   8 -21   5    1.28    1.18
  18 -13  -5    2.36    0.87
 -13  -5  -5    3.81    0.92
  -5  18  -5    2.47    0.91
 -18  13   5    2.22    0.94
  13   5   5    2.87    1.11
   5 -18   5    1.65    1.17
  -2  15  -5   20.27    2.26
  15 -13  -5   18.42    1.52
  -2  15  -5   19.61    1.75
 -15  13   5   22.77    1.75
  13   2   5   17.62    1.81
   2 -15   5   20.06    2.40
  12 -13  -5    9.89    1.34
   1  12  -5    6.42    1.22
   1  12  -5    6.12    1.41
  -1 -12   5    5.63    1.41
   9 -13  -5   28.49    2.04
   4   9  -5   29.24    2.48
   9 -13  -5   28.92    1.78
  -9  13   5   26.13    1.75
  -4  -9   5   28.66    2.46
   6 -13  -5    4.94    0.93
   7   6  -5    7.04    1.38
   6 -13  -5    6.99    1.65
  -6  13   5    6.08    1.24
  13  -7   5    7.87    1.05
  -6  13   5    6.48    1.85
  -7  -6   5    7.18    1.30
   3 -13  -5    2.85    1.07
  10   3  -5    3.00    1.00
   3 -13  -5    1.83    0.75
 -13  10  -5    2.19    0.68
 -10  -3   5    1.02    0.62
  -3  13   5    1.57    0.94
  -3  13   5    2.10    0.79
  13 -10   5    2.28    0.62
 -13  13  -5   -0.47    0.35
   0 -13  -5   -0.17    0.73
  13   0  -5   -0.54    0.51
  13 -13   5    0.34    0.42
   0  13   5   -0.53    0.46
   0  13   5    0.33    0.77
 -13  16  -5    2.25    0.72
  -3 -13  -5    3.45    1.21
   3  13   5    0.72    0.74
  13 -16   5    2.46    0.74
  13 -16   5    3.93    1.04
   3  13   5    1.66    0.82
 -13  19  -5    2.16    0.85
  19  -6  -5    1.90    0.94
  -6 -13  -5    4.67    1.46
  13 -19   5    2.53    0.88
  13 -19   5    2.19    1.02
   6  13   5    2.27    1.04
  22  -9  -5    1.26    1.40
  -9 -13  -5    4.01    1.44
 -13  22  -5    0.66    0.74
   9  13   5    0.17    0.88
  13 -22   5    1.33    0.86
   9  13   5    1.85    1.41
  13 -22   5    0.29    1.03
 -12 -13  -5    1.11    1.15
  25 -12  -5    1.03    1.06
 -13  25  -5   -0.43    0.79
  13 -25   5   -0.13    1.21
  12  13   5    1.51    1.36
  12  13   5    0.46    1.13
 -12  26  -5   11.39    1.91
 -14 -12  -5    8.79    1.80
  26 -14  -5   10.90    1.90
  14  12   5    8.47    2.16
 -14  -9  -5    6.44    1.44
  -9  23  -5    5.34    1.41
  14   9   5    8.21    2.17
   9 -23   5    6.22    1.91
  20 -14  -5    0.03    0.68
 -14  -6  -5    0.17    0.65
  -6  20  -5    1.41    0.78
   6 -20   5    0.52    1.06
  14   6   5    0.81    1.02
  17 -14  -5    2.53    0.84
  -3  17  -5    1.06    0.74
  -3  17  -5    1.73    1.04
  14   3   5    1.99    0.98
 -17  14   5    3.64    1.04
   3 -17   5    2.23    1.22
   0  14  -5    0.24    0.63
  14 -14  -5   -0.18    0.45
   0  14  -5   -0.22    0.70
 -14  14   5    0.27    0.56
   0 -14   5    0.00    0.93
  14   0   5   -0.43    0.58
   3  11  -5   36.38    2.81
  11 -14  -5   38.33    2.25
  11 -14  -5   36.13    2.00
  -3 -11   5   32.64    2.75
 -11  14   5   35.59    1.98
   8 -14  -5    4.45    1.25
   6   8  -5    4.92    1.37
   8 -14  -5    5.89    1.05
  -8  14   5    4.90    1.04
  -6  -8   5    4.19    1.31
  14  -6   5    6.16    1.08
  -8  14   5    5.39    1.08
   5 -14  -5   27.41    2.36
   9   5  -5   24.85    2.24
   5 -14  -5   24.93    1.86
  -9  -5   5   23.96    1.94
  -5  14   5   28.20    2.32
  -5  14   5   24.14    1.78
  14  -9   5   24.81    1.46
   2 -14  -5    1.50    0.99
  12   2  -5    1.73    0.79
 -14  12  -5    0.03    0.44
  -2  14   5    0.91    0.87
  -2  14   5    0.50    0.61
  14 -12   5    1.16    0.49
 -14  15  -5    4.05    0.89
  -1 -14  -5    3.14    1.25
  15  -1  -5    3.70    1.02
  14 -15   5    4.58    0.86
   1  14   5    2.10    0.86
 -14  18  -5   -0.05    0.54
  -4 -14  -5    2.34    1.20
  18  -4  -5    0.68    0.95
   4  14   5    1.77    0.94
  14 -18   5    1.42    0.67
  14 -18   5    1.02    0.76
  21  -7  -5    2.30    1.80
  -7 -14  -5   -0.44    1.00
 -14  21  -5    1.83    0.87
   7  14   5    1.35    1.00
   7  14   5    1.87    1.31
  14 -21   5    1.16    1.08
  14 -21   5    2.14    0.87
 -10 -14  -5    8.66    2.02
 -14  24  -5   11.33    1.69
  24 -10  -5   13.26    2.23
  10  14   5   12.19    3.86
  10  14   5    6.61    2.11
  14 -24   5   10.95    1.73
  14 -24   5    8.40    2.04
 -14  27  -5    7.33    1.56
  27 -13  -5    4.45    1.42
 -13 -14  -5    5.60    1.75
  13  14   5    8.95    2.15
  14 -27   5    4.97    2.10
  13  14   5    5.82    1.91
  28 -15  -5   11.48    2.09
 -13  28  -5    5.89    1.49
 -15 -13  -5    8.16    1.84
  15  13   5    7.61    2.32
  15  13   5    5.32    1.71
  13 -28   5    6.46    2.18
 -15 -10  -5    0.64    0.97
  25 -15  -5    1.49    1.03
 -10  25  -5    0.84    0.95
  15  10   5    0.97    1.46
  10 -25   5    0.74    1.53
  22 -15  -5    1.98    0.99
  -7  22  -5    1.90    0.96
 -15  -7  -5    1.86    0.89
  15   7   5    0.72    1.15
   7 -22   5    0.68    1.24
  -4  19  -5    8.41    1.56
  -4  19  -5    6.24    1.62
  19 -15  -5    9.23    1.47
  15   4   5    6.51    1.56
 -19  15   5   10.79    1.84
   4 -19   5    6.96    1.92
  16 -15  -5    3.12    0.92
  -1  16  -5    2.21    1.14
  -1  16  -5    2.64    0.95
 -16  15   5    2.78    0.90
   1 -16   5    1.52    1.12
  15   1   5    3.16    1.00
  13 -15  -5   18.33    1.56
  13 -15  -5   21.30    1.76
   2  13  -5   20.59    1.93
  -2 -13   5   21.20    2.45
 -13  15   5   18.15    1.60
  10 -15  -5   10.19    1.30
  10 -15  -5   10.60    1.74
   5  10  -5    9.50    1.77
  -5 -10   5    8.82    1.74
 -10  15   5   10.31    1.31
   8   7  -5   22.96    2.30
   7 -15  -5   27.31    2.39
   7 -15  -5   24.35    1.80
  -7  15   5   23.88    1.79
  -8  -7   5   24.65    2.21
  15  -8   5   22.90    1.52
  -7  15   5   25.19    2.11
   4 -15  -5   25.47    2.48
  11   4  -5   27.80    2.34
   4 -15  -5   25.03    1.93
 -11  -4   5   28.52    1.91
  -4  15   5   26.69    1.93
  -4  15   5   24.64    2.36
  15 -11   5   22.41    1.42
  14   1  -5    2.67    0.95
   1 -15  -5    3.71    1.39
 -15  14  -5    3.60    0.84
  -1  15   5    4.46    1.21
  -1  15   5    2.44    1.15
  15 -14   5    4.61    0.83
 -15  17  -5    5.78    1.63
  -2 -15  -5    6.24    1.64
  15 -17   5    4.35    0.94
  15 -17   5    4.41    1.15
   2  15   5    2.92    1.01
  20  -5  -5   19.11    2.63
  -5 -15  -5   19.70    2.61
 -15  20  -5   17.95    1.59
  15 -20   5   21.41    2.23
   5  15   5   22.79    2.38
  15 -20   5   16.00    1.55
  -8 -15  -5    0.77    1.33
  23  -8  -5    1.98    1.11
 -15  23  -5    1.70    0.91
   8  15   5    1.54    1.40
  15 -23   5    2.76    1.07
  15 -23   5    4.08    1.50
   8  15   5    4.51    1.60
 -11 -15  -5    5.23    1.72
 -15  26  -5    5.36    1.28
  26 -11  -5    6.52    1.66
  15 -26   5    5.67    1.92
  11  15   5    5.14    1.88
  15 -26   5   10.12    1.71
  11  15   5    7.54    2.15
 -14 -15  -5    2.96    1.38
  29 -14  -5    2.65    1.40
 -15  29  -5    3.17    1.16
  14  15   5    0.89    1.46
  14  15   5    2.42    1.97
  15 -29   5    1.85    1.54
 -16 -14  -5    4.88    1.67
  30 -16  -5    6.86    1.83
 -14  30  -5    5.72    1.60
  16  14   5    3.81    2.39
  16  14   5    5.84    1.95
  14 -30   5    5.94    2.36
 -11  27  -5    1.62    1.02
 -16 -11  -5    0.37    1.00
  27 -16  -5    0.85    0.93
  16  11   5   -0.81    1.12
  11 -27   5   -0.43    1.34
  -8  24  -5    3.06    1.17
 -16  -8  -5    4.50    1.19
  24 -16  -5    3.51    1.20
   8 -24   5    4.21    1.82
  16   8   5    4.19    1.78
  21 -16  -5    0.24    0.81
  -5  21  -5    0.51    0.90
   5 -21   5    0.45    1.18
 -21  16   5    0.95    0.90
  16   5   5    1.54    1.22
  18 -16  -5   10.24    1.34
  -2  18  -5   10.99    3.08
  -2  18  -5   11.62    1.79
 -18  16   5   11.62    1.74
   2 -18   5    9.76    2.11
  16   2   5    9.25    1.66
   1  15  -5    3.74    1.20
  15 -16  -5    2.45    0.85
 -15  16   5    2.85    0.94
  -1 -15   5    2.66    1.32
  16  -1   5    2.50    0.87
  12 -16  -5   42.99    3.08
  12 -16  -5   46.31    2.37
  -4 -12   5   46.40    3.29
 -12  16   5   45.63    2.32
   9 -16  -5    2.07    1.00
   9 -16  -5    1.87    0.77
   7   9  -5    1.29    1.05
  -9  16   5    0.21    0.70
  -7  -9   5    1.74    0.95
  16  -7   5    2.14    0.78
  -9  16   5    0.80    0.67
   6 -16  -5   14.34    2.24
   6 -16  -5   12.62    1.50
  10   6  -5   11.42    1.87
  -6  16   5   12.53    1.91
  16 -10   5   10.48    1.17
  -6  16   5   11.68    1.47
   3 -16  -5    1.65    1.03
 -16  13  -5    4.11    0.96
  13   3  -5    3.16    1.09
  16 -13   5    2.80    0.74
  -3  16   5    3.34    1.23
  -3  16   5    2.73    0.93
  16   0  -5   -1.12    0.55
   0 -16  -5   -0.09    0.86
 -16  16  -5   -0.50    0.47
  16 -16   5   -0.37    0.45
   0  16   5    1.28    0.94
   0  16   5    0.06    0.63
 -16  19  -5    5.11    1.06
  -3 -16  -5    2.08    1.28
  16 -19   5    3.59    1.13
   3  16   5    3.25    1.16
  16 -19   5    3.56    0.91
 -16  22  -5   14.15    1.59
  22  -6  -5   16.51    2.47
  -6 -16  -5   15.17    2.58
   6  16   5   16.45    2.39
  16 -22   5   16.25    2.24
   6  16   5   15.06    2.76
  16 -22   5   14.63    1.68
 -16  25  -5    1.88    0.95
  -9 -16  -5    1.51    1.45
  25  -9  -5    1.07    1.23
   9  16   5    3.12    1.67
  16 -25   5    0.06    1.05
   9  16   5    1.96    1.38
  28 -12  -5    8.43    1.85
 -16  28  -5    4.91    1.33
  16 -28   5    3.63    1.97
  12  16   5    7.33    2.03
  12  16   5    5.33    2.14
 -15 -16  -5    0.06    1.12
  31 -15  -5    2.04    1.32
 -16  31  -5    1.00    1.12
  15  16   5    2.14    2.09
  16 -31   5   -0.48    1.49
  15  16   5    0.27    1.25
 -15  32  -5   -0.79    0.93
  32 -17  -5    1.80    1.24
  17  15   5    2.07    1.74
  15 -32   5   -0.48    1.71
  17  15   5   -1.07    1.71
 -17 -12  -5    3.00    1.33
  29 -17  -5    4.73    1.47
 -12  29  -5    4.55    1.52
  12 -29   5    3.88    2.12
  17  12   5    2.60    1.57
  -9  26  -5   -0.31    0.89
 -17  -9  -5    2.04    1.06
  26 -17  -5   -0.54    0.90
  17   9   5   -0.57    1.34
   9 -26   5   -0.38    1.39
  23 -17  -5    3.51    1.61
  -6  23  -5    2.47    1.14
   6 -23   5    5.24    2.03
  17   6   5    5.27    1.66
  -3  20  -5   14.38    1.87
  20 -17  -5   13.47    1.64
  17   3   5   13.72    2.15
   3 -20   5   10.96    2.36
 -20  17   5   13.86    1.80
   0  17  -5    2.19    1.17
   0  17  -5    2.18    1.00
  17 -17  -5    2.00    0.88
   0 -17   5    0.37    1.18
 -17  17   5    1.71    0.85
  17   0   5    2.11    0.95
  14 -17  -5    1.99    1.53
   3  14  -5    2.32    1.07
  14 -17  -5    2.98    0.89
  -3 -14   5    1.55    1.15
 -14  17   5    1.89    0.87
   6  11  -5    9.26    1.89
  11 -17  -5   11.16    1.54
  11 -17  -5    8.92    1.61
 -11  17   5    9.52    1.48
  17  -6   5    9.54    1.52
  -6 -11   5    8.63    1.75
   8 -17  -5   42.45    3.03
   9   8  -5   49.65    3.35
   8 -17  -5   41.36    2.42
  -8  17   5   40.03    2.37
  -8  17   5   42.77    2.74
  17  -9   5   42.05    2.12
  -9  -8   5   42.51    2.85
  12   5  -5    0.70    0.85
   5 -17  -5    0.58    0.62
   5 -17  -5   -0.12    0.79
  -5  17   5    0.33    0.79
  17 -12   5    1.27    0.61
  -5  17   5   -0.48    0.57
 -12  -5   5    1.06    0.77
  15   2  -5    3.74    1.20
   2 -17  -5    3.32    1.33
 -17  15  -5    4.77    1.01
  -2  17   5    2.97    1.10
  17 -15   5    4.92    0.95
  -2  17   5    1.49    1.08
 -17  18  -5   50.30    2.40
  -1 -17  -5   55.29    3.96
  18  -1  -5   52.95    2.97
   1  17   5   55.83    3.24
  17 -18   5   50.76    2.31
 -17  21  -5   39.24    2.27
  -4 -17  -5   37.51    3.53
  21  -4  -5   40.24    3.09
  17 -21   5   36.51    2.87
  17 -21   5   38.77    2.29
   4  17   5   37.39    3.02
 -17  24  -5   10.12    1.58
  24  -7  -5   11.65    2.28
  -7 -17  -5    9.55    2.19
   7  17   5    8.94    2.07
   7  17   5    5.46    1.94
  17 -24   5   10.08    1.65
  17 -24   5   10.21    1.99
  27 -10  -5    2.03    1.32
 -17  27  -5    1.47    0.88
 -10 -17  -5   -0.17    1.19
  17 -27   5    1.29    0.96
  17 -27   5    1.38    1.35
  10  17   5    1.47    1.63
  10  17   5    0.00    1.22
 -13 -17  -5    8.26    2.27
 -17  30  -5   10.06    1.82
  30 -13  -5    9.65    2.08
  13  17   5    4.07    2.07
  17 -30   5   15.39    2.97
  13  17   5    9.51    2.14
 -16 -17  -5   -0.69    1.19
  33 -16  -5    1.25    1.46
 -17  33  -5   -0.83    0.98
  16  17   5   -1.00    1.30
  17 -33   5   -1.27    1.63
 -18 -16  -5    0.09    1.52
  34 -18  -5    5.10    2.44
 -16  34  -5    4.27    1.58
  16 -34   5    0.68    1.95
  18  16   5    3.91    1.96
 -18 -13  -5    4.60    1.42
  31 -18  -5    2.57    1.64
 -13  31  -5    2.98    1.19
  13 -31   5    5.65    2.24
  18  13   5    3.59    1.95
  18  13   5    3.51    1.99
  28 -18  -5    3.31    1.42
 -18 -10  -5    1.80    1.04
 -10  28  -5    2.09    1.08
  18  10   5   -0.65    1.41
  10 -28   5    0.49    1.56
  -7  25  -5    8.03    1.72
  25 -18  -5    6.10    1.40
  18   7   5    7.50    2.03
   7 -25   5    6.12    2.22
  -4  22  -5    8.98    1.74
  22 -18  -5    9.53    1.65
 -22  18   5    8.01    1.70
   4 -22   5    4.79    1.87
  18   4   5    6.24    1.69
  19 -18  -5   18.32    1.73
  -1  19  -5   19.19    2.15
   1 -19   5   15.01    2.62
  18   1   5   15.67    2.09
 -19  18   5   19.11    1.92
   2  16  -5   14.31    1.91
  16 -18  -5   12.21    1.47
 -16  18   5   14.02    1.86
  -2 -16   5    8.45    2.03
  13 -18  -5    2.64    0.89
  13 -18  -5    2.30    1.05
 -13  18   5    1.54    0.79
  -5 -13   5    1.99    1.19
  10 -18  -5    5.39    1.18
   8  10  -5    1.29    1.09
  10 -18  -5    4.43    1.32
 -10  18   5    4.29    1.05
  18  -8   5    4.23    1.02
  -8 -10   5    1.65    1.06
 -10  18   5    3.18    1.03
   7 -18  -5    3.43    1.04
  11   7  -5    1.38    1.03
   7 -18  -5    0.85    0.95
 -11  -7   5    2.06    1.01
  18 -11   5    2.51    0.79
  -7  18   5    1.06    0.76
  -7  18   5    2.14    1.03
   4 -18  -5    0.58    1.02
  14   4  -5    0.56    0.90
  18 -14   5    1.43    0.62
  -4  18   5    2.23    1.11
  -4  18   5    1.20    0.83
  17   1  -5   48.67    3.06
   1 -18  -5   46.73    3.74
 -18  17  -5   53.16    2.50
  18 -17   5   51.00    2.28
  -1  18   5   52.64    3.08
  -1  18   5   41.33    3.43
  -2 -18  -5   13.56    2.59
  20  -2  -5   12.82    1.85
 -18  20  -5   17.40    1.66
   2  18   5   16.49    2.44
   2  18   5   14.32    2.62
  18 -20   5   13.31    1.49
 -18  23  -5   22.14    1.97
  -5 -18  -5   24.70    3.26
  23  -5  -5   22.77    2.68
  18 -23   5   27.83    2.75
   5  18   5   32.68    3.71
  18 -23   5   26.97    2.09
  26  -8  -5    0.74    1.19
 -18  26  -5    0.24    0.77
  -8 -18  -5    1.50    1.41
  18 -26   5    2.74    1.10
   8  18   5   -0.72    1.49
   8  18   5   -0.43    1.02
  18 -26   5   -0.12    1.17
 -18  29  -5    2.09    0.99
 -11 -18  -5    1.68    1.50
  29 -11  -5    2.95    1.33
  18 -29   5    3.99    1.37
  11  18   5    2.39    1.92
  11  18   5    0.00    1.33
  18 -29   5   -0.80    1.61
 -18  32  -5   -1.46    0.95
  32 -14  -5   -0.56    1.24
 -14 -18  -5    1.08    1.37
  18 -32   5   -2.43    1.25
  14  18   5    1.53    1.50
  35 -17  -5   -0.34    1.42
 -17 -18  -5   -1.60    1.27
 -18  35  -5    0.47    1.09
  17  18   5   -0.94    1.37
 -17  36  -5   -0.31    1.30
 -19 -17  -5    0.26    1.52
  36 -19  -5   -2.54    1.38
  17 -36   5   -4.31    1.76
  19  17   5    0.04    1.53
  33 -19  -5    1.72    1.42
 -14  33  -5    0.56    1.19
 -19 -14  -5   -0.92    1.18
  19  14   5    0.04    1.31
  14 -33   5    1.04    1.81
  30 -19  -5    1.70    1.21
 -11  30  -5    0.66    1.00
  19  11   5    3.70    1.81
  11 -30   5   -1.31    1.52
  27 -19  -5    7.74    1.58
  -8  27  -5    9.09    1.98
  19   8   5    8.43    2.29
   8 -27   5    6.78    2.25
  24 -19  -5   14.60    1.82
  -5  24  -5   15.37    2.28
   5 -24   5   13.09    2.83
  19   5   5   11.94    2.24
 -24  19   5   13.37    2.17
  -2  21  -5   17.03    2.15
  21 -19  -5   13.09    1.70
  -2  21  -5   13.35    2.36
  19   2   5   15.76    2.38
   2 -21   5   10.80    2.42
 -21  19   5   15.74    1.94
   1  18  -5   17.72    2.22
  18 -19  -5   18.82    1.86
  -1 -18   5   18.38    2.92
  19  -1   5   18.61    2.03
 -18  19   5   17.16    1.87
  15 -19  -5    9.74    1.50
   4  15  -5    9.62    1.78
  15 -19  -5    8.75    1.66
  -4 -15   5    8.19    1.94
 -15  19   5   10.36    1.55
  12 -19  -5    2.28    1.01
  12 -19  -5    2.20    0.90
 -12  19   5    0.47    0.80
  19  -7   5    1.16    0.76
  -7 -12   5    1.63    0.99
   9 -19  -5    0.81    0.77
   9 -19  -5   -0.45    0.72
  10   9  -5    0.83    1.00
  -9  19   5    1.22    0.85
 -10  -9   5    0.83    0.89
  -9  19   5    2.21    1.04
  19 -10   5    0.36    0.66
   6 -19  -5    1.40    0.91
   6 -19  -5    1.94    1.27
  13   6  -5    1.41    1.11
  -6  19   5    2.95    1.17
  -6  19   5    1.54    0.84
  19 -13   5    1.77    0.72
 -13  -6   5    2.34    0.92
   3 -19  -5    2.71    1.40
  16   3  -5    3.88    1.32
 -19  16  -5    2.77    0.94
  19 -16   5    4.63    0.95
  -3  19   5    4.15    1.18
  -3  19   5    4.35    1.56
 -19  19  -5    1.48    0.75
  19   0  -5    1.91    1.09
   0 -19  -5    2.38    1.44
   0  19   5    1.77    1.11
   0  19   5    0.66    1.08
  19 -19   5    2.06    0.78
 -19  22  -5   34.01    2.29
  -3 -19  -5   30.42    3.59
   3  19   5   34.62    3.11
   3  19   5   37.04    3.89
  19 -22   5   35.69    2.28
  19 -22   5   34.92    2.86
  -6 -19  -5    0.11    1.30
  25  -6  -5    2.43    1.27
 -19  25  -5    3.37    1.06
  19 -25   5    1.51    1.19
  19 -25   5    1.74    1.04
   6  19   5    2.35    1.31
  -9 -19  -5    0.07    1.24
 -19  28  -5    0.01    0.80
  28  -9  -5   -1.94    0.92
  19 -28   5    0.21    1.17
   9  19   5    0.21    1.90
  19 -28   5    1.11    1.04
   9  19   5   -0.02    1.14
 -19  31  -5   -2.27    1.03
  31 -12  -5   -1.34    1.23
  12  19   5    0.95    1.47
  19 -31   5   -0.36    1.39
  12  19   5    1.51    1.89
  34 -15  -5    0.89    1.45
 -19  34  -5   -0.92    1.07
 -15 -19  -5    2.23    1.51
  19 -34   5    1.08    1.66
  15  19   5    1.41    1.56
  35 -20  -5    4.67    1.80
 -20 -15  -5    3.66    2.04
 -15  35  -5    1.88    1.47
  15 -35   5    4.65    2.43
  20  15   5   -1.34    1.51
 -12  32  -5   -0.36    0.94
  32 -20  -5    1.01    1.25
  12 -32   5   -0.93    1.61
  20  12   5   -0.04    1.88
  -9  29  -5    0.77    1.04
  29 -20  -5    0.42    1.13
  20   9   5   -0.08    1.49
   9 -29   5    3.03    1.89
  26 -20  -5   -0.79    0.80
  -6  26  -5    0.67    0.97
  20   6   5    1.68    1.37
   6 -26   5    0.12    1.40
  -3  23  -5   -0.61    0.88
  -3  23  -5    0.58    1.10
  23 -20  -5    0.53    0.82
  20   3   5   -1.73    1.78
 -23  20   5   -0.36    0.86
   3 -23   5   -1.09    1.10
   0  20  -5    5.48    1.49
  20 -20  -5    4.80    1.22
   0  20  -5    2.48    1.42
 -20  20   5    3.85    1.17
   0 -20   5    4.34    1.70
  20   0   5    3.22    1.22
  17 -20  -5   14.23    1.71
  17 -20  -5   16.87    1.92
   3  17  -5   16.06    2.38
  -3 -17   5   19.69    2.87
 -17  20   5   14.33    1.91
  14 -20  -5   -1.38    0.65
   6  14  -5   -0.08    0.73
  14 -20  -5   -0.58    0.48
 -14  20   5   -0.30    0.65
  20  -6   5    0.91    0.85
  -6 -14   5    0.63    1.03
  11 -20  -5    9.61    1.54
  11 -20  -5    9.95    1.95
   9  11  -5    7.68    1.85
 -11  20   5    9.61    1.50
  20  -9   5   12.10    1.70
  -9 -11   5    9.46    1.85
   8 -20  -5    2.51    1.33
  12   8  -5    3.98    1.41
   8 -20  -5    2.33    1.01
 -12  -8   5    3.78    1.21
  -8  20   5    4.01    1.33
  -8  20   5    4.07    1.07
  20 -12   5    4.57    1.05
  15   5  -5   16.81    2.36
   5 -20  -5   25.25    2.89
  -5  20   5   20.24    2.06
  20 -15   5   18.62    1.52
  -5  20   5   20.97    4.66
 -20  18  -5   15.58    1.67
  18   2  -5   13.09    2.12
   2 -20  -5   13.28    2.60
  -2  20   5   17.16    2.46
  20 -18   5   13.39    1.45
  21  -1  -5    0.66    0.88
 -20  21  -5    1.01    0.70
  -1 -20  -5    1.98    1.49
   1  20   5    0.49    0.95
  20 -21   5    0.59    0.67
   1  20   5    0.95    1.20
  -4 -20  -5   33.99    3.84
 -20  24  -5   30.15    2.25
  24  -4  -5   35.05    3.32
   4  20   5   37.78    3.35
  20 -24   5   30.48    2.96
  20 -24   5   29.56    2.30
 -20  27  -5    2.53    0.98
  27  -7  -5    3.10    1.43
  -7 -20  -5   -0.11    1.23
   7  20   5    1.26    1.22
  20 -27   5    0.55    1.25
  20 -27   5    2.85    1.16
  30 -10  -5   -0.44    1.20
 -20  30  -5    0.29    0.84
 -10 -20  -5    0.85    1.38
  20 -30   5   -0.58    1.46
  10  20   5    1.90    1.19
  20 -30   5   -0.16    0.96
  10  20   5    2.56    1.83
  33 -13  -5    0.81    1.26
 -13 -20  -5    0.03    1.32
 -20  33  -5   -0.91    0.98
  20 -33   5    0.47    1.74
  13  20   5    1.41    1.34
 -16 -20  -5    0.86    1.54
  20 -36   5    0.41    1.70
 -13  34  -5    0.36    1.17
  34 -21  -5    1.83    1.40
  13 -34   5   -1.10    1.81
  21  13   5    1.47    1.50
 -10  31  -5    1.10    1.21
  31 -21  -5    3.70    1.43
  21  10   5   -0.04    2.05
  10 -31   5    1.56    1.78
  28 -21  -5    2.71    1.11
  -7  28  -5    2.64    1.25
   7 -28   5    3.42    1.79
  21   7   5   -1.37    1.42
  -4  25  -5   27.27    2.70
  25 -21  -5   24.43    2.31
  21   4   5   22.53    3.16
 -25  21   5   29.59    2.68
   4 -25   5   31.27    3.95
  -1  22  -5    3.08    1.36
  -1  22  -5    5.28    1.92
  22 -21  -5    6.63    1.46
 -22  21   5    2.59    1.26
   1 -22   5    0.93    1.71
  21   1   5    6.82    1.80
  19 -21  -5   13.18    1.87
   2  19  -5   12.39    2.48
   2  19  -5   17.11    2.33
  19 -21  -5   12.75    1.93
 -19  21   5   17.32    1.93
  21  -2   5   14.12    1.96
  -2 -19   5   12.41    2.47
   5  16  -5    0.86    0.97
  16 -21  -5    1.10    0.92
  16 -21  -5    1.23    0.86
   5  16  -5   -1.44    0.70
 -16  21   5    0.26    0.79
  -5 -16   5    0.09    1.00
  13 -21  -5    0.39    0.99
  13 -21  -5    1.45    0.87
   8  13  -5   -0.60    0.99
  -8 -13   5    1.01    1.11
 -13  21   5   -0.61    0.55
  21  -8   5   -0.01    0.65
  11  10  -5    3.47    1.50
  10 -21  -5    1.18    1.10
  10 -21  -5   -0.25    1.06
 -10  21   5    1.74    1.05
 -10  21   5    1.17    0.84
  21 -11   5    1.65    0.76
 -11 -10   5    0.83    0.90
  14   7  -5    1.98    1.26
   7 -21  -5   -0.70    0.96
   7 -21  -5    1.23    0.97
  -7  21   5    1.10    0.91
  21 -14   5    2.91    0.89
  -7  21   5    1.16    1.07
 -14  -7   5    1.33    0.85
   4 -21  -5   43.96    3.81
  17   4  -5   39.77    3.27
  -4  21   5   40.54    2.90
  21 -17   5   39.63    2.14
  20   1  -5   -0.64    1.02
   1 -21  -5   -0.09    1.28
 -21  20  -5    1.03    0.74
  21 -20   5    1.52    0.77
  -1  21   5    0.86    1.22
  -1  21   5    1.47    1.11
 -21  23  -5    4.52    1.15
  -2 -21  -5    2.23    1.61
  23  -2  -5    2.76    1.31
   2  21   5    4.07    1.58
  21 -23   5    6.17    1.53
  21 -23   5    1.92    0.97
   2  21   5    1.77    1.44
  26  -5  -5    0.38    1.24
  -5 -21  -5    3.31    1.78
 -21  26  -5    4.98    1.29
   5  21   5    4.76    1.78
  21 -26   5    4.03    1.54
  21 -26   5    4.32    1.25
 -21  29  -5    4.60    1.30
  29  -8  -5    1.66    1.41
  -8 -21  -5    2.81    1.88
   8  21   5    2.88    1.63
  21 -29   5    3.22    2.10
  21 -29   5    2.66    1.24
   8  21   5    2.53    1.73
 -11 -21  -5    8.27    2.29
  32 -11  -5    2.88    1.85
 -21  32  -5    2.49    1.34
  21 -32   5    4.79    2.00
  11  21   5    2.33    1.58
 -14 -21  -5   -1.31    1.48
  35 -14  -5    0.98    1.58
 -21  35  -5    0.53    1.25
  14  21   5   -0.12    1.50
  21 -35   5    5.92    2.12
  33 -22  -5   -1.61    1.23
 -11  33  -5    0.90    1.30
  22  11   5   -0.57    2.22
  11 -33   5    2.00    1.81
  -8  30  -5   -0.69    0.97
  30 -22  -5   -0.06    0.94
   8 -30   5   -0.42    1.52
  22   8   5   -0.14    1.52
  -5  27  -5    0.83    1.13
  27 -22  -5    0.00    0.97
   5 -27   5    1.65    1.67
  22   5   5    1.26    1.49
  -2  24  -5    1.87    1.72
  24 -22  -5    2.69    1.12
  -2  24  -5    2.36    1.29
  22   2   5    4.82    1.64
 -24  22   5    4.04    1.24
   2 -24   5    3.06    1.88
  21 -22  -5    3.56    1.21
   1  21  -5    2.75    1.69
  21 -22  -5    4.44    1.32
   1  21  -5    3.56    1.44
  -1 -21   5    2.94    1.70
 -21  22   5    4.77    1.40
  22  -1   5    3.53    1.44
   4  18  -5   13.45    2.30
   4  18  -5    7.99    2.15
  18 -22  -5    5.72    1.51
  18 -22  -5    6.90    1.59
 -18  22   5    9.23    1.72
  -4 -18   5    7.96    2.17
  15 -22  -5    0.51    1.16
   7  15  -5    3.69    1.66
  15 -22  -5    2.96    1.92
  22  -7   5    1.32    0.86
 -15  22   5    2.56    1.02
  -7 -15   5    1.85    1.24
  10  12  -5    2.89    1.43
  12 -22  -5    3.13    1.37
  12 -22  -5    3.38    1.11
  22 -10   5    2.32    0.96
 -12  22   5    5.13    1.28
 -10 -12   5    4.22    1.49
  13   9  -5    1.95    1.44
   9 -22  -5    0.29    1.06
   9 -22  -5    1.58    1.00
  -9  22   5    1.49    1.02
  -9  22   5    0.66    0.88
 -13  -9   5    1.04    0.98
  22 -13   5    2.51    0.94
   6 -22  -5   12.62    2.58
  16   6  -5   14.25    3.20
  -6  22   5   10.79    2.10
  22 -16   5   14.37    1.50
  -6  22   5   15.56    2.13
 -22  19  -5   31.79    2.34
  19   3  -5   33.52    3.18
   3 -22  -5   33.74    4.45
  -3  22   5   38.99    3.58
  22 -19   5   30.65    2.06
  -3  22   5   32.27    2.86
  22   0  -5   -0.50    1.02
   0 -22  -5   -1.79    1.19
 -22  22  -5    0.84    0.81
   0  22   5   -1.30    0.99
  22 -22   5   -0.49    0.69
   0  22   5    1.09    1.10
  -3 -22  -5   26.08    3.66
  25  -3  -5   25.09    3.00
 -22  25  -5   26.76    2.23
   3  22   5   27.42    3.01
  22 -25   5   23.25    2.66
  22 -25   5   28.12    2.45
  -6 -22  -5    0.94    1.66
  28  -6  -5    5.27    1.86
 -22  28  -5    3.70    1.26
  22 -28   5    0.44    1.49
  22 -28   5    4.40    1.46
   6  22   5    2.69    1.45
 -22  31  -5   -0.03    0.93
  31  -9  -5   -2.57    2.38
  -9 -22  -5    2.33    1.60
   9  22   5    1.44    1.43
  22 -31   5    2.85    1.63
  22 -31   5    0.32    1.25
 -22  34  -5    1.09    1.10
 -12 -22  -5    3.73    1.75
  34 -12  -5   -0.56    1.69
  22 -34   5    1.15    1.91
  12  22   5    0.41    1.54
  35 -23  -5   -0.27    1.52
  12 -35   5    2.65    2.07
  23  12   5    4.92    1.96
  32 -23  -5   -0.13    1.26
  -9  32  -5   -0.08    1.03
   9 -32   5   -2.68    1.54
  23   9   5    1.77    2.10
  29 -23  -5    0.29    0.90
  -6  29  -5    0.95    1.18
  23   6   5    3.22    1.87
   6 -29   5   -0.05    1.26
  26 -23  -5   12.24    2.00
  -3  26  -5    9.50    2.13
 -26  23   5   11.42    2.11
  23   3   5    6.62    2.13
   3 -26   5    8.32    2.45
   0  23  -5    6.98    1.66
  23 -23  -5    8.87    1.58
   0  23  -5    5.47    1.94
 -23  23   5   10.81    1.89
  23   0   5    6.90    1.80
   0 -23   5    6.12    2.05
  20 -23  -5   -0.23    0.76
  20 -23  -5    0.73    0.97
   3  20  -5    0.17    1.17
   3  20  -5    0.62    1.32
 -20  23   5   -0.64    0.75
  -3 -20   5    0.60    1.41
  17 -23  -5    2.94    1.10
  17 -23  -5    2.61    1.26
   6  17  -5    4.04    1.43
   6  17  -5    3.46    1.69
 -17  23   5    4.47    1.23
  23  -6   5    2.37    1.27
  -6 -17   5    3.63    1.61
  14 -23  -5    7.29    1.77
   9  14  -5    4.25    1.62
  14 -23  -5    7.40    1.54
 -14  23   5    8.33    1.64
  -9 -14   5    6.68    1.79
  23  -9   5    8.93    1.65
  11 -23  -5    6.88    1.58
  11 -23  -5    5.30    1.70
  12  11  -5    4.86    1.73
 -11  23   5    8.26    1.58
  23 -12   5    7.19    1.41
 -12 -11   5    7.62    1.75
   8 -23  -5    2.26    1.53
   8 -23  -5    5.21    1.40
  15   8  -5    0.78    1.30
 -15  -8   5    2.43    1.06
  -8  23   5    2.98    1.20
  -8  23   5    1.09    1.17
  23 -15   5    2.18    0.91
  18   5  -5   21.58    2.83
   5 -23  -5   27.43    5.94
  -5  23   5   21.71    2.43
  23 -18   5   22.98    1.81
 -23  21  -5    4.49    1.22
   2 -23  -5    4.19    1.94
  21   2  -5    4.63    2.02
  -2  23   5    1.82    1.32
  -2  23   5    3.27    1.50
  23 -21   5    4.10    1.18
 -23  24  -5    3.00    1.09
  24  -1  -5    5.84    1.60
  -1 -23  -5    2.26    1.67
   1  23   5    4.88    1.65
  23 -24   5    4.20    1.13
 -23  27  -5    1.10    0.81
  27  -4  -5    3.72    1.67
  -4 -23  -5    1.08    1.43
   4  23   5   -0.87    1.36
  23 -27   5    2.52    1.34
   4  23   5   -0.23    1.10
  23 -27   5    0.21    0.93
  30  -7  -5    2.79    2.88
  -7 -23  -5   -0.37    1.70
 -23  30  -5    0.83    0.97
  23 -30   5    0.46    1.19
   7  23   5    0.68    1.40
 -10 -23  -5    0.53    1.62
  33 -10  -5   -0.86    1.45
 -23  33  -5    0.66    1.00
  23 -33   5   -0.33    1.47
  10  23   5    2.05    1.59
  23 -33   5   -2.34    1.40
 -10  34  -5    7.23    2.01
  34 -24  -5   12.82    3.08
  10 -34   5    3.58    2.78
  -7  31  -5    0.15    1.10
  31 -24  -5   -0.33    1.11
   7 -31   5    1.21    1.83
  24   7   5    0.87    2.15
  -4  28  -5    0.63    1.19
  28 -24  -5    1.61    1.15
  24   4   5   -1.02    1.30
   4 -28   5   -0.85    1.58
  25 -24  -5    3.72    1.14
  -1  25  -5    1.06    1.17
  24   1   5    4.51    1.63
 -25  24   5    1.64    1.10
   1 -25   5    2.24    1.64
   2  22  -5    2.41    1.33
   2  22  -5    1.56    1.64
  22 -24  -5    4.35    1.31
  22 -24  -5    4.76    1.29
  24  -2   5    5.27    1.48
  -2 -22   5    2.39    1.50
 -22  24   5    4.10    1.29
   5  19  -5   16.06    2.75
  19 -24  -5   12.61    1.97
  19 -24  -5   11.34    2.05
 -19  24   5   13.77    2.03
  24  -5   5   11.87    2.11
  -5 -19   5   13.28    2.81
   8  16  -5    4.93    1.78
  16 -24  -5    0.55    1.07
  16 -24  -5    2.94    1.18
   8  16  -5    4.58    1.80
  -8 -16   5    2.46    1.51
  24  -8   5    2.80    1.18
 -16  24   5    3.86    1.29
  11  13  -5   73.26    4.97
  13 -24  -5   65.05    4.29
  13 -24  -5   59.29    3.47
  24 -11   5   59.40    3.09
 -11 -13   5   57.66    4.02
 -13  24   5   61.40    3.34
  10 -24  -5    8.63    2.19
  14  10  -5   12.05    2.43
  10 -24  -5   13.27    2.11
  24 -14   5   13.32    1.80
 -10  24   5   10.21    1.80
 -14 -10   5    9.95    1.85
  17   7  -5    6.34    1.88
  24 -17   5   10.18    1.40
  -7  24   5    9.45    1.70
  20   4  -5   25.75    3.20
   4 -24  -5   33.14    3.89
  24 -20   5   30.98    2.13
  -4  24   5   29.52    2.84
  -4  24   5   33.04    3.60
  23   1  -5    2.37    1.51
   1 -24  -5    4.73    1.98
 -24  23  -5    3.87    1.27
  -1  24   5    2.19    1.91
  24 -23   5    7.42    1.41
  -1  24   5    4.27    1.61
  26  -2  -5   -1.57    1.40
 -24  26  -5    1.74    0.98
  -2 -24  -5    1.99    1.67
  26  -2  -5    1.37    1.37
   2  24   5    0.05    1.09
   2  24   5    1.48    1.60
  24 -26   5    2.80    1.17
  -5 -24  -5    1.91    1.83
  29  -5  -5   -2.13    2.32
 -24  29  -5    1.04    0.95
  24 -29   5    0.42    1.06
   5  24   5    1.73    1.39
  24 -29   5   -0.42    1.27
   5  24   5    0.37    1.70
 -24  32  -5    2.49    1.38
  32  -8  -5    6.66    2.09
  -8 -24  -5    2.58    1.77
   8  24   5    3.68    1.72
  24 -32   5    7.29    1.96
  24 -32   5    1.21    1.61
 -24  35  -5    2.08    1.26
 -11 -24  -5   -1.85    1.74
  11  24   5   -2.30    1.67
  24 -35   5    1.11    1.79
  -8  33  -5    1.49    1.40
  33 -25  -5   -0.48    1.29
  25   8   5   -1.82    1.95
   8 -33   5    0.59    2.16
  -5  30  -5   -1.71    1.14
  30 -25  -5    2.01    1.29
   5 -30   5    3.44    1.86
  25   5   5   -0.10    1.51
  -2  27  -5   -1.23    1.12
  27 -25  -5    1.27    1.05
 -27  25   5    2.29    1.04
   2 -27   5   -2.72    1.34
  25   2   5   -0.44    1.31
   1  24  -5    3.20    1.43
   1  24  -5    0.79    1.67
  24 -25  -5    3.76    1.24
  25  -1   5    2.26    1.41
  -1 -24   5    1.67    1.59
 -24  25   5    1.98    1.24
  21 -25  -5   30.13    2.87
   4  21  -5   29.67    3.20
  21 -25  -5   27.12    2.46
 -21  25   5   26.42    2.48
  -4 -21   5   30.76    3.90
  18 -25  -5    9.01    2.02
  18 -25  -5    9.00    1.77
   7  18  -5   11.72    2.56
  -7 -18   5    9.42    2.36
 -18  25   5    9.02    1.72
  25  -7   5    7.89    1.75
  10  15  -5    1.64    1.33
  15 -25  -5    1.54    1.34
  15 -25  -5    0.82    0.97
 -15  25   5    2.84    1.12
  25 -10   5    1.47    1.23
 -10 -15   5    1.08    1.33
  12 -25  -5    0.64    1.26
  13  12  -5   -2.27    1.03
  12 -25  -5    0.38    0.99
 -13 -12   5    0.95    1.14
 -12  25   5    1.05    0.96
  25 -13   5    0.86    0.91
   9 -25  -5    2.30    1.52
  16   9  -5    1.68    1.32
  -9  25   5    1.69    1.12
 -16  -9   5    1.44    0.96
  25 -16   5    0.60    0.84
  -9  25   5    3.65    1.33
  19   6  -5    3.36    1.59
   6 -25  -5    2.24    1.67
  -6  25   5    0.75    1.03
  25 -19   5    2.13    0.87
  -6  25   5    0.70    1.16
  22   3  -5   27.95    3.10
   3 -25  -5   30.12    3.86
  25 -22   5   28.89    2.13
  -3  25   5   27.10    2.78
  -3  25   5   24.81    3.42
  25   0  -5    1.93    1.30
   0 -25  -5    1.88    1.73
 -25  25  -5    1.86    1.02
  25 -25   5    3.70    1.12
   0  25   5    2.56    1.39
  -3 -25  -5    1.28    1.58
  28  -3  -5    0.48    1.61
  28  -3  -5    3.34    1.68
 -25  28  -5    1.85    1.05
  25 -28   5    0.76    1.13
  25 -28   5   -0.16    1.30
   3  25   5    0.39    1.60
   3  25   5    1.12    1.29
  -6 -25  -5    0.68    1.61
  31  -6  -5    0.84    1.62
 -25  31  -5    0.27    0.89
   6  25   5    1.92    1.48
  25 -31   5    3.59    1.46
  25 -31   5    0.74    1.57
 -25  34  -5   -1.13    1.03
  -9 -25  -5    2.38    1.72
  25 -34   5   -0.80    1.67
  25 -34   5   -2.88    1.47
   9  25   5   -0.69    1.42
  32 -26  -5    4.14    1.52
  -6  32  -5    0.34    1.26
   6 -32   5    1.40    2.09
  26   6   5    1.33    2.22
  29 -26  -5    2.91    1.37
  -3  29  -5    2.79    1.67
 -29  26   5    3.37    1.41
   3 -29   5    2.53    2.01
  26   3   5    1.02    1.78
   0  26  -5    2.34    1.65
  26 -26  -5    1.29    0.99
   0  26  -5   -0.66    1.07
  26   0   5    0.09    1.35
   0 -26   5   -1.31    1.53
 -26  26   5    1.03    0.94
   3  23  -5   10.65    2.43
  23 -26  -5   11.46    2.10
  23 -26  -5    9.95    1.90
 -23  26   5   13.49    2.16
  -3 -23   5    8.84    2.65
   6  20  -5    2.13    1.46
  20 -26  -5    0.43    0.96
  20 -26  -5    2.66    1.25
 -20  26   5    0.38    0.98
  -6 -20   5    0.22    1.29
  26  -6   5    0.22    1.08
   9  17  -5    1.13    1.33
   9  17  -5   -0.71    1.13
  17 -26  -5    2.02    1.12
  17 -26  -5    0.93    1.15
  -9 -17   5    2.60    2.47
  26  -9   5    1.24    0.99
 -17  26   5    1.66    0.98
  14 -26  -5   10.52    2.44
  12  14  -5   10.51    2.60
  14 -26  -5   10.66    1.93
 -14  26   5   10.51    1.92
 -12 -14   5   10.20    2.08
  26 -12   5    9.83    1.86
  15  11  -5    6.52    2.18
  11 -26  -5    5.21    1.61
  11 -26  -5    5.24    1.86
 -11  26   5    5.56    1.63
 -15 -11   5    7.18    1.67
  26 -15   5    4.89    1.34
   8 -26  -5    2.49    1.59
  18   8  -5   -2.07    1.10
  -8  26   5    1.87    1.13
  26 -18   5    1.13    0.92
  -8  26   5    4.27    1.69
  21   5  -5    1.23    1.46
   5 -26  -5    4.96    2.14
  -5  26   5    0.98    1.50
  26 -21   5    4.26    1.12
  -5  26   5    5.59    1.65
   2 -26  -5   -0.79    1.35
  24   2  -5    4.15    1.65
 -26  24  -5    2.28    1.05
  -2  26   5   -1.55    1.68
  26 -24   5    1.40    0.94
  -2  26   5   -1.30    1.14
 -26  27  -5    0.97    0.86
  -1 -26  -5    0.71    1.69
  27  -1  -5   -1.09    1.16
   1  26   5   -2.58    1.26
  26 -27   5    0.20    0.93
   1  26   5    0.48    1.28
  -4 -26  -5    1.22    1.63
  30  -4  -5    1.85    1.93
 -26  30  -5    0.65    0.98
  26 -30   5    1.99    1.56
  26 -30   5    2.63    1.45
   4  26   5    2.17    1.51
 -26  33  -5    3.55    1.48
  -7 -26  -5    4.52    2.22
   7  26   5    4.10    1.83
  26 -33   5    3.66    1.76
  26 -33   5    4.74    2.15
  34 -27  -5    0.00    1.49
  -7  34  -5    0.39    1.56
   7 -34   5    2.45    2.15
  31 -27  -5    0.90    1.15
  -4  31  -5    0.82    1.49
  27   4   5   -2.70    2.02
   4 -31   5    3.33    1.85
  -1  28  -5   -0.96    1.17
  28 -27  -5    2.19    1.21
   1 -28   5    1.66    1.72
  27   1   5   -2.78    1.30
 -28  27   5   -0.69    0.96
   2  25  -5    1.25    1.19
   2  25  -5   -1.95    1.34
  25 -27  -5   -0.55    1.01
  25 -27  -5    0.98    0.97
  -2 -25   5    2.74    1.92
 -25  27   5    0.92    1.51
  27  -2   5   -2.10    1.27
  22 -27  -5    1.20    1.00
  22 -27  -5    2.70    1.38
   5  22  -5    0.07    1.20
  -5 -22   5   -0.82    1.40
 -22  27   5    0.54    0.85
  27  -5   5    1.69    1.36
   8  19  -5    8.64    2.03
  19 -27  -5    9.65    1.89
  19 -27  -5    7.36    1.97
  -8 -19   5    7.82    2.20
  27  -8   5    7.56    1.69
 -19  27   5    5.62    1.51
  16 -27  -5   -0.29    0.92
  11  16  -5   -0.18    1.22
  16 -27  -5    2.09    1.36
  27 -11   5    1.56    0.89
 -16  27   5    1.11    0.96
 -11 -16   5    0.57    1.33
  13 -27  -5    4.54    1.90
  14  13  -5    8.51    2.36
  13 -27  -5    7.48    1.76
 -14 -13   5    7.01    1.82
 -13  27   5    5.64    2.23
  27 -14   5    7.80    1.47
  17  10  -5    1.58    1.49
  10 -27  -5   -0.47    1.28
 -17 -10   5    1.07    1.02
 -10  27   5    0.22    1.05
  27 -17   5   -0.67    1.21
  20   7  -5    3.16    1.60
   7 -27  -5    0.26    1.33
  -7  27   5    2.49    1.51
  27 -20   5    1.69    1.10
  -7  27   5    2.54    1.19
  23   4  -5   -0.31    1.44
   4 -27  -5   -1.30    1.25
  -4  27   5    0.09    1.03
  27 -23   5    1.26    0.96
 -27  26  -5    0.51    0.87
   1 -27  -5    0.54    1.60
  26   1  -5   -0.70    1.39
  -1  27   5    1.91    1.54
  27 -26   5    1.22    1.02
  -1  27   5   -0.32    1.13
 -27  29  -5    1.61    0.97
  29  -2  -5   -0.07    1.59
  29  -2  -5    1.39    1.70
  -2 -27  -5   -2.20    1.50
  27 -29   5    0.19    1.32
   2  27   5    0.80    1.50
  27 -29   5    2.27    1.28
  -5 -27  -5    2.71    1.86
 -27  32  -5   -1.26    0.90
  27 -32   5   -2.22    1.35
  27 -32   5   -0.49    1.32
   5  27   5   -2.31    1.23
  -5  33  -5    1.50    1.45
  33 -28  -5   -2.90    2.29
  28   5   5    6.65    2.97
   5 -33   5    9.30    2.76
  30 -28  -5    2.50    1.37
  -2  30  -5    0.01    1.37
  28   2   5    2.43    1.90
 -30  28   5    2.31    1.45
   2 -30   5    3.25    2.37
   1  27  -5    1.97    2.55
  27 -28  -5    2.36    1.17
   1  27  -5    1.60    1.42
  -1 -27   5   -2.91    1.39
 -27  28   5   -1.49    0.88
  28  -1   5    0.18    1.55
  24 -28  -5    0.94    1.07
   4  24  -5    1.17    1.41
   4  24  -5   -0.99    1.41
  -4 -24   5   -0.07    1.41
  28  -4   5   -0.63    1.22
 -24  28   5    0.37    0.93
  21 -28  -5    1.25    1.32
   7  21  -5    3.75    1.81
  21 -28  -5    3.73    1.50
  28  -7   5    1.94    1.27
 -21  28   5    2.73    1.89
  -7 -21   5   -0.27    1.33
  10  18  -5    4.56    1.67
  10  18  -5    2.54    2.85
  18 -28  -5    2.82    1.33
 -18  28   5    1.53    1.86
  28 -10   5    3.59    1.31
 -10 -18   5    2.22    1.51
  13  15  -5    6.23    2.16
  15 -28  -5    8.21    2.08
  15 -28  -5    5.42    1.67
 -15  28   5    5.05    1.54
  28 -13   5    8.81    1.71
 -13 -15   5    8.82    2.10
  12 -28  -5    3.77    1.95
  16  12  -5    3.15    1.79
  28 -16   5    7.43    1.41
 -16 -12   5    6.36    1.59
 -12  28   5    6.81    1.61
   9 -28  -5    0.64    1.50
  19   9  -5    4.91    1.83
  -9  28   5    0.52    1.07
  28 -19   5    0.61    0.86
  -9  28   5    0.03    1.19
   6 -28  -5    4.85    2.05
  22   6  -5    2.11    1.64
  -6  28   5    1.76    1.31
  28 -22   5    4.15    1.23
   3 -28  -5    3.37    1.77
  25   3  -5    1.77    1.67
  -3  28   5    1.18    1.69
  -3  28   5    0.97    1.28
  28 -25   5    1.69    1.02
  28   0  -5   -0.65    1.59
 -28  28  -5    0.94    1.00
   0 -28  -5    1.85    1.60
   0  28   5    1.39    1.59
  28 -28   5    0.60    1.12
 -28  31  -5    3.92    1.55
  31  -3  -5    5.59    2.10
  -3 -28  -5    1.01    1.96
   3  28   5    1.66    1.50
  28 -31   5    7.60    1.83
  32 -29  -5    2.84    2.46
  -3  32  -5    4.46    1.86
  29   3   5    5.06    3.12
   3 -32   5    2.89    2.01
  29 -29  -5    2.00    1.36
   0  29  -5   -1.40    1.18
  29   0   5   -3.88    1.76
   0 -29   5    3.30    1.96
 -29  29   5    2.02    1.29
  26 -29  -5   -0.12    1.21
   3  26  -5    0.93    1.32
  26 -29  -5    2.57    1.34
  29  -3   5    0.96    3.03
  29  -3   5    3.63    1.70
 -26  29   5    1.05    1.12
  -3 -26   5    3.84    1.89
  23 -29  -5    1.82    1.28
   6  23  -5    0.74    1.31
  23 -29  -5    2.20    1.22
   6  23  -5    1.31    1.52
 -23  29   5   -0.27    0.86
  -6 -23   5    1.08    1.51
  29  -6   5    1.24    1.52
  20 -29  -5    0.75    1.28
   9  20  -5   -0.88    1.42
   9  20  -5    0.58    1.17
  20 -29  -5   -0.68    1.06
  -9 -20   5   -0.64    1.33
  29  -9   5    0.71    1.18
 -20  29   5    2.02    1.08
  12  17  -5    3.33    1.79
  17 -29  -5    5.94    1.79
  12  17  -5    5.72    2.24
  17 -29  -5    5.09    1.66
 -12 -17   5    2.08    1.87
 -17  29   5    3.80    1.42
  29 -12   5    5.28    1.54
  14 -29  -5    1.13    1.41
  14 -29  -5    3.57    1.72
  15  14  -5    1.07    1.70
 -15 -14   5    1.45    1.30
 -14  29   5    1.46    1.20
  29 -15   5    0.89    1.25
  18  11  -5   -1.30    1.40
  11 -29  -5    1.20    1.66
  29 -18   5    2.75    1.18
 -11  29   5    1.17    1.12
 -18 -11   5    2.16    1.20
   8 -29  -5    6.02    2.45
  21   8  -5    4.46    2.15
  29 -21   5    5.16    1.33
  -8  29   5    2.64    1.93
  -8  29   5    1.65    1.34
  24   5  -5    3.18    1.80
   5 -29  -5   -0.44    1.40
  -5  29   5   -0.34    1.57
  29 -24   5   -1.38    0.77
  27   2  -5    2.91    1.92
   2 -29  -5    1.68    1.76
  29 -27   5    0.48    1.01
  -2  29   5    0.65    1.11
  -2  29   5    1.23    1.99
  30  -1  -5   -0.15    1.94
 -29  30  -5    1.77    1.20
  -1 -29  -5    5.21    2.11
   1  29   5   -0.32    1.41
  29 -30   5    0.07    1.28
  -4 -29  -5    4.69    2.13
 -29  33  -5   -1.82    1.16
   4  29   5    0.77    1.58
  29 -33   5   -1.88    1.61
  29 -33   5    1.32    1.73
  31 -30  -5    5.04    2.60
  -1  31  -5    1.63    1.48
  30   1   5    4.88    2.62
 -31  30   5    3.96    1.65
   1 -31   5    2.89    2.02
  28 -30  -5    1.68    1.53
   2  28  -5    1.50    1.55
  28 -30  -5    0.74    1.56
  -2 -28   5    4.65    2.37
 -28  30   5    2.46    1.22
  30  -2   5    2.61    1.99
  25 -30  -5   -2.80    2.09
   5  25  -5   -0.08    1.25
  25 -30  -5    1.12    1.21
  30  -5   5    0.38    1.40
  -5 -25   5    2.94    1.91
 -25  30   5   -0.68    0.97
   8  22  -5    0.50    1.83
  22 -30  -5    0.25    1.21
   8  22  -5   -2.68    1.08
  30  -8   5   -0.73    1.17
  -8 -22   5   -0.76    1.57
 -22  30   5    0.37    1.06
  19 -30  -5    1.69    1.45
  11  19  -5    0.11    1.80
  19 -30  -5   -0.97    1.05
  11  19  -5    2.33    1.66
 -19  30   5    1.33    1.02
 -11 -19   5    2.26    1.64
  30 -11   5    1.67    1.06
  16 -30  -5    8.57    2.29
  14  16  -5    3.61    1.91
  16 -30  -5    6.56    1.93
 -14 -16   5    4.41    1.90
  30 -14   5    8.32    1.74
 -16  30   5    7.10    1.72
  13 -30  -5   13.55    3.18
  17  13  -5    7.70    3.54
  30 -17   5   10.90    1.92
 -13  30   5   10.78    2.18
 -17 -13   5   10.32    2.02
  20  10  -5   -2.94    1.26
  10 -30  -5    1.52    1.51
 -10  30   5    0.12    1.08
  30 -20   5    0.91    0.95
  23   7  -5    0.77    1.73
   7 -30  -5    2.59    1.96
  30 -23   5    1.46    0.98
  -7  30   5    1.41    1.24
   4 -30  -5    0.01    1.86
  26   4  -5    5.53    2.12
  30 -26   5   -1.22    0.98
  -4  30   5    0.63    1.27
  -4  30   5    1.94    1.80
   1 -30  -5   -3.82    1.53
  29   1  -5   -3.47    1.80
  30 -29   5    1.43    1.11
  -1  30   5   -0.27    1.41
 -30  32  -5    3.08    1.54
  -2 -30  -5    1.61    1.94
  32  -2  -5   -3.49    2.03
  30 -32   5    1.28    1.55
[truncated: 2,938,341 more chars]
