# Supplementary material for: Temperature‐Dependent Separation of CO2 from Light Hydrocarbons in a Porous Self‐Assembly of Vertexes Sharing Octahedra
Source: Adv Sci (Weinh). 2024 Feb 2;11(14):2308028. doi: 10.1002/advs.202308028 (PMC11005747; doi:10.1002/advs.202308028)
Supplement: Supplementary file 2 — Supporting Information [file ADVS-11-2308028-s001.zip › Activated 1-195 K.cif]

 
data_3
 
_audit_creation_method            'SHELXL-2014/7'
_shelx_SHELXL_version_number      '2014/7'
_chemical_name_systematic         ?
_chemical_name_common             ?
_chemical_melting_point           ?
_chemical_formula_moiety          'C90 H60 Cl4 Mn2 N20' 
_chemical_formula_sum
 'C90 H60 Cl4 Mn2 N20' 
_chemical_formula_weight          1673.26

loop_
 _atom_type_symbol
 _atom_type_description
 _atom_type_scat_dispersion_real
 _atom_type_scat_dispersion_imag
 _atom_type_scat_source
 'C'  'C'   0.0033   0.0016
 'International Tables Vol C Tables 4.2.6.8 and 6.1.1.4'
 'H'  'H'   0.0000   0.0000
 'International Tables Vol C Tables 4.2.6.8 and 6.1.1.4'
 'N'  'N'   0.0061   0.0033
 'International Tables Vol C Tables 4.2.6.8 and 6.1.1.4'
 'Cl'  'Cl'   0.1484   0.1585
 'International Tables Vol C Tables 4.2.6.8 and 6.1.1.4'
 'Mn'  'Mn'   0.3368   0.7283
 'International Tables Vol C Tables 4.2.6.8 and 6.1.1.4'
 
_space_group_crystal_system       trigonal
_space_group_IT_number            148
_space_group_name_H-M_alt         'R -3 :H'
_space_group_name_Hall            '-R 3'
 
_shelx_space_group_comment
;
The symmetry employed for this shelxl refinement is uniquely defined
by the following loop, which should always be used as a source of
symmetry information in preference to the above space-group names.
They are only intended as comments.
;
 
loop_
 _space_group_symop_operation_xyz
 'x, y, z'
 '-y, x-y, z'
 '-x+y, -x, z'
 'x+2/3, y+1/3, z+1/3'
 '-y+2/3, x-y+1/3, z+1/3'
 '-x+y+2/3, -x+1/3, z+1/3'
 'x+1/3, y+2/3, z+2/3'
 '-y+1/3, x-y+2/3, z+2/3'
 '-x+y+1/3, -x+2/3, z+2/3'
 '-x, -y, -z'
 'y, -x+y, -z'
 'x-y, x, -z'
 '-x+2/3, -y+1/3, -z+1/3'
 'y+2/3, -x+y+1/3, -z+1/3'
 'x-y+2/3, x+1/3, -z+1/3'
 '-x+1/3, -y+2/3, -z+2/3'
 'y+1/3, -x+y+2/3, -z+2/3'
 'x-y+1/3, x+2/3, -z+2/3'
 
_cell_length_a                    27.8962(6)
_cell_length_b                    27.8962(6)
_cell_length_c                    61.033(2)
_cell_angle_alpha                 90
_cell_angle_beta                  90
_cell_angle_gamma                 120
_cell_volume                      41133(2)
_cell_formula_units_Z             18
_cell_measurement_temperature     195(2)
_cell_measurement_reflns_used     9071
_cell_measurement_theta_min       2.26
_cell_measurement_theta_max       26.72
 
_exptl_crystal_description        block
_exptl_crystal_colour             yellow
_exptl_crystal_density_meas       ?
_exptl_crystal_density_method     ?
_exptl_crystal_density_diffrn     1.216          
_exptl_crystal_F_000              15444
_exptl_transmission_factor_min    ?
_exptl_transmission_factor_max    ?
_exptl_crystal_size_max           0.15
_exptl_crystal_size_mid           0.12
_exptl_crystal_size_min           0.08
_exptl_absorpt_coefficient_mu     0.447
_shelx_estimated_absorpt_T_min    ?
_shelx_estimated_absorpt_T_max    ?
_exptl_absorpt_correction_type    ?
_exptl_absorpt_correction_T_min   ?
_exptl_absorpt_correction_T_max   ?
_exptl_absorpt_process_details    ?
_exptl_absorpt_special_details    ?
_diffrn_ambient_temperature       195(2)
_diffrn_radiation_wavelength      0.71073
_diffrn_radiation_type            MoK\a
_diffrn_source                    ?
_diffrn_measurement_device_type   'Bruker APEX-II CCD'
_diffrn_measurement_method        '\f and \w scans'
_diffrn_detector_area_resol_mean  ?
_diffrn_reflns_number             105189
_diffrn_reflns_av_unetI/netI      0.1358
_diffrn_reflns_av_R_equivalents   0.1684
_diffrn_reflns_limit_h_min        -33
_diffrn_reflns_limit_h_max        35
_diffrn_reflns_limit_k_min        -36
_diffrn_reflns_limit_k_max        36
_diffrn_reflns_limit_l_min        -79
_diffrn_reflns_limit_l_max        79
_diffrn_reflns_theta_min          2.002
_diffrn_reflns_theta_max          27.513
_diffrn_reflns_theta_full         25.242
_diffrn_measured_fraction_theta_max   0.997
_diffrn_measured_fraction_theta_full  0.998
_diffrn_reflns_Laue_measured_fraction_max    0.997
_diffrn_reflns_Laue_measured_fraction_full   0.998
_diffrn_reflns_point_group_measured_fraction_max   0.997
_diffrn_reflns_point_group_measured_fraction_full  0.998
_reflns_number_total              20995
_reflns_number_gt                 8965
_reflns_threshold_expression      'I > 2\s(I)'
_reflns_Friedel_coverage          0.000
_reflns_Friedel_fraction_max      .
_reflns_Friedel_fraction_full     .
 
_reflns_special_details
;
 Reflections were merged by SHELXL according to the crystal
 class for the calculation of statistics and refinement.
 
 _reflns_Friedel_fraction is defined as the number of unique
 Friedel pairs measured divided by the number that would be
 possible theoretically, ignoring centric projections and
 systematic absences.
;
 
_computing_data_collection        'Bruker APEX2'
_computing_cell_refinement        'Bruker SAINT'
_computing_data_reduction         'Bruker SAINT'
_computing_structure_solution     'SHELXS-97 (Sheldrick 2008)'
_computing_structure_refinement 'SHELXL-2014/7 (Sheldrick, 2014)'
_computing_molecular_graphics     ?
_computing_publication_material   ?
_refine_special_details           ?
_refine_ls_structure_factor_coef  Fsqd
_refine_ls_matrix_type            full
_refine_ls_weighting_scheme       calc
_refine_ls_weighting_details
'w=1/[\s^2^(Fo^2^)+(0.0898P)^2^+554.7126P] where P=(Fo^2^+2Fc^2^)/3'
_atom_sites_solution_primary      ?
_atom_sites_solution_secondary    ?
_atom_sites_solution_hydrogens    geom
_refine_ls_hydrogen_treatment     constr
_refine_ls_extinction_method      none
_refine_ls_extinction_coef        .
_refine_ls_number_reflns          20995
_refine_ls_number_parameters      1045
_refine_ls_number_restraints      0
_refine_ls_R_factor_all           0.2376
_refine_ls_R_factor_gt            0.1185
_refine_ls_wR_factor_ref          0.3323
_refine_ls_wR_factor_gt           0.2731
_refine_ls_goodness_of_fit_ref    1.045
_refine_ls_restrained_S_all       1.045
_refine_ls_shift/su_max           0.013
_refine_ls_shift/su_mean          0.001
 
loop_
 _atom_site_label
 _atom_site_type_symbol
 _atom_site_fract_x
 _atom_site_fract_y
 _atom_site_fract_z
 _atom_site_U_iso_or_equiv
 _atom_site_adp_type
 _atom_site_occupancy
 _atom_site_site_symmetry_order  
 _atom_site_calc_flag
 _atom_site_refinement_flags_posn
 _atom_site_refinement_flags_adp
 _atom_site_refinement_flags_occupancy
 _atom_site_disorder_assembly
 _atom_site_disorder_group
Mn1 Mn 0.22748(5) 0.87168(5) 0.11037(2) 0.0526(3) Uani 1 1 d . . . . .
Mn2 Mn 0.20511(5) 0.89431(5) 0.05634(2) 0.0530(3) Uani 1 1 d . . . . .
Cl3 Cl 0.18729(8) 0.92405(8) 0.09699(4) 0.0577(5) Uani 1 1 d . . . . .
Cl4 Cl 0.25734(8) 0.85412(8) 0.06973(4) 0.0578(5) Uani 1 1 d . . . . .
Cl5 Cl 0.13998(9) 0.59759(9) 0.11765(4) 0.0728(7) Uani 1 1 d . . . . .
Cl6 Cl -0.06910(9) 0.80661(9) 0.04899(5) 0.0749(7) Uani 1 1 d . . . . .
N1 N 0.1226(2) 0.8241(3) 0.05601(11) 0.0531(16) Uani 1 1 d . . . . .
N2 N 0.1574(2) 0.7891(2) 0.11082(10) 0.0501(15) Uani 1 1 d . . . . .
N3 N 0.1208(3) 0.6975(3) 0.11235(12) 0.0642(19) Uani 1 1 d . . . . .
H3 H 0.1192 0.6653 0.1131 0.077 Uiso 1 1 calc R U . . .
N4 N 0.0311(3) 0.7872(3) 0.05395(13) 0.068(2) Uani 1 1 d . . . . .
H4 H -0.0012 0.7854 0.0531 0.081 Uiso 1 1 calc R U . . .
N5 N 0.2622(3) 0.8111(3) 0.12238(11) 0.0551(16) Uani 1 1 d . . . . .
N6 N 0.2070(3) 0.8889(3) 0.02106(13) 0.070(2) Uani 1 1 d . . . . .
N7 N 0.2657(3) 1.0673(3) 0.05410(12) 0.0624(19) Uani 1 1 d . . . . .
H7 H 0.2564 1.0931 0.0541 0.075 Uiso 1 1 calc R U . . .
N8 N 0.4001(3) 0.9324(3) 0.11276(11) 0.0593(17) Uani 1 1 d . . . . .
H8 H 0.4261 0.9233 0.1126 0.071 Uiso 1 1 calc R U . . .
C9 C 0.1222(3) 0.7341(3) 0.05729(14) 0.059(2) Uani 1 1 d . . . . .
H9 H 0.1613 0.7501 0.0581 0.070 Uiso 1 1 calc R U . . .
N10 N 0.1439(2) 0.9288(2) 0.04402(11) 0.0507(15) Uani 1 1 d . . . . .
N11 N 0.2220(3) 0.8730(3) 0.14570(12) 0.070(2) Uani 1 1 d . . . . .
C12 C 0.0872(4) 0.6762(4) 0.05730(16) 0.071(3) Uani 1 1 d . . . . .
C13 C 0.0983(3) 0.7663(3) 0.05607(14) 0.058(2) Uani 1 1 d . . . . .
C14 C 0.1683(3) 0.9862(3) 0.05237(16) 0.065(2) Uani 1 1 d . . . . .
H14A H 0.1541 0.9860 0.0672 0.078 Uiso 1 1 calc R U . . .
H14B H 0.1582 1.0082 0.0426 0.078 Uiso 1 1 calc R U . . .
C15 C 0.2245(3) 0.7559(3) 0.11203(16) 0.063(2) Uani 1 1 d . . . . .
H15A H 0.2252 0.7261 0.1205 0.076 Uiso 1 1 calc R U . . .
H15B H 0.2367 0.7551 0.0969 0.076 Uiso 1 1 calc R U . . .
C16 C 0.0666(3) 0.7885(3) 0.10895(14) 0.059(2) Uani 1 1 d . . . . .
H16 H 0.0826 0.8276 0.1082 0.071 Uiso 1 1 calc R U . . .
C17 C 0.2321(4) 0.8722(4) 0.00475(16) 0.072(3) Uani 1 1 d . . . . .
N18 N 0.2373(3) 0.8490(3) 0.17851(13) 0.075(2) Uani 1 1 d . . . . .
H18 H 0.2479 0.8333 0.1884 0.090 Uiso 1 1 calc R U . . .
C19 C 0.3194(3) 1.0755(4) 0.05514(16) 0.068(2) Uani 1 1 d . . . . .
C20 C 0.3202(3) 0.8360(3) 0.11409(15) 0.061(2) Uani 1 1 d . . . . .
H20A H 0.3419 0.8256 0.1238 0.073 Uiso 1 1 calc R U . . .
H20B H 0.3202 0.8220 0.0992 0.073 Uiso 1 1 calc R U . . .
N21 N 0.3158(3) 0.9225(3) 0.11363(12) 0.0617(18) Uani 1 1 d . . . . .
C22 C 0.0993(3) 0.7648(3) 0.11035(13) 0.0536(19) Uani 1 1 d . . . . .
N23 N 0.2562(3) 0.9829(3) 0.05305(13) 0.0651(19) Uani 1 1 d . . . . .
N24 N 0.1819(3) 0.9038(3) -0.01177(13) 0.074(2) Uani 1 1 d . . . . .
H24 H 0.1653 0.9135 -0.0217 0.089 Uiso 1 1 calc R U . . .
C25 C 0.0813(3) 0.8338(3) 0.05442(14) 0.057(2) Uani 1 1 d . . . . .
C26 C 0.2306(3) 1.0117(3) 0.05304(15) 0.060(2) Uani 1 1 d . . . . .
C27 C 0.0896(3) 0.8914(3) 0.05422(17) 0.066(2) Uani 1 1 d . . . . .
H27A H 0.0596 0.8920 0.0457 0.079 Uiso 1 1 calc R U . . .
H27B H 0.0887 0.9036 0.0694 0.079 Uiso 1 1 calc R U . . .
C28 C 0.3453(3) 0.8970(3) 0.11363(14) 0.056(2) Uani 1 1 d . . . . .
C29 C 0.1669(3) 0.7476(3) 0.11186(14) 0.059(2) Uani 1 1 d . . . . .
C30 C 0.3545(3) 0.9791(3) 0.11273(16) 0.064(2) Uani 1 1 d . . . . .
C31 C 0.4085(4) 0.9859(3) 0.11220(15) 0.064(2) Uani 1 1 d . . . . .
C32 C 0.0091(3) 0.7536(4) 0.10865(17) 0.073(3) Uani 1 1 d . . . . .
C33 C 0.2061(4) 0.8988(4) 0.16203(16) 0.070(2) Uani 1 1 d . . . . .
C34 C 0.3710(3) 1.1220(4) 0.05552(17) 0.073(3) Uani 1 1 d . . . . .
H34 H 0.3754 1.1580 0.0560 0.088 Uiso 1 1 calc R U . . .
C35 C 0.1782(4) 0.9067(4) 0.01009(16) 0.069(2) Uani 1 1 d . . . . .
C36 C 0.2393(4) 0.8438(4) 0.15681(15) 0.068(2) Uani 1 1 d . . . . .
C37 C 0.0200(4) 0.6714(4) 0.1117(2) 0.089(3) Uani 1 1 d . . . . .
H37 H 0.0046 0.6326 0.1133 0.106 Uiso 1 1 calc R U . . .
C38 C 0.3466(4) 1.0239(4) 0.11256(17) 0.076(3) Uani 1 1 d . . . . .
H38 H 0.3104 1.0190 0.1122 0.091 Uiso 1 1 calc R U . . .
C39 C 0.4469(4) 1.0831(4) 0.11337(19) 0.087(3) Uani 1 1 d . . . . .
C40 C 0.3127(3) 1.0220(3) 0.05484(16) 0.066(2) Uani 1 1 d . . . . .
C41 C 0.0762(3) 0.7067(3) 0.11139(16) 0.067(2) Uani 1 1 d . . . . .
C42 C 0.4546(4) 1.0369(4) 0.11210(17) 0.078(3) Uani 1 1 d . . . . .
H42 H 0.4906 1.0413 0.1112 0.094 Uiso 1 1 calc R U . . .
C43 C 0.2173(4) 0.8824(3) -0.01583(17) 0.072(3) Uani 1 1 d . . . . .
C44 C 0.3572(4) 1.0130(4) 0.05491(17) 0.077(3) Uani 1 1 d . . . . .
H44 H 0.3523 0.9768 0.0550 0.093 Uiso 1 1 calc R U . . .
C45 C 0.2156(3) 0.8833(4) 0.18274(17) 0.071(3) Uani 1 1 d . . . . .
C46 C 0.1841(4) 0.9327(4) 0.15953(18) 0.084(3) Uani 1 1 d . . . . .
H46 H 0.1768 0.9424 0.1455 0.100 Uiso 1 1 calc R U . . .
C47 C 0.1822(5) 0.9375(5) 0.2004(2) 0.099(4) Uani 1 1 d . . . . .
C48 C 0.2040(4) 0.9022(5) 0.20226(17) 0.091(4) Uani 1 1 d . . . . .
H48 H 0.2108 0.8914 0.2162 0.109 Uiso 1 1 calc R U . . .
C49 C 0.2599(4) 0.8084(4) 0.14693(16) 0.078(3) Uani 1 1 d . . . . .
H49A H 0.2353 0.7695 0.1515 0.093 Uiso 1 1 calc R U . . .
H49B H 0.2974 0.8203 0.1527 0.093 Uiso 1 1 calc R U . . .
C50 C 0.1726(4) 0.9528(4) 0.1794(2) 0.096(4) Uani 1 1 d . . . . .
C51 C 0.2359(5) 0.8702(4) -0.03495(17) 0.089(3) Uani 1 1 d . . . . .
H51 H 0.2250 0.8763 -0.0490 0.107 Uiso 1 1 calc R U . . .
C52 C 0.1422(4) 0.9271(4) 0.02004(15) 0.075(3) Uani 1 1 d . . . . .
H52A H 0.1543 0.9648 0.0144 0.090 Uiso 1 1 calc R U . . .
H52B H 0.1035 0.9026 0.0153 0.090 Uiso 1 1 calc R U . . .
C53 C 0.0048(4) 0.6866(4) 0.0555(2) 0.091(3) Uani 1 1 d . . . . .
H53 H -0.0342 0.6713 0.0554 0.109 Uiso 1 1 calc R U . . .
C55 C 0.3934(4) 1.0768(4) 0.1129(2) 0.087(3) Uani 1 1 d . . . . .
C56 C 0.0401(3) 0.7428(3) 0.05503(17) 0.070(3) Uani 1 1 d . . . . .
C57 C 0.4168(4) 1.1145(4) 0.0551(2) 0.088(3) Uani 1 1 d . . . . .
C59 C 0.1190(5) 0.7175(4) 0.00231(19) 0.098(4) Uani 1 1 d . . . . .
H59 H 0.1505 0.7536 0.0031 0.118 Uiso 1 1 calc R U . . .
C60 C 0.2717(5) 0.8482(4) -0.0327(2) 0.092(4) Uani 1 1 d . . . . .
C61 C 0.1255(5) 0.6717(4) 0.0028(2) 0.102(4) Uani 1 1 d . . . . .
N62 N -0.0574(5) 0.5126(5) -0.0039(3) 0.151(5) Uani 1 1 d . . . . .
C63 C 0.4589(4) 1.0553(5) 0.0539(2) 0.107(4) Uani 1 1 d . . . . .
H63 H 0.4554 1.0196 0.0541 0.128 Uiso 1 1 calc R U . . .
C64 C 0.4104(4) 1.0607(4) 0.0549(2) 0.087(3) Uani 1 1 d . . . . .
C65 C 0.5171(4) 1.1547(5) 0.0535(3) 0.122(5) Uani 1 1 d . . . . .
H65 H 0.5533 1.1860 0.0528 0.146 Uiso 1 1 calc R U . . .
C66 C 0.0660(5) 0.7106(4) 0.00065(18) 0.091(3) Uani 1 1 d . . . . .
C68 C -0.0065(5) 0.5933(4) 0.0579(3) 0.128(5) Uani 1 1 d . . . . .
H68 H -0.0456 0.5775 0.0578 0.153 Uiso 1 1 calc R U . . .
C69 C 0.1471(7) 0.9926(7) 0.2169(3) 0.138(7) Uani 1 1 d . . . . .
H69 H 0.1400 1.0073 0.2297 0.166 Uiso 1 1 calc R U . . .
C70 C 0.3887(5) 1.1257(4) 0.1140(2) 0.099(4) Uani 1 1 d . . . . .
H70 H 0.3529 1.1220 0.1141 0.118 Uiso 1 1 calc R U . . .
C71 C -0.0727(4) 0.6604(5) 0.1088(3) 0.130(6) Uani 1 1 d . . . . .
H71 H -0.0885 0.6213 0.1096 0.156 Uiso 1 1 calc R U . . .
C72 C -0.0140(4) 0.6956(4) 0.1096(2) 0.094(4) Uani 1 1 d . . . . .
C73 C 0.1091(4) 0.6400(4) 0.05933(18) 0.086(3) Uani 1 1 d . . . . .
H73 H 0.1481 0.6550 0.0600 0.103 Uiso 1 1 calc R U . . .
C74 C 0.1360(5) 1.0044(6) 0.1974(3) 0.143(7) Uani 1 1 d . . . . .
H74 H 0.1187 1.0263 0.1965 0.172 Uiso 1 1 calc R U . . .
C75 C 0.2871(5) 0.8383(4) -0.0118(2) 0.091(3) Uani 1 1 d . . . . .
C76 C 0.2661(4) 0.8508(4) 0.00661(19) 0.084(3) Uani 1 1 d . . . . .
H76 H 0.2757 0.8441 0.0208 0.100 Uiso 1 1 calc R U . . .
N78 N 0.0510(4) 0.7945(4) -0.00020(16) 0.103(3) Uani 1 1 d . . . . .
C79 C 0.5101(4) 1.1013(5) 0.0527(2) 0.124(5) Uani 1 1 d . . . . .
H79 H 0.5417 1.0971 0.0514 0.149 Uiso 1 1 calc R U . . .
C80 C -0.0272(4) 0.7749(4) 0.10650(19) 0.089(3) Uani 1 1 d . . . . .
H80 H -0.0124 0.8137 0.1055 0.107 Uiso 1 1 calc R U . . .
C81 C 0.0745(5) 0.5835(4) 0.0603(2) 0.116(5) Uani 1 1 d . . . . .
H81 H 0.0896 0.5597 0.0616 0.140 Uiso 1 1 calc R U . . .
C82 C 0.0290(4) 0.6525(4) 0.0563(2) 0.090(3) Uani 1 1 d . . . . .
C83 C 0.0198(5) 0.6575(4) -0.00049(19) 0.099(4) Uani 1 1 d . . . . .
H83 H -0.0164 0.6526 -0.0017 0.119 Uiso 1 1 calc R U . . .
C85 C -0.0202(6) 0.5564(5) -0.0011(3) 0.116(5) Uani 1 1 d . . . . .
C86 C 0.4338(5) 1.1771(4) 0.1151(2) 0.118(5) Uani 1 1 d . . . . .
H86 H 0.4294 1.2086 0.1164 0.141 Uiso 1 1 calc R U . . .
C87 C -0.0827(4) 0.7407(5) 0.1059(2) 0.119(5) Uani 1 1 d . . . . .
H87 H -0.1066 0.7558 0.1048 0.143 Uiso 1 1 calc R U . . .
C88 C 0.0794(5) 0.6182(4) 0.0021(2) 0.096(3) Uani 1 1 d . . . . .
H88 H 0.0841 0.5868 0.0029 0.115 Uiso 1 1 calc R U . . .
C94 C 0.3204(5) 0.8151(5) -0.0114(2) 0.110(4) Uani 1 1 d . . . . .
H94 H 0.3313 0.8079 0.0024 0.132 Uiso 1 1 calc R U . . .
C96 C 0.0275(5) 0.6116(4) 0.0001(2) 0.097(4) Uani 1 1 d . . . . .
C97 C 0.0162(5) 0.5608(5) 0.0593(3) 0.153(7) Uani 1 1 d . . . . .
H97 H -0.0073 0.5217 0.0598 0.184 Uiso 1 1 calc R U . . .
N98 N 0.2223(5) 0.6844(6) 0.0082(3) 0.188(7) Uani 1 1 d . . . . .
C99 C 0.4881(5) 1.1838(4) 0.1142(2) 0.119(5) Uani 1 1 d . . . . .
H99 H 0.5197 1.2199 0.1143 0.143 Uiso 1 1 calc R U . . .
C100 C 0.3259(7) 0.8151(7) -0.0500(3) 0.155(9) Uani 1 1 d . . . . .
H100 H 0.3426 0.8093 -0.0626 0.185 Uiso 1 1 calc R U . . .
C101 C 0.1692(5) 0.9585(6) 0.2182(2) 0.115(5) Uani 1 1 d . . . . .
H101 H 0.1759 0.9490 0.2324 0.138 Uiso 1 1 calc R U . . .
C102 C 0.2909(5) 0.8361(5) -0.0533(2) 0.119(5) Uani 1 1 d . . . . .
H102 H 0.2803 0.8420 -0.0674 0.143 Uiso 1 1 calc R U . . .
C106 C 0.1478(5) 0.9868(5) 0.1781(2) 0.115(4) Uani 1 1 d . . . . .
H106 H 0.1397 0.9970 0.1643 0.138 Uiso 1 1 calc R U . . .
C107 C 0.3382(7) 0.8020(6) -0.0300(3) 0.144(7) Uani 1 1 d . . . . .
H107 H 0.3593 0.7839 -0.0290 0.173 Uiso 1 1 calc R U . . .
C108 C 0.1795(6) 0.6787(5) 0.0058(3) 0.137(6) Uani 1 1 d . . . . .
C109 C -0.1053(4) 0.6829(6) 0.1068(3) 0.152(7) Uani 1 1 d . . . . .
H109 H -0.1443 0.6594 0.1060 0.183 Uiso 1 1 calc R U . . .
C110 C 0.4719(4) 1.1624(4) 0.0553(2) 0.104(4) Uani 1 1 d . . . . .
H110 H 0.4769 1.1986 0.0566 0.124 Uiso 1 1 calc R U . . .
C112 C 0.0571(5) 0.7569(5) 0.00005(18) 0.099(4) Uani 1 1 d . . . . .
C117 C 0.4945(5) 1.1385(4) 0.1131(2) 0.101(4) Uani 1 1 d . . . . .
H117 H 0.5306 1.1433 0.1122 0.121 Uiso 1 1 calc R U . . .
C54 C 0.7860(5) 0.9954(4) 0.16258(19) 0.092(3) Uani 1 1 d . . . . .
C58 C 0.6955(4) 1.0101(4) 0.16665(19) 0.098(4) Uani 1 1 d . . . . .
H58 H 0.6646 1.0155 0.1681 0.118 Uiso 1 1 calc R U . . .
C67 C 0.7332(5) 0.9495(4) 0.16318(18) 0.098(4) Uani 1 1 d . . . . .
H67 H 0.7281 0.9133 0.1621 0.118 Uiso 1 1 calc R U . . .
C77 C 0.6880(5) 0.9571(4) 0.16545(18) 0.091(3) Uani 1 1 d . . . . .
N84 N 0.7633(4) 1.1541(4) 0.1701(3) 0.146(5) Uani 1 1 d . . . . .
C90 C 0.7567(4) 1.1096(5) 0.1678(3) 0.116(5) Uani 1 1 d . . . . .
C91 C 0.8325(6) 0.9871(5) 0.1602(3) 0.133(6) Uani 1 1 d . . . . .
C92 C 0.7939(5) 1.0482(4) 0.1635(2) 0.095(3) Uani 1 1 d . . . . .
H92 H 0.8302 1.0794 0.1627 0.114 Uiso 1 1 calc R U . . .
C95 C 0.6333(5) 0.9097(4) 0.16634(19) 0.099(4) Uani 1 1 d . . . . .
N105 N 0.8705(6) 0.9823(6) 0.1580(3) 0.178(7) Uani 1 1 d . . . . .
N113 N 0.5893(4) 0.8719(3) 0.16663(15) 0.097(3) Uani 1 1 d . . . . .
C114 C 0.7488(5) 1.0551(4) 0.1656(2) 0.102(4) Uani 1 1 d . . . . .
 
loop_
 _atom_site_aniso_label
 _atom_site_aniso_U_11
 _atom_site_aniso_U_22
 _atom_site_aniso_U_33
 _atom_site_aniso_U_23
 _atom_site_aniso_U_13
 _atom_site_aniso_U_12
Mn1 0.0494(7) 0.0479(7) 0.0673(8) -0.0027(6) -0.0088(6) 0.0293(6)
Mn2 0.0464(7) 0.0492(7) 0.0691(8) 0.0081(6) 0.0017(6) 0.0281(6)
Cl3 0.0565(11) 0.0504(11) 0.0759(14) 0.0009(9) -0.0057(10) 0.0341(10)
Cl4 0.0516(11) 0.0560(11) 0.0753(14) 0.0046(10) 0.0002(10) 0.0340(10)
Cl5 0.0623(13) 0.0511(12) 0.1101(19) 0.0106(12) 0.0110(12) 0.0322(11)
Cl6 0.0488(12) 0.0613(13) 0.120(2) -0.0094(13) -0.0118(12) 0.0319(10)
N1 0.046(4) 0.054(4) 0.067(5) -0.008(3) -0.012(3) 0.030(3)
N2 0.049(4) 0.050(4) 0.059(4) 0.010(3) 0.006(3) 0.031(3)
N3 0.047(4) 0.048(4) 0.098(6) 0.024(4) 0.009(4) 0.024(3)
N4 0.043(4) 0.052(4) 0.109(6) -0.012(4) -0.018(4) 0.024(3)
N5 0.047(4) 0.053(4) 0.072(5) 0.003(3) -0.008(3) 0.029(3)
N6 0.075(5) 0.067(5) 0.078(5) 0.012(4) 0.012(4) 0.043(4)
N7 0.049(4) 0.057(4) 0.090(5) 0.015(4) 0.008(4) 0.033(3)
N8 0.056(4) 0.051(4) 0.075(5) -0.009(3) -0.012(3) 0.031(3)
C9 0.054(5) 0.047(5) 0.078(6) -0.001(4) -0.012(4) 0.027(4)
N10 0.052(4) 0.046(4) 0.060(4) 0.008(3) 0.006(3) 0.029(3)
N11 0.076(5) 0.083(5) 0.066(5) -0.011(4) -0.016(4) 0.052(4)
C12 0.068(6) 0.063(6) 0.091(7) -0.015(5) -0.025(5) 0.040(5)
C13 0.050(5) 0.046(4) 0.079(6) -0.010(4) -0.015(4) 0.025(4)
C14 0.050(5) 0.045(4) 0.109(7) 0.014(4) 0.007(5) 0.031(4)
C15 0.049(5) 0.052(5) 0.094(7) 0.010(4) 0.005(4) 0.029(4)
C16 0.054(5) 0.059(5) 0.070(6) 0.019(4) 0.010(4) 0.032(4)
C17 0.079(6) 0.064(6) 0.062(6) 0.018(5) 0.021(5) 0.029(5)
N18 0.056(4) 0.096(6) 0.066(6) 0.000(4) -0.009(4) 0.032(4)
C19 0.052(5) 0.057(5) 0.095(7) 0.016(5) 0.007(5) 0.027(4)
C20 0.049(5) 0.050(5) 0.091(7) -0.006(4) -0.007(4) 0.029(4)
N21 0.056(4) 0.052(4) 0.082(5) -0.012(3) -0.020(4) 0.031(4)
C22 0.044(4) 0.054(5) 0.062(5) 0.008(4) 0.006(4) 0.023(4)
N23 0.047(4) 0.054(4) 0.098(6) 0.020(4) 0.018(4) 0.028(3)
N24 0.085(6) 0.052(4) 0.071(6) 0.012(4) 0.000(4) 0.024(4)
C25 0.054(5) 0.046(4) 0.075(6) -0.005(4) -0.011(4) 0.028(4)
C26 0.052(5) 0.050(5) 0.081(6) 0.015(4) 0.006(4) 0.028(4)
C27 0.041(4) 0.049(5) 0.112(8) -0.003(5) -0.005(4) 0.025(4)
C28 0.052(5) 0.055(5) 0.069(6) 0.004(4) -0.006(4) 0.033(4)
C29 0.046(4) 0.055(5) 0.075(6) 0.015(4) 0.004(4) 0.026(4)
C30 0.053(5) 0.052(5) 0.093(7) -0.012(4) -0.024(4) 0.030(4)
C31 0.062(5) 0.055(5) 0.080(6) -0.010(4) -0.021(4) 0.032(4)
C32 0.049(5) 0.073(6) 0.105(8) 0.028(5) 0.023(5) 0.036(5)
C33 0.060(5) 0.082(6) 0.066(6) -0.016(5) -0.014(4) 0.034(5)
C34 0.051(5) 0.056(5) 0.115(8) 0.025(5) 0.016(5) 0.029(4)
C35 0.088(7) 0.055(5) 0.063(6) 0.015(4) 0.005(5) 0.036(5)
C36 0.060(5) 0.088(7) 0.057(6) -0.002(5) -0.012(4) 0.037(5)
C37 0.047(5) 0.050(5) 0.155(11) 0.025(6) 0.016(6) 0.014(4)
C38 0.064(6) 0.062(6) 0.108(8) -0.014(5) -0.023(5) 0.036(5)
C39 0.077(7) 0.064(6) 0.119(9) -0.008(6) -0.022(6) 0.035(5)
C40 0.046(5) 0.056(5) 0.100(7) 0.026(5) 0.012(4) 0.029(4)
C41 0.054(5) 0.044(5) 0.103(7) 0.018(4) 0.013(5) 0.026(4)
C42 0.067(6) 0.057(6) 0.111(8) -0.008(5) -0.029(5) 0.032(5)
C43 0.076(6) 0.041(5) 0.075(7) 0.004(4) 0.013(5) 0.011(4)
C44 0.056(5) 0.063(6) 0.113(8) 0.034(5) 0.011(5) 0.029(5)
C45 0.042(5) 0.070(6) 0.080(7) -0.005(5) -0.002(4) 0.012(4)
C46 0.068(6) 0.097(8) 0.083(7) -0.038(6) -0.017(5) 0.039(6)
C47 0.069(7) 0.096(9) 0.099(10) -0.023(7) 0.011(6) 0.015(6)
C48 0.055(6) 0.097(8) 0.067(7) -0.012(6) 0.002(5) -0.003(6)
C49 0.080(7) 0.094(7) 0.080(7) 0.010(5) -0.004(5) 0.060(6)
C50 0.056(6) 0.071(7) 0.139(11) -0.051(7) -0.006(6) 0.015(5)
C51 0.089(8) 0.057(6) 0.062(7) 0.005(5) 0.010(6) -0.008(5)
C52 0.089(7) 0.080(6) 0.070(7) 0.011(5) -0.001(5) 0.053(6)
C53 0.052(5) 0.055(6) 0.158(11) -0.016(6) -0.031(6) 0.021(5)
C55 0.070(6) 0.053(5) 0.142(10) -0.008(6) -0.037(6) 0.034(5)
C56 0.052(5) 0.052(5) 0.114(8) -0.017(5) -0.022(5) 0.033(4)
C57 0.045(5) 0.071(6) 0.147(10) 0.025(6) 0.009(6) 0.028(5)
C59 0.116(9) 0.063(6) 0.105(9) -0.005(6) -0.056(7) 0.038(6)
C60 0.087(8) 0.049(6) 0.101(10) -0.011(6) 0.026(7) 0.004(5)
C61 0.087(8) 0.067(7) 0.145(11) -0.002(7) -0.047(7) 0.034(6)
N62 0.088(8) 0.089(8) 0.283(17) -0.039(9) -0.045(9) 0.049(7)
C63 0.049(6) 0.085(7) 0.186(13) 0.042(8) 0.019(7) 0.034(6)
C64 0.049(5) 0.072(6) 0.146(10) 0.041(6) 0.016(6) 0.036(5)
C65 0.051(6) 0.084(8) 0.216(16) 0.053(9) 0.020(7) 0.023(6)
C66 0.126(10) 0.064(6) 0.088(8) -0.018(5) -0.043(7) 0.053(7)
C68 0.094(8) 0.051(6) 0.239(17) -0.032(8) -0.055(9) 0.037(6)
C69 0.134(13) 0.113(11) 0.105(11) -0.059(10) 0.034(10) 0.015(9)
C70 0.080(7) 0.061(6) 0.160(12) -0.011(6) -0.035(7) 0.040(6)
C71 0.042(6) 0.082(8) 0.263(18) 0.039(9) 0.027(8) 0.029(6)
C72 0.043(5) 0.080(7) 0.150(11) 0.039(7) 0.023(6) 0.024(5)
C73 0.086(7) 0.059(6) 0.128(9) -0.018(6) -0.031(6) 0.047(5)
C74 0.092(9) 0.120(11) 0.202(18) -0.107(13) -0.002(11) 0.041(8)
C75 0.091(8) 0.063(6) 0.102(9) 0.013(6) 0.047(7) 0.027(6)
C76 0.077(7) 0.070(6) 0.103(8) 0.011(6) 0.024(6) 0.035(6)
N78 0.144(9) 0.074(6) 0.109(7) -0.033(5) -0.047(6) 0.067(6)
C79 0.056(7) 0.107(10) 0.207(15) 0.058(10) 0.012(8) 0.039(7)
C80 0.055(6) 0.090(7) 0.134(10) 0.040(7) 0.021(6) 0.045(6)
C81 0.103(9) 0.062(7) 0.194(14) -0.030(8) -0.042(9) 0.049(7)
C82 0.083(7) 0.049(5) 0.137(10) -0.021(6) -0.041(7) 0.032(5)
C83 0.119(9) 0.079(7) 0.119(10) -0.043(6) -0.064(7) 0.064(7)
C85 0.098(9) 0.074(8) 0.191(15) -0.026(8) -0.042(9) 0.053(7)
C86 0.099(9) 0.050(6) 0.205(15) -0.018(7) -0.053(9) 0.038(6)
C87 0.056(7) 0.100(9) 0.213(15) 0.048(9) 0.021(8) 0.047(7)
C88 0.086(8) 0.067(7) 0.140(11) -0.003(6) -0.021(7) 0.043(6)
C94 0.110(9) 0.103(9) 0.131(11) 0.002(8) 0.047(8) 0.064(8)
C96 0.081(7) 0.065(6) 0.152(11) -0.024(7) -0.046(7) 0.041(6)
C97 0.088(9) 0.050(6) 0.32(2) -0.025(9) -0.041(11) 0.032(6)
N98 0.080(8) 0.145(12) 0.31(2) 0.054(12) -0.045(10) 0.036(8)
C99 0.090(9) 0.054(6) 0.200(15) -0.023(7) -0.027(9) 0.027(6)
C100 0.113(12) 0.101(12) 0.188(18) -0.052(12) 0.081(14) 0.007(9)
C101 0.103(9) 0.103(10) 0.093(9) -0.048(8) 0.016(7) 0.017(8)
C102 0.093(9) 0.083(8) 0.133(12) -0.030(7) 0.043(8) 0.007(7)
C106 0.096(9) 0.104(9) 0.155(13) -0.049(8) -0.010(8) 0.058(8)
C107 0.118(12) 0.102(11) 0.190(18) 0.006(12) 0.086(14) 0.039(9)
C108 0.090(10) 0.081(9) 0.221(18) 0.017(9) -0.037(11) 0.028(8)
C109 0.037(6) 0.100(10) 0.31(2) 0.039(11) 0.015(9) 0.027(6)
C110 0.055(6) 0.070(7) 0.176(12) 0.033(7) 0.003(7) 0.024(5)
C112 0.147(11) 0.072(7) 0.086(8) -0.027(6) -0.055(7) 0.060(7)
C117 0.076(7) 0.068(7) 0.151(11) -0.014(7) -0.030(7) 0.030(6)
C54 0.087(7) 0.067(7) 0.118(9) 0.002(6) 0.041(6) 0.036(6)
C58 0.075(7) 0.061(6) 0.135(10) -0.024(6) 0.028(6) 0.017(5)
C67 0.116(9) 0.060(6) 0.092(8) -0.012(5) 0.041(7) 0.024(6)
C77 0.087(7) 0.056(6) 0.099(8) -0.014(5) 0.029(6) 0.013(5)
N84 0.073(7) 0.077(7) 0.283(17) -0.040(8) 0.001(8) 0.033(6)
C90 0.060(7) 0.059(7) 0.208(15) -0.025(8) 0.013(7) 0.013(5)
C91 0.117(11) 0.097(9) 0.197(16) 0.019(9) 0.070(11) 0.062(9)
C92 0.076(7) 0.064(7) 0.129(10) -0.004(6) 0.027(6) 0.023(6)
C95 0.097(8) 0.058(6) 0.098(8) -0.026(6) 0.028(6) 0.006(6)
N105 0.151(12) 0.138(11) 0.278(19) 0.063(11) 0.094(12) 0.096(10)
N113 0.094(7) 0.064(5) 0.087(6) -0.021(4) 0.019(5) 0.004(5)
C114 0.081(7) 0.050(6) 0.161(12) -0.015(6) 0.030(7) 0.023(5)
 
_geom_special_details
;
 All esds (except the esd in the dihedral angle between two l.s. planes)
 are estimated using the full covariance matrix.  The cell esds are taken
 into account individually in the estimation of esds in distances, angles
 and torsion angles; correlations between esds in cell parameters are only
 used when they are defined by crystal symmetry.  An approximate (isotropic)
 treatment of cell esds is used for estimating esds involving l.s. planes.
;
 
loop_
 _geom_bond_atom_site_label_1
 _geom_bond_atom_site_label_2
 _geom_bond_distance
 _geom_bond_site_symmetry_2
 _geom_bond_publ_flag
Mn1 N21 2.150(7) . ?
Mn1 N2 2.150(6) . ?
Mn1 N11 2.164(8) . ?
Mn1 Cl3 2.387(2) . ?
Mn1 N5 2.443(6) . ?
Mn1 Cl4 2.738(2) . ?
Mn2 N1 2.150(6) . ?
Mn2 N23 2.158(7) . ?
Mn2 N6 2.161(8) . ?
Mn2 Cl4 2.384(2) . ?
Mn2 N10 2.459(6) . ?
Mn2 Cl3 2.739(3) . ?
N1 C25 1.315(9) . ?
N1 C13 1.403(9) . ?
N2 C29 1.315(9) . ?
N2 C22 1.409(9) . ?
N3 C29 1.345(10) . ?
N3 C41 1.390(10) . ?
N4 C25 1.353(10) . ?
N4 C56 1.381(10) . ?
N5 C20 1.493(10) . ?
N5 C49 1.500(11) . ?
N5 C15 1.502(10) . ?
N6 C35 1.318(11) . ?
N6 C17 1.423(11) . ?
N7 C26 1.360(10) . ?
N7 C19 1.398(10) . ?
N8 C28 1.344(10) . ?
N8 C31 1.392(10) . ?
C9 C13 1.363(10) . ?
C9 C12 1.408(11) . ?
N10 C52 1.464(11) . ?
N10 C27 1.481(10) . ?
N10 C14 1.484(10) . ?
N11 C36 1.321(11) . ?
N11 C33 1.423(11) . ?
C12 C82 1.417(13) . ?
C12 C73 1.423(12) . ?
C13 C56 1.417(11) . ?
C14 C26 1.512(11) . ?
C15 C29 1.502(10) . ?
C16 C22 1.372(10) . ?
C16 C32 1.401(11) . ?
C17 C76 1.354(13) . ?
C17 C43 1.395(13) . ?
N18 C36 1.336(11) . ?
N18 C45 1.387(12) . ?
C19 C34 1.374(11) . ?
C19 C40 1.410(11) . ?
C20 C28 1.482(11) . ?
N21 C28 1.329(9) . ?
N21 C30 1.400(10) . ?
C22 C41 1.415(11) . ?
N23 C26 1.314(10) . ?
N23 C40 1.404(10) . ?
N24 C35 1.344(11) . ?
N24 C43 1.410(12) . ?
C25 C27 1.503(10) . ?
C30 C38 1.373(11) . ?
C30 C31 1.421(11) . ?
C31 C42 1.359(12) . ?
C32 C80 1.411(12) . ?
C32 C72 1.413(13) . ?
C33 C46 1.371(13) . ?
C33 C45 1.403(13) . ?
C34 C57 1.394(12) . ?
C35 C52 1.509(13) . ?
C36 C49 1.497(13) . ?
C37 C41 1.372(11) . ?
C37 C72 1.418(13) . ?
C38 C55 1.400(12) . ?
C39 C42 1.410(13) . ?
C39 C55 1.412(13) . ?
C39 C117 1.449(14) . ?
C40 C44 1.385(11) . ?
C43 C51 1.386(14) . ?
C44 C64 1.412(12) . ?
C45 C48 1.404(14) . ?
C46 C50 1.440(14) . ?
C47 C101 1.366(16) . ?
C47 C48 1.398(16) . ?
C47 C50 1.419(17) . ?
C50 C106 1.428(16) . ?
C51 C60 1.415(16) . ?
C53 C56 1.372(12) . ?
C53 C82 1.415(13) . ?
C55 C70 1.438(13) . ?
C57 C64 1.419(13) . ?
C57 C110 1.447(13) . ?
C59 C61 1.377(14) . ?
C59 C66 1.398(15) . ?
C60 C75 1.417(16) . ?
C60 C102 1.469(16) . ?
C61 C88 1.401(14) . ?
C61 C108 1.430(17) . ?
N62 C85 1.152(14) . ?
C63 C79 1.363(14) . ?
C63 C64 1.436(12) . ?
C65 C110 1.388(14) . ?
C65 C79 1.402(16) . ?
C66 C83 1.397(14) . ?
C66 C112 1.431(14) . ?
C68 C97 1.346(15) . ?
C68 C82 1.442(14) . ?
C69 C74 1.31(2) . ?
C69 C101 1.37(2) . ?
C70 C86 1.355(14) . ?
C71 C109 1.347(15) . ?
C71 C72 1.427(13) . ?
C73 C81 1.379(14) . ?
C74 C106 1.380(18) . ?
C75 C94 1.371(15) . ?
C75 C76 1.392(14) . ?
N78 C112 1.142(12) . ?
C80 C87 1.354(14) . ?
C81 C97 1.423(16) . ?
C83 C96 1.401(13) . ?
C85 C96 1.450(16) . ?
C86 C99 1.433(16) . ?
C87 C109 1.408(16) . ?
C88 C96 1.369(14) . ?
C94 C107 1.360(18) . ?
N98 C108 1.134(16) . ?
C99 C117 1.363(14) . ?
C100 C107 1.37(2) . ?
C100 C102 1.38(2) . ?
C54 C92 1.375(14) . ?
C54 C67 1.386(14) . ?
C54 C91 1.436(17) . ?
C58 C114 1.388(14) . ?
C58 C77 1.388(14) . ?
C67 C77 1.388(15) . ?
C77 C95 1.436(14) . ?
N84 C90 1.169(13) . ?
C90 C114 1.429(15) . ?
C91 N105 1.140(16) . ?
C92 C114 1.371(14) . ?
C95 N113 1.150(12) . ?
 
loop_
 _geom_angle_atom_site_label_1
 _geom_angle_atom_site_label_2
 _geom_angle_atom_site_label_3
 _geom_angle
 _geom_angle_site_symmetry_1
 _geom_angle_site_symmetry_3
 _geom_angle_publ_flag
N21 Mn1 N2 146.4(2) . . ?
N21 Mn1 N11 87.9(3) . . ?
N2 Mn1 N11 88.4(3) . . ?
N21 Mn1 Cl3 111.23(18) . . ?
N2 Mn1 Cl3 101.88(17) . . ?
N11 Mn1 Cl3 105.8(2) . . ?
N21 Mn1 N5 73.0(2) . . ?
N2 Mn1 N5 73.6(2) . . ?
N11 Mn1 N5 76.6(3) . . ?
Cl3 Mn1 N5 174.99(17) . . ?
N21 Mn1 Cl4 81.4(2) . . ?
N2 Mn1 Cl4 90.87(17) . . ?
N11 Mn1 Cl4 159.5(2) . . ?
Cl3 Mn1 Cl4 94.46(8) . . ?
N5 Mn1 Cl4 83.48(17) . . ?
N1 Mn2 N23 146.6(2) . . ?
N1 Mn2 N6 88.8(3) . . ?
N23 Mn2 N6 87.8(3) . . ?
N1 Mn2 Cl4 101.66(17) . . ?
N23 Mn2 Cl4 111.22(19) . . ?
N6 Mn2 Cl4 105.5(2) . . ?
N1 Mn2 N10 73.6(2) . . ?
N23 Mn2 N10 73.3(2) . . ?
N6 Mn2 N10 76.6(2) . . ?
Cl4 Mn2 N10 174.88(16) . . ?
N1 Mn2 Cl3 90.62(18) . . ?
N23 Mn2 Cl3 81.6(2) . . ?
N6 Mn2 Cl3 159.7(2) . . ?
Cl4 Mn2 Cl3 94.48(8) . . ?
N10 Mn2 Cl3 83.79(16) . . ?
Mn1 Cl3 Mn2 84.98(7) . . ?
Mn2 Cl4 Mn1 85.08(7) . . ?
C25 N1 C13 105.5(6) . . ?
C25 N1 Mn2 117.6(5) . . ?
C13 N1 Mn2 136.8(5) . . ?
C29 N2 C22 105.5(6) . . ?
C29 N2 Mn1 117.9(5) . . ?
C22 N2 Mn1 136.6(5) . . ?
C29 N3 C41 106.8(6) . . ?
C25 N4 C56 107.4(6) . . ?
C20 N5 C49 111.8(6) . . ?
C20 N5 C15 112.1(6) . . ?
C49 N5 C15 112.2(7) . . ?
C20 N5 Mn1 106.8(4) . . ?
C49 N5 Mn1 108.2(5) . . ?
C15 N5 Mn1 105.4(4) . . ?
C35 N6 C17 105.1(8) . . ?
C35 N6 Mn2 116.1(6) . . ?
C17 N6 Mn2 138.8(6) . . ?
C26 N7 C19 107.0(6) . . ?
C28 N8 C31 107.9(7) . . ?
C13 C9 C12 118.0(8) . . ?
C52 N10 C27 113.1(7) . . ?
C52 N10 C14 111.6(7) . . ?
C27 N10 C14 111.8(6) . . ?
C52 N10 Mn2 108.1(5) . . ?
C27 N10 Mn2 105.2(4) . . ?
C14 N10 Mn2 106.5(4) . . ?
C36 N11 C33 104.7(8) . . ?
C36 N11 Mn1 116.8(6) . . ?
C33 N11 Mn1 138.5(6) . . ?
C9 C12 C82 120.7(8) . . ?
C9 C12 C73 121.0(8) . . ?
C82 C12 C73 118.2(9) . . ?
C9 C13 N1 130.1(7) . . ?
C9 C13 C56 121.6(7) . . ?
N1 C13 C56 108.3(7) . . ?
N10 C14 C26 108.4(6) . . ?
N5 C15 C29 108.0(6) . . ?
C22 C16 C32 118.2(8) . . ?
C76 C17 C43 120.6(10) . . ?
C76 C17 N6 130.8(10) . . ?
C43 C17 N6 108.6(9) . . ?
C36 N18 C45 108.4(8) . . ?
C34 C19 N7 133.5(8) . . ?
C34 C19 C40 121.3(8) . . ?
N7 C19 C40 105.2(7) . . ?
C28 C20 N5 108.7(6) . . ?
C28 N21 C30 105.5(7) . . ?
C28 N21 Mn1 117.3(5) . . ?
C30 N21 Mn1 136.4(5) . . ?
C16 C22 N2 130.5(7) . . ?
C16 C22 C41 121.6(7) . . ?
N2 C22 C41 107.9(7) . . ?
C26 N23 C40 105.6(7) . . ?
C26 N23 Mn2 116.8(5) . . ?
C40 N23 Mn2 136.4(5) . . ?
C35 N24 C43 106.9(8) . . ?
N1 C25 N4 113.3(7) . . ?
N1 C25 C27 122.6(7) . . ?
N4 C25 C27 124.1(7) . . ?
N23 C26 N7 113.2(7) . . ?
N23 C26 C14 124.1(7) . . ?
N7 C26 C14 122.6(7) . . ?
N10 C27 C25 108.2(6) . . ?
N21 C28 N8 113.0(7) . . ?
N21 C28 C20 123.4(7) . . ?
N8 C28 C20 123.6(7) . . ?
N2 C29 N3 113.9(7) . . ?
N2 C29 C15 122.4(7) . . ?
N3 C29 C15 123.7(7) . . ?
C38 C30 N21 129.9(8) . . ?
C38 C30 C31 121.4(8) . . ?
N21 C30 C31 108.7(7) . . ?
C42 C31 N8 133.4(8) . . ?
C42 C31 C30 121.6(8) . . ?
N8 C31 C30 104.9(7) . . ?
C16 C32 C80 121.5(9) . . ?
C16 C32 C72 120.2(8) . . ?
C80 C32 C72 118.3(9) . . ?
C46 C33 C45 122.1(9) . . ?
C46 C33 N11 129.2(9) . . ?
C45 C33 N11 108.7(9) . . ?
C19 C34 C57 117.8(8) . . ?
N6 C35 N24 113.8(9) . . ?
N6 C35 C52 125.7(9) . . ?
N24 C35 C52 120.5(8) . . ?
N11 C36 N18 113.2(9) . . ?
N11 C36 C49 125.4(8) . . ?
N18 C36 C49 121.4(8) . . ?
C41 C37 C72 117.1(8) . . ?
C30 C38 C55 118.0(8) . . ?
C42 C39 C55 121.3(9) . . ?
C42 C39 C117 119.8(10) . . ?
C55 C39 C117 118.7(9) . . ?
C44 C40 N23 128.4(8) . . ?
C44 C40 C19 122.5(8) . . ?
N23 C40 C19 109.0(7) . . ?
C37 C41 N3 132.4(8) . . ?
C37 C41 C22 121.6(8) . . ?
N3 C41 C22 105.9(7) . . ?
C31 C42 C39 117.3(9) . . ?
C51 C43 C17 121.6(11) . . ?
C51 C43 N24 132.8(11) . . ?
C17 C43 N24 105.7(8) . . ?
C40 C44 C64 116.3(8) . . ?
N18 C45 C33 105.0(9) . . ?
N18 C45 C48 132.8(11) . . ?
C33 C45 C48 122.3(11) . . ?
C33 C46 C50 116.1(11) . . ?
C101 C47 C48 122.9(15) . . ?
C101 C47 C50 117.3(15) . . ?
C48 C47 C50 119.8(11) . . ?
C47 C48 C45 117.5(11) . . ?
C36 C49 N5 113.0(7) . . ?
C47 C50 C106 118.6(12) . . ?
C47 C50 C46 122.2(11) . . ?
C106 C50 C46 119.0(14) . . ?
C43 C51 C60 117.2(11) . . ?
N10 C52 C35 113.4(7) . . ?
C56 C53 C82 117.2(9) . . ?
C38 C55 C39 120.2(8) . . ?
C38 C55 C70 121.4(9) . . ?
C39 C55 C70 118.3(9) . . ?
C53 C56 N4 132.6(8) . . ?
C53 C56 C13 121.9(8) . . ?
N4 C56 C13 105.5(7) . . ?
C34 C57 C64 121.2(8) . . ?
C34 C57 C110 119.2(9) . . ?
C64 C57 C110 119.5(8) . . ?
C61 C59 C66 119.7(10) . . ?
C51 C60 C75 121.3(10) . . ?
C51 C60 C102 115.9(14) . . ?
C75 C60 C102 122.9(14) . . ?
C59 C61 C88 120.7(11) . . ?
C59 C61 C108 119.6(10) . . ?
C88 C61 C108 119.5(10) . . ?
C79 C63 C64 120.2(10) . . ?
C44 C64 C57 121.0(8) . . ?
C44 C64 C63 120.2(9) . . ?
C57 C64 C63 118.9(9) . . ?
C110 C65 C79 120.9(10) . . ?
C83 C66 C59 120.0(9) . . ?
C83 C66 C112 118.2(11) . . ?
C59 C66 C112 121.8(10) . . ?
C97 C68 C82 119.4(11) . . ?
C74 C69 C101 118.3(14) . . ?
C86 C70 C55 121.9(10) . . ?
C109 C71 C72 119.5(11) . . ?
C32 C72 C37 121.2(8) . . ?
C32 C72 C71 119.8(9) . . ?
C37 C72 C71 119.0(10) . . ?
C81 C73 C12 120.8(10) . . ?
C69 C74 C106 123.8(17) . . ?
C94 C75 C76 124.7(13) . . ?
C94 C75 C60 117.0(11) . . ?
C76 C75 C60 118.2(11) . . ?
C17 C76 C75 121.2(11) . . ?
C63 C79 C65 121.5(11) . . ?
C87 C80 C32 121.0(10) . . ?
C73 C81 C97 119.8(10) . . ?
C53 C82 C12 120.6(8) . . ?
C53 C82 C68 119.1(10) . . ?
C12 C82 C68 120.1(9) . . ?
C66 C83 C96 119.1(10) . . ?
N62 C85 C96 174.3(18) . . ?
C70 C86 C99 119.9(10) . . ?
C80 C87 C109 120.3(10) . . ?
C96 C88 C61 119.4(10) . . ?
C107 C94 C75 122.3(16) . . ?
C88 C96 C83 121.0(10) . . ?
C88 C96 C85 119.7(9) . . ?
C83 C96 C85 119.4(10) . . ?
C68 C97 C81 121.5(11) . . ?
C117 C99 C86 120.1(10) . . ?
C107 C100 C102 124.5(16) . . ?
C47 C101 C69 123.9(16) . . ?
C100 C102 C60 113.0(16) . . ?
C74 C106 C50 117.9(15) . . ?
C94 C107 C100 120.0(18) . . ?
N98 C108 C61 179(2) . . ?
C71 C109 C87 121.2(10) . . ?
C65 C110 C57 118.9(10) . . ?
N78 C112 C66 178.5(13) . . ?
C99 C117 C39 120.9(11) . . ?
C92 C54 C67 121.1(11) . . ?
C92 C54 C91 120.1(10) . . ?
C67 C54 C91 118.7(10) . . ?
C114 C58 C77 118.9(10) . . ?
C54 C67 C77 119.1(10) . . ?
C67 C77 C58 120.3(9) . . ?
C67 C77 C95 119.5(10) . . ?
C58 C77 C95 120.3(11) . . ?
N84 C90 C114 178.1(18) . . ?
N105 C91 C54 177.7(16) . . ?
C114 C92 C54 119.1(10) . . ?
N113 C95 C77 178.7(15) . . ?
C92 C114 C58 121.5(10) . . ?
C92 C114 C90 119.7(10) . . ?
C58 C114 C90 118.8(10) . . ?
 
_refine_diff_density_max    0.630
_refine_diff_density_min   -0.518
_refine_diff_density_rms    0.086

_shelx_res_file
;

    G:3

REM  y in R-3
REM R1 =  0.1486 for   10550 Fo > 4sig(Fo)  and  0.2416 for all   20744 data
REM   1045 parameters refined using      0 restraints
REM Highest difference peak  0.830,  deepest hole -0.838,  1-sigma level  0.124
TITL y in R-3
CELL 0.71073 27.8962 27.8962 61.0330 90.000 90.000 120.000
ZERR 18.0000 0.0006 0.0006 0.0020 0.000 0.000 0.000
LATT 3
SYMM -Y, X-Y, Z
SYMM -X+Y, -X, Z
SFAC C H N CL MN
UNIT 1620 1080 360 72 36
MERG 2
FMAP 2
GRID
PLAN 20
TEMP -173
L.S. 10
ACTA
WGHT    0.089800  554.712646
FVAR       0.01903
MN1   5    0.227480    0.871683    0.110370    11.00000    0.04935    0.04785 =
         0.06731   -0.00273   -0.00885    0.02931
MN2   5    0.205112    0.894310    0.056339    11.00000    0.04641    0.04919 =
         0.06909    0.00814    0.00169    0.02809
CL3   4    0.187289    0.924054    0.096991    11.00000    0.05651    0.05038 =
         0.07589    0.00088   -0.00567    0.03407
CL4   4    0.257342    0.854121    0.069732    11.00000    0.05157    0.05602 =
         0.07534    0.00464    0.00023    0.03403
CL5   4    0.139982    0.597588    0.117647    11.00000    0.06234    0.05113 =
         0.11005    0.01057    0.01099    0.03222
CL6   4   -0.069104    0.806614    0.048990    11.00000    0.04879    0.06131 =
         0.12037   -0.00942   -0.01176    0.03189
N1    3    0.122649    0.824113    0.056005    11.00000    0.04585    0.05352 =
         0.06697   -0.00766   -0.01236    0.03019
N2    3    0.157390    0.789146    0.110824    11.00000    0.04941    0.04961 =
         0.05898    0.00956    0.00624    0.03053
N3    3    0.120802    0.697548    0.112345    11.00000    0.04654    0.04804 =
         0.09811    0.02421    0.00949    0.02380
AFIX  43
H3    2    0.119162    0.665259    0.113115    11.00000   -1.20000
AFIX   0
N4    3    0.031149    0.787182    0.053950    11.00000    0.04337    0.05173 =
         0.10941   -0.01177   -0.01839    0.02438
AFIX  43
H4    2   -0.001182    0.785430    0.053112    11.00000   -1.20000
AFIX   0
N5    3    0.262218    0.811095    0.122375    11.00000    0.04680    0.05267 =
         0.07168    0.00337   -0.00795    0.02932
N6    3    0.206977    0.888895    0.021060    11.00000    0.07501    0.06689 =
         0.07770    0.01229    0.01187    0.04329
N7    3    0.265696    1.067253    0.054097    11.00000    0.04913    0.05693 =
         0.08967    0.01544    0.00832    0.03287
AFIX  43
H7    2    0.256388    1.093098    0.054119    11.00000   -1.20000
AFIX   0
N8    3    0.400102    0.932357    0.112761    11.00000    0.05634    0.05130 =
         0.07524   -0.00907   -0.01208    0.03060
AFIX  43
H8    2    0.426090    0.923250    0.112579    11.00000   -1.20000
AFIX   0
C9    1    0.122213    0.734052    0.057291    11.00000    0.05425    0.04657 =
         0.07776   -0.00140   -0.01210    0.02734
AFIX  43
H9    2    0.161279    0.750132    0.058108    11.00000   -1.20000
AFIX   0
N10   3    0.143903    0.928783    0.044019    11.00000    0.05161    0.04631 =
         0.05991    0.00811    0.00605    0.02871
N11   3    0.222034    0.873004    0.145705    11.00000    0.07579    0.08320 =
         0.06605   -0.01141   -0.01556    0.05187
C12   1    0.087213    0.676181    0.057303    11.00000    0.06794    0.06328 =
         0.09141   -0.01497   -0.02454    0.03960
C13   1    0.098321    0.766268    0.056071    11.00000    0.04955    0.04574 =
         0.07882   -0.01004   -0.01533    0.02475
C14   1    0.168342    0.986246    0.052372    11.00000    0.05005    0.04471 =
         0.10911    0.01415    0.00674    0.03073
AFIX  23
H14A  2    0.154060    0.986031    0.067242    11.00000   -1.20000
H14B  2    0.158194    1.008167    0.042639    11.00000   -1.20000
AFIX   0
C15   1    0.224478    0.755937    0.112026    11.00000    0.04916    0.05170 =
         0.09386    0.01001    0.00485    0.02879
AFIX  23
H15A  2    0.225238    0.726063    0.120500    11.00000   -1.20000
H15B  2    0.236695    0.755115    0.096870    11.00000   -1.20000
AFIX   0
C16   1    0.066613    0.788522    0.108948    11.00000    0.05370    0.05857 =
         0.06967    0.01854    0.01034    0.03176
AFIX  43
H16   2    0.082569    0.827582    0.108203    11.00000   -1.20000
AFIX   0
C17   1    0.232082    0.872159    0.004754    11.00000    0.07902    0.06430 =
         0.06216    0.01783    0.02081    0.02891
N18   3    0.237275    0.849013    0.178505    11.00000    0.05552    0.09570 =
         0.06639   -0.00027   -0.00947    0.03157
AFIX  43
H18   2    0.247886    0.833337    0.188419    11.00000   -1.20000
AFIX   0
C19   1    0.319375    1.075549    0.055143    11.00000    0.05224    0.05703 =
         0.09496    0.01580    0.00670    0.02666
C20   1    0.320173    0.836002    0.114094    11.00000    0.04861    0.05042 =
         0.09057   -0.00554   -0.00749    0.02947
AFIX  23
H20A  2    0.341940    0.825605    0.123803    11.00000   -1.20000
H20B  2    0.320171    0.822047    0.099180    11.00000   -1.20000
AFIX   0
N21   3    0.315759    0.922478    0.113631    11.00000    0.05619    0.05232 =
         0.08211   -0.01155   -0.02017    0.03126
C22   1    0.099313    0.764775    0.110345    11.00000    0.04367    0.05366 =
         0.06227    0.00838    0.00636    0.02342
N23   3    0.256169    0.982910    0.053048    11.00000    0.04719    0.05399 =
         0.09800    0.01995    0.01766    0.02827
N24   3    0.181882    0.903818   -0.011771    11.00000    0.08533    0.05236 =
         0.07073    0.01240   -0.00013    0.02409
AFIX  43
H24   2    0.165330    0.913469   -0.021661    11.00000   -1.20000
AFIX   0
C25   1    0.081279    0.833839    0.054417    11.00000    0.05395    0.04559 =
         0.07537   -0.00471   -0.01139    0.02796
C26   1    0.230574    1.011656    0.053038    11.00000    0.05161    0.05047 =
         0.08088    0.01463    0.00644    0.02801
C27   1    0.089552    0.891387    0.054221    11.00000    0.04100    0.04855 =
         0.11241   -0.00334   -0.00490    0.02522
AFIX  23
H27A  2    0.059626    0.892035    0.045743    11.00000   -1.20000
H27B  2    0.088675    0.903600    0.069372    11.00000   -1.20000
AFIX   0
C28   1    0.345276    0.897024    0.113630    11.00000    0.05249    0.05453 =
         0.06902    0.00381   -0.00628    0.03259
C29   1    0.166941    0.747571    0.111862    11.00000    0.04631    0.05462 =
         0.07527    0.01550    0.00375    0.02572
C30   1    0.354527    0.979098    0.112734    11.00000    0.05348    0.05201 =
         0.09263   -0.01235   -0.02379    0.03045
C31   1    0.408507    0.985910    0.112202    11.00000    0.06243    0.05471 =
         0.07971   -0.01034   -0.02114    0.03217
C32   1    0.009057    0.753615    0.108648    11.00000    0.04916    0.07325 =
         0.10451    0.02779    0.02313    0.03593
C33   1    0.206118    0.898756    0.162026    11.00000    0.05996    0.08211 =
         0.06591   -0.01581   -0.01391    0.03436
C34   1    0.371047    1.121984    0.055521    11.00000    0.05121    0.05642 =
         0.11455    0.02472    0.01603    0.02886
AFIX  43
H34   2    0.375423    1.157997    0.056031    11.00000   -1.20000
AFIX   0
C35   1    0.178220    0.906689    0.010095    11.00000    0.08760    0.05526 =
         0.06318    0.01515    0.00533    0.03595
C36   1    0.239270    0.843829    0.156810    11.00000    0.05963    0.08832 =
         0.05699   -0.00159   -0.01247    0.03684
C37   1    0.020008    0.671442    0.111723    11.00000    0.04712    0.05011 =
         0.15484    0.02528    0.01606    0.01414
AFIX  43
H37   2    0.004585    0.632594    0.113298    11.00000   -1.20000
AFIX   0
C38   1    0.346572    1.023855    0.112560    11.00000    0.06427    0.06177 =
         0.10841   -0.01377   -0.02255    0.03640
AFIX  43
H38   2    0.310374    1.019042    0.112246    11.00000   -1.20000
AFIX   0
C39   1    0.446888    1.083075    0.113371    11.00000    0.07657    0.06405 =
         0.11912   -0.00765   -0.02250    0.03519
C40   1    0.312725    1.022008    0.054842    11.00000    0.04628    0.05640 =
         0.09952    0.02560    0.01232    0.02895
C41   1    0.076188    0.706663    0.111395    11.00000    0.05355    0.04439 =
         0.10298    0.01828    0.01293    0.02550
C42   1    0.454594    1.036905    0.112102    11.00000    0.06732    0.05701 =
         0.11115   -0.00822   -0.02852    0.03163
AFIX  43
H42   2    0.490562    1.041262    0.111212    11.00000   -1.20000
AFIX   0
C43   1    0.217322    0.882380   -0.015828    11.00000    0.07608    0.04107 =
         0.07478    0.00410    0.01303    0.01052
C44   1    0.357243    1.013009    0.054910    11.00000    0.05551    0.06272 =
         0.11293    0.03407    0.01119    0.02879
AFIX  43
H44   2    0.352321    0.976761    0.054960    11.00000   -1.20000
AFIX   0
C45   1    0.215638    0.883299    0.182742    11.00000    0.04222    0.06963 =
         0.07952   -0.00457   -0.00232    0.01170
C46   1    0.184070    0.932702    0.159535    11.00000    0.06825    0.09685 =
         0.08335   -0.03760   -0.01678    0.03945
AFIX  43
H46   2    0.176796    0.942377    0.145500    11.00000   -1.20000
AFIX   0
C47   1    0.182188    0.937524    0.200449    11.00000    0.06855    0.09562 =
         0.09864   -0.02263    0.01107    0.01529
C48   1    0.204036    0.902224    0.202255    11.00000    0.05513    0.09671 =
         0.06679   -0.01184    0.00221   -0.00285
AFIX  43
H48   2    0.210784    0.891437    0.216157    11.00000   -1.20000
AFIX   0
C49   1    0.259872    0.808375    0.146926    11.00000    0.08043    0.09414 =
         0.07990    0.01049   -0.00449    0.05967
AFIX  23
H49A  2    0.235272    0.769508    0.151491    11.00000   -1.20000
H49B  2    0.297365    0.820292    0.152680    11.00000   -1.20000
AFIX   0
C50   1    0.172595    0.952815    0.179436    11.00000    0.05556    0.07141 =
         0.13875   -0.05123   -0.00554    0.01547
C51   1    0.235890    0.870205   -0.034954    11.00000    0.08896    0.05663 =
         0.06202    0.00493    0.01036   -0.00838
AFIX  43
H51   2    0.225041    0.876343   -0.048951    11.00000   -1.20000
AFIX   0
C52   1    0.142190    0.927112    0.020042    11.00000    0.08880    0.08035 =
         0.07034    0.01057   -0.00150    0.05256
AFIX  23
H52A  2    0.154262    0.964759    0.014427    11.00000   -1.20000
H52B  2    0.103484    0.902645    0.015256    11.00000   -1.20000
AFIX   0
C53   1    0.004789    0.686624    0.055545    11.00000    0.05219    0.05474 =
         0.15837   -0.01578   -0.03120    0.02117
AFIX  43
H53   2   -0.034238    0.671261    0.055375    11.00000   -1.20000
AFIX   0
C55   1    0.393431    1.076791    0.112859    11.00000    0.07030    0.05289 =
         0.14153   -0.00825   -0.03718    0.03436
C56   1    0.040088    0.742804    0.055031    11.00000    0.05223    0.05242 =
         0.11437   -0.01674   -0.02189    0.03291
C57   1    0.416817    1.114450    0.055130    11.00000    0.04499    0.07124 =
         0.14664    0.02537    0.00909    0.02775
C59   1    0.119011    0.717491    0.002314    11.00000    0.11630    0.06341 =
         0.10497   -0.00454   -0.05607    0.03776
AFIX  43
H59   2    0.150460    0.753585    0.003107    11.00000   -1.20000
AFIX   0
C60   1    0.271698    0.848243   -0.032740    11.00000    0.08687    0.04897 =
         0.10058   -0.01141    0.02615    0.00370
C61   1    0.125476    0.671680    0.002796    11.00000    0.08689    0.06688 =
         0.14537   -0.00197   -0.04707    0.03390
N62   3   -0.057371    0.512639   -0.003919    11.00000    0.08762    0.08861 =
         0.28257   -0.03914   -0.04512    0.04949
C63   1    0.458912    1.055334    0.053934    11.00000    0.04921    0.08500 =
         0.18618    0.04203    0.01909    0.03409
AFIX  43
H63   2    0.455356    1.019643    0.054129    11.00000   -1.20000
AFIX   0
C64   1    0.410363    1.060682    0.054900    11.00000    0.04942    0.07189 =
         0.14593    0.04138    0.01560    0.03582
C65   1    0.517113    1.154684    0.053503    11.00000    0.05105    0.08403 =
         0.21591    0.05266    0.01982    0.02281
AFIX  43
H65   2    0.553338    1.185954    0.052789    11.00000   -1.20000
AFIX   0
C66   1    0.065961    0.710623    0.000654    11.00000    0.12610    0.06425 =
         0.08835   -0.01823   -0.04266    0.05271
C68   1   -0.006541    0.593350    0.057865    11.00000    0.09422    0.05113 =
         0.23881   -0.03223   -0.05496    0.03666
AFIX  43
H68   2   -0.045632    0.577501    0.057829    11.00000   -1.20000
AFIX   0
C69   1    0.147099    0.992606    0.216866    11.00000    0.13369    0.11310 =
         0.10523   -0.05900    0.03395    0.01500
AFIX  43
H69   2    0.140016    1.007319    0.229703    11.00000   -1.20000
AFIX   0
C70   1    0.388674    1.125731    0.114035    11.00000    0.08034    0.06079 =
         0.16022   -0.01149   -0.03540    0.03959
AFIX  43
H70   2    0.352887    1.121952    0.114100    11.00000   -1.20000
AFIX   0
C71   1   -0.072661    0.660373    0.108784    11.00000    0.04216    0.08181 =
         0.26340    0.03926    0.02735    0.02893
AFIX  43
H71   2   -0.088530    0.621336    0.109639    11.00000   -1.20000
AFIX   0
C72   1   -0.014033    0.695593    0.109607    11.00000    0.04253    0.07952 =
         0.15033    0.03910    0.02251    0.02375
C73   1    0.109134    0.640015    0.059327    11.00000    0.08632    0.05923 =
         0.12751   -0.01756   -0.03103    0.04742
AFIX  43
H73   2    0.148077    0.655009    0.060019    11.00000   -1.20000
AFIX   0
C74   1    0.135957    1.004401    0.197393    11.00000    0.09154    0.12049 =
         0.20217   -0.10720   -0.00176    0.04081
AFIX  43
H74   2    0.118727    1.026341    0.196539    11.00000   -1.20000
AFIX   0
C75   1    0.287118    0.838322   -0.011838    11.00000    0.09100    0.06287 =
         0.10221    0.01315    0.04720    0.02687
C76   1    0.266066    0.850766    0.006614    11.00000    0.07652    0.06964 =
         0.10256    0.01090    0.02432    0.03477
AFIX  43
H76   2    0.275713    0.844131    0.020766    11.00000   -1.20000
AFIX   0
N78   3    0.051032    0.794461   -0.000205    11.00000    0.14383    0.07399 =
         0.10858   -0.03288   -0.04650    0.06661
C79   1    0.510075    1.101322    0.052740    11.00000    0.05582    0.10722 =
         0.20715    0.05817    0.01197    0.03939
AFIX  43
H79   2    0.541696    1.097115    0.051359    11.00000   -1.20000
AFIX   0
C80   1   -0.027197    0.774873    0.106503    11.00000    0.05524    0.09009 =
         0.13353    0.03977    0.02144    0.04506
AFIX  43
H80   2   -0.012418    0.813743    0.105489    11.00000   -1.20000
AFIX   0
C81   1    0.074533    0.583452    0.060298    11.00000    0.10299    0.06168 =
         0.19435   -0.02964   -0.04157    0.04879
AFIX  43
H81   2    0.089631    0.559686    0.061601    11.00000   -1.20000
AFIX   0
C82   1    0.028972    0.652531    0.056339    11.00000    0.08277    0.04945 =
         0.13673   -0.02132   -0.04053    0.03169
C83   1    0.019806    0.657498   -0.000489    11.00000    0.11861    0.07928 =
         0.11883   -0.04269   -0.06380    0.06391
AFIX  43
H83   2   -0.016353    0.652553   -0.001667    11.00000   -1.20000
AFIX   0
C85   1   -0.020243    0.556373   -0.001093    11.00000    0.09763    0.07360 =
         0.19085   -0.02567   -0.04169    0.05256
C86   1    0.433770    1.177094    0.115054    11.00000    0.09927    0.04964 =
         0.20524   -0.01754   -0.05281    0.03801
AFIX  43
H86   2    0.429352    1.208603    0.116358    11.00000   -1.20000
AFIX   0
C87   1   -0.082734    0.740700    0.105868    11.00000    0.05640    0.09973 =
         0.21340    0.04780    0.02139    0.04735
AFIX  43
H87   2   -0.106560    0.755778    0.104801    11.00000   -1.20000
AFIX   0
C88   1    0.079385    0.618195    0.002059    11.00000    0.08623    0.06664 =
         0.14002   -0.00256   -0.02051    0.04296
AFIX  43
H88   2    0.084071    0.586775    0.002892    11.00000   -1.20000
AFIX   0
C94   1    0.320364    0.815118   -0.011363    11.00000    0.11035    0.10291 =
         0.13113    0.00178    0.04692    0.06399
AFIX  43
H94   2    0.331292    0.807921    0.002424    11.00000   -1.20000
AFIX   0
C96   1    0.027517    0.611611    0.000125    11.00000    0.08056    0.06510 =
         0.15219   -0.02380   -0.04613    0.04112
C97   1    0.016164    0.560772    0.059342    11.00000    0.08778    0.04985 =
         0.31852   -0.02467   -0.04071    0.03208
AFIX  43
H97   2   -0.007318    0.521730    0.059756    11.00000   -1.20000
AFIX   0
N98   3    0.222306    0.684441    0.008234    11.00000    0.07966    0.14525 =
         0.31276    0.05393   -0.04512    0.03572
C99   1    0.488111    1.183796    0.114160    11.00000    0.09046    0.05423 =
         0.20012   -0.02305   -0.02721    0.02653
AFIX  43
H99   2    0.519730    1.219850    0.114287    11.00000   -1.20000
AFIX   0
C100  1    0.325908    0.815102   -0.050027    11.00000    0.11284    0.10109 =
         0.18830   -0.05234    0.08114    0.00746
AFIX  43
H100  2    0.342599    0.809345   -0.062560    11.00000   -1.20000
AFIX   0
C101  1    0.169203    0.958546    0.218235    11.00000    0.10316    0.10311 =
         0.09291   -0.04798    0.01559    0.01712
AFIX  43
H101  2    0.175900    0.948975    0.232391    11.00000   -1.20000
AFIX   0
C102  1    0.290871    0.836060   -0.053294    11.00000    0.09319    0.08272 =
         0.13313   -0.03019    0.04314    0.00700
AFIX  43
H102  2    0.280274    0.841980   -0.067379    11.00000   -1.20000
AFIX   0
C106  1    0.147812    0.986790    0.178074    11.00000    0.09602    0.10368 =
         0.15545   -0.04927   -0.00994    0.05783
AFIX  43
H106  2    0.139735    0.996955    0.164293    11.00000   -1.20000
AFIX   0
C107  1    0.338241    0.802047   -0.029954    11.00000    0.11847    0.10203 =
         0.18974    0.00641    0.08622    0.03915
AFIX  43
H107  2    0.359277    0.783866   -0.029017    11.00000   -1.20000
AFIX   0
C108  1    0.179458    0.678665    0.005754    11.00000    0.08954    0.08139 =
         0.22073    0.01724   -0.03733    0.02828
C109  1   -0.105324    0.682931    0.106783    11.00000    0.03749    0.10008 =
         0.30919    0.03923    0.01512    0.02678
AFIX  43
H109  2   -0.144320    0.659423    0.105974    11.00000   -1.20000
AFIX   0
C110  1    0.471853    1.162433    0.055287    11.00000    0.05463    0.07022 =
         0.17615    0.03338    0.00287    0.02371
AFIX  43
H110  2    0.476913    1.198614    0.056589    11.00000   -1.20000
AFIX   0
C112  1    0.057073    0.756870    0.000046    11.00000    0.14655    0.07189 =
         0.08552   -0.02694   -0.05510    0.06048
C117  1    0.494481    1.138494    0.113129    11.00000    0.07601    0.06793 =
         0.15084   -0.01379   -0.02987    0.02991
AFIX  43
H117  2    0.530631    1.143308    0.112239    11.00000   -1.20000
AFIX   0
C54   1    0.785953    0.995422    0.162577    11.00000    0.08686    0.06687 =
         0.11792    0.00186    0.04073    0.03589
C58   1    0.695473    1.010134    0.166647    11.00000    0.07525    0.06111 =
         0.13472   -0.02422    0.02814    0.01678
AFIX  43
H58   2    0.664602    1.015544    0.168127    11.00000   -1.20000
AFIX   0
C67   1    0.733223    0.949484    0.163180    11.00000    0.11570    0.05985 =
         0.09194   -0.01192    0.04054    0.02412
AFIX  43
H67   2    0.728130    0.913260    0.162051    11.00000   -1.20000
AFIX   0
C77   1    0.687965    0.957110    0.165454    11.00000    0.08718    0.05596 =
         0.09894   -0.01422    0.02922    0.01315
N84   3    0.763308    1.154099    0.170117    11.00000    0.07312    0.07714 =
         0.28320   -0.04021    0.00059    0.03306
C90   1    0.756680    1.109579    0.167758    11.00000    0.06011    0.05924 =
         0.20757   -0.02502    0.01306    0.01347
C91   1    0.832502    0.987106    0.160169    11.00000    0.11653    0.09655 =
         0.19685    0.01866    0.06975    0.06175
C92   1    0.793916    1.048179    0.163519    11.00000    0.07596    0.06406 =
         0.12867   -0.00392    0.02659    0.02267
AFIX  43
H92   2    0.830162    1.079389    0.162709    11.00000   -1.20000
AFIX   0
C95   1    0.633283    0.909721    0.166344    11.00000    0.09695    0.05816 =
         0.09770   -0.02606    0.02780    0.00585
N105  3    0.870456    0.982288    0.158010    11.00000    0.15069    0.13823 =
         0.27810    0.06303    0.09445    0.09599
N113  3    0.589339    0.871883    0.166631    11.00000    0.09421    0.06372 =
         0.08683   -0.02129    0.01887    0.00386
C114  1    0.748830    1.055102    0.165643    11.00000    0.08149    0.05006 =
         0.16088   -0.01471    0.02964    0.02304
HKLF 4

REM  y in R-3
REM R1 =  0.1185 for    8965 Fo > 4sig(Fo)  and  0.2376 for all   20995 data
REM   1045 parameters refined using      0 restraints

END

WGHT      0.0842    614.4609

REM Highest difference peak  0.630,  deepest hole -0.518,  1-sigma level  0.086
Q1    1   0.0000  1.0000  0.0000  10.16667  0.05    0.63
Q2    1   0.3606  0.8084  0.0481  11.00000  0.05    0.61
Q3    1   0.1385  1.0285  0.1201  11.00000  0.05    0.51
Q4    1   0.3182  0.6815  0.0992  11.00000  0.05    0.47
Q5    1   0.3333  0.6667  0.1620  10.33333  0.05    0.45
Q6    1   0.0425  0.9853  0.0424  11.00000  0.05    0.43
Q7    1   0.3565  0.6862 -0.0109  11.00000  0.05    0.43
Q8    1   0.6317  1.2944  0.0670  11.00000  0.05    0.41
Q9    1   0.1014  1.0158  0.1016  11.00000  0.05    0.40
Q10   1   0.2408  0.6428  0.1397  11.00000  0.05    0.40
Q11   1   0.0027  0.9845  0.0667  11.00000  0.05    0.39
Q12   1   0.0179  1.0042  0.2049  11.00000  0.05    0.39
Q13   1   0.3474  0.7284  0.0659  11.00000  0.05    0.38
Q14   1   0.0257  0.9844  0.1025  11.00000  0.05    0.38
Q15   1   0.2323  0.8781  0.0786  11.00000  0.05    0.38
Q16   1  -0.0239  0.9087  0.0285  11.00000  0.05    0.38
Q17   1   0.3482  0.7691  0.0636  11.00000  0.05    0.37
Q18   1   0.3083  0.7201  0.1326  11.00000  0.05    0.37
Q19   1   0.9775  0.9775  0.1547  11.00000  0.05    0.36
Q20   1   1.0000  1.0000  0.1251  10.33333  0.05    0.34
;
_shelx_res_checksum   24355

_shelx_hkl_file
;
   0  -3   0    4.37    0.39
   0   3   0    6.14    0.45
   2   2   0    6.22    0.47
   2   2   0    6.14    0.52
   2  -4   0    6.39    0.68
   2  -4   0    6.35    0.50
  -2   4   0    7.44    0.70
  -2   4   0    4.88    0.44
   1   4   0  104.94    2.04
   1   4   0  108.40    2.32
   4  -5   0  108.63    1.68
   4  -5   0  101.07    2.61
  -4   5   0  104.83    1.52
  -4   5   0  107.45    2.44
  -1  -4   0  105.74    1.98
  -1  -4   0  107.41    2.33
   1  -5   0  104.92    2.51
   1  -5   0  106.64    2.07
  -5   4   0  109.58    2.17
  -1   5   0  105.61    2.51
  -1   5   0  107.62    2.08
   5  -4   0  107.84    2.19
   3   3   0  167.23    2.56
   3  -6   0  172.55    2.65
   3  -6   0  167.68    3.44
  -3   6   0  171.43    3.43
  -3   6   0  167.09    2.55
  -3  -3   0  173.05    2.35
  -3  -3   0  166.41    2.52
   0  -6   0    1.18    0.59
  -6   6   0    0.68    0.54
   0  -6   0    1.81    0.53
   0   6   0    0.50    0.44
   0   6   0    1.92    0.71
   6  -6   0    1.52    0.64
   5  -7   0  262.20    4.59
   5  -7   0  261.61    3.21
   2   5   0  261.62    4.00
   2   5   0  260.66    3.65
  -5   7   0  269.14    3.12
  -2  -5   0  263.58    4.02
  -2  -5   0  269.33    3.54
  -5   7   0  263.91    4.50
   5   2   0  256.88    2.98
   2  -7   0  255.90    4.60
   2  -7   0  268.32    3.78
  -7   5   0  267.40    3.73
  -2   7   0  265.03    4.64
  -2   7   0  257.88    3.68
   7  -8   0   14.42    1.35
   1   7   0   14.74    1.32
   7  -8   0   12.46    0.82
   1   7   0   13.77    1.08
  -1  -7   0   13.14    1.05
  -7   8   0   14.49    1.33
  -1  -7   0   13.93    1.31
   4  -8   0  500.99    5.17
   4   4   0  499.74    4.88
   4  -8   0  494.39    6.73
   4   4   0  496.06    5.02
  -4   8   0  504.23    6.71
  -4   8   0  504.33    5.05
   1  -8   0   13.26    1.07
  -8   7   0   14.91    1.22
   1  -8   0   14.11    1.38
  -1   8   0   13.88    1.38
  -1   8   0   12.29    1.05
   8  -7   0   13.52    1.24
   3   6   0  289.29    4.30
   6  -9   0  290.13    3.97
   3   6   0  281.59    4.55
   6  -9   0  281.41    5.37
  -6   9   0  279.37    5.24
  -3  -6   0  287.46    4.02
  -3  -6   0  285.59    4.56
  -6   9   0  289.59    3.63
  -9   6   0  290.77    4.18
   6   3   0  289.11    3.61
   3  -9   0  284.62    5.45
   3  -9   0  292.31    4.42
   9  -6   0  285.33    4.25
  -3   9   0  287.58    4.32
  -3   9   0  287.20    5.47
  -9   9   0   81.51    2.87
   0  -9   0   89.39    3.18
   0  -9   0   87.51    2.61
   9  -9   0   88.86    3.05
   0   9   0   87.10    3.10
   0   9   0   86.49    2.66
   9  -9   0   85.52    1.84
   8 -10   0   77.30    3.05
   2   8   0   74.87    2.78
   8 -10   0   79.79    2.11
   2   8   0   73.02    2.44
  -2  -8   0   75.15    2.37
  -8  10   0   76.94    3.00
  -2  -8   0   79.51    2.83
  -8  10   0   76.54    1.77
   5 -10   0  625.50    8.43
   5 -10   0  654.34    6.64
   5   5   0  651.47    6.40
   5   5   0  641.09    6.23
  -5  10   0  644.08    8.39
  -5  -5   0  645.68    6.19
  -5  10   0  647.91    6.34
   2 -10   0   78.52    3.15
   2 -10   0   78.75    2.56
 -10   8   0   79.13    2.61
   8   2   0   76.83    1.82
  -2  10   0   73.74    3.03
  10  -8   0   77.71    2.66
  -2  10   0   76.04    2.52
  10 -11   0    5.80    1.30
   1  10   0    6.70    1.43
   1  10   0    5.61    1.04
  10 -11   0    6.21    0.87
  -1 -10   0    6.47    1.31
 -10  11   0    7.19    1.36
  -1 -10   0    6.74    1.11
   4   7   0   35.54    1.77
   7 -11   0   34.95    1.65
   7 -11   0   34.01    2.27
   4   7   0   34.30    1.85
  -7  11   0   39.16    2.32
  -4  -7   0   36.81    1.65
  -7  11   0   34.14    1.50
  -4  -7   0   36.99    1.89
   4 -11   0   38.38    1.87
 -11   7   0   37.48    1.71
   4 -11   0   35.13    2.29
   7   4   0   33.46    1.49
  -4  11   0   35.83    2.27
  -4  11   0   34.91    1.75
  11  -7   0   35.15    1.73
   1 -11   0    7.12    1.42
   1 -11   0    4.95    1.18
 -11  10   0    5.49    1.21
  -1  11   0    4.98    1.02
  -1  11   0    5.36    1.31
  11 -10   0    4.93    1.14
   9 -12   0   16.78    1.77
   3   9   0   16.65    1.40
   9 -12   0   16.54    1.21
   3   9   0   16.39    1.60
  -3  -9   0   16.26    1.57
  -9  12   0   15.11    1.03
  -3  -9   0   15.88    1.31
  -9  12   0   16.89    1.87
   6 -12   0    8.80    1.54
   6   6   0    9.63    1.25
   6 -12   0   10.15    1.13
   6   6   0    9.63    1.05
  -6  -6   0    9.12    1.08
  -6  12   0    7.25    0.98
   3 -12   0   17.19    1.84
 -12   9   0   17.69    1.47
   3 -12   0   17.38    1.46
   9   3   0   16.65    1.10
  12  -9   0   17.52    1.53
  -3  12   0   13.76    1.76
  -3  12   0   16.72    1.42
   0 -12   0    8.53    1.50
   0 -12   0    8.56    1.36
 -12  12   0    7.23    1.44
   0  12   0    8.33    1.59
  12 -12   0    7.11    0.82
   0  12   0    8.80    1.41
  12 -12   0   10.12    1.64
  11 -13   0    0.95    0.54
   2  11   0    0.90    0.69
  11 -13   0    0.77    0.76
   2  11   0   -0.10    0.62
  -2 -11   0    1.95    0.95
 -11  13   0    0.14    0.61
  -2 -11   0    0.45    0.57
   5   8   0   64.12    2.51
   8 -13   0   68.41    2.50
   8 -13   0   66.47    3.31
   5   8   0   65.59    2.67
  -5  -8   0   66.26    2.65
  -8  13   0   66.46    2.22
  -8  13   0   69.46    3.32
   5 -13   0   67.87    2.65
   8   5   0   64.81    2.25
   5 -13   0   66.58    3.36
  -5  13   0   65.53    2.54
  13  -8   0   67.26    2.45
  -5  13   0   67.86    3.30
   2 -13   0    1.84    0.97
 -13  11   0    0.15    0.64
   2 -13   0    1.48    0.70
  13 -11   0    0.96    0.84
  -2  13   0    0.65    0.86
  -2  13   0    0.79    0.62
   1  13   0    2.71    1.11
   1  13   0    2.11    0.76
  13 -14   0    2.15    1.02
  13 -14   0    2.48    0.66
  -1 -13   0    1.82    0.97
 -13  14   0    4.57    1.33
  -1 -13   0    3.29    0.92
  10 -14   0    7.98    1.30
  10 -14   0    8.94    1.75
   4  10   0    5.47    1.09
   4  10   0    8.59    1.54
  -4 -10   0    7.89    1.22
 -10  14   0    7.37    1.61
  -4 -10   0    8.68    1.45
 -10  14   0    8.78    0.98
   7   7   0   16.00    1.45
   7   7   0   18.70    1.47
   7 -14   0   15.35    1.93
   7 -14   0   18.29    1.54
  -7  14   0   15.66    1.95
  -7  14   0   17.83    1.44
  -7  -7   0   14.79    1.36
  10   4   0    8.72    1.00
   4 -14   0    9.56    1.95
 -14  10   0    9.65    1.25
   4 -14   0    9.01    1.40
  -4  14   0    8.43    1.75
  -4  14   0    8.89    1.34
  14 -10   0    7.65    1.35
   1 -14   0    1.84    0.96
   1 -14   0    1.69    0.85
 -14  13   0    3.57    1.20
  14 -13   0    1.53    1.03
  -1  14   0    3.49    1.20
  -1  14   0    2.62    0.84
  12 -15   0   10.31    1.98
   3  12   0   10.27    1.77
   3  12   0    7.67    1.43
  -3 -12   0    9.62    1.27
 -12  15   0    9.51    1.79
  -3 -12   0    7.42    1.42
   9 -15   0    3.78    0.98
   9 -15   0    3.94    1.35
   6   9   0    4.45    1.08
   6   9   0    4.88    1.23
  -9  15   0    3.15    1.27
  -6  -9   0    4.56    1.13
  -9  15   0    2.83    0.86
   9   6   0    2.69    0.80
   6 -15   0    4.66    1.19
   6 -15   0    4.52    1.40
  -6  15   0    3.89    1.36
  15  -9   0    3.82    1.02
  -6  15   0    3.70    0.98
   3 -15   0    9.99    1.61
   3 -15   0    8.68    1.73
  12   3   0    7.86    0.94
 -15  12   0   11.38    1.74
  -3  15   0    7.94    1.39
  15 -12   0    8.11    1.57
  -3  15   0    9.23    1.76
   0 -15   0   36.56    2.73
 -15  15   0   33.07    2.47
   0 -15   0   39.05    2.35
  15 -15   0   37.51    2.74
  15 -15   0   35.73    1.71
   0  15   0   38.39    2.81
  14 -16   0    0.45    0.90
  14 -16   0    0.26    0.52
   2  14   0   -0.94    0.35
   2  14   0    0.05    0.80
  -2 -14   0    0.01    0.52
 -14  16   0    0.01    0.81
  -2 -14   0    0.02    0.52
   5  11   0    3.39    1.01
  11 -16   0    5.85    1.14
  11 -16   0    2.59    1.18
   5  11   0    4.47    1.52
 -11  16   0    3.30    1.33
  -5 -11   0    4.90    1.10
  -5 -11   0    4.77    1.23
 -11  16   0    4.79    0.93
   8 -16   0   14.17    1.98
   8   8   0   13.36    1.45
   8   8   0   16.91    1.56
   8 -16   0   15.05    1.57
  -8  -8   0   14.14    1.45
  -8  16   0   14.21    1.45
  -8  16   0   13.50    2.29
   5 -16   0    4.19    1.35
  11   5   0    4.04    0.90
   5 -16   0    2.51    0.95
  16 -11   0    4.48    1.11
  -5  16   0    2.62    0.92
  -5  16   0    3.88    1.40
   2 -16   0    0.06    0.60
 -16  14   0   -0.10    0.59
   2 -16   0    0.78    0.80
  14   2   0   -0.58    0.34
  -2  16   0   -0.30    0.41
  -2  16   0   -0.54    0.72
  16 -14   0   -0.06    0.72
   1  16   0    4.36    1.50
  16 -17   0    3.65    0.88
  16 -17   0    4.25    1.36
 -16  17   0    4.22    1.37
  -1 -16   0    1.79    0.92
  -1 -16   0    2.45    1.05
  13 -17   0    2.91    1.20
   4  13   0    2.99    1.16
  13 -17   0    1.71    0.78
   4  13   0    1.60    0.87
 -13  17   0    1.75    1.17
  -4 -13   0    2.16    1.10
  -4 -13   0    3.60    0.99
  10 -17   0    4.58    1.15
   7  10   0    4.27    1.07
   7  10   0    3.35    1.08
  10 -17   0    3.38    1.34
 -10  17   0    3.61    0.86
 -10  17   0    1.79    1.22
  -7 -10   0    5.49    1.27
   7 -17   0    4.31    1.11
  10   7   0    4.28    1.03
  17 -10   0    3.11    0.96
  -7  17   0    2.15    1.18
  -7  17   0    2.90    0.96
   4 -17   0    2.91    1.06
   4 -17   0    1.49    1.08
  13   4   0    2.86    0.77
 -17  13   0    2.52    1.05
  -4  17   0    3.37    1.04
  17 -13   0    1.40    0.91
  -4  17   0    2.29    1.22
 -17  16   0    6.12    1.56
   1 -17   0    2.11    1.07
   1 -17   0    1.67    0.96
  17 -16   0    3.51    1.19
  -1  17   0    3.40    1.44
  17 -16   0    2.87    0.75
  15 -18   0    1.05    1.00
   3  15   0   -0.56    0.70
  15 -18   0   -0.57    0.47
 -15  18   0    0.16    0.87
  -3 -15   0    0.68    0.67
  -3 -15   0    0.62    0.77
   6  12   0   31.95    2.23
  12 -18   0   31.19    2.06
   6  12   0   33.08    2.41
  12 -18   0   31.22    2.80
  -6 -12   0   31.81    2.30
 -12  18   0   34.13    1.79
 -12  18   0   29.99    2.71
   9   9   0   42.33    2.32
   9   9   0   41.63    2.36
   9 -18   0   43.75    2.52
  -9  18   0   46.19    3.32
  -9  -9   0   45.51    2.32
  -9  18   0   47.08    2.34
   6 -18   0   29.47    2.20
  12   6   0   26.50    1.79
  -6  18   0   35.01    2.29
  -6  18   0   30.79    2.82
  18 -12   0   31.28    2.15
   3 -18   0    0.08    0.64
   3 -18   0    0.08    0.84
  15   3   0   -0.14    0.42
 -18  15   0    0.79    0.75
  -3  18   0   -0.22    0.93
  18 -15   0    0.73    0.79
   0 -18   0   24.37    2.19
 -18  18   0   21.66    2.33
  18 -18   0   23.86    1.65
  18 -18   0   19.54    2.27
   0  18   0   23.34    2.66
  17 -19   0    7.53    1.30
   2  17   0    5.25    1.65
  17 -19   0    5.02    1.55
  -2 -17   0    4.54    1.34
  -2 -17   0    4.50    1.18
 -17  19   0    5.36    1.58
   5  14   0    0.81    1.01
  14 -19   0    1.69    1.18
  14 -19   0    1.68    0.83
 -14  19   0    1.00    0.56
 -14  19   0    1.80    1.09
  -5 -14   0    2.74    1.10
   8  11   0   20.30    1.91
  11 -19   0   20.78    1.87
   8  11   0   20.47    1.87
 -11  19   0   20.18    2.43
  -8 -11   0   19.82    1.85
 -11  19   0   20.20    1.58
   8 -19   0   21.68    1.98
  11   8   0   19.66    1.74
  19 -11   0   21.33    1.70
  -8  19   0   24.84    2.65
  -8  19   0   18.40    1.71
   5 -19   0    1.64    0.89
   5 -19   0    2.14    1.19
  14   5   0    1.48    0.72
  -5  19   0    0.50    1.10
  19 -14   0    0.51    0.81
   2 -19   0    4.43    1.23
 -19  17   0    8.39    1.78
   2 -19   0    3.99    1.11
  -2  19   0    4.42    1.66
  19 -17   0    5.09    1.35
  19 -20   0   11.56    1.47
  19 -20   0   15.76    2.20
   1  19   0   16.51    2.76
 -19  20   0   16.13    2.30
  -1 -19   0   14.31    2.54
  -1 -19   0   15.46    1.96
  16 -20   0    0.78    1.14
   4  16   0   -0.06    0.77
   4  16   0   -0.74    0.73
  16 -20   0    2.35    0.93
  -4 -16   0    0.85    0.77
 -16  20   0    1.12    1.06
  -4 -16   0    1.51    1.04
   7  13   0   15.83    1.89
   7  13   0   17.18    2.92
  13 -20   0   15.62    1.66
  13 -20   0   16.12    2.32
 -13  20   0   14.25    1.34
 -13  20   0   15.78    2.71
  -7 -13   0   13.16    2.05
  10 -20   0    0.49    0.73
  10 -20   0    0.66    0.88
  10  10   0    2.67    0.98
  10  10   0    1.26    0.83
 -10  20   0    1.46    1.20
 -10 -10   0    1.20    0.80
 -10  20   0    2.07    0.78
  13   7   0   14.30    1.55
   7 -20   0   15.42    1.83
  20 -13   0   13.36    1.59
  -7  20   0   17.11    2.40
   4 -20   0   -0.47    0.44
  16   4   0   -0.44    0.55
   4 -20   0    0.05    0.76
  -4  20   0   -0.26    0.45
  20 -16   0   -0.38    0.73
  -4  20   0   -0.19    0.94
 -20  19   0   17.05    2.16
   1 -20   0   14.85    1.95
  -1  20   0   19.35    2.13
  20 -19   0   14.44    2.07
  -1  20   0   15.59    2.83
   3  18   0    0.95    1.00
  18 -21   0    2.11    1.16
   3  18   0    0.47    1.05
  18 -21   0    2.48    0.97
  -3 -18   0    2.86    1.31
  -3 -18   0    2.18    1.03
 -18  21   0    3.11    1.52
  15 -21   0   13.59    2.34
  15 -21   0   17.96    1.76
   6  15   0   17.73    2.17
   6  15   0   17.88    2.08
  -6 -15   0   19.25    2.07
 -15  21   0   17.97    1.33
 -15  21   0   15.99    2.72
   9  12   0   11.52    2.18
  12 -21   0   13.97    2.38
   9  12   0   14.54    1.76
  12 -21   0    9.92    1.77
  -9 -12   0   11.36    1.81
 -12  21   0   13.60    1.42
 -12  21   0   12.86    2.53
   9 -21   0   11.42    1.88
  12   9   0   11.87    1.74
  -9  21   0    9.32    1.40
  -9  21   0   13.28    2.52
   6 -21   0   17.42    2.00
  15   6   0   13.98    1.56
  21 -15   0   16.81    1.87
  -6  21   0   20.60    2.70
   3 -21   0    0.45    0.92
   3 -21   0    0.18    0.73
  18   3   0    1.77    0.81
  -3  21   0    1.78    1.33
  21 -18   0    1.24    0.85
  -3  21   0    1.52    0.94
 -21  21   0   59.30    3.79
   0 -21   0   60.41    3.51
  21 -21   0   56.58    2.72
   0  21   0   58.38    3.60
   0  21   0   59.06    4.24
   2  20   0   -0.96    1.01
  20 -22   0    0.92    0.92
  20 -22   0   -0.38    0.72
   2  20   0    0.52    0.90
 -20  22   0   -1.67    0.96
  -2 -20   0    1.58    0.79
  -2 -20   0    0.28    0.91
   5  17   0    1.23    1.14
   5  17   0    1.44    1.03
  17 -22   0    1.30    1.13
  17 -22   0    0.52    0.83
  -5 -17   0   -0.01    1.13
 -17  22   0    0.83    1.16
   8  14   0   15.11    1.99
  14 -22   0   18.33    2.59
   8  14   0   15.60    2.01
  14 -22   0   14.31    1.84
 -14  22   0   17.48    2.48
  -8 -14   0   15.15    2.01
 -14  22   0   15.86    1.44
  11 -22   0    1.39    1.00
  11  11   0    1.24    0.88
  11 -22   0   -0.07    0.80
 -11  22   0    1.80    1.33
 -11 -11   0    1.08    0.85
 -11  22   0    0.20    0.54
  14   8   0   14.94    1.71
   8 -22   0   13.68    2.38
   8 -22   0   16.08    2.03
  -8  22   0   16.93    2.93
  22 -14   0   14.00    1.63
   5 -22   0    0.14    0.85
   5 -22   0   -0.01    0.82
  17   5   0    1.31    0.81
  -5  22   0    0.57    1.26
  -5  22   0    1.21    0.72
  22 -17   0    0.78    0.78
   2 -22   0   -0.44    1.02
   2 -22   0   -0.06    0.46
  22 -20   0    0.29    0.70
  -2  22   0   -0.10    0.71
  -2  22   0    0.55    1.39
   1  22   0    4.62    1.85
  22 -23   0    5.25    1.32
  -1 -22   0    4.14    1.75
  -1 -22   0    2.03    1.21
 -22  23   0    4.70    1.82
  19 -23   0    3.48    1.19
   4  19   0    5.39    1.48
   4  19   0    2.50    1.60
  19 -23   0    1.73    1.07
  -4 -19   0    1.12    1.00
 -19  23   0    6.89    1.96
   7  16   0   -0.82    0.87
  16 -23   0   -1.03    0.64
  16 -23   0   -0.82    0.85
   7  16   0   -0.56    0.84
  -7 -16   0    1.17    1.09
 -16  23   0   -0.48    1.03
  13 -23   0   -0.08    1.18
  13 -23   0   -1.53    0.66
  10  13   0    0.40    0.87
  10  13   0    1.10    0.93
 -10 -13   0    0.60    0.84
 -13  23   0   -1.15    1.03
 -13  23   0    0.18    0.62
  13  10   0    0.30    0.79
  10 -23   0    1.08    1.01
  10 -23   0    0.19    0.88
 -10  23   0    2.22    1.63
 -10  23   0    0.41    0.56
  16   7   0    1.64    0.86
   7 -23   0    0.39    1.03
   7 -23   0    0.15    0.77
  23 -16   0    0.38    0.73
  -7  23   0   -0.79    1.15
  -7  23   0   -0.33    0.46
  19   4   0    2.87    1.01
   4 -23   0    0.61    0.99
   4 -23   0    0.53    0.92
  23 -19   0    0.29    0.79
  -4  23   0    2.17    1.60
  -4  23   0    1.14    0.89
   1 -23   0    3.52    1.34
   1 -23   0    5.67    1.80
  23 -22   0    2.48    1.01
  23 -22   0    3.05    1.08
  21 -24   0    0.84    0.86
  21 -24   0    3.00    1.12
   3  21   0    1.41    1.51
  -3 -21   0    1.42    1.38
 -21  24   0    0.68    1.17
   6  18   0   -1.45    1.07
   6  18   0   -1.03    0.83
  18 -24   0   -0.21    0.86
  18 -24   0   -0.07    0.74
  -6 -18   0   -0.63    1.02
 -18  24   0   -0.03    1.05
  15 -24   0    7.86    1.65
  15 -24   0    4.99    1.58
   9  15   0    7.65    1.77
   9  15   0    6.53    1.65
 -15  24   0    7.07    2.31
  -9 -15   0    6.75    1.65
  12 -24   0    3.01    1.28
  12  12   0    3.41    1.25
  12  12   0    2.46    1.29
  12 -24   0    1.33    1.23
 -12  24   0    1.04    0.67
 -12  24   0    2.28    1.72
   9 -24   0    7.33    1.96
  15   9   0    5.67    1.35
   9 -24   0    4.62    1.54
  24 -15   0    3.99    1.00
   6 -24   0   -0.66    0.66
  18   6   0   -0.38    0.68
   6 -24   0   -0.12    0.86
  -6  24   0    0.70    1.35
  -6  24   0   -0.54    0.43
  24 -18   0    0.85    0.64
  21   3   0    1.30    0.90
   3 -24   0    4.29    1.76
   3 -24   0    2.46    1.28
  -3  24   0    1.44    1.66
  -3  24   0    2.02    0.90
   0 -24   0    1.49    1.19
   0 -24   0    1.86    1.56
   0  24   0    3.39    2.00
  24 -24   0    0.79    0.97
  24 -24   0    4.40    1.19
   2  23   0    4.28    1.74
  23 -25   0   -0.12    0.90
  23 -25   0    1.48    0.99
  -2 -23   0    0.37    1.22
 -23  25   0    2.28    1.46
  20 -25   0    0.01    0.97
  20 -25   0    0.93    1.01
   5  20   0    3.82    1.60
   5  20   0    1.19    1.11
 -20  25   0    0.34    1.25
  -5 -20   0    0.68    0.89
  17 -25   0    3.48    1.31
   8  17   0    3.07    1.52
  17 -25   0    2.40    1.34
   8  17   0    0.75    1.03
 -17  25   0    3.27    1.83
  -8 -17   0    4.88    1.66
  14 -25   0    1.60    1.11
  11  14   0   -1.08    0.85
  14 -25   0    0.36    1.10
  11  14   0   -0.76    0.98
 -11 -14   0   -0.64    0.93
 -14  25   0   -0.86    1.16
 -14  25   0    0.13    0.49
  14  11   0    1.16    1.00
  11 -25   0    0.85    1.16
 -11  25   0    0.43    1.23
 -11  25   0   -0.22    0.37
  17   8   0    2.74    1.08
   8 -25   0    1.30    1.12
   8 -25   0    0.48    1.09
  25 -17   0    0.69    0.63
  -8  25   0    1.13    1.53
  -8  25   0    1.62    0.78
   5 -25   0    0.03    0.98
  20   5   0   -0.52    0.86
   5 -25   0    1.19    0.93
  -5  25   0   -0.02    1.34
  -5  25   0    0.55    0.57
  25 -20   0    0.50    0.81
   2 -25   0    2.26    1.63
   2 -25   0    4.08    1.52
  -2  25   0    0.61    1.40
  25 -23   0    1.18    1.05
  25 -26   0   -0.03    0.99
   1  25   0    0.44    1.63
  25 -26   0    1.17    0.97
  22 -26   0   -0.33    0.91
   4  22   0    4.33    3.10
  22 -26   0    0.84    0.98
   4  22   0    1.71    1.07
 -22  26   0    4.58    1.65
  -4 -22   0    2.52    1.62
  19 -26   0    1.18    1.06
   7  19   0    0.99    1.05
   7  19   0    1.43    1.50
  19 -26   0    1.41    1.03
 -19  26   0    1.23    1.43
  -7 -19   0    3.35    1.43
  16 -26   0    5.66    1.63
  10  16   0    8.43    1.93
  10  16   0   11.02    2.18
 -16  26   0    7.83    2.32
 -10 -16   0   10.43    2.04
  13 -26   0    8.42    1.90
  13  13   0    7.74    1.74
 -13  26   0    9.82    2.46
  16  10   0    9.77    1.80
  10 -26   0    9.66    2.08
 -10  26   0    2.00    0.70
 -10  26   0    7.02    2.42
  26 -16   0    4.27    0.90
   7 -26   0    1.39    1.57
  19   7   0    2.07    1.05
   7 -26   0    0.27    0.93
  -7  26   0    1.10    1.45
  26 -19   0   -0.73    0.79
  -7  26   0    1.06    0.63
   4 -26   0    1.84    1.37
  22   4   0    4.62    1.32
  -4  26   0    2.93    1.78
   1 -26   0    0.96    1.11
  -1  26   0    3.74    1.90
  -1  26   0    0.38    0.73
  26 -25   0    1.72    0.94
  26 -25   0    1.62    0.97
  24 -27   0    0.51    0.90
  24 -27   0    0.30    0.94
   3  24   0    1.17    0.86
   3  24   0    2.84    1.72
  -3 -24   0   -0.48    1.10
  21 -27   0    0.99    0.87
   6  21   0    0.67    1.12
  21 -27   0    3.25    2.08
   6  21   0    0.52    1.39
 -21  27   0    1.38    1.33
  -6 -21   0    2.76    1.55
   9  18   0    4.09    1.46
   9  18   0    4.20    1.77
  18 -27   0    2.95    1.41
  18 -27   0    4.41    1.50
  -9 -18   0    3.87    1.58
 -18  27   0    4.48    2.00
  12  15   0    7.85    1.88
  12  15   0    9.65    2.05
  15 -27   0    8.10    1.94
 -15  27   0    5.61    1.05
 -15  27   0   10.74    2.81
 -12 -15   0   11.89    1.97
  15  12   0    9.49    2.01
  12 -27   0   11.10    2.20
 -12  27   0    6.80    1.25
 -12  27   0    6.77    2.45
  18   9   0    3.55    1.27
   9 -27   0    4.35    1.59
  -9  27   0    1.24    0.93
  -9  27   0    3.61    2.03
  21   6   0    3.15    1.12
   6 -27   0    2.72    1.41
  27 -21   0    1.33    1.05
  -6  27   0    3.24    2.02
   3 -27   0   -0.50    2.29
   3 -27   0    1.90    1.37
  27 -24   0    1.96    1.06
  -3  27   0   -0.84    0.72
  -3  27   0   -0.02    1.56
   0 -27   0    2.67    1.53
   0  27   0    1.49    1.56
  27 -27   0    0.60    0.97
  27 -27   0    2.07    1.22
   0  27   0    0.65    1.00
   2  26   0   -1.02    0.55
   2  26   0    0.02    1.54
  26 -28   0    0.10    1.17
  26 -28   0   -0.27    0.99
  -2 -26   0    2.20    2.14
   5  23   0   -0.49    1.45
  23 -28   0    0.35    0.94
  23 -28   0    0.86    1.00
   5  23   0   -0.46    0.82
 -23  28   0    1.08    1.20
  -5 -23   0   -0.33    1.33
   8  20   0    0.93    1.29
  20 -28   0   -0.87    0.95
  20 -28   0    0.81    0.99
   8  20   0    0.41    1.14
  -8 -20   0   -0.94    0.98
 -20  28   0    0.94    1.34
  11  17   0    7.71    1.94
  17 -28   0    6.86    1.76
  11  17   0    8.60    2.05
  17 -28   0    5.54    1.71
 -11 -17   0   11.81    2.29
 -17  28   0   11.52    2.84
 -17  28   0    5.27    0.96
  14  14   0    2.21    1.28
  14 -28   0    2.55    1.41
 -14  28   0    1.84    0.82
 -14  28   0    0.84    1.73
  17  11   0   11.15    2.08
  11 -28   0    9.54    2.22
 -11  28   0   10.55    2.75
 -11  28   0    6.80    1.33
   8 -28   0    0.06    1.08
   8 -28   0    2.35    2.49
  20   8   0    2.44    1.08
  -8  28   0   -0.50    1.48
  28 -20   0    1.72    1.31
  23   5   0   -0.19    0.86
   5 -28   0    0.34    1.13
  -5  28   0   -1.80    0.71
  -5  28   0   -1.44    1.36
  28 -23   0    1.12    0.98
   2 -28   0    2.36    1.56
   2 -28   0    0.50    1.06
  28 -26   0    0.24    0.98
  -2  28   0   -0.82    1.44
  28 -26   0   -1.18    0.82
  -2  28   0    0.08    0.88
   1  28   0    1.22    1.65
  28 -29   0    0.36    1.03
  -1 -28   0    4.41    2.03
  25 -29   0   -0.03    1.05
   4  25   0    0.93    1.52
  25 -29   0   -0.14    0.97
   4  25   0   -0.37    0.78
  22 -29   0   -1.40    0.86
   7  22   0   -1.52    1.15
  22 -29   0   -0.52    1.02
   7  22   0    0.02    1.00
 -22  29   0   -2.07    1.36
  -7 -22   0   -0.57    1.34
  10  19   0   15.66    2.75
  19 -29   0   13.69    2.34
 -10 -19   0   16.70    2.94
 -19  29   0   17.86    3.55
  13  16   0    1.30    1.21
  16 -29   0    1.53    1.22
  13  16   0    0.56    1.13
  16 -29   0   -0.04    1.09
 -16  29   0    3.11    2.02
 -13 -16   0   -1.39    0.98
 -16  29   0    0.11    0.54
  13 -29   0   -0.33    1.11
  16  13   0   -0.37    1.06
 -13  29   0    0.60    1.57
 -13  29   0   -0.01    0.63
  10 -29   0   15.65    2.64
  10 -29   0    9.59    2.24
  19  10   0   16.38    2.44
 -10  29   0   17.12    3.41
   7 -29   0    1.35    1.04
   7 -29   0    3.02    1.77
  22   7   0   -1.44    0.80
  -7  29   0   -0.11    0.70
  -7  29   0    2.94    2.04
  29 -22   0    0.58    0.86
  25   4   0    0.40    0.91
   4 -29   0    1.90    1.20
   4 -29   0    1.23    1.86
  29 -25   0    1.28    0.95
  -4  29   0    0.99    1.75
  -4  29   0    0.83    0.81
  -1  29   0   -2.46    1.59
  29 -28   0    0.62    1.07
  29 -28   0    0.25    1.26
  27 -30   0    2.32    1.31
   3  27   0   -0.51    1.81
  27 -30   0    0.91    1.06
  -3 -27   0    2.66    2.05
   6  24   0    1.17    1.51
  24 -30   0    0.36    1.05
  24 -30   0    1.47    1.21
  21 -30   0   -0.31    0.99
   9  21   0   -0.64    1.06
   9  21   0   -0.03    1.16
  21 -30   0    0.58    1.01
 -21  30   0    0.69    1.55
  12  18   0    4.45    1.75
  18 -30   0    0.58    1.24
  12  18   0    3.85    1.92
  18 -30   0    2.32    1.41
 -12 -18   0    2.78    1.41
 -18  30   0    4.66    2.12
 -18  30   0    2.63    0.78
  15  15   0    2.23    1.31
  15 -30   0    2.69    1.47
  15 -30   0    1.03    1.26
 -15  30   0    2.11    1.87
 -15  30   0    1.16    0.73
  18  12   0    0.68    1.26
  12 -30   0    0.85    1.21
  12 -30   0    3.67    1.68
 -12  30   0    4.88    2.00
   9 -30   0   -2.06    1.15
  21   9   0   -1.83    0.88
   9 -30   0    0.15    0.98
  30 -21   0   -0.59    0.84
  -9  30   0    0.52    0.69
  -9  30   0   -2.40    1.48
   6 -30   0   -1.33    1.42
  24   6   0   -0.93    0.84
   6 -30   0    0.79    1.18
  -6  30   0   -0.10    0.74
  -6  30   0   -1.74    1.52
  30 -24   0    1.22    1.03
  -3  30   0    3.15    2.12
  30 -27   0    2.10    1.11
  30 -30   0    2.92    1.24
   0  30   0    2.75    1.96
  30 -30   0    0.76    1.25
  29 -31   0   -1.08    1.08
   2  29   0    2.08    1.88
  29 -31   0    0.73    1.22
  26 -31   0    1.58    1.15
   5  26   0    3.08    1.77
  -5 -26   0    0.87    1.84
  23 -31   0    0.49    1.11
   8  23   0    0.48    1.54
  23 -31   0    0.87    1.01
  -8 -23   0   -0.67    1.39
 -23  31   0    1.44    1.82
  11  20   0   -0.47    1.33
  20 -31   0    1.01    1.26
  11  20   0    1.76    1.36
  20 -31   0    3.38    1.33
 -20  31   0    2.61    1.88
  17 -31   0    6.65    1.87
  17 -31   0    0.99    1.26
  14  17   0    4.45    1.56
 -14 -17   0    5.08    1.56
 -17  31   0    3.19    1.86
 -17  31   0    2.07    0.75
  14 -31   0    7.39    2.08
  17  14   0    2.69    1.32
  14 -31   0    1.76    1.57
 -14  31   0    2.14    1.88
 -14  31   0    4.81    1.69
  20  11   0    2.28    1.13
  11 -31   0    2.79    1.45
  11 -31   0   -0.10    1.07
 -11  31   0    0.61    0.76
 -11  31   0    3.40    1.99
  23   8   0    1.70    1.14
   8 -31   0    0.05    1.04
  31 -23   0   -0.57    0.79
  -8  31   0   -0.49    0.67
  -8  31   0   -0.33    1.47
   5 -31   0    0.46    1.08
  26   5   0    0.96    1.13
  31 -26   0    0.01    0.86
  -5  31   0    0.92    1.74
  31 -29   0    0.76    1.08
  -2  31   0   -1.35    1.85
  31 -29   0   -0.11    1.16
  28 -32   0   -0.40    1.36
   4  28   0    1.98    1.75
  -4 -28   0    2.40    2.25
  25 -32   0   -1.99    0.95
   7  25   0    0.72    1.43
  -7 -25   0   -0.72    2.14
  10  22   0   -2.93    1.46
  22 -32   0    0.51    1.05
 -22  32   0   -0.19    1.37
 -10 -22   0   -0.09    1.45
  19 -32   0   -1.88    0.99
  13  19   0    1.64    1.20
 -13 -19   0   -0.64    1.10
 -19  32   0   -0.09    0.42
 -19  32   0    1.42    1.64
  16  16   0    4.90    1.45
 -16  32   0    3.91    2.10
  13 -32   0   -0.38    1.08
  19  13   0    0.06    1.10
 -13  32   0    1.66    1.48
  10 -32   0    0.63    1.25
 -10  32   0    0.41    0.81
 -10  32   0    3.49    2.15
   7 -32   0    0.77    1.28
  25   7   0   -0.24    1.13
  32 -25   0   -0.98    0.84
  -7  32   0   -2.46    1.42
  28   4   0   -1.51    1.03
  -4  32   0   -0.59    1.71
  32 -28   0    1.57    1.24
  27 -33   0   -1.10    0.98
  -6 -27   0   -0.30    2.03
  24 -33   0   -1.14    0.99
   9  24   0   -0.98    1.57
  21 -33   0    0.81    1.52
 -12 -21   0    0.63    1.57
 -21  33   0    5.29    1.88
  15  18   0   -0.45    1.14
  18 -33   0   -2.02    1.07
 -18  33   0   -0.12    0.52
 -18  33   0    0.57    1.86
  15 -33   0    0.57    1.06
  18  15   0    0.52    1.27
 -15  33   0   -0.38    0.59
 -15  33   0   -0.21    1.64
  21  12   0    1.51    1.67
  12 -33   0    3.37    1.60
 -12  33   0    4.36    2.34
 -12  33   0    1.94    0.84
  24   9   0    1.46    1.34
   9 -33   0    0.07    1.18
  -9  33   0    0.09    1.91
  33 -24   0    0.03    0.99
   6 -33   0    3.76    1.49
  27   6   0   -0.93    1.21
  33 -27   0   -1.40    0.89
  -6  33   0    0.92    2.28
  26 -34   0    3.27    1.31
  -8 -26   0   -0.01    1.96
  23 -34   0   -1.97    1.11
  20 -34   0    1.15    1.34
 -20  34   0    3.04    1.71
  17 -34   0    3.66    1.48
 -17  34   0   -1.39    1.64
  14 -34   0    1.96    1.50
  20  14   0   -0.14    1.24
 -14  34   0    4.11    2.17
 -14  34   0   -0.20    0.72
  23  11   0    0.08    1.43
  11 -34   0   -0.88    1.13
 -11  34   0    1.95    2.08
  26   8   0    2.49    2.19
  34 -26   0    0.00    1.00
  -8  34   0   -1.67    1.93
  25 -35   0   -0.60    1.13
 -10 -25   0    3.38    1.86
  22 -35   0    3.56    1.42
 -13 -22   0    0.11    1.56
 -22  35   0    2.56    1.79
  19 -35   0    1.37    1.23
 -19  35   0   -0.27    1.05
 -19  35   0    1.50    1.81
  16 -35   0   -0.48    1.37
 -16  35   0   -0.29    0.68
 -16  35   0   -0.14    1.78
  22  13   0    1.10    1.33
 -13  35   0    1.05    1.98
  25  10   0   -0.14    1.42
  10 -35   0   -1.95    1.22
 -10  35   0    1.74    2.10
  21 -36   0   -0.52    1.34
 -15 -21   0    2.89    1.72
 -21  36   0    0.82    1.85
  18 -36   0   -1.42    1.30
 -18  36   0    0.10    0.73
 -18  36   0    1.32    2.16
  15 -36   0    1.45    1.59
 -15  36   0   -0.37    1.67
   3  -2  -1   30.50    0.85
  -1   3  -1   22.18    0.91
   1  -3   1   27.44    0.81
  -2   5  -1  516.16    5.39
  -3  -2  -1  511.57    3.63
   5  -3  -1  514.25    4.03
   2  -5   1  521.96    4.27
   3   2   1  512.42    3.63
   2  -5   1  509.75    5.38
  -5   3   1  520.32    3.93
   3   2   1  514.43    3.62
   2  -3  -1   11.04    0.68
  -3   4  -1  123.50    1.53
  -3   4  -1  110.03    2.21
  -1  -3  -1  122.08    2.11
   1   3   1  131.44    1.97
   1   3   1  131.62    2.20
   3  -4   1  134.34    2.44
   3  -4   1  132.86    1.66
  -3   7  -1  340.81    4.03
   7  -4  -1  333.42    3.73
  -3   7  -1  336.68    5.18
   4   3   1  333.81    3.56
   4   3   1  335.18    3.60
   3  -7   1  328.69    5.17
   3  -7   1  336.92    4.07
   0   4  -1    0.31    0.40
   4  -4  -1    0.14    0.36
   0   4  -1   -0.03    0.45
  -4   4   1    0.25    0.30
   0  -4   1    0.09    0.33
   0  -4   1    0.24    0.25
   1  -4  -1  135.00    2.03
   1  -4  -1  131.63    2.49
   3   1  -1  133.39    1.49
  -1   4   1  132.35    2.01
  -1   4   1  132.88    2.46
   4  -3   1  130.31    2.02
  -2  -4  -1  230.17    2.98
  -4   6  -1  227.56    3.91
  -2  -4  -1  222.59    3.40
   2   4   1  226.91    3.07
   4  -6   1  223.56    3.89
   4  -6   1  229.12    2.85
   2   4   1  228.60    3.34
  -4   9  -1    6.92    0.90
  -4   9  -1    7.34    1.30
   5   4   1    7.33    0.81
   5   4   1    7.85    0.89
   4  -9   1    7.35    0.91
   4  -9   1    8.19    1.43
  -1   6  -1  178.99    2.96
  -1   6  -1  182.23    3.63
   6  -5  -1  183.78    4.10
   1  -6   1  186.87    3.66
   1  -6   1  189.06    3.02
  -6   5   1  186.09    3.15
   3  -5  -1  510.30    3.98
   3  -5  -1  502.82    5.40
   2   3  -1  511.81    4.40
   2   3  -1  497.90    4.05
  -3   5   1  513.74    5.30
  -2  -3   1  513.74    3.93
  -3   5   1  513.48    3.87
  -2  -3   1  513.92    4.38
   0  -5  -1    0.41    0.33
  -5   5  -1    0.82    0.49
   0  -5  -1    0.77    0.50
   5  -5   1    0.83    0.78
   0   5   1    0.13    0.41
   5  -5   1    0.10    0.22
   0   5   1    0.20    0.33
  -5   8  -1  280.20    3.47
  -5   8  -1  284.67    5.04
  -3  -5  -1  284.96    3.70
  -3  -5  -1  282.61    4.16
   5  -8   1  273.72    4.97
   3   5   1  275.92    4.12
   5  -8   1  280.38    3.73
   3   5   1  274.89    3.86
  11  -6  -1   38.43    1.65
  -5  11  -1   37.50    2.34
  -5  11  -1   35.89    1.70
  -6  -5  -1   36.81    1.62
   6   5   1   36.00    1.61
   6   5   1   37.03    1.64
   5 -11   1   38.22    1.83
   5 -11   1   36.24    2.33
  -2   8  -1    2.47    0.62
   8  -6  -1    2.89    0.75
  -2   8  -1    2.07    0.85
   2  -8   1    2.23    0.62
   2  -8   1    2.25    0.87
  -8   6   1    2.65    0.73
   5  -6  -1  181.98    3.53
   1   5  -1  180.93    2.93
   5  -6  -1  188.13    2.41
   1   5  -1  190.42    3.42
  -5   6   1  189.92    2.17
  -1  -5   1  189.39    3.40
  -5   6   1  188.92    3.54
  -1  -5   1  189.66    2.93
  -6   4  -1  228.53    3.05
   4   2  -1  225.70    2.58
   2  -6  -1  232.47    3.22
   2  -6  -1  224.59    4.01
  -2   6   1  222.02    3.12
  -2   6   1  222.51    3.89
   6  -4   1  229.18    3.09
  -6   7  -1   67.88    1.34
  -1  -6  -1   64.63    1.91
  -1  -6  -1   67.87    2.30
  -6   7  -1   68.27    2.38
   1   6   1   65.79    2.00
   1   6   1   63.94    2.24
   6  -7   1   68.51    2.39
   6  -7   1   65.04    1.53
  -6  10  -1    0.14    0.42
  -4  -6  -1    0.69    0.59
  -6  10  -1   -0.41    0.58
   6 -10   1    0.12    0.42
   4   6   1    0.44    0.53
   6 -10   1    0.05    0.65
   4   6   1   -0.02    0.43
  13  -7  -1   34.96    1.70
  -7  -6  -1   29.89    1.63
  -6  13  -1   32.49    1.77
  -6  13  -1   30.93    2.35
   7   6   1   32.41    1.72
   6 -13   1   32.23    2.44
   6 -13   1   32.77    1.88
   7   6   1   33.58    1.73
  10  -7  -1   30.33    1.63
  -3  10  -1   30.42    2.08
  -3  10  -1   29.91    1.59
   7   3   1   31.24    1.31
   3 -10   1   29.26    2.03
 -10   7   1   32.24    1.63
   3 -10   1   30.91    1.64
   7  -7  -1   -0.36    0.46
   0   7  -1   -0.09    0.39
   0   7  -1   -0.25    0.47
  -7   7   1    0.10    0.50
   0  -7   1    0.39    0.61
   0  -7   1    0.49    0.41
   3   4  -1  329.73    4.09
   3   4  -1  335.25    3.88
   4  -7  -1  328.94    5.17
   4  -7  -1  342.73    3.93
  -4   7   1  333.41    5.10
  -3  -4   1  294.13    4.99
  -4   7   1  334.96    3.75
  -3  -4   1  337.88    3.71
   1  -7  -1   69.06    2.02
  -7   6  -1   68.85    2.14
   1  -7  -1   65.90    2.46
  -1   7   1   68.06    2.44
   7  -6   1   66.24    2.15
  -1   7   1   64.31    1.97
  -2  -7  -1   80.81    2.70
  -7   9  -1   84.04    2.92
  -7   9  -1   81.53    1.78
  -2  -7  -1   83.93    2.35
   2   7   1   83.10    2.70
   7  -9   1   81.53    2.06
   7  -9   1   83.06    2.97
   2   7   1   83.39    2.47
  -7  12  -1    0.68    1.05
  -7  12  -1    2.05    0.64
  -5  -7  -1    0.90    0.68
   5   7   1    1.69    0.67
   5   7   1    2.18    0.78
   7 -12   1    2.19    0.91
   7 -12   1    2.08    0.71
  -8  -7  -1  133.74    3.36
  -7  15  -1  130.03    4.82
  -7  15  -1  135.69    3.63
   7 -15   1  132.76    3.81
   7 -15   1  136.83    5.03
   8   7   1  139.81    3.54
   8   7   1  134.54    3.58
  12  -8  -1   77.35    2.66
  -4  12  -1   77.50    3.98
  -4  12  -1   80.15    2.71
   8   4   1   75.88    2.22
   4 -12   1   68.96    4.42
   4 -12   1   78.25    3.44
 -12   8   1   76.10    2.52
   9  -8  -1   12.44    1.28
  -1   9  -1   10.19    1.33
  -1   9  -1   11.39    1.11
  -9   8   1   11.97    1.20
   1  -9   1   11.91    1.11
   1  -9   1    9.91    1.34
   6  -8  -1    1.66    0.78
   2   6  -1    2.37    0.70
   6  -8  -1    2.26    0.52
   2   6  -1    2.48    0.62
  -6   8   1    3.26    0.91
  -6   8   1    2.29    0.52
  -2  -6   1    2.91    0.78
  -2  -6   1    2.18    0.58
   5   3  -1  286.18    3.48
   3  -8  -1  281.74    4.04
  -8   5  -1  290.50    3.82
   3  -8  -1  272.96    5.06
   8  -5   1  249.43    4.42
  -5  -3   1  281.08    3.31
  -3   8   1  276.11    4.99
  -3   8   1  278.26    3.97
   0  -8  -1    0.63    0.62
   0  -8  -1    0.55    0.44
  -8   8  -1    1.84    0.75
   0   8   1    0.95    0.60
   8  -8   1    0.94    0.67
   8  -8   1    1.10    0.38
   0   8   1    0.93    0.50
  -3  -8  -1   25.70    1.50
  -8  11  -1   29.52    2.07
  -3  -8  -1   27.31    1.78
  -8  11  -1   27.23    1.26
   8 -11   1   29.58    1.48
   3   8   1   27.44    1.64
   3   8   1   25.87    1.74
   8 -11   1   25.23    1.99
  -8  14  -1  100.44    2.86
  -8  14  -1  102.90    4.14
  -6  -8  -1   98.41    3.18
   8 -14   1  101.42    3.17
   8 -14   1  103.19    4.23
   6   8   1   98.44    3.17
   6   8   1  101.61    3.17
  -8  17  -1    4.24    1.00
  -9  -8  -1    4.80    1.17
  -8  17  -1    3.16    1.35
   9   8   1    5.44    1.15
   9   8   1    5.09    1.09
   8 -17   1    5.04    1.19
  -5  14  -1  174.41    5.31
  -5  14  -1  175.93    4.18
  14  -9  -1  172.91    4.08
   5 -14   1  179.22    4.37
   5 -14   1  176.32    5.53
   9   5   1  171.42    3.64
  -2  11  -1    0.44    0.53
  -2  11  -1   -0.01    0.63
  11  -9  -1    0.36    0.57
   2 -11   1    0.57    0.74
   2 -11   1    0.37    0.49
 -11   9   1    0.34    0.62
   1   8  -1   11.28    1.10
   8  -9  -1   11.98    0.86
   1   8  -1   10.76    1.27
   8  -9  -1   12.43    1.38
  -1  -8   1   11.40    1.29
  -8   9   1   12.50    1.33
  -1  -8   1   11.56    1.07
   4   5  -1    8.07    1.05
   5  -9  -1    7.68    1.36
   5  -9  -1    6.36    0.85
   4   5  -1    6.23    0.84
  -5   9   1    7.38    0.85
  -4  -5   1    6.44    0.92
  -4  -5   1    6.65    0.78
  -5   9   1    7.83    1.32
   2  -9  -1   77.38    2.96
   2  -9  -1   83.20    2.46
  -9   7  -1   82.91    2.51
   7   2  -1   81.83    1.81
  -2   9   1   79.99    2.42
  -2   9   1   82.24    2.98
   9  -7   1   84.31    2.55
  -1  -9  -1   21.17    1.71
  -9  10  -1   22.23    1.74
  -1  -9  -1   22.31    1.45
   9 -10   1   21.23    1.12
   1   9   1   22.32    1.74
   1   9   1   21.45    1.48
   9 -10   1   21.20    1.73
  -9  13  -1   21.97    2.02
  -9  13  -1   22.53    1.31
  -4  -9  -1   23.15    1.81
  -4  -9  -1   21.39    1.51
   4   9   1   23.83    1.80
   9 -13   1   22.36    1.49
   4   9   1   21.29    1.61
   9 -13   1   23.63    2.13
  -9  16  -1   38.04    2.88
  -9  16  -1   37.92    1.97
  -7  -9  -1   37.93    2.17
   9 -16   1   38.81    2.19
   9 -16   1   37.99    2.89
   7   9   1   36.81    2.17
   7   9   1   38.66    2.23
  -9  19  -1   -0.25    0.46
  -9  19  -1    0.03    0.86
 -10  -9  -1   -0.61    0.64
   9 -19   1    0.35    0.97
  10   9   1    0.24    0.63
  10   9   1   -0.18    0.54
   9 -19   1    0.24    0.69
  -6  16  -1   26.52    1.90
  -6  16  -1   25.29    2.48
  16 -10  -1   27.50    1.91
  10   6   1   28.10    1.74
   6 -16   1   28.97    2.08
   6 -16   1   28.46    2.50
  -3  13  -1    0.17    0.54
  13 -10  -1   -0.32    0.63
  -3  13  -1    0.97    0.87
   3 -13   1   -0.60    0.68
  10   3   1    0.08    0.40
   3 -13   1   -0.63    0.46
 -13  10   1    0.15    0.67
  10 -10  -1    0.60    0.68
  10 -10  -1    0.84    0.41
   0  10  -1    0.47    0.49
   0  10  -1    0.64    0.71
   0 -10   1    0.44    0.68
 -10  10   1    0.72    0.64
   0 -10   1    0.16    0.47
   3   7  -1   31.35    1.79
   7 -10  -1   33.48    2.12
   3   7  -1   32.31    1.64
   7 -10  -1   31.00    1.46
  -7  10   1   30.15    1.98
  -3  -7   1   28.86    1.71
  -7  10   1   29.99    1.30
  -3  -7   1   29.65    1.49
   4 -10  -1   -0.24    0.40
 -10   6  -1   -0.17    0.38
   6   4  -1   -0.13    0.34
   4 -10  -1   -0.34    0.66
   6   4  -1   -0.17    0.40
  -4  10   1   -0.09    0.46
  -4  10   1    0.19    0.61
  -6  -4   1    0.02    0.43
  10  -6   1    0.89    0.54
 -10   9  -1   24.30    1.68
   1 -10  -1   20.96    1.45
   1 -10  -1   23.09    1.87
  -1  10   1   20.16    1.74
  -1  10   1   20.99    1.47
  10  -9   1   22.40    1.65
 -10  12  -1    1.68    0.91
  -2 -10  -1    1.53    0.78
  -2 -10  -1    2.17    0.92
  10 -12   1    1.69    0.91
   2  10   1    1.95    0.77
  10 -12   1    1.97    0.62
   2  10   1    0.93    0.76
  -5 -10  -1   75.32    3.13
 -10  15  -1   77.10    3.74
 -10  15  -1   74.74    2.37
  10 -15   1   79.75    3.86
  10 -15   1   76.50    2.78
   5  10   1   74.25    2.98
   5  10   1   77.65    3.15
 -10  18  -1   13.34    1.38
 -10  18  -1   13.39    2.27
  -8 -10  -1   12.93    1.52
   8  10   1   10.94    1.47
   8  10   1   12.57    1.57
  10 -18   1   11.77    1.46
 -10  21  -1    6.42    1.12
 -10  21  -1    5.16    1.77
  11  10   1    8.05    1.48
  10 -21   1    7.91    1.60
  18 -11  -1    0.68    0.73
  -7  18  -1    0.49    0.67
  -7  18  -1    1.95    1.20
   7 -18   1   -0.04    0.62
  11   7   1    0.32    0.58
   7 -18   1    0.35    0.57
  15 -11  -1   52.05    2.64
  -4  15  -1   51.29    3.21
  -4  15  -1   51.30    2.55
   4 -15   1   49.22    2.52
  11   4   1   50.86    2.02
   4 -15   1   50.51    3.20
 -15  11   1   49.66    2.46
  -1  12  -1    8.71    1.62
  12 -11  -1    8.13    1.48
  -1  12  -1    8.43    1.32
 -12  11   1    8.83    1.49
   1 -12   1    7.38    1.20
   1 -12   1    8.51    1.57
   9 -11  -1   -0.49    0.54
   9 -11  -1   -0.20    0.35
   2   9  -1    0.17    0.65
   2   9  -1    0.14    0.48
  -2  -9   1   -0.07    0.55
  -9  11   1    0.37    0.66
  -2  -9   1   -0.08    0.39
   5   6  -1   37.78    1.82
   6 -11  -1   37.73    2.39
   6 -11  -1   40.47    1.81
   5   6  -1   38.65    1.77
  -5  -6   1   38.26    1.59
  -6  11   1   39.26    2.37
  -6  11   1   37.90    1.67
  -5  -6   1   37.40    1.79
 -11   8  -1   28.34    1.65
   3 -11  -1   26.46    1.64
   8   3  -1   27.72    1.30
   3 -11  -1   25.72    2.05
  -3  11   1   27.02    1.63
  -3  11   1   24.11    1.94
  11  -8   1   26.84    1.65
 -11  11  -1    1.36    0.74
   0 -11  -1    0.65    0.73
   0 -11  -1    0.27    0.51
   0  11   1    0.22    0.67
  11 -11   1    0.34    0.38
   0  11   1    0.29    0.50
  11 -11   1    0.61    0.78
 -11  14  -1    5.94    0.82
  -3 -11  -1    7.07    1.22
  -3 -11  -1    5.90    1.33
 -11  14  -1    4.49    1.30
   3  11   1    6.40    1.18
  11 -14   1    6.74    1.08
   3  11   1    6.99    1.83
  11 -14   1    3.90    1.28
  -6 -11  -1   17.36    1.77
 -11  17  -1   17.68    2.18
 -11  17  -1   16.29    1.36
  11 -17   1   15.29    2.17
   6  11   1   18.00    1.71
   6  11   1   17.25    1.91
  11 -17   1   15.64    1.57
 -11  20  -1   -0.99    0.87
  -9 -11  -1    0.46    0.75
 -11  20  -1   -0.10    0.51
   9  11   1    0.10    0.68
  11 -20   1   -0.58    0.59
   9  11   1   -0.22    0.62
 -11  23  -1    1.10    1.36
 -11  23  -1    0.32    0.55
 -12 -11  -1    0.74    0.89
  12  11   1    0.74    0.87
  11 -23   1   -0.06    0.94
  11 -23   1    0.14    0.94
  12  11   1    1.00    0.94
  -8  20  -1    5.05    1.71
  -8  20  -1    3.93    0.98
  20 -12  -1    5.76    1.24
   8 -20   1    8.93    1.69
  12   8   1    5.82    1.22
  -5  17  -1   28.87    2.07
  17 -12  -1   26.64    2.05
  -5  17  -1   23.66    2.47
   5 -17   1   25.75    2.46
  12   5   1   27.71    1.71
   5 -17   1   26.46    2.04
  -2  14  -1    2.43    0.82
  -2  14  -1    4.12    1.17
  14 -12  -1    1.90    0.94
 -14  12   1    2.52    0.95
   2 -14   1    2.67    1.21
  12   2   1    1.90    0.55
   2 -14   1    2.03    0.82
  11 -12  -1    8.29    1.50
   1  11  -1    6.82    1.16
  11 -12  -1    7.95    0.89
   1  11  -1    7.31    1.45
  -1 -11   1    8.32    1.24
  -1 -11   1    8.74    1.61
 -11  12   1    8.72    1.63
   8 -12  -1   84.14    3.54
   4   8  -1   76.10    2.63
   8 -12  -1   75.64    2.43
   4   8  -1   74.60    2.80
  -4  -8   1   76.18    2.80
  -8  12   1   76.84    2.20
  -8  12   1   68.57    3.98
  -4  -8   1   78.38    2.47
 -12   7  -1    1.93    0.69
   5 -12  -1    1.93    0.76
   5 -12  -1    3.29    1.10
   7   5  -1    0.32    0.54
   7   5  -1    1.58    0.56
  12  -7   1    1.11    0.64
  -5  12   1    1.42    0.63
  -5  12   1    1.81    1.52
  10   2  -1    2.01    0.52
 -12  10  -1    2.62    0.86
   2 -12  -1    0.54    0.57
   2 -12  -1    0.70    0.81
  12 -10   1    1.62    0.79
  -2  12   1    1.23    0.63
  -2  12   1    1.70    0.96
  -1 -12  -1    2.64    0.83
  -1 -12  -1    2.05    0.98
 -12  13  -1    3.90    1.08
  12 -13   1    3.17    1.09
   1  12   1    2.67    1.11
  12 -13   1    2.80    0.71
   1  12   1    3.35    0.92
  -4 -12  -1    8.18    1.36
  -4 -12  -1    7.85    1.44
 -12  16  -1    8.99    1.70
   4  12   1    8.31    1.46
  12 -16   1    9.35    1.36
  12 -16   1    8.57    1.78
   4  12   1   10.13    1.80
  -7 -12  -1    3.45    1.18
 -12  19  -1    3.50    1.50
 -12  19  -1    4.33    0.88
   7  12   1    3.73    1.08
  12 -19   1    4.23    1.11
  12 -19   1    3.25    1.53
   7  12   1    5.22    1.40
 -10 -12  -1    2.18    1.07
 -12  22  -1    3.31    1.61
 -12  22  -1    2.59    0.73
  12 -22   1    2.75    1.07
  10  12   1    3.54    1.26
  12 -22   1    4.41    1.51
  10  12   1    3.89    1.16
 -12  25  -1    7.33    2.34
  13  12   1    6.66    1.69
  12 -25   1    6.58    2.16
  -9  22  -1   34.81    3.34
  22 -13  -1   37.09    2.28
   9 -22   1   37.25    2.69
  13   9   1   34.61    2.39
  -6  19  -1    1.10    0.74
  -6  19  -1    0.67    1.07
  19 -13  -1    1.21    0.79
   6 -19   1    2.38    1.03
   6 -19   1    1.03    0.75
  13   6   1    1.43    0.76
  16 -13  -1    1.66    0.94
  -3  16  -1   -0.09    0.73
  -3  16  -1    1.23    0.76
   3 -16   1    0.96    0.86
  13   3   1    1.35    0.56
 -16  13   1    1.25    0.79
   3 -16   1    0.53    0.65
  13 -13  -1    1.09    0.50
   0  13  -1    1.40    1.00
  13 -13  -1    2.05    1.02
   0  13  -1    0.74    0.64
   0 -13   1    0.25    0.58
 -13  13   1    1.87    1.01
   0 -13   1    0.64    0.75
  10 -13  -1    0.22    0.75
   3  10  -1    0.23    0.56
  10 -13  -1    0.35    0.47
   3  10  -1    1.22    0.83
  -3 -10   1   -0.02    0.60
  -3 -10   1    0.57    0.57
 -10  13   1   -0.33    0.60
 -10  13   1   -0.49    0.33
   6   7  -1   31.64    1.87
   6   7  -1   30.19    1.75
   7 -13  -1   34.31    2.47
  -7  13   1   33.50    1.75
  -6  -7   1   31.03    1.75
  -7  13   1   32.10    2.42
   4 -13  -1   20.71    2.04
   4 -13  -1   20.42    1.61
 -13   9  -1   23.38    1.61
   9   4  -1   21.60    1.34
  -4  13   1   19.81    1.57
  -4  13   1   21.18    2.06
  13  -9   1   20.94    1.60
   1 -13  -1    2.92    0.87
   1 -13  -1    2.43    1.08
 -13  12  -1    2.87    1.06
  13 -12   1    3.75    1.22
  -1  13   1    2.91    1.14
  -1  13   1    3.30    0.93
 -13  15  -1    0.84    0.85
  -2 -13  -1    1.96    0.79
  -2 -13  -1    2.18    0.96
  13 -15   1    3.04    0.82
   2  13   1    3.17    0.96
  13 -15   1    2.67    1.13
   2  13   1    3.64    1.22
  -5 -13  -1   16.03    1.85
 -13  18  -1   17.60    2.19
 -13  18  -1   16.38    1.24
  13 -18   1   17.25    2.28
  13 -18   1   17.04    1.58
   5  13   1   17.57    1.79
   5  13   1   20.16    2.05
  -8 -13  -1   12.01    1.95
 -13  21  -1   10.09    2.27
 -13  21  -1    7.17    1.07
   8  13   1    8.28    1.73
  13 -21   1    7.53    1.50
   8  13   1    8.96    1.66
  13 -21   1   10.15    2.12
 -13  24  -1   28.10    3.36
 -11 -13  -1   26.57    2.24
  13 -24   1   25.83    2.46
  11  13   1   21.64    2.25
  13 -24   1   22.90    2.94
  11  13   1   26.21    2.36
 -13  27  -1    3.11    1.91
  13 -27   1    3.74    1.43
  14  13   1    2.03    1.31
 -10  24  -1    8.24    3.02
  14  10   1    9.68    1.74
  10 -24   1    4.97    1.61
  10 -24   1    9.40    1.91
  21 -14  -1   18.48    1.85
  -7  21  -1   14.76    1.64
  -7  21  -1   16.90    2.46
  14   7   1   16.48    1.68
   7 -21   1   18.45    2.02
  -4  18  -1    2.91    1.05
  18 -14  -1    3.26    1.12
  -4  18  -1    3.37    1.40
   4 -18   1    2.18    1.23
   4 -18   1    3.46    1.07
  14   4   1    3.54    0.85
  15 -14  -1    2.68    1.06
  -1  15  -1    4.28    1.39
   1 -15   1    1.72    0.97
 -15  14   1    1.90    0.94
   1 -15   1    1.75    0.82
   2  12  -1    3.52    0.99
  12 -14  -1    3.11    0.73
  12 -14  -1    2.13    1.07
   2  12  -1    1.74    0.91
 -12  14   1    1.30    0.92
  -2 -12   1    2.01    0.79
  -2 -12   1    1.88    0.95
   5   9  -1  172.40    4.19
   5   9  -1  170.96    4.40
   9 -14  -1  165.27    4.72
   9 -14  -1  169.50    5.32
  -5  -9   1  165.12    4.57
  -5  -9   1  169.22    4.29
  -9  14   1  163.16    5.12
  -9  14   1  175.44    3.52
   6 -14  -1   90.46    4.00
   6 -14  -1   99.32    3.27
   8   6  -1   98.99    2.94
   8   6  -1   92.86    2.80
  -6  14   1   96.35    4.06
  -6  14   1  100.17    3.13
   3 -14  -1    5.89    1.48
   3 -14  -1    4.28    1.02
  11   3  -1    6.39    0.95
 -14  11  -1    6.14    1.24
  -3  14   1    6.78    1.57
  -3  14   1    5.67    1.17
  14 -11   1    5.94    1.29
   0 -14  -1    1.44    0.83
 -14  14  -1    0.87    0.84
   0 -14  -1   -0.06    0.54
   0  14   1    0.70    0.55
  14 -14   1    0.23    0.86
  14 -14   1    0.27    0.42
   0  14   1    1.66    0.98
  -3 -14  -1   12.65    1.47
  -3 -14  -1   11.56    1.64
 -14  17  -1   12.14    2.14
  14 -17   1   12.44    2.13
   3  14   1   12.83    1.57
   3  14   1   14.81    1.84
  14 -17   1   11.53    1.28
 -14  20  -1    2.24    1.24
  -6 -14  -1    2.19    1.04
 -14  20  -1    0.69    0.55
  14 -20   1    1.54    1.13
   6  14   1    0.09    0.87
  14 -20   1    0.97    0.76
   6  14   1    1.16    0.92
 -14  23  -1   16.58    2.92
  -9 -14  -1   15.91    2.01
 -14  23  -1   13.23    1.40
  14 -23   1   17.23    2.02
   9  14   1   14.31    1.96
   9  14   1   15.39    2.04
 -14  26  -1    2.88    1.79
 -12 -14  -1    3.32    1.26
  14 -26   1    0.75    1.01
  12  14   1    5.03    1.51
  12  14   1    3.08    1.35
  14 -26   1    5.45    1.53
 -14  29  -1    1.41    0.74
 -14  29  -1    1.95    2.00
  14 -29   1    0.47    1.26
  15  14   1   -0.27    0.95
 -11  26  -1   26.78    3.37
  15  11   1   24.00    2.32
  11 -26   1   26.52    2.70
  -8  23  -1    7.24    2.13
  23 -15  -1    6.20    1.21
  15   8   1    8.16    1.56
   8 -23   1    6.13    1.61
   8 -23   1    6.64    1.63
  20 -15  -1   11.45    1.67
  -5  20  -1   10.14    2.39
   5 -20   1   11.52    1.91
  15   5   1    8.67    1.35
  -2  17  -1    2.53    1.20
  17 -15  -1    3.64    1.23
 -17  15   1    4.30    1.21
   2 -17   1    2.03    1.06
   2 -17   1    4.10    1.15
  14 -15  -1    3.39    0.77
   1  14  -1    2.63    1.29
  14 -15  -1    2.10    1.03
 -14  15   1    3.77    1.17
  -1 -14   1    1.61    0.93
  -1 -14   1    3.04    0.99
  11 -15  -1   55.16    3.27
  11 -15  -1   51.55    2.27
   4  11  -1   44.32    3.38
   4  11  -1   46.58    2.46
 -11  15   1   52.57    1.90
  -4 -11   1   47.85    2.31
 -11  15   1   54.68    3.20
  -4 -11   1   53.59    2.77
   8 -15  -1  140.72    5.08
   8 -15  -1  134.84    3.80
   7   8  -1  133.83    3.75
   7   8  -1  139.84    3.77
  -8  15   1  134.19    4.88
  -7  -8   1  133.60    3.63
  -8  15   1  136.49    3.52
 -15  10  -1   74.78    2.73
  10   5  -1   75.58    2.53
   5 -15  -1   74.50    3.84
   5 -15  -1   77.14    3.07
  -5  15   1   77.34    3.78
  -5  15   1   78.13    3.00
  15 -10   1   75.42    2.87
   2 -15  -1    3.75    1.03
 -15  13  -1    3.67    1.16
   2 -15  -1    2.76    1.11
  -2  15   1    4.04    1.08
  -2  15   1    2.94    1.24
  15 -13   1    4.13    1.21
 -15  16  -1    1.43    0.90
  -1 -15  -1    1.89    0.91
  -1 -15  -1    0.97    0.71
  15 -16   1   -0.37    0.82
   1  15   1    0.22    0.39
   1  15   1   -0.02    0.83
  -4 -15  -1    0.36    0.72
 -15  19  -1    0.10    0.98
  15 -19   1   -0.88    0.48
   4  15   1   -0.20    0.80
   4  15   1    1.02    0.82
  15 -19   1    1.10    1.03
 -15  22  -1    0.40    1.14
  -7 -15  -1    1.83    0.98
 -15  22  -1    1.09    0.63
  15 -22   1    0.11    0.74
  15 -22   1    1.65    1.23
   7  15   1    1.67    1.09
   7  15   1    0.80    1.10
 -15  25  -1   11.57    2.77
 -10 -15  -1   16.37    2.14
  15 -25   1    9.23    2.01
  15 -25   1   14.88    2.28
  10  15   1   16.06    2.44
  10  15   1   11.70    2.06
 -15  28  -1   14.73    3.20
 -13 -15  -1   17.02    1.92
  13  15   1   16.63    2.53
  15 -28   1   13.96    2.31
  13  15   1   17.30    2.18
 -15  31  -1    3.00    1.82
 -15  31  -1    1.48    0.70
  15 -31   1    0.41    1.12
  16  15   1    1.20    1.39
  15 -31   1    0.84    1.56
 -12  28  -1    8.46    2.51
 -12  28  -1    4.07    1.07
  12 -28   1    7.46    2.04
  16  12   1    5.28    1.58
  -9  25  -1   12.81    2.74
  16   9   1   15.33    1.85
   9 -25   1   13.45    2.27
   9 -25   1   13.02    3.02
  -6  22  -1   15.75    2.86
  22 -16  -1   14.67    1.83
   6 -22   1   20.96    2.22
  16   6   1   15.73    1.69
  -3  19  -1    2.72    1.44
  19 -16  -1    1.23    0.99
  16   3   1    2.07    0.75
   3 -19   1    0.86    0.92
   3 -19   1    1.36    0.89
  16 -16  -1    0.04    0.52
  16 -16  -1    1.27    1.03
   0  16  -1    0.81    1.07
   0 -16   1    1.50    0.95
 -16  16   1    0.51    0.78
   0 -16   1    1.00    0.82
  13 -16  -1    1.45    0.98
  13 -16  -1    0.73    0.61
   3  13  -1    0.84    0.89
   3  13  -1    0.78    0.69
  -3 -13   1    1.30    0.70
 -13  16   1    0.47    0.80
  -3 -13   1    1.61    0.82
   6  10  -1   26.38    2.04
   6  10  -1   28.88    2.00
  10 -16  -1   27.40    2.56
  10 -16  -1   28.71    1.88
 -10  16   1   26.38    1.63
  -6 -10   1   27.39    2.03
 -10  16   1   26.82    2.46
   9   7  -1   37.32    2.05
   7 -16  -1   36.76    2.24
   9   7  -1   36.36    1.95
   7 -16  -1   33.38    2.66
  -7  16   1   36.23    2.11
  -7  16   1   34.94    2.79
  16  -9   1   34.36    1.89
  -9  -7   1   35.81    1.83
   4 -16  -1    7.03    1.38
  12   4  -1    8.91    1.06
 -16  12  -1    8.49    1.54
   4 -16  -1    6.06    1.48
  16 -12   1    8.68    1.58
  -4  16   1    8.92    1.44
  -4  16   1   10.04    2.11
   1 -16  -1    0.55    0.66
 -16  15  -1    2.13    1.03
   1 -16  -1    1.43    0.99
  -1  16   1    1.82    1.07
  16 -15   1    0.21    0.79
  -2 -16  -1    2.57    1.01
 -16  18  -1    1.99    1.18
  -2 -16  -1    4.22    1.15
  16 -18   1    2.14    0.84
   2  16   1    2.42    1.23
  16 -18   1    5.96    1.56
  -5 -16  -1    0.92    0.94
 -16  21  -1    0.30    1.11
  16 -21   1    1.44    1.14
   5  16   1    0.48    0.98
  16 -21   1    0.71    0.74
   5  16   1    0.00    0.83
  -8 -16  -1   30.98    2.69
 -16  24  -1   32.00    3.35
  16 -24   1   36.59    2.70
   8  16   1   31.52    2.83
   8  16   1   33.97    2.85
 -11 -16  -1    3.73    1.50
 -16  27  -1    3.85    2.02
 -16  27  -1    1.38    0.72
  11  16   1    3.87    1.45
  16 -27   1    5.39    1.63
  16 -27   1    1.47    1.07
  11  16   1    1.26    1.24
 -16  30  -1   15.18    3.24
  16 -30   1   13.87    2.50
  14  16   1   13.77    2.50
 -16  33  -1    0.28    1.79
  16 -33   1   -0.27    1.11
  17  16   1    3.00    1.39
 -13  30  -1    5.47    2.24
 -13  30  -1    2.10    0.89
  13 -30   1    2.55    1.53
  17  13   1    4.86    1.50
  13 -30   1    4.81    1.71
 -10  27  -1    1.10    0.86
 -10  27  -1    0.76    1.51
  10 -27   1    0.89    1.21
  17  10   1    1.21    0.94
  -7  24  -1    1.06    1.61
  24 -17  -1    0.18    0.60
  -7  24  -1    0.60    0.71
  17   7   1    1.18    0.94
   7 -24   1    0.62    1.04
   7 -24   1    3.85    1.40
  -4  21  -1   44.77    3.72
  21 -17  -1   37.02    2.77
  17   4   1   42.29    2.21
   4 -21   1   40.57    2.89
  18 -17  -1   -0.75    0.65
  -1  18  -1    0.39    0.46
  -1  18  -1   -1.17    0.77
   1 -18   1   -0.12    0.69
 -18  17   1    1.36    0.84
  15 -17  -1    2.98    0.87
   2  15  -1    1.59    1.17
  15 -17  -1    2.95    1.25
  -2 -15   1    3.09    1.04
  -2 -15   1    2.01    0.90
 -15  17   1    2.30    1.14
  12 -17  -1   26.42    1.82
  12 -17  -1   25.34    2.53
   5  12  -1   24.03    1.99
   5  12  -1   26.62    2.20
 -12  17   1   26.93    1.55
  -5 -12   1   26.78    1.88
  -5 -12   1   26.48    2.20
 -12  17   1   29.01    2.66
   8   9  -1    3.92    1.05
   8   9  -1    4.12    1.10
   9 -17  -1    4.54    1.17
  -9  17   1    4.78    1.58
  -8  -9   1    4.60    1.08
  -9  17   1    4.67    0.97
  11   6  -1   17.88    1.51
   6 -17  -1   17.40    1.73
  -6  17   1   20.80    1.79
  17 -11   1   18.74    1.68
  -6  17   1   15.28    2.10
   3 -17  -1   12.62    1.59
 -17  14  -1   12.63    1.62
  14   3  -1   12.02    1.15
   3 -17  -1   10.11    1.83
  17 -14   1   12.34    1.90
  -3  17   1   13.01    1.52
  -3  17   1   11.25    2.17
   0 -17  -1    0.97    0.78
 -17  17  -1    0.18    0.80
   0 -17  -1   -0.12    0.75
   0  17   1   -0.48    0.37
  17 -17   1    0.35    0.92
   0  17   1    1.36    1.17
  17 -17   1    0.91    0.60
  -3 -17  -1    8.84    1.62
 -17  20  -1    8.65    2.06
  -3 -17  -1    9.08    2.04
  17 -20   1    6.49    1.55
   3  17   1   10.64    1.83
   3  17   1    8.85    1.85
  17 -20   1   11.05    1.46
 -17  23  -1   -0.50    1.02
  -6 -17  -1    1.14    1.37
  17 -23   1    0.99    1.21
   6  17   1   -0.48    0.83
  17 -23   1    0.88    0.83
   6  17   1   -0.48    0.96
  -9 -17  -1    4.55    1.50
 -17  26  -1    3.32    1.58
   9  17   1    1.74    1.45
  17 -26   1    0.80    1.07
   9  17   1    4.57    1.52
  17 -26   1    3.42    1.42
 -12 -17  -1   -0.28    1.16
 -17  29  -1    0.30    1.43
 -17  29  -1    0.21    0.57
  17 -29   1   -0.07    0.96
  12  17   1   -0.02    1.07
  17 -29   1    0.62    1.06
  12  17   1   -0.03    1.11
 -17  32  -1   -0.23    1.44
 -17  32  -1   -0.61    0.50
  15  17   1    2.81    1.29
  17 -32   1   -0.92    1.10
 -17  35  -1    0.41    0.69
 -17  35  -1    3.72    2.48
  17 -35   1   -0.91    1.30
 -14  32  -1    2.26    1.90
  14 -32   1    0.74    1.37
 -11  29  -1    1.41    0.99
 -11  29  -1    2.84    2.02
  18  11   1    2.25    1.18
  11 -29   1    1.34    1.22
  -8  26  -1    3.00    1.75
  26 -18  -1   -0.34    0.58
  -8  26  -1    0.06    0.48
   8 -26   1   -0.17    1.58
   8 -26   1    0.78    0.97
  18   8   1    1.09    0.87
  -5  23  -1    4.84    1.19
  -5  23  -1    5.01    1.95
   5 -23   1    1.84    0.99
  18   5   1    5.08    1.22
  -2  20  -1   17.48    1.96
  -2  20  -1   12.11    2.50
  20 -18  -1   13.74    1.99
 -20  18   1   14.93    2.04
   2 -20   1   15.59    1.99
  17 -18  -1    0.01    0.50
   1  17  -1   -0.30    0.84
  17 -18  -1   -0.34    0.74
   1  17  -1    1.03    0.68
 -17  18   1   -0.72    0.77
  -1 -17   1    0.55    0.72
  -1 -17   1   -0.05    0.63
   4  14  -1    4.97    1.41
  14 -18  -1    4.71    1.07
   4  14  -1    2.89    1.05
  14 -18  -1    1.96    1.34
 -14  18   1    2.11    1.18
  -4 -14   1    1.76    1.08
  -4 -14   1    3.66    1.02
   7  11  -1   -1.00    0.74
  11 -18  -1    1.14    1.02
  11 -18  -1    1.16    0.77
   7  11  -1    1.10    0.73
 -11  18   1    0.20    0.82
  -7 -11   1    0.99    0.78
 -11  18   1    0.47    0.58
  10   8  -1   15.21    1.53
   8 -18  -1   11.28    1.53
  10   8  -1   12.39    1.40
  -8  18   1   10.74    2.15
  -8  18   1   14.88    1.53
  18 -10   1   12.99    1.38
   5 -18  -1   19.83    2.30
 -18  13  -1   15.83    2.08
   5 -18  -1   16.24    1.75
  13   5  -1   16.29    1.43
  18 -13   1   15.08    1.72
  -5  18   1   16.72    2.25
  -5  18   1   16.81    1.75
  16   2  -1    3.00    0.75
   2 -18  -1    2.33    1.01
 -18  16  -1    4.94    1.32
   2 -18  -1    6.00    1.88
  18 -16   1    3.09    1.20
  -2  18   1    2.44    1.37
 -18  19  -1    1.56    1.18
  -1 -18  -1    0.89    0.82
  -1 -18  -1    0.10    0.70
  18 -19   1    0.80    0.69
  18 -19   1   -0.08    0.81
   1  18   1   -0.85    0.85
   1  18   1    0.13    0.51
  -4 -18  -1   11.50    2.24
 -18  22  -1    8.78    2.20
  18 -22   1   11.61    1.77
   4  18   1   10.35    2.04
  18 -22   1    8.41    1.71
   4  18   1    9.35    2.27
  -7 -18  -1   14.10    2.44
 -18  25  -1   10.45    2.51
   7  18   1    9.07    1.94
  18 -25   1   12.23    2.11
   7  18   1    5.80    1.94
 -18  28  -1    7.33    2.36
 -10 -18  -1    7.88    1.99
  18 -28   1    5.68    1.62
  10  18   1    5.92    1.81
  18 -28   1    3.98    1.46
  10  18   1    8.97    1.94
 -13 -18  -1   -0.46    1.01
 -18  31  -1   -0.82    0.35
 -18  31  -1   -0.93    1.12
  18 -31   1    0.19    1.05
  18 -31   1   -1.81    0.94
  13  18   1    1.77    1.19
 -18  34  -1    6.28    1.68
 -18  34  -1    7.00    2.65
  18 -34   1    8.83    2.08
 -15  34  -1    1.73    1.87
 -15  34  -1   -0.29    0.77
  15 -34   1    1.96    1.26
  19  15   1    1.44    1.33
 -12  31  -1    0.33    0.73
 -12  31  -1   -2.53    1.27
  12 -31   1   -0.08    1.01
  12 -31   1    0.13    1.04
  19  12   1    1.18    1.08
  28 -19  -1    0.03    0.86
  -9  28  -1    1.54    1.68
   9 -28   1   -0.39    1.07
  19   9   1    1.23    0.90
  -6  25  -1    1.54    0.68
  -6  25  -1    7.20    2.48
  25 -19  -1    1.20    0.61
   6 -25   1    2.76    1.37
   6 -25   1    1.82    0.88
  19   6   1    4.47    1.56
  -3  22  -1    6.88    1.41
  -3  22  -1   10.26    2.36
   3 -22   1    7.10    1.67
   3 -22   1    3.47    1.02
  19 -19  -1   -0.13    0.58
   0  19  -1   -0.25    0.40
  19 -19  -1   -0.39    0.71
   0  19  -1    0.16    1.09
 -19  19   1    0.89    1.02
   0 -19   1    1.29    0.96
   0 -19   1    0.67    0.82
   3  16  -1    3.15    1.34
  16 -19  -1    1.70    0.83
   3  16  -1    1.52    0.84
  16 -19  -1    2.64    1.43
 -16  19   1    2.35    1.39
  -3 -16   1    2.57    1.06
  -3 -16   1    3.36    1.26
   6  13  -1    0.63    0.93
  13 -19  -1   -0.02    0.98
  13 -19  -1    1.89    0.83
   6  13  -1    0.55    0.77
  -6 -13   1    1.28    0.83
 -13  19   1    1.86    0.67
 -13  19   1    0.37    0.92
   9  10  -1    0.48    0.72
  10 -19  -1    0.19    0.71
   9  10  -1    0.16    0.59
 -10  19   1   -0.27    0.90
  -9 -10   1    0.36    0.72
 -10  19   1   -0.86    0.50
   7 -19  -1    5.23    1.30
  12   7  -1    3.51    1.00
  -7  19   1    3.66    1.45
  -7  19   1    3.44    1.00
  19 -12   1    4.72    1.10
  15   4  -1    0.22    0.56
 -19  15  -1    1.22    0.69
   4 -19  -1    0.74    0.71
   4 -19  -1   -0.13    0.62
  -4  19   1    1.63    0.78
  -4  19   1    0.19    0.84
  19 -15   1   -0.21    0.76
   1 -19  -1   -0.23    0.69
   1 -19  -1    0.82    0.70
 -19  18  -1    2.52    1.17
  19 -18   1    0.68    0.88
  -1  19   1    0.49    0.54
  19 -18   1    0.28    0.58
  -1  19   1    0.29    1.03
 -19  21  -1    0.45    1.13
  -2 -19  -1   -0.20    0.77
  -2 -19  -1    1.10    0.97
  19 -21   1    0.60    0.73
   2  19   1   -0.46    0.83
  19 -21   1    0.17    1.01
   2  19   1    2.08    1.46
  -5 -19  -1   19.15    2.40
 -19  24  -1   13.84    2.77
   5  19   1   17.16    2.84
   5  19   1   18.48    2.32
  19 -24   1   17.14    1.97
  -8 -19  -1    1.30    1.27
 -19  27  -1   -1.03    1.24
   8  19   1    0.56    1.29
  19 -27   1    0.26    1.02
   8  19   1    1.61    1.06
  19 -27   1   -0.51    0.92
 -19  30  -1    0.79    0.59
 -11 -19  -1    2.31    1.30
 -19  30  -1    0.87    1.42
  11  19   1    1.72    1.22
  19 -30   1    1.97    1.25
  19 -30   1    0.17    0.90
  11  19   1    2.67    1.35
 -19  33  -1    1.43    1.75
 -19  33  -1    0.57    0.58
 -14 -19  -1    2.35    1.33
  19 -33   1   -0.64    1.18
 -19  36  -1    0.31    0.89
 -19  36  -1    0.70    2.05
  19 -36   1   -0.95    1.29
 -16  36  -1    1.77    1.84
 -16  36  -1   -0.98    0.68
  16 -36   1   -0.48    1.31
 -13  33  -1    1.60    0.85
 -13  33  -1    1.52    1.84
  13 -33   1   -0.25    1.04
 -10  30  -1    1.16    1.73
  30 -20  -1    0.29    0.90
  20  10   1    2.87    1.14
  10 -30   1    0.48    1.22
  10 -30   1    2.52    1.39
  -7  27  -1    1.94    1.80
  27 -20  -1    1.65    0.82
  20   7   1    0.02    0.86
   7 -27   1    0.51    0.98
  -4  24  -1    5.75    2.25
  24 -20  -1    2.61    0.81
  -4  24  -1    4.34    1.04
   4 -24   1    6.34    2.15
  20   4   1    5.70    1.25
   4 -24   1    7.40    1.83
  21 -20  -1    2.91    1.05
  21 -20  -1    2.42    0.96
  -1  21  -1    4.81    1.80
  -1  21  -1    3.08    1.23
   1 -21   1    4.27    1.38
 -21  20   1    3.09    1.41
   2  18  -1    9.21    1.78
  18 -20  -1   15.31    1.61
   2  18  -1   15.41    2.62
  18 -20  -1    9.37    1.87
 -18  20   1   15.77    2.60
  -2 -18   1   18.64    2.86
  -2 -18   1   16.11    2.32
  15 -20  -1    9.48    2.01
   5  15  -1   13.46    1.78
   5  15  -1   15.24    2.39
  15 -20  -1   13.05    1.50
  -5 -15   1   14.28    1.86
 -15  20   1    9.64    2.13
  -5 -15   1   14.12    1.63
   8  12  -1    5.23    1.39
  12 -20  -1    3.15    1.45
  12 -20  -1    4.91    1.24
   8  12  -1    4.89    1.34
 -12  20   1    6.37    1.08
  -8 -12   1    7.28    1.53
 -12  20   1    4.29    1.63
   9 -20  -1   -0.80    0.61
  11   9  -1    0.37    0.63
   9 -20  -1    0.04    0.57
  -9  20   1    0.73    0.57
  -9  20   1    0.27    1.02
   6 -20  -1    0.85    0.83
   6 -20  -1    0.21    0.56
  14   6  -1    1.38    0.74
  -6  20   1    0.52    0.67
  -6  20   1   -0.36    0.89
  20 -14   1    0.85    0.75
  17   3  -1   10.08    1.28
 -20  17  -1   12.34    2.04
   3 -20  -1    8.34    1.66
  20 -17   1    7.29    1.46
  -3  20   1    8.53    2.09
 -20  20  -1    2.18    1.14
   0 -20  -1   -0.27    0.43
   0 -20  -1    0.64    0.88
  20 -20   1   -0.26    0.64
  20 -20   1    0.22    0.67
   0  20   1    1.64    1.44
   0  20   1   -0.40    0.71
 -20  23  -1    7.73    2.05
   3  20   1   10.12    2.28
  20 -23   1    7.32    1.50
   3  20   1    7.58    1.75
  20 -23   1    3.56    1.20
 -20  26  -1   12.03    2.72
   6  20   1    9.96    1.92
  20 -26   1    8.64    1.82
   6  20   1   11.80    2.52
  -9 -20  -1   -0.03    1.13
 -20  29  -1    8.09    2.60
  20 -29   1    2.08    1.29
  20 -29   1    1.37    1.03
   9  20   1   -0.44    1.15
   9  20   1    3.94    1.51
 -20  32  -1    3.57    1.84
  20 -32   1    1.72    1.17
 -20  35  -1    1.05    1.73
  20 -35   1    0.38    1.37
 -14  35  -1    0.33    1.93
  14 -35   1    9.60    2.44
  21  14   1   -1.48    2.12
 -11  32  -1    1.37    0.93
 -11  32  -1    1.97    1.92
  21  11   1    4.10    1.55
  11 -32   1    3.07    1.34
  29 -21  -1    1.32    1.00
  -8  29  -1    0.88    1.60
   8 -29   1   -1.57    0.82
   8 -29   1   -1.22    1.16
   5 -26   1    5.45    1.80
  21   5   1    5.06    2.25
  -2  23  -1    4.43    1.23
  -2  23  -1    7.77    3.59
  23 -21  -1    2.33    0.76
   2 -23   1   12.58    2.45
   2 -23   1    8.73    2.00
  20 -21  -1    2.81    1.01
   1  20  -1    5.86    1.47
  20 -21  -1    2.31    1.22
   1  20  -1    4.63    1.79
 -20  21   1    5.11    1.63
  -1 -20   1    5.16    1.52
  17 -21  -1   40.58    3.34
   4  17  -1   47.79    3.41
  17 -21  -1   42.39    2.50
   4  17  -1   44.40    3.00
  -4 -17   1   42.38    2.70
 -17  21   1   42.72    3.40
  -4 -17   1   39.31    3.08
  14 -21  -1   19.19    1.89
   7  14  -1   16.76    1.97
  14 -21  -1   18.32    2.54
   7  14  -1   17.71    2.07
 -14  21   1   16.50    1.39
 -14  21   1   21.43    2.62
  -7 -14   1   16.06    2.03
  10  11  -1    7.49    1.50
  10  11  -1    6.38    1.38
  11 -21  -1    7.51    1.61
 -11  21   1    4.77    0.97
 -10 -11   1    8.78    1.56
 -11  21   1    5.52    1.81
  13   8  -1   12.10    1.51
   8 -21  -1    7.95    1.60
  -8  21   1    8.26    1.36
  -8  21   1   13.81    2.71
  16   5  -1    0.66    0.63
   5 -21  -1    1.58    1.07
   5 -21  -1    0.46    0.64
  -5  21   1   -0.18    0.44
  -5  21   1    1.77    1.41
  21 -16   1   -0.51    0.72
 -21  19  -1    2.73    1.29
   2 -21  -1   -0.67    0.62
   2 -21  -1   -0.32    0.86
  -2  21   1    1.93    1.40
  21 -19   1   -0.30    0.76
  -2  21   1    0.71    0.88
  -1 -21  -1    6.09    1.70
 -21  22  -1    6.09    1.86
  21 -22   1    3.98    1.16
   1  21   1    5.07    1.97
 -21  25  -1   19.89    2.88
  -4 -21  -1   27.50    2.90
   4  21   1   19.46    2.84
  21 -25   1   26.43    2.34
   4  21   1   20.98    2.53
 -21  28  -1    6.06    2.20
  -7 -21  -1    5.67    1.85
   7  21   1    3.78    1.60
   7  21   1    3.99    1.67
  21 -28   1    0.91    1.21
  21 -28   1    3.33    1.49
 -10 -21  -1   -0.04    1.45
 -21  31  -1    1.83    1.61
  21 -31   1    0.93    1.10
  21 -31   1   -0.15    1.12
  10  21   1    1.01    1.68
  10  21   1    1.08    1.12
 -21  34  -1    0.17    1.50
 -13 -21  -1   -2.16    1.38
  21 -34   1   -0.39    1.08
 -12  34  -1   -1.20    2.13
  12 -34   1   -1.03    1.26
  22  12   1    0.94    1.31
  -9  31  -1   -0.70    1.53
  31 -22  -1    0.64    0.93
  -9  31  -1    0.32    0.85
  22   9   1   -0.36    1.00
   9 -31   1    1.36    1.00
  -6  28  -1    2.09    1.75
  -6  28  -1    4.49    2.07
  28 -22  -1    2.22    1.10
  22   6   1    4.12    1.26
   6 -28   1    3.52    1.54
   6 -28   1   -0.25    1.42
  25 -22  -1    2.40    0.90
  -3  25  -1    4.51    1.94
   3 -25   1    4.68    1.53
   3 -25   1    2.35    1.75
  22 -22  -1    0.57    0.81
  22 -22  -1    0.80    0.79
   0  22  -1    0.72    1.32
   0 -22   1    0.16    0.88
   0 -22   1    2.62    1.43
  19 -22  -1   10.67    1.71
  19 -22  -1    4.68    1.31
   3  19  -1    8.68    2.14
   3  19  -1    9.57    1.84
 -19  22   1    9.14    2.19
  -3 -19   1    8.51    1.85
   6  16  -1   19.22    2.21
   6  16  -1   16.86    2.57
  16 -22  -1   14.33    1.79
  16 -22  -1   11.13    2.02
  -6 -16   1   16.54    2.22
 -16  22   1   19.60    2.66
  13 -22  -1   35.02    3.35
   9  13  -1   38.10    2.66
   9  13  -1   36.21    2.62
  13 -22  -1   34.29    2.51
  -9 -13   1   37.09    2.56
 -13  22   1   34.07    3.22
  12  10  -1    3.05    1.02
  10 -22  -1    4.23    1.29
 -10  22   1    3.41    1.77
 -10  22   1    2.34    0.94
 -12 -10   1    4.40    1.14
   7 -22  -1    0.53    0.83
  15   7  -1    1.94    0.88
   7 -22  -1    0.43    0.92
  -7  22   1   -0.11    0.50
  -7  22   1   -0.27    0.99
  22 -15   1   -0.91    0.66
  18   4  -1    8.23    1.38
   4 -22  -1    8.12    1.69
   4 -22  -1    5.52    1.24
  22 -18   1    5.70    1.23
  -4  22   1    7.34    1.47
  -4  22   1   10.20    2.48
   1 -22  -1    0.41    0.58
 -22  21  -1    2.67    1.45
   1 -22  -1    3.89    1.75
  -1  22   1    1.85    1.52
  22 -21   1    4.20    1.10
  22 -21   1    1.70    0.84
  -1  22   1    2.05    1.01
  -2 -22  -1   -0.91    1.32
 -22  24  -1    2.35    1.37
  22 -24   1    0.40    1.05
   2  22   1    1.65    1.46
  22 -24   1    0.36    0.80
 -22  27  -1    1.92    1.51
  -5 -22  -1    3.58    1.67
   5  22   1   -1.77    2.35
  22 -27   1    1.78    1.11
  22 -27   1    0.75    0.99
 -22  30  -1    0.96    1.54
  -8 -22  -1    1.84    1.69
   8  22   1    2.68    1.50
   8  22   1   -0.04    1.07
  22 -30   1    0.38    1.02
  22 -30   1    3.74    1.38
 -11 -22  -1    0.40    1.33
 -22  33  -1    0.09    1.53
  22 -33   1    1.72    1.17
 -10  33  -1   -2.05    1.72
  33 -23  -1    0.06    0.99
  10 -33   1    0.63    1.19
  23  10   1    1.26    1.23
  30 -23  -1    0.64    0.88
  -7  30  -1   -0.16    1.53
  -7  30  -1    0.37    0.75
  23   7   1    0.31    1.07
   7 -30   1   -0.40    1.36
   7 -30   1   -0.18    1.18
  -4  27  -1    0.41    1.28
  27 -23  -1    0.95    0.86
  -4  27  -1    0.00    0.94
   4 -27   1   -0.35    1.39
   4 -27   1    2.58    1.35
  23   4   1    2.54    0.96
  24 -23  -1    0.63    0.90
  -1  24  -1    2.25    1.70
  24 -23  -1    1.56    0.83
   1 -24   1   -0.64    0.80
   1 -24   1   -0.44    1.20
  21 -23  -1    6.21    1.37
   2  21  -1    6.64    2.18
  -2 -21   1    4.39    1.75
 -21  23   1    8.94    2.15
   5  18  -1    4.03    1.52
  18 -23  -1    6.03    1.43
   5  18  -1    5.92    1.57
  18 -23  -1    2.66    1.06
  -5 -18   1    3.77    1.71
 -18  23   1    2.59    1.49
  15 -23  -1    9.61    1.80
   8  15  -1    7.79    1.72
   8  15  -1    8.64    1.87
  15 -23  -1    6.49    1.69
 -15  23   1    9.52    2.34
  -8 -15   1   11.13    2.00
  11  12  -1   -0.09    0.92
  11  12  -1    0.08    0.90
  12 -23  -1    0.80    0.95
  12 -23  -1    0.71    1.05
 -12  23   1    1.13    1.35
 -12  23   1    0.35    0.68
 -11 -12   1    0.19    0.81
   9 -23  -1   14.78    2.22
   9 -23  -1    9.85    1.90
  14   9  -1   16.42    2.12
  23 -14   1   12.53    1.52
  -9  23   1   14.23    2.83
   6 -23  -1    0.03    0.78
   6 -23  -1    0.37    0.90
  17   6  -1   -0.90    0.60
  -6  23   1    0.91    0.83
  23 -17   1    0.58    0.71
  -6  23   1   -0.30    1.30
   3 -23  -1    3.58    1.31
   3 -23  -1    9.49    2.00
  -3  23   1    7.84    2.28
  23 -20   1    3.12    0.88
  -3  23   1    4.60    1.34
 -23  23  -1   -0.50    0.98
   0 -23  -1   -0.27    0.95
   0 -23  -1    0.70    1.29
   0  23   1    1.13    1.51
  23 -23   1   -0.62    0.80
  23 -23   1    1.45    0.89
 -23  26  -1    2.41    1.58
  -3 -23  -1    4.15    1.72
  23 -26   1    1.77    1.21
   3  23   1    1.96    1.60
  23 -26   1    1.00    1.01
 -23  29  -1   -0.04    1.26
  -6 -23  -1   -1.83    1.13
  23 -29   1    0.70    1.23
   6  23   1    0.19    0.93
   6  23   1   -2.61    1.43
  23 -29   1    0.27    0.96
 -23  32  -1    2.38    1.94
  -9 -23  -1    1.63    1.67
   9  23   1    1.27    1.54
  23 -32   1    1.89    1.25
 -23  35  -1    3.44    2.20
  23 -35   1    3.55    1.35
 -11  35  -1   -0.82    2.02
  11 -35   1    1.75    1.48
  24  11   1    0.65    1.48
  -8  32  -1    4.28    2.31
  32 -24  -1    1.59    1.01
  24   8   1    3.18    1.40
   8 -32   1    1.73    1.42
  -5  29  -1    5.67    2.35
  -5  29  -1    0.74    0.69
  29 -24  -1    2.88    1.20
   5 -29   1    1.06    1.09
  24   5   1    2.38    0.99
   5 -29   1    4.30    2.03
  -2  26  -1    2.38    1.78
  26 -24  -1    2.32    1.05
   2 -26   1    4.35    1.52
   1  23  -1    2.25    1.64
  23 -24  -1    2.05    0.95
  23 -24  -1    0.10    1.05
  -1 -23   1    0.28    1.16
  -1 -23   1    1.53    1.17
  20 -24  -1    4.73    1.36
  20 -24  -1    1.34    1.04
   4  20  -1    8.26    1.78
   4  20  -1    9.39    2.27
  -4 -20   1    1.31    1.01
 -20  24   1    4.42    1.88
   7  17  -1    3.08    1.43
  17 -24  -1    1.32    1.07
   7  17  -1    2.66    1.21
  17 -24  -1    3.74    1.29
 -17  24   1    1.91    1.56
  -7 -17   1    3.54    2.30
  14 -24  -1   12.00    2.03
  10  14  -1    9.52    1.95
  14 -24  -1    6.90    1.75
  10  14  -1    8.29    1.78
 -10 -14   1   12.26    1.98
 -14  24   1   10.34    2.45
  13  11  -1   26.51    2.31
  11 -24  -1   22.82    2.93
  11 -24  -1   21.75    2.37
 -11  24   1   21.30    3.66
   8 -24  -1   25.63    3.05
  -8  24   1   36.00    7.06
   5 -24  -1   16.57    2.53
  19   5  -1   15.53    1.77
  -5  24   1   14.81    1.91
  -5  24   1   16.52    3.17
   2 -24  -1    0.60    1.04
   2 -24  -1    0.14    1.43
  24 -22   1    0.68    0.85
  -2  24   1   -0.85    1.25
  -2  24   1    0.38    0.97
  24 -22   1    1.19    0.74
 -24  25  -1    6.20    1.86
  -1 -24  -1    4.09    1.91
   1  24   1    3.36    1.97
  24 -25   1    5.39    1.45
  24 -25   1    1.66    1.00
  -4 -24  -1    0.92    1.42
 -24  28  -1   -0.42    1.28
   4  24   1   -1.38    1.28
  24 -28   1   -1.07    0.76
  24 -28   1   -0.89    0.90
   4  24   1    1.23    1.04
 -24  31  -1   -1.75    1.34
  24 -31   1    0.80    1.06
   7  24   1    0.63    1.43
  24 -31   1    0.82    1.05
  24 -34   1    0.70    1.20
  -9  34  -1    4.33    2.41
  25   9   1    2.68    1.95
  31 -25  -1    1.09    0.99
  -6  31  -1    1.25    1.75
   6 -31   1    0.81    1.00
  25   6   1   -0.27    1.11
  -3  28  -1    0.02    0.76
  28 -25  -1    0.76    0.95
  -3  28  -1    1.30    2.00
   3 -28   1   -0.80    1.31
   3 -28   1    2.13    1.27
  25 -25  -1   -0.20    0.82
  25 -25  -1   -0.50    0.73
   0  25  -1    1.19    1.25
   0 -25   1    0.20    0.94
  22 -25  -1    6.33    1.52
   3  22  -1    4.94    2.08
  22 -25  -1    4.56    1.37
  -3 -22   1    8.27    2.26
 -22  25   1    8.90    2.23
  19 -25  -1    1.62    0.94
   6  19  -1    4.07    1.47
   6  19  -1    7.73    2.14
  19 -25  -1    2.84    1.23
  -6 -19   1    6.27    1.91
 -19  25   1    5.82    2.03
  16 -25  -1   16.90    2.14
   9  16  -1   16.73    2.63
   9  16  -1   19.28    2.36
 -16  25   1   11.55    2.67
  -9 -16   1   14.99    2.12
  13 -25  -1    5.82    1.55
  12  13  -1    6.67    1.69
  12  13  -1    8.79    1.90
  13 -25  -1    4.73    1.68
 -13  25   1    3.70    1.81
 -12 -13   1    8.04    1.60
  10 -25  -1   11.50    2.09
  15  10  -1   13.55    1.84
 -10  25   1    9.33    2.65
   7 -25  -1   10.62    2.01
   7 -25  -1    4.38    1.19
  18   7  -1    7.15    1.70
  -7  25   1    5.74    1.07
  -7  25   1    5.94    2.26
  21   4  -1   18.70    1.94
   4 -25  -1   24.29    2.56
  -4  25   1   20.33    3.35
   1 -25  -1    6.45    1.84
   1 -25  -1    5.14    2.04
  25 -24   1    1.74    1.12
  25 -24   1    3.02    1.14
  -1  25   1    5.42    2.20
   2  25   1    1.14    1.66
  25 -27   1    0.24    1.00
  25 -27   1    0.45    0.82
   2  25   1    1.59    0.84
  25 -30   1    0.89    1.08
  25 -30   1   -1.15    0.88
   5  25   1   -0.62    1.29
  -8 -25  -1   -0.17    3.23
  25 -33   1   -1.20    1.21
  -7  33  -1   -2.26    1.59
  33 -26  -1    0.11    0.90
  26   7   1    0.38    1.31
   7 -33   1   -0.13    1.08
  30 -26  -1    0.42    1.11
  -4  30  -1    0.67    1.74
   4 -30   1   -1.60    0.84
  27 -26  -1    1.26    1.33
  -1  27  -1    1.37    1.01
  -1  27  -1    1.89    1.66
  27 -26  -1    0.73    1.02
   1 -27   1    3.25    1.86
   1 -27   1    4.29    1.56
  24 -26  -1    2.13    1.08
   2  24  -1    3.13    1.60
  24 -26  -1    1.09    0.95
  -2 -24   1    2.31    1.74
  21 -26  -1    1.18    1.10
   5  21  -1    2.83    1.71
   5  21  -1    3.79    1.35
  21 -26  -1    3.92    1.29
 -21  26   1    4.76    1.76
  -5 -21   1    2.17    1.55
   8  18  -1    0.15    0.91
  18 -26  -1   -0.22    0.86
   8  18  -1    1.49    1.33
  18 -26  -1    0.30    0.92
 -18  26   1    1.31    1.37
  -8 -18   1    0.51    0.97
  11  15  -1   25.31    2.59
  11  15  -1   26.52    2.62
  15 -26  -1   25.65    3.12
 -11 -15   1   28.39    2.50
 -15  26   1   26.58    3.42
  14  12  -1    2.17    1.25
  12 -26  -1    1.33    1.21
 -12  26   1    4.01    2.10
   9 -26  -1    2.18    1.27
  17   9  -1    3.37    1.16
   9 -26  -1    2.51    2.62
  26 -17   1    1.85    0.78
  -9  26   1    4.28    1.86
  -9  26   1    0.79    0.77
  20   6  -1    6.94    1.48
   6 -26  -1    6.20    2.62
   6 -26  -1   12.46    2.37
  -6  26   1   11.59    3.03
  26 -20   1    5.40    1.29
   3 -26  -1    3.10    1.47
  -3  26   1    1.24    0.77
  26 -23   1    1.45    0.95
  -3  26   1    2.95    1.77
  26 -26   1   -0.04    1.06
   0  26   1    0.46    1.36
  26 -26   1   -0.01    0.83
   0  26   1   -0.14    0.72
  -3 -26  -1   -0.88    2.57
   3  26   1    0.47    1.43
  26 -29   1   -0.55    0.98
  26 -29   1   -1.20    0.92
  -6 -26  -1   -1.38    1.59
  26 -32   1    0.09    1.08
   6  26   1    0.14    1.51
  32 -27  -1    0.61    1.06
  -5  32  -1    2.46    1.81
   5 -32   1   -1.12    1.07
  27   5   1   -2.37    0.94
  29 -27  -1   -2.10    0.79
  -2  29  -1   -0.58    1.74
  29 -27  -1    0.28    1.04
   2 -29   1    0.27    1.11
   2 -29   1    2.58    1.76
  26 -27  -1    1.53    1.16
  26 -27  -1    2.63    1.16
   1  26  -1    4.30    2.00
   1  26  -1    1.13    0.74
  -1 -26   1    0.26    1.57
  23 -27  -1    0.98    0.98
   4  23  -1    1.27    0.96
  23 -27  -1    1.03    0.89
   4  23  -1    1.03    1.38
 -23  27   1   -0.40    1.08
  -4 -23   1    2.31    1.67
   7  20  -1    0.58    1.16
  20 -27  -1    2.48    2.01
  20 -27  -1    0.93    0.99
   7  20  -1    2.56    1.54
  -7 -20   1   -1.37    1.05
 -20  27   1    1.69    1.43
  10  17  -1    1.47    1.02
  10  17  -1   -1.34    1.12
  17 -27  -1   -0.25    0.80
  17 -27  -1    0.30    1.03
 -17  27   1    0.58    0.58
 -17  27   1   -0.74    1.18
 -10 -17   1    0.69    1.13
  13  14  -1    1.40    1.25
  14 -27  -1    0.28    1.07
  13  14  -1    4.56    1.38
  14 -27  -1    2.91    1.29
 -13 -14   1    6.04    1.49
 -14  27   1    3.18    1.96
  16  11  -1    1.79    1.17
  11 -27  -1    4.95    1.63
 -11  27   1    4.07    2.12
 -11  27   1    2.96    0.98
   8 -27  -1    0.81    1.06
  19   8  -1    1.64    0.99
  27 -19   1   -0.29    0.79
  -8  27   1    2.55    1.65
  -8  27   1    1.43    0.85
   5 -27  -1   -0.96    1.57
   5 -27  -1   -0.34    0.91
  27 -22   1    0.92    0.95
  -5  27   1   -0.64    1.45
  -5  27   1    1.51    0.88
   2 -27  -1    0.03    2.38
   2 -27  -1    1.27    1.12
  27 -25   1    1.91    0.97
  -2  27   1    0.32    0.84
  -2  27   1    1.76    1.64
  -1 -27  -1    3.44    1.78
   1  27   1    1.73    1.57
  27 -28   1    0.11    0.97
  -4 -27  -1    2.60    1.91
  27 -31   1    1.41    1.10
   4  27   1   -2.42    1.36
  27 -31   1   -0.55    1.09
  -7 -27  -1    2.90    2.14
  27 -34   1    2.20    1.22
  31 -28  -1   -0.03    1.24
  -3  31  -1   -3.66    1.54
  28 -28  -1   -0.16    1.45
   0  28  -1    1.33    1.90
  28 -28  -1   -1.22    0.87
   0 -28   1   -2.89    1.38
   3  25  -1   -0.43    0.64
  25 -28  -1    0.50    1.04
  25 -28  -1    1.31    1.36
   6  22  -1    2.73    1.17
   6  22  -1    4.64    1.93
  22 -28  -1    2.77    1.24
  22 -28  -1    4.32    1.49
  -6 -22   1    1.51    1.83
 -22  28   1    2.10    1.59
  19 -28  -1   -0.73    0.88
   9  19  -1    0.88    1.29
   9  19  -1   -0.89    0.95
  19 -28  -1    0.72    1.09
  -9 -19   1   -2.24    0.93
 -19  28   1    2.34    1.56
  16 -28  -1    2.50    1.23
  16 -28  -1    6.67    1.89
  12  16  -1    6.86    1.83
  12  16  -1    6.19    1.78
 -12 -16   1    8.27    1.86
 -16  28   1    9.09    2.73
 -16  28   1    5.88    1.06
  13 -28  -1   18.20    2.74
  15  13  -1   16.01    2.19
 -13  28   1   13.44    1.67
 -13  28   1   19.31    3.71
  18  10  -1    6.43    1.56
  10 -28  -1    6.80    1.89
 -10  28   1    7.73    2.59
   7 -28  -1    3.16    1.50
   7 -28  -1   -0.30    1.19
  21   7  -1    2.96    1.11
  -7  28   1    3.26    1.16
  28 -21   1    2.20    0.99
  -7  28   1    5.90    2.35
  24   4  -1   -0.65    0.74
   4 -28  -1   -2.09    1.61
   4 -28  -1    1.48    1.12
  28 -24   1   -1.38    0.82
  -4  28   1    1.21    0.88
  -4  28   1    1.22    1.53
   1 -28  -1    3.05    1.89
  -1  28   1    0.67    1.64
  28 -27   1   -0.78    0.89
  28 -27   1    1.65    1.08
  -2 -28  -1   -0.03    1.76
  28 -30   1    0.66    1.15
  28 -30   1    0.85    1.20
   2  28   1   -1.45    1.52
  -5 -28  -1   -2.93    3.73
   5  28   1   -0.35    1.65
  28 -33   1   -1.49    1.32
  -4  33  -1    0.65    2.02
  33 -29  -1   -0.44    1.01
  29   4   1    0.03    1.35
  30 -29  -1    2.17    1.27
  -1  30  -1    0.66    1.82
  30 -29  -1    1.72    1.40
  27 -29  -1   -1.01    0.86
   2  27  -1   -0.21    1.58
  27 -29  -1   -0.90    1.08
  -2 -27   1    2.29    1.58
   5  24  -1    3.73    1.81
   5  24  -1   -0.24    0.97
  24 -29  -1    0.90    1.03
  24 -29  -1    1.54    1.02
   8  21  -1    1.09    1.30
  21 -29  -1   -1.36    1.01
   8  21  -1    0.41    1.00
  21 -29  -1    0.37    0.98
  -8 -21   1    4.90    1.60
 -21  29   1    0.44    1.48
  11  18  -1    1.51    1.25
  18 -29  -1    1.59    1.17
  11  18  -1    0.08    1.22
  18 -29  -1    0.65    1.05
 -18  29   1    1.22    0.66
 -18  29   1    1.75    1.80
 -11 -18   1    1.94    1.48
  14  15  -1   -0.37    1.07
  15 -29  -1    0.69    1.05
  14  15  -1    1.42    1.08
  15 -29  -1    0.53    1.12
 -15  29   1   -0.24    1.55
 -15  29   1   -0.12    0.61
  12 -29  -1    1.47    1.29
  17  12  -1   -0.01    0.90
 -12  29   1    1.37    0.84
 -12  29   1   -0.96    1.41
  20   9  -1    3.72    1.27
   9 -29  -1    2.31    1.43
   9 -29  -1    0.66    1.10
  29 -20   1    2.48    1.57
  -9  29   1    2.73    1.82
   6 -29  -1    0.17    1.09
  23   6  -1   -1.02    0.78
   6 -29  -1    1.99    1.44
  29 -23   1    0.09    0.79
  -6  29   1    1.26    0.84
  -6  29   1    1.07    1.67
   3 -29  -1    0.92    1.69
   3 -29  -1    0.27    1.07
  29 -26   1    0.24    0.92
  -3  29   1   -1.00    1.55
   0 -29  -1    1.36    1.98
   0  29   1    5.05    2.12
  29 -29   1    0.22    0.93
  29 -29   1   -1.88    1.00
  29 -32   1   -0.11    1.08
  32 -30  -1    1.39    1.17
  32 -30  -1   -0.54    1.08
  -2  32  -1   -0.36    1.73
  29 -30  -1    1.84    1.32
   1  29  -1   -2.02    1.56
  29 -30  -1    4.40    1.39
   4  26  -1    1.87    1.75
  26 -30  -1   -0.73    0.96
  26 -30  -1    1.48    1.08
  -4 -26   1    6.09    2.30
   7  23  -1    0.17    1.56
  23 -30  -1    0.43    1.01
   7  23  -1   -0.83    0.95
  23 -30  -1    0.52    1.10
  -7 -23   1    2.74    1.67
 -23  30   1    2.81    1.70
  20 -30  -1    2.38    1.19
  10  20  -1    2.44    1.38
  20 -30  -1    0.87    1.25
  10  20  -1    0.11    1.16
 -20  30   1   -1.92    1.38
 -10 -20   1   -0.86    1.08
  17 -30  -1    0.24    1.06
  17 -30  -1    3.12    1.61
  13  17  -1    1.15    1.45
  13  17  -1    6.45    1.74
 -17  30   1    2.85    1.82
 -13 -17   1    3.34    1.48
  14 -30  -1   23.30    2.82
  16  14  -1   15.30    2.46
 -14  30   1   17.77    3.65
  19  11  -1    0.10    1.00
  11 -30  -1    1.51    1.29
  11 -30  -1    1.27    1.35
 -11  30   1    4.14    2.26
   8 -30  -1    1.57    1.48
   8 -30  -1    2.57    1.31
  22   8  -1    3.71    1.21
  -8  30   1    0.10    0.77
  30 -22   1    0.32    0.80
  -8  30   1    0.34    1.65
  25   5  -1   -1.37    0.90
   5 -30  -1    0.17    1.51
   5 -30  -1   -0.24    1.01
  -5  30   1    0.46    1.47
  30 -25   1   -0.46    0.92
  30 -28   1    0.31    1.15
  -2  30   1    1.63    1.68
  30 -28   1    0.44    0.92
  30 -31   1    0.23    1.26
  30 -31   1   -0.20    1.16
   1  30   1    0.39    1.65
  31 -31  -1   -2.41    1.12
   0  31  -1    1.56    1.79
  28 -31  -1    0.91    1.22
   3  28  -1   -1.48    1.51
  28 -31  -1    0.98    1.16
  -3 -28   1    2.71    2.02
   6  25  -1    1.49    1.58
  25 -31  -1    0.07    1.01
  25 -31  -1   -1.64    0.99
  -6 -25   1    1.13    1.76
   9  22  -1   -2.85    1.12
   9  22  -1   -1.40    1.05
  22 -31  -1    0.19    0.99
  22 -31  -1    0.02    1.01
 -22  31   1    4.60    1.81
  -9 -22   1   -0.53    1.39
  12  19  -1   -0.24    1.22
  19 -31  -1    0.36    1.09
  12  19  -1    0.81    1.29
  19 -31  -1    1.20    1.14
 -19  31   1    2.23    1.70
 -12 -19   1   -0.75    1.00
  16 -31  -1   -0.08    1.22
  15  16  -1   -1.12    1.78
  16 -31  -1    1.98    1.42
 -16  31   1    0.81    0.66
 -16  31   1    3.11    2.12
  13 -31  -1    2.01    1.27
  13 -31  -1    1.76    1.63
  18  13  -1   -1.16    0.92
 -13  31   1    1.00    1.64
  21  10  -1   -1.57    0.95
  10 -31  -1    2.43    1.31
 -10  31   1   -0.38    1.34
 -10  31   1    0.87    0.80
   7 -31  -1    0.07    1.19
  24   7  -1    0.08    1.06
  -7  31   1    0.52    1.03
  -7  31   1   -1.82    1.66
  31 -24   1    0.00    0.82
  27   4  -1   -0.66    1.04
  31 -27   1    0.13    0.92
  -4  31   1   -0.15    1.55
  31 -30   1    0.35    1.20
  31 -30   1    1.27    1.13
  30 -32  -1    3.59    1.49
   2  30  -1    3.03    1.83
   5  27  -1    0.98    1.68
  27 -32  -1   -1.98    0.92
   8  24  -1    3.95    1.69
  24 -32  -1    2.54    1.46
  21 -32  -1    3.81    1.63
  11  21  -1    1.09    2.42
 -11 -21   1    1.96    1.55
 -21  32   1    1.47    1.70
  18 -32  -1    0.93    1.18
  14  18  -1    1.22    1.43
 -18  32   1    3.99    1.96
 -18  32   1    1.17    0.62
  17  15  -1    1.21    1.21
  15 -32  -1   -0.56    1.03
 -15  32   1   -1.76    1.47
  12 -32  -1   -0.12    0.98
  20  12  -1    0.99    1.12
 -12  32   1    2.80    1.79
 -12  32   1   -0.02    0.73
  23   9  -1    2.12    1.35
   9 -32  -1    1.40    1.45
  -9  32   1    3.44    2.05
  -9  32   1    0.04    0.81
  26   6  -1   -1.20    1.02
   6 -32  -1   -0.69    1.13
  32 -26   1   -0.94    0.84
  -6  32   1    5.06    2.33
  32 -29   1   -0.72    1.01
  -3  32   1   -2.98    1.41
   4  29  -1    0.29    1.71
  29 -33  -1   -0.71    1.21
  26 -33  -1   -1.80    1.02
   7  26  -1   -1.92    1.54
  -7 -26   1   -0.08    1.89
  10  23  -1    1.03    1.50
  23 -33  -1    2.16    1.12
 -10 -23   1    3.36    1.88
  20 -33  -1    1.81    1.12
 -20  33   1   -2.33    1.43
 -13 -20   1    0.97    1.15
  16  17  -1    1.49    1.22
  17 -33  -1    1.67    1.33
 -17  33   1    0.02    0.59
 -17  33   1    2.15    1.89
  14 -33  -1    0.56    1.34
  19  14  -1    0.80    1.21
 -14  33   1    0.14    0.70
 -14  33   1    0.89    1.79
  22  11  -1    2.74    2.36
  11 -33  -1    0.88    1.18
 -11  33   1    0.14    0.71
 -11  33   1    2.59    1.97
   8 -33  -1    1.30    1.26
  25   8  -1    0.34    1.29
  33 -25   1   -0.61    0.91
  -8  33   1   -0.93    1.80
  28   5  -1    1.84    1.44
  -5  33   1    1.03    2.17
  33 -28   1    1.88    1.30
   9  25  -1    0.95    1.63
  25 -34  -1   -1.53    0.97
  -9 -25   1    3.18    2.10
  22 -34  -1    1.19    1.05
 -12 -22   1   -2.36    1.38
  19 -34  -1   -0.75    1.27
 -15 -19   1    1.08    1.31
 -19  34   1    1.02    0.63
 -19  34   1    2.35    1.85
  16 -34  -1   11.78    2.45
  18  16  -1    5.98    2.10
 -16  34   1    9.28    2.73
  21  13  -1    0.51    1.27
  13 -34  -1    0.15    1.31
 -13  34   1   -2.48    1.77
 -13  34   1    0.00    0.73
  10 -34  -1    2.13    1.44
  24  10  -1    0.31    1.52
 -10  34   1    0.01    1.92
  27   7  -1    0.81    1.53
  34 -27   1    0.78    0.98
  -7  34   1    1.22    2.02
  24 -35  -1    4.67    1.52
 -11 -24   1    2.93    2.14
  21 -35  -1    0.95    1.27
 -14 -21   1    1.42    1.65
  18 -35  -1    1.21    1.43
 -18  35   1    0.77    1.91
  15 -35  -1   -0.06    1.19
 -15  35   1    3.42    2.17
 -15  35   1    1.13    0.72
  23  12  -1   -0.12    1.26
  12 -35  -1    0.40    1.31
 -20  36   1   -1.43    1.12
 -17  36   1    0.50    1.66
 -17  36   1    0.68    0.83
   2  -3   2   47.91    0.91
   1   2   2   47.27    1.00
   1   2   2   45.69    1.09
   4  -3  -2   58.16    1.45
  -1   4  -2   55.73    1.34
  -1   4  -2   58.07    1.70
   1  -4   2   58.95    1.38
   1  -4   2   54.93    1.65
  -3   5  -2  107.44    1.75
  -3   5  -2  107.73    2.49
  -2  -3  -2  104.62    2.01
   2   3   2  101.31    1.95
   3  -5   2  101.30    2.48
   2   3   2  109.11    2.04
   3  -5   2  105.35    1.81
  -2   6  -2   41.47    1.83
  -2   6  -2   39.38    1.40
   6  -4  -2   40.00    1.45
   2  -6   2   40.44    1.83
   2  -6   2   41.11    1.44
   3  -4  -2   56.64    1.15
   1   3  -2   57.29    1.52
   1   3  -2   56.00    1.32
   3  -4  -2   56.38    1.66
  -1  -3   2   45.26    1.17
  -3   4   2   54.18    1.58
  -1  -3   2   54.29    1.45
  -3   4   2   54.57    1.10
   0  -4  -2   86.03    2.07
  -4   4  -2   86.35    1.96
   0  -4  -2   86.42    1.71
   0   4   2   88.60    2.08
   4  -4   2   87.13    1.16
   4  -4   2   86.39    1.98
  -4   7  -2    7.27    0.80
  -4   7  -2    6.22    1.09
  -3  -4  -2    7.19    0.94
   4  -7   2    6.60    1.14
   4  -7   2    7.31    0.81
   3   4   2    6.56    0.79
   3   4   2    7.89    0.89
  -3   8  -2  292.81    5.22
   8  -5  -2  279.87    4.97
  -3   8  -2  290.55    4.01
   3  -8   2  285.71    5.20
   5   3   2  288.30    3.44
   3  -8   2  295.76    4.15
   0   5  -2   78.03    1.89
   0   5  -2   83.66    2.30
   5  -5  -2   78.92    2.21
   0  -5   2   84.67    1.94
  -5   5   2   86.19    2.21
   0  -5   2   81.48    2.26
   2  -5  -2  106.84    1.97
   3   2  -2  105.37    1.71
   2  -5  -2  103.61    2.52
  -5   3  -2  104.26    1.80
   3   2  -2  103.87    1.77
  -2   5   2  108.32    2.51
   5  -3   2  103.86    1.79
  -3  -2   2  104.03    1.71
  -3  -2   2  105.89    1.61
  -1  -5  -2   20.90    1.08
  -5   6  -2   19.82    0.78
  -1  -5  -2   18.95    1.27
  -5   6  -2   19.37    1.32
   1   5   2   18.78    1.08
   5  -6   2   20.36    0.87
   1   5   2   18.23    1.23
   5  -6   2   18.86    1.33
  -4  -5  -2   33.41    1.57
  -5   9  -2   33.63    2.03
  -5   9  -2   31.81    1.39
   4   5   2   30.51    1.43
   4   5   2   32.61    1.55
   5  -9   2   31.66    1.48
   5  -9   2   31.36    1.98
  -4  10  -2    1.90    0.60
  -4  10  -2    0.93    0.76
  10  -6  -2    1.88    0.63
   6   4   2    1.19    0.53
   4 -10   2    0.97    0.51
   4 -10   2    0.70    0.71
   6   4   2    1.41    0.51
  -1   7  -2  182.74    3.25
   7  -6  -2  180.62    3.47
  -1   7  -2  180.64    3.88
  -7   6   2  184.40    3.45
   1  -7   2  173.74    3.80
   1  -7   2  181.33    3.23
   2   4  -2   38.78    1.36
   4  -6  -2   40.36    1.83
   4  -6  -2   39.81    1.28
   2   4  -2   37.74    1.52
  -2  -4   2   34.00    1.81
  -4   6   2   40.14    1.77
  -2  -4   2   40.48    1.34
   1  -6  -2   20.43    1.11
   1  -6  -2   18.73    1.36
  -6   5  -2   20.79    1.20
  -1   6   2   20.20    1.13
  -1   6   2   20.17    1.38
  -2  -6  -2    0.89    0.46
  -6   8  -2    1.47    0.43
  -2  -6  -2    1.73    0.71
  -6   8  -2    0.99    0.68
   6  -8   2    2.42    0.82
   2   6   2    0.90    0.61
   6  -8   2    1.26    0.45
   2   6   2    1.74    0.59
  -6  11  -2   57.96    2.81
  -5  -6  -2   55.41    2.12
  -6  11  -2   55.23    1.94
   6 -11   2   50.79    2.67
   5   6   2   55.86    2.06
   6 -11   2   55.64    2.09
   5   6   2   55.52    2.11
  -5  12  -2   18.89    1.42
  -5  12  -2   19.30    2.45
  12  -7  -2   20.13    1.41
   7   5   2   19.23    1.28
   5 -12   2   19.04    1.49
   5 -12   2   17.83    1.85
  -2   9  -2   99.40    3.30
   9  -7  -2   96.78    2.80
  -2   9  -2   93.23    2.59
  -9   7   2   99.02    2.72
   2  -9   2   95.41    2.64
   2  -9   2   94.65    3.22
   1   6  -2  180.59    3.21
   6  -7  -2  180.49    3.83
   6  -7  -2  182.92    2.58
   1   6  -2  181.13    3.66
  -6   7   2  189.64    3.84
  -1  -6   2  177.96    3.60
  -1  -6   2  179.95    3.14
  -6   7   2  182.08    2.23
  -7   4  -2    7.72    0.78
   4   3  -2    7.17    0.74
   4   3  -2    7.31    0.82
   3  -7  -2    6.83    1.18
   3  -7  -2    8.01    0.89
  -4  -3   2    7.81    0.68
   7  -4   2    8.80    0.81
  -4  -3   2    7.84    0.78
  -3   7   2    6.89    0.84
  -3   7   2    6.47    1.07
   0  -7  -2   49.74    2.14
  -7   7  -2   50.10    2.04
   0  -7  -2   48.25    1.76
   7  -7   2   48.55    2.04
   7  -7   2   47.94    1.21
   0   7   2   48.26    2.08
   0   7   2   47.35    1.80
  -3  -7  -2    7.30    1.07
  -3  -7  -2    6.82    0.87
  -7  10  -2    5.27    0.70
  -7  10  -2    7.15    1.31
   3   7   2    7.08    1.12
   3   7   2    6.71    1.03
   7 -10   2    6.64    0.85
   7 -10   2    7.89    1.39
  -6  -7  -2   21.20    1.54
  -7  13  -2   19.25    1.38
  -7  13  -2   20.38    1.99
   6   7   2   19.66    1.46
   7 -13   2   20.18    2.01
   6   7   2   18.76    1.47
  14  -8  -2    8.48    1.16
  -6  14  -2    9.29    1.87
  -6  14  -2   11.26    1.29
   6 -14   2   10.15    1.92
   8   6   2    9.48    1.15
   6 -14   2    9.67    1.47
   8   6   2    9.90    1.16
  -3  11  -2    0.46    0.66
  11  -8  -2    0.17    0.55
  -3  11  -2   -0.05    0.42
 -11   8   2   -0.63    0.42
   3 -11   2    0.60    0.55
   3 -11   2    0.72    0.83
   8   3   2   -0.08    0.34
   8  -8  -2   -0.21    0.50
   0   8  -2    0.08    0.51
   8  -8  -2   -0.17    0.26
   0   8  -2    0.46    0.47
   0  -8   2    0.01    0.40
   0  -8   2    0.37    0.59
  -8   8   2    0.22    0.52
   3   5  -2  279.87    3.91
   5  -8  -2  283.71    5.15
   3   5  -2  290.65    4.31
   5  -8  -2  286.04    3.77
  -3  -5   2  284.03    4.16
  -5   8   2  295.29    3.66
  -3  -5   2  293.18    3.81
  -5   8   2  294.85    5.12
   2  -8  -2    1.10    0.52
  -8   6  -2    1.71    0.62
   6   2  -2    1.27    0.49
   2  -8  -2    0.70    0.70
   8  -6   2    2.15    0.67
  -2   8   2    1.43    0.81
  -2   8   2    0.72    0.52
  -1  -8  -2   31.51    1.58
  -8   9  -2   33.64    1.95
  -1  -8  -2   33.07    1.93
   8  -9   2   30.24    1.91
   1   8   2   29.93    1.84
   1   8   2   31.35    1.64
   8  -9   2   32.39    1.26
  -4  -8  -2   32.78    1.95
  -8  12  -2   30.28    1.44
  -8  12  -2   30.75    2.72
   4   8   2   30.60    1.75
   8 -12   2   32.40    1.67
   4   8   2   32.88    1.93
   8 -12   2   30.49    2.25
  -8  15  -2   11.89    1.29
  -7  -8  -2   10.01    1.34
  -8  15  -2    8.99    1.83
   8 -15   2    9.72    1.33
   7   8   2   11.08    1.37
   8 -15   2   10.63    1.98
   7   8   2   13.51    1.40
  -7  16  -2   98.18    4.39
  -9  -7  -2  102.22    2.94
  16  -9  -2  101.25    3.13
  -7  16  -2  104.55    3.36
   9   7   2  101.06    3.19
   7 -16   2   92.50    4.23
   7 -16   2   99.45    3.48
  -4  13  -2    1.63    0.70
  -4  13  -2    0.50    0.85
  13  -9  -2    1.67    0.78
   9   4   2    1.63    0.58
   4 -13   2    1.21    0.93
   4 -13   2    1.87    0.76
  -1  10  -2   20.25    1.74
  10  -9  -2   19.88    1.63
  -1  10  -2   18.76    1.41
 -10   9   2   22.84    1.64
   1 -10   2   21.60    1.83
   1 -10   2   20.52    1.44
   7  -9  -2   95.18    3.19
   7  -9  -2   95.13    2.23
   2   7  -2   93.71    2.60
   2   7  -2   99.29    2.98
  -7   9   2   99.82    3.21
  -2  -7   2   93.77    2.91
  -2  -7   2   94.83    2.50
  -7   9   2   97.34    1.98
   5   4  -2   29.37    1.34
   4  -9  -2   30.16    1.98
   4  -9  -2   31.09    1.51
   5   4  -2   30.34    1.43
  -4   9   2   30.54    1.94
  -4   9   2   30.95    1.49
   9  -5   2   31.19    1.39
  -5  -4   2   30.48    1.22
  -5  -4   2   29.34    1.37
   1  -9  -2   29.53    1.97
  -9   8  -2   33.38    1.79
   1  -9  -2   30.91    1.61
  -1   9   2   31.70    1.64
   9  -8   2   35.24    1.88
  -1   9   2   31.76    1.96
  -2  -9  -2   15.15    1.54
  -9  11  -2   15.26    0.89
  -9  11  -2   15.65    1.60
  -2  -9  -2   16.79    1.32
   9 -11   2   15.65    1.09
   2   9   2   14.53    1.32
   2   9   2   16.23    1.54
   9 -11   2   14.88    1.62
  -9  14  -2   41.59    2.77
  -9  14  -2   49.07    1.94
  -5  -9  -2   49.38    2.44
   9 -14   2   42.78    2.87
   5   9   2   44.65    2.37
   9 -14   2   43.14    2.18
   5   9   2   46.44    2.30
  -9  17  -2    5.12    1.05
  -9  17  -2    4.40    1.42
  -8  -9  -2    6.01    1.24
   8   9   2    5.95    1.23
   9 -17   2    4.16    1.14
   8   9   2    5.37    1.18
  -8  18  -2   15.18    2.19
  -8  18  -2   16.74    1.58
  18 -10  -2   15.79    1.52
 -10  -8  -2   14.39    1.39
  10   8   2   15.48    1.52
   8 -18   2   12.82    1.58
  -5  15  -2    0.36    0.96
  15 -10  -2    1.35    0.88
  -5  15  -2    0.87    0.71
  10   5   2    1.74    0.69
   5 -15   2    2.30    1.15
   5 -15   2    0.88    0.76
  12 -10  -2    1.64    0.89
  -2  12  -2    1.50    0.67
  -2  12  -2    1.35    0.89
 -12  10   2    1.60    0.78
   2 -12   2    0.54    0.77
   2 -12   2    0.91    0.66
   9 -10  -2   20.00    1.12
   1   9  -2   19.18    1.41
   1   9  -2   20.07    1.69
   9 -10  -2   21.35    1.77
  -1  -9   2   21.00    1.43
  -9  10   2   21.89    1.70
  -1  -9   2   20.30    1.66
   4   6  -2    0.89    0.53
   4   6  -2    1.11    0.64
   6 -10  -2    1.37    0.87
   6 -10  -2    0.86    0.50
  -4  -6   2    1.03    0.60
  -4  -6   2    0.61    0.42
  -6  10   2    1.16    0.75
  -6  10   2    0.52    0.44
   3 -10  -2    8.34    1.45
   3 -10  -2    7.96    1.17
   7   3  -2    5.73    0.72
 -10   7  -2    8.12    0.99
  -3  10   2    7.20    1.39
  10  -7   2    7.62    1.09
  -3  10   2    7.28    1.04
   0 -10  -2  148.22    4.28
   0 -10  -2  149.36    3.57
 -10  10  -2  147.55    3.99
   0  10   2  146.53    4.17
  10 -10   2  148.37    2.54
  10 -10   2  154.71    4.17
   0  10   2  148.13    3.64
 -10  13  -2    1.42    0.51
  -3 -10  -2    1.46    0.83
 -10  13  -2    1.21    0.90
  -3 -10  -2    0.53    0.56
  10 -13   2    1.78    0.97
  10 -13   2    1.87    0.65
   3  10   2    1.28    0.80
   3  10   2    1.93    0.78
  -6 -10  -2   18.30    1.75
 -10  16  -2   18.87    1.44
 -10  16  -2   18.32    2.16
   6  10   2   18.69    1.69
  10 -16   2   17.29    1.56
   6  10   2   16.26    1.70
  10 -16   2   21.16    2.29
 -10  19  -2   10.96    2.24
  -9 -10  -2   10.54    1.45
 -10  19  -2    8.51    1.28
  10 -19   2   10.23    1.63
   9  10   2   11.00    1.48
   9  10   2   10.43    1.43
 -11  -9  -2   13.34    1.42
  -9  20  -2   13.27    1.43
  -9  20  -2   15.62    2.72
  11   9   2   14.91    1.61
   9 -20   2   12.41    1.67
  -6  17  -2   50.41    2.56
  -6  17  -2   47.75    3.29
  17 -11  -2   49.85    2.53
   6 -17   2   48.30    2.65
  11   6   2   50.79    2.29
  -3  14  -2    2.92    1.23
  14 -11  -2    4.52    1.15
  -3  14  -2    3.34    0.88
 -14  11   2    4.32    1.02
   3 -14   2    2.92    1.14
   3 -14   2    3.65    1.02
  11   3   2    3.92    0.74
   0  11  -2    0.67    0.77
  11 -11  -2   -0.06    0.63
  11 -11  -2    0.40    0.38
   0  11  -2    0.21    0.48
   0 -11   2    0.09    0.75
 -11  11   2    0.58    0.61
   0 -11   2    0.29    0.49
   8 -11  -2    0.30    0.43
   3   8  -2    0.11    0.45
   3   8  -2   -0.04    0.56
   8 -11  -2    0.28    0.67
  -8  11   2    0.22    0.38
  -3  -8   2   -0.54    0.42
  -8  11   2    0.34    0.71
  -3  -8   2   -0.17    0.39
   6   5  -2   54.55    1.98
   6   5  -2   55.60    2.02
   5 -11  -2   51.07    2.71
   5 -11  -2   57.62    2.20
  -6  -5   2   52.26    1.87
  -5  11   2   52.33    2.04
  -5  11   2   57.75    2.79
   2 -11  -2   14.89    1.59
   2 -11  -2   16.46    1.75
   9   2  -2   15.60    0.96
 -11   9  -2   14.38    1.37
  -2  11   2   15.23    1.33
  -2  11   2   15.70    1.71
  11  -9   2   16.21    1.48
  -1 -11  -2   -0.17    0.52
  -1 -11  -2    0.02    0.68
 -11  12  -2    0.08    0.66
   1  11   2   -0.38    0.39
  11 -12   2    1.07    0.85
  11 -12   2    0.02    0.42
   1  11   2    0.38    0.80
 -11  15  -2   33.42    2.55
 -11  15  -2   36.18    1.59
  -4 -11  -2   33.44    2.27
  11 -15   2   35.16    2.75
  11 -15   2   35.25    1.91
   4  11   2   35.43    2.18
  -7 -11  -2    3.21    1.07
 -11  18  -2    2.86    0.82
 -11  18  -2    3.03    1.30
  11 -18   2    3.20    1.36
  11 -18   2    2.72    0.94
   7  11   2    2.53    1.02
   7  11   2    2.13    0.91
 -11  21  -2    1.96    1.28
 -10 -11  -2    0.97    0.87
 -11  21  -2    0.26    0.55
  11 -21   2    0.60    0.74
  11 -21   2    0.70    0.98
  10  11   2    0.76    0.82
  10  11   2    0.72    0.74
 -10  22  -2    1.02    1.28
 -12 -10  -2    1.14    0.86
 -10  22  -2    0.09    0.64
  12  10   2    0.06    0.75
  10 -22   2    0.96    0.95
  10 -22   2    0.30    0.70
  19 -12  -2   17.52    1.70
  -7  19  -2   18.23    2.40
  -7  19  -2   19.88    1.80
  12   7   2   17.70    1.64
   7 -19   2   18.42    1.91
  16 -12  -2    2.96    1.10
  -4  16  -2    3.72    1.07
  -4  16  -2    1.58    1.08
   4 -16   2    2.98    1.05
   4 -16   2    2.08    1.09
  12   4   2    2.23    0.70
  -1  13  -2   13.41    1.78
  13 -12  -2   12.68    1.68
  -1  13  -2   13.49    1.42
   1 -13   2   13.82    1.48
   1 -13   2   14.24    1.78
 -13  12   2   12.80    1.55
   2  10  -2    1.74    0.92
  10 -12  -2    2.59    1.01
   2  10  -2    0.74    0.59
  10 -12  -2    2.10    0.63
  -2 -10   2    2.04    0.88
  -2 -10   2    1.26    0.78
 -10  12   2    2.69    0.96
   7 -12  -2   19.73    1.40
   5   7  -2   19.38    1.53
   7 -12  -2   18.99    1.88
   5   7  -2   20.44    1.43
  -5  -7   2   19.11    1.27
  -5  -7   2   17.05    1.42
  -7  12   2   20.32    1.32
   4 -12  -2   29.27    2.25
 -12   8  -2   32.86    1.74
   8   4  -2   31.68    1.51
  12  -8   2   33.50    1.81
  -4  12   2   30.65    2.72
  -4  12   2   32.23    1.83
   1 -12  -2    0.20    0.74
   1 -12  -2    0.21    0.53
 -12  11  -2   -0.19    0.61
  -1  12   2   -0.09    0.50
  -1  12   2   -0.59    0.63
  12 -11   2   -0.21    0.66
 -12  14  -2    0.78    0.80
  -2 -12  -2    0.45    0.71
  -2 -12  -2    1.75    0.75
  12 -14   2    1.84    1.01
   2  12   2    0.75    0.67
   2  12   2    1.60    0.97
  12 -14   2    1.64    0.62
 -12  17  -2    4.37    0.81
 -12  17  -2    4.78    1.45
  -5 -12  -2    4.25    1.11
  12 -17   2    5.20    1.08
   5  12   2    5.24    1.22
   5  12   2    4.89    1.30
  12 -17   2    7.18    1.66
 -12  20  -2   12.50    2.35
  -8 -12  -2    8.89    1.67
 -12  20  -2    6.94    1.11
  12 -20   2    9.02    1.60
   8  12   2   10.05    1.73
   8  12   2    9.16    1.61
  12 -20   2    9.78    1.97
 -12  23  -2    5.58    1.92
 -12  23  -2    7.95    1.98
 -11 -12  -2   11.18    1.84
  12 -23   2    7.76    1.75
  11  12   2    8.07    1.74
  12 -23   2    6.87    1.81
  11  12   2    9.37    1.72
 -11  24  -2    1.48    1.56
  13  11   2    1.63    1.05
  11 -24   2    0.02    0.95
  11 -24   2    1.66    1.11
  -8  21  -2    3.25    1.58
  -8  21  -2    1.75    0.81
  21 -13  -2    1.82    0.92
   8 -21   2    2.67    1.16
  13   8   2    4.10    1.07
   8 -21   2    0.45    0.71
  -5  18  -2    1.42    1.09
  18 -13  -2    3.57    1.14
  -5  18  -2    3.40    1.00
  13   5   2    3.86    0.93
   5 -18   2    3.77    1.11
   5 -18   2    3.31    1.23
  15 -13  -2    3.57    1.16
  -2  15  -2    3.79    1.03
  -2  15  -2    3.78    1.35
   2 -15   2    3.29    1.02
   2 -15   2    2.27    1.06
 -15  13   2    2.94    1.07
   1  12  -2   12.54    1.75
  12 -13  -2   13.36    1.12
   1  12  -2   12.54    1.39
  12 -13  -2   14.24    1.78
  -1 -12   2   13.12    1.69
  -1 -12   2   13.13    1.39
 -12  13   2   13.52    1.65
   9 -13  -2    1.36    0.99
   9 -13  -2    2.18    0.71
   4   9  -2    1.91    0.75
   4   9  -2    1.93    0.86
  -9  13   2    1.68    0.60
  -4  -9   2    3.03    0.90
  -4  -9   2    1.88    0.74
  -9  13   2    2.52    1.01
   6 -13  -2   20.39    1.58
   7   6  -2   17.69    1.37
   6 -13  -2   22.04    2.08
   7   6  -2   18.95    1.44
  -7  -6   2   18.19    1.36
  -6  13   2   18.29    1.94
  -6  13   2   21.92    1.53
 -13  10  -2    1.70    0.81
   3 -13  -2    1.12    0.91
  10   3  -2    1.96    0.61
   3 -13  -2    0.79    0.66
  -3  13   2    0.25    0.54
  -3  13   2    1.09    0.92
  13 -10   2    1.35    0.79
   0 -13  -2    1.32    0.86
 -13  13  -2    2.66    1.11
   0 -13  -2    3.08    0.92
  13 -13   2    1.80    1.02
   0  13   2    1.29    0.93
  13 -13   2    2.21    0.64
   0  13   2    2.79    0.87
  -3 -13  -2   19.52    1.93
 -13  16  -2   17.35    2.05
  -3 -13  -2   18.74    1.66
  13 -16   2   14.82    1.39
   3  13   2   15.86    1.91
  13 -16   2   20.67    2.21
   3  13   2   18.71    1.73
 -13  19  -2    7.39    1.03
 -13  19  -2    8.65    2.05
  -6 -13  -2   10.87    1.84
  13 -19   2    8.21    2.17
   6  13   2   10.33    1.72
   6  13   2   11.68    1.71
  13 -19   2   11.59    1.70
 -13  22  -2    4.27    1.68
  -9 -13  -2    2.61    1.18
  13 -22   2    1.23    1.08
   9  13   2    4.69    1.44
  13 -22   2    3.28    1.46
   9  13   2    4.13    1.20
 -13  25  -2    1.28    1.55
 -13  25  -2   -0.09    0.46
  13 -25   2    0.40    0.93
  12  13   2    0.49    0.93
  13 -25   2    0.82    1.05
  12  13   2    1.34    1.03
 -12  26  -2    4.84    2.38
  14  12   2    2.81    1.24
  12 -26   2    4.63    1.57
  23 -14  -2    0.52    0.73
  -9  23  -2    2.60    1.64
   9 -23   2    4.87    1.46
  14   9   2    2.06    1.62
   9 -23   2    1.74    1.21
  -6  20  -2    3.80    1.71
  20 -14  -2    4.69    1.13
  -6  20  -2    3.85    1.00
  14   6   2    4.09    1.02
   6 -20   2    3.98    1.22
  17 -14  -2    0.03    0.77
  -3  17  -2    0.54    0.97
  -3  17  -2    0.97    0.69
   3 -17   2    1.04    0.88
  14   3   2   -0.47    0.38
   3 -17   2    0.66    0.67
   0  14  -2    3.86    1.29
  14 -14  -2    2.74    0.72
   0  14  -2    1.43    0.66
  14 -14  -2    3.65    1.18
   0 -14   2    2.28    0.99
 -14  14   2    1.38    0.89
   0 -14   2    3.23    0.98
  11 -14  -2    2.50    0.75
  11 -14  -2    1.67    1.07
   3  11  -2    3.13    0.91
  -3 -11   2    2.86    0.80
  -3 -11   2    3.66    1.10
 -11  14   2    4.31    1.28
   8 -14  -2   10.01    1.89
   8 -14  -2   10.15    1.28
   6   8  -2    9.02    1.31
   6   8  -2   10.10    1.24
  -8  14   2    9.53    1.18
  -6  -8   2   11.01    1.51
  -6  -8   2    9.04    1.10
  -8  14   2    8.98    1.80
   5 -14  -2   47.12    2.35
   9   5  -2   45.36    1.97
   5 -14  -2   51.25    3.08
 -14   9  -2   44.13    2.08
  -5  14   2   42.95    2.83
  -5  14   2   43.71    2.23
  14  -9   2   46.39    2.19
 -14  12  -2    1.84    0.92
   2 -14  -2    2.28    1.09
   2 -14  -2    0.78    0.69
  12   2  -2    1.58    0.55
  -2  14   2    1.10    0.99
  -2  14   2    0.93    0.70
  14 -12   2    1.16    0.83
 -14  15  -2    2.38    1.06
  -1 -14  -2    2.27    1.04
  -1 -14  -2    4.17    1.04
   1  14   2    2.09    1.01
  14 -15   2    3.06    0.80
  14 -15   2    4.37    1.36
 -14  18  -2   -1.22    0.69
  -4 -14  -2    0.99    0.72
   4  14   2    1.15    0.94
   4  14   2    0.40    0.77
  14 -18   2    0.58    0.57
  14 -18   2    1.03    1.01
  -7 -14  -2   -0.22    0.76
 -14  21  -2    0.06    0.46
 -14  21  -2    1.33    1.09
  14 -21   2   -0.05    0.92
   7  14   2   -0.52    0.65
  14 -21   2    0.40    0.75
   7  14   2    0.38    0.92
 -10 -14  -2   24.97    2.31
 -14  24  -2   24.10    3.15
  10  14   2   22.11    2.28
  14 -24   2   22.50    2.93
  14 -24   2   25.67    2.42
  10  14   2   23.55    2.38
 -14  27  -2   -0.33    1.32
 -13 -14  -2    1.42    1.04
 -14  27  -2   -0.63    0.38
  13  14   2   -1.55    0.97
  14 -27   2   -0.11    0.92
  14 -27   2    0.15    0.96
 -13  28  -2    4.66    1.03
 -13  28  -2    6.93    2.38
  13 -28   2    5.51    1.71
  15  13   2    7.34    1.74
 -10  25  -2    2.17    0.73
 -10  25  -2    0.42    1.51
  15  10   2    3.49    1.16
  10 -25   2    3.66    1.39
  22 -15  -2    2.68    0.94
  -7  22  -2    2.84    1.57
   7 -22   2    3.69    1.34
  15   7   2    4.33    1.12
   7 -22   2    3.48    1.24
  -4  19  -2    1.91    1.34
  19 -15  -2    1.17    0.97
  -4  19  -2    4.45    1.09
   4 -19   2    1.96    1.01
   4 -19   2    3.35    1.23
  15   4   2    1.24    0.65
  -1  16  -2    8.62    1.97
  16 -15  -2    7.80    1.61
   1 -16   2    8.61    1.54
 -16  15   2   10.21    1.78
   1 -16   2    7.14    1.56
  13 -15  -2    2.91    0.79
   2  13  -2    3.73    1.30
   2  13  -2    3.19    1.03
  13 -15  -2    3.31    1.25
  -2 -13   2    1.03    0.74
  -2 -13   2    2.36    0.98
 -13  15   2    3.13    1.19
  10 -15  -2    2.34    1.08
   5  10  -2    2.76    0.93
   5  10  -2    1.15    0.91
  10 -15  -2    1.55    0.76
 -10  15   2    0.76    0.89
 -10  15   2    1.43    0.63
  -5 -10   2    1.08    0.69
  -5 -10   2    1.65    0.88
   8   7  -2   13.40    1.41
   7 -15  -2    9.74    1.81
   8   7  -2   13.56    1.44
   7 -15  -2    9.91    1.48
  -8  -7   2   11.57    1.29
  -7  15   2    9.65    1.89
  -7  15   2   11.87    1.34
   4 -15  -2   37.29    2.85
  11   4  -2   36.52    1.75
 -15  11  -2   37.74    2.19
   4 -15  -2   35.32    2.18
  -4  15   2   31.64    2.08
  -4  15   2   35.20    2.72
  15 -11   2   36.75    2.21
   1 -15  -2    3.53    1.05
 -15  14  -2    1.56    0.96
   1 -15  -2    2.07    0.97
  15 -14   2    4.02    1.23
  -1  15   2    3.37    1.27
 -15  17  -2    3.54    1.27
  -2 -15  -2    1.77    0.79
  -2 -15  -2    1.83    0.85
  15 -17   2    1.32    1.04
  15 -17   2    1.69    0.73
   2  15   2    1.43    1.03
 -15  20  -2    0.11    0.94
  -5 -15  -2   -0.32    0.79
  15 -20   2   -0.03    0.56
   5  15   2    1.61    1.03
  15 -20   2   -1.00    0.73
   5  15   2    0.55    0.74
  -8 -15  -2    1.36    1.06
 -15  23  -2   -0.20    1.13
 -15  23  -2   -0.10    0.43
  15 -23   2    1.65    1.26
   8  15   2    1.35    1.07
  15 -23   2    0.71    0.84
   8  15   2    1.66    1.12
 -15  26  -2   11.94    2.83
 -11 -15  -2   15.06    2.05
  11  15   2   11.69    2.13
  15 -26   2   13.69    2.44
  15 -26   2    8.20    1.79
  11  15   2   14.65    2.41
 -15  29  -2    6.47    2.35
  14  15   2    4.66    1.57
  15 -29   2    3.61    1.53
  15 -29   2    1.44    1.05
 -14  30  -2    1.07    0.70
 -14  30  -2    2.62    1.98
  16  14   2    6.88    1.78
  14 -30   2    1.14    0.97
  14 -30   2    3.70    1.60
 -11  27  -2    2.46    0.97
 -11  27  -2    4.63    2.16
  16  11   2    2.55    1.18
  11 -27   2    5.64    1.71
  -8  24  -2   -0.18    2.02
  24 -16  -2    1.27    0.68
  -8  24  -2    1.79    0.67
   8 -24   2    1.04    1.22
  16   8   2    0.72    1.30
  21 -16  -2    5.40    1.37
  -5  21  -2   11.04    2.43
  16   5   2    9.18    1.45
   5 -21   2    6.94    1.59
  18 -16  -2    1.41    0.95
  -2  18  -2    2.58    1.30
   2 -18   2    0.90    0.89
 -18  16   2    3.86    1.20
   2 -18   2    1.80    1.15
  15 -16  -2    8.69    1.75
   1  15  -2    8.94    1.81
  -1 -15   2    7.87    1.54
 -15  16   2    9.57    1.83
  -1 -15   2    7.11    1.35
  12 -16  -2    5.12    1.46
  12 -16  -2    2.55    0.81
   4  12  -2    2.86    0.93
   4  12  -2    3.61    1.15
 -12  16   2    3.20    1.28
  -4 -12   2    4.66    1.33
  -4 -12   2    3.20    0.95
 -12  16   2    3.58    0.77
   7   9  -2   97.81    3.35
   9 -16  -2  100.51    3.40
   9 -16  -2  101.49    4.50
   7   9  -2  105.26    3.55
  -7  -9   2  105.48    3.41
  -9  16   2  103.83    4.47
  -9  16   2  103.25    3.12
   6 -16  -2   17.86    2.09
 -16  10  -2   16.90    1.46
  10   6  -2   18.33    1.48
   6 -16  -2   18.76    1.71
  16 -10   2   20.05    1.62
  -6  16   2   15.96    2.08
  -6  16   2   16.94    1.60
 -16  13  -2   15.76    1.79
   3 -16  -2   18.76    2.17
   3 -16  -2   17.93    1.74
  13   3  -2   18.57    1.30
  -3  16   2   17.98    1.76
  16 -13   2   15.39    1.79
  -3  16   2   21.52    2.27
 -16  16  -2   20.97    2.13
   0 -16  -2   20.98    1.91
   0 -16  -2   21.11    2.25
   0  16   2   20.66    2.29
  16 -16   2   21.47    2.22
  16 -16   2   19.37    1.65
  -3 -16  -2    3.59    1.15
 -16  19  -2    4.78    1.58
  -3 -16  -2    4.83    1.29
   3  16   2    2.63    1.27
  16 -19   2    2.65    1.25
   3  16   2    3.70    1.14
  16 -19   2    4.23    1.03
 -16  22  -2   24.56    2.82
  -6 -16  -2   18.87    2.20
   6  16   2   17.27    2.22
  16 -22   2   18.13    1.89
  16 -22   2   16.84    2.45
   6  16   2   19.48    2.23
  -9 -16  -2   12.68    2.19
 -16  25  -2    7.66    2.25
  16 -25   2   12.97    2.10
   9  16   2   13.00    2.38
   9  16   2   11.94    2.14
 -16  28  -2    1.67    1.63
 -16  28  -2    0.69    0.57
 -12 -16  -2    1.19    1.12
  12  16   2    1.60    1.31
  12  16   2    1.91    1.23
  16 -28   2    1.33    1.22
  16 -28   2    2.45    1.27
 -16  31  -2   -0.15    1.51
 -16  31  -2   -0.09    0.59
  16 -31   2   -0.90    1.00
  16 -31   2    0.66    1.19
  15  16   2   -2.06    1.31
 -15  32  -2    3.01    2.00
  17  15   2    0.87    1.38
  15 -32   2    1.96    1.28
 -12  29  -2   12.21    1.62
 -12  29  -2   17.17    3.45
  12 -29   2   15.48    2.59
  17  12   2   16.37    2.17
  -9  26  -2    0.99    0.53
  26 -17  -2    2.15    0.80
  -9  26  -2    4.83    2.14
  17   9   2    2.68    1.09
   9 -26   2    3.32    1.36
  -6  23  -2    2.43    1.71
  -6  23  -2    1.10    0.77
  23 -17  -2    1.83    0.88
   6 -23   2    0.65    0.78
  17   6   2   -0.38    0.74
   6 -23   2    2.27    1.27
  -3  20  -2    0.56    1.26
  -3  20  -2   -0.50    0.46
  20 -17  -2    1.62    0.94
   3 -20   2    0.71    0.80
  17   3   2    2.31    0.79
   3 -20   2    1.11    0.93
   0  17  -2    4.16    1.50
  17 -17  -2    3.34    0.80
  17 -17  -2    4.41    1.40
 -17  17   2    4.41    1.39
   0 -17   2    1.85    0.99
   0 -17   2    3.76    1.14
   3  14  -2    0.78    0.82
  14 -17  -2   -1.13    0.67
   3  14  -2    0.56    0.68
  14 -17  -2    0.01    0.49
 -14  17   2    0.44    0.83
  -3 -14   2    0.04    0.76
  -3 -14   2    0.39    0.63
   6  11  -2   52.47    2.70
  11 -17  -2   48.99    3.32
  11 -17  -2   46.33    2.40
   6  11  -2   48.42    2.74
 -11  17   2   51.25    3.31
 -11  17   2   52.28    2.18
  -6 -11   2   46.58    2.28
  -6 -11   2   52.57    2.74
   9   8  -2    4.58    1.10
   9   8  -2    5.12    1.11
   8 -17  -2    5.28    1.21
  -9  -8   2    4.85    1.05
  -8  17   2    3.53    1.40
  -8  17   2    3.82    1.01
   5 -17  -2    4.02    1.12
 -17  12  -2    3.54    1.05
   5 -17  -2    2.64    1.10
  12   5  -2    4.36    0.92
  -5  17   2    2.37    1.24
  -5  17   2    3.52    1.02
  17 -12   2    4.08    1.11
   2 -17  -2    0.37    0.72
 -17  15  -2    2.02    1.00
   2 -17  -2    1.76    0.88
  17 -15   2    0.20    0.88
  -2  17   2    2.15    1.17
  -1 -17  -2    6.55    1.32
 -17  18  -2   14.25    2.35
  -1 -17  -2   13.30    1.67
   1  17   2   11.19    2.12
  17 -18   2   10.12    1.25
  17 -18   2    7.72    1.62
 -17  21  -2   13.96    2.65
  -4 -17  -2   14.42    2.55
  17 -21   2   14.76    1.69
  17 -21   2   11.04    1.94
   4  17   2   18.41    2.37
   4  17   2   14.13    2.19
 -17  24  -2    0.51    1.16
  17 -24   2    0.96    0.89
  17 -24   2    1.18    1.22
   7  17   2    0.74    1.01
   7  17   2    1.89    1.32
 -10 -17  -2   10.36    2.27
 -17  27  -2    7.07    2.46
 -17  27  -2    4.78    0.91
  10  17   2    3.63    1.51
  17 -27   2    2.06    1.13
  10  17   2    8.48    1.84
  17 -27   2    7.87    1.95
 -17  30  -2    2.25    2.04
 -13 -17  -2    1.95    1.20
  17 -30   2    2.04    1.51
  13  17   2   -0.13    1.47
  17 -30   2    0.04    1.15
 -17  33  -2   -0.36    0.49
 -17  33  -2    0.43    1.60
  17 -33   2    1.02    1.19
  16  17   2    1.48    1.23
 -16  34  -2   -0.86    1.73
  18  16   2    0.77    1.64
  16 -34   2    2.63    1.62
 -13  31  -2   -0.26    1.56
  13 -31   2    2.43    1.42
  18  13   2   -0.56    0.93
  13 -31   2    0.66    0.97
 -10  28  -2    2.79    1.79
 -10  28  -2    1.20    0.80
  28 -18  -2    2.46    0.95
  18  10   2    2.17    1.05
  10 -28   2    2.60    1.48
  -7  25  -2    0.09    0.53
  25 -18  -2    0.45    0.60
   7 -25   2    1.03    0.98
  18   7   2    0.18    0.69
   7 -25   2    0.71    1.29
  22 -18  -2    2.82    1.02
  -4  22  -2    4.09    1.88
  -4  22  -2    4.77    1.25
   4 -22   2    2.58    0.99
  18   4   2    5.90    1.22
   4 -22   2    6.99    1.64
  19 -18  -2    3.83    1.31
  -1  19  -2    4.98    1.80
   1 -19   2    6.20    1.47
   1 -19   2    4.59    1.47
 -19  18   2    6.15    1.61
   2  16  -2    0.37    0.48
   2  16  -2    0.73    0.95
  16 -18  -2    1.41    0.74
  16 -18  -2    1.31    1.05
  -2 -16   2    2.38    0.99
  -2 -16   2    2.99    1.16
 -16  18   2    1.27    1.05
   5  13  -2    5.25    1.27
   5  13  -2    3.72    1.36
  13 -18  -2    2.87    0.92
  13 -18  -2    5.37    1.57
  -5 -13   2    4.62    1.38
 -13  18   2    4.57    1.49
 -13  18   2    3.75    0.79
  -5 -13   2    4.97    1.18
  10 -18  -2   14.10    1.62
   8  10  -2   13.98    1.60
   8  10  -2   13.44    1.54
 -10  18   2   16.31    2.79
 -10  18   2   15.23    1.46
  -8 -10   2   14.34    1.59
  11   7  -2    1.81    0.77
   7 -18  -2    2.90    1.03
  -7  18   2    1.24    0.74
  18 -11   2    3.95    0.97
  -7  18   2    1.73    1.22
 -18  14  -2    1.12    0.89
  14   4  -2    0.40    0.54
   4 -18  -2   -0.18    0.74
   4 -18  -2    0.45    0.72
  -4  18   2    1.05    1.12
  -4  18   2    0.50    0.73
  18 -14   2   -0.66    0.65
   1 -18  -2   13.16    2.02
 -18  17  -2   14.20    2.34
  18 -17   2   13.09    1.89
  18 -17   2    9.77    1.32
  -1  18   2   10.63    2.18
  -2 -18  -2    4.76    1.40
 -18  20  -2    7.93    2.00
  -2 -18  -2    6.03    1.46
  18 -20   2    5.26    1.39
   2  18   2    7.18    2.00
  18 -20   2    6.46    1.23
 -18  23  -2    2.90    1.57
  -5 -18  -2    3.95    1.59
   5  18   2    4.53    1.65
   5  18   2    3.52    1.41
  18 -23   2    2.15    1.08
  18 -23   2    6.86    1.46
  -8 -18  -2    6.12    1.83
 -18  26  -2    5.30    2.07
   8  18   2    3.11    1.55
  18 -26   2    0.94    0.92
  18 -26   2    2.79    1.37
   8  18   2    3.62    1.47
 -18  29  -2    1.44    0.66
 -18  29  -2    1.48    1.70
 -11 -18  -2    1.49    1.35
  18 -29   2    2.03    1.26
  18 -29   2    1.72    1.22
  11  18   2    3.02    1.52
  11  18   2    0.06    1.23
 -18  32  -2    0.60    0.62
 -18  32  -2    2.04    1.59
  18 -32   2    0.96    1.20
  14  18   2    0.87    1.36
  18 -35   2    0.01    1.28
 -17  36  -2    5.13    2.49
 -14  33  -2    0.66    0.74
 -14  33  -2    2.01    1.90
  19  14   2    1.91    1.39
  14 -33   2   -0.41    1.13
 -11  30  -2    1.23    1.70
  11 -30   2    0.81    1.18
  11 -30   2    1.12    1.18
  19  11   2   -1.23    0.97
  -8  27  -2    1.61    0.86
  27 -19  -2    0.91    0.79
  -8  27  -2    3.72    2.07
   8 -27   2    1.13    1.15
  19   8   2    2.95    1.12
  -5  24  -2    0.66    1.40
  -5  24  -2    0.41    0.70
  24 -19  -2   -0.36    0.78
  19   5   2   -0.32    0.77
   5 -24   2    0.95    1.06
   5 -24   2    2.92    1.60
  21 -19  -2    3.22    1.10
  -2  21  -2    6.00    1.46
  -2  21  -2    6.21    2.06
   2 -21   2    4.86    1.53
  18 -19  -2    4.11    1.39
   1  18  -2    5.09    1.66
  18 -19  -2    7.54    1.28
  -1 -18   2    8.53    1.94
  -1 -18   2    7.38    1.56
 -18  19   2    7.04    1.75
   4  15  -2    1.65    0.96
  15 -19  -2    1.68    1.28
  15 -19  -2    0.48    0.65
   4  15  -2    1.66    1.17
  -4 -15   2    1.67    1.01
 -15  19   2    2.07    1.29
  -4 -15   2    2.70    0.99
  12 -19  -2   19.91    1.79
  12 -19  -2   12.05    3.05
   7  12  -2   19.67    1.91
   7  12  -2   13.89    1.82
 -12  19   2   15.06    2.49
 -12  19   2   20.56    1.53
  -7 -12   2   18.16    1.86
  10   9  -2   10.44    1.39
  10   9  -2    9.54    1.39
   9 -19  -2   11.81    1.57
 -10  -9   2   12.02    1.65
  -9  19   2    8.44    2.01
  -9  19   2    9.83    1.33
   6 -19  -2    8.92    1.59
  13   6  -2    7.20    1.31
  -6  19   2    8.94    1.55
  -6  19   2   10.16    2.36
  19 -13   2   12.12    1.48
   3 -19  -2    2.53    1.12
 -19  16  -2    3.09    1.22
  16   3  -2    4.73    1.00
   3 -19  -2    4.61    1.27
  19 -16   2    3.86    1.23
  -3  19   2    3.51    1.57
   0 -19  -2    1.27    0.71
 -19  19  -2    2.15    1.21
   0 -19  -2    0.95    0.92
  19 -19   2    2.47    0.88
   0  19   2   -0.19    0.47
   0  19   2    1.55    1.36
  19 -19   2    0.91    0.88
  -3 -19  -2    0.26    1.15
 -19  22  -2    8.24    2.04
   3  19   2    4.48    1.70
   3  19   2    3.97    1.35
  19 -22   2    2.01    1.13
  19 -22   2    4.18    1.21
  -6 -19  -2    1.66    1.35
 -19  25  -2    1.97    1.53
  19 -25   2    0.22    0.98
   6  19   2    2.34    1.31
  19 -25   2   -0.31    0.77
   6  19   2    2.25    1.54
 -19  28  -2    0.93    1.43
  -9 -19  -2    0.56    1.14
   9  19   2    0.82    1.08
  19 -28   2    0.04    0.96
   9  19   2   -0.14    1.03
  19 -28   2    0.99    1.10
 -12 -19  -2    4.22    1.67
 -19  31  -2    6.44    2.37
  19 -31   2    5.40    1.70
  12  19   2    3.32    1.54
  19 -31   2    3.64    1.52
 -15 -19  -2   -2.18    1.37
 -19  34  -2    0.68    0.60
 -19  34  -2   -1.80    1.61
  19 -34   2   -1.92    1.16
 -15  35  -2    2.36    0.99
 -15  35  -2    0.90    1.79
  15 -35   2    1.70    1.37
 -12  32  -2    2.62    1.74
 -12  32  -2   -0.60    0.62
  20  12   2   -1.67    0.94
  12 -32   2    2.00    1.27
  29 -20  -2    4.27    1.46
  -9  29  -2    4.36    2.09
  -9  29  -2    4.31    1.88
  20   9   2    6.03    1.43
   9 -29   2    3.50    1.74
   9 -29   2    3.59    1.73
  -6  26  -2    3.87    1.97
  20   6   2    4.85    1.35
   6 -26   2    4.42    1.64
  23 -20  -2    0.02    0.59
  -3  23  -2   -0.06    1.27
  -3  23  -2   -0.12    0.65
   3 -23   2    1.23    1.13
   3 -23   2    2.82    1.47
  20 -20  -2    0.91    0.94
   0  20  -2    0.58    0.77
   0  20  -2    1.81    1.29
  20 -20  -2    0.85    0.74
 -20  20   2    0.82    1.10
   0 -20   2    2.21    1.05
   0 -20   2    1.19    0.93
  17 -20  -2    1.73    0.85
   3  17  -2    1.88    1.18
   3  17  -2    1.27    0.96
  17 -20  -2   -0.35    0.82
  -3 -17   2    2.66    1.26
 -17  20   2    1.53    1.23
  -3 -17   2    1.15    0.87
   6  14  -2    5.04    1.47
  14 -20  -2    4.42    1.18
   6  14  -2    3.66    1.20
  14 -20  -2    2.08    1.28
 -14  20   2    4.86    0.88
  -6 -14   2    3.52    1.29
 -14  20   2    4.93    1.66
   9  11  -2   13.88    1.70
   9  11  -2   12.12    1.58
  11 -20  -2   11.22    1.79
 -11  20   2   11.28    1.35
  -9 -11   2   12.81    1.57
 -11  20   2   14.53    2.62
   8 -20  -2    8.76    1.65
  12   8  -2    8.66    1.46
  20 -12   2    6.68    1.23
  -8  20   2    7.02    1.30
  -8  20   2    6.66    1.90
 -20  15  -2   -0.25    0.70
   5 -20  -2    0.59    0.66
   5 -20  -2   -0.71    0.58
  15   5  -2   -1.02    0.46
  -5  20   2   -0.45    0.48
  -5  20   2    0.28    1.15
  20 -15   2   -0.64    0.61
 -20  18  -2    6.87    1.74
   2 -20  -2    7.91    1.72
  20 -18   2    3.69    1.30
  -2  20   2    8.24    2.09
  -2  20   2    5.97    1.40
  -1 -20  -2    7.86    1.67
 -20  21  -2   12.80    2.42
  20 -21   2    6.53    1.36
   1  20   2   10.09    1.89
  20 -21   2   11.90    1.71
   1  20   2   11.03    2.57
 -20  24  -2    0.57    1.21
  20 -24   2    0.28    1.03
   4  20   2   -0.96    0.82
  20 -24   2   -0.78    0.80
   4  20   2   -1.33    0.94
 -20  27  -2    7.48    2.29
   7  20   2    7.03    2.05
  20 -27   2    3.18    1.27
  20 -27   2    8.62    2.47
   7  20   2    4.77    1.59
 -10 -20  -2    0.78    1.24
 -20  30  -2   -0.95    1.31
  20 -30   2    3.34    1.77
  20 -30   2    3.39    1.37
  10  20   2    0.45    1.26
  10  20   2   -0.54    1.03
 -13 -20  -2    0.48    1.19
 -20  33  -2   -2.87    1.37
  20 -33   2    1.98    1.10
 -20  36  -2    0.96    1.98
  20 -36   2   -2.97    1.25
 -13  34  -2    0.13    1.90
 -13  34  -2    0.62    0.77
  13 -34   2   -0.30    1.15
  21  13   2    1.51    1.38
 -10  31  -2    2.23    1.76
 -10  31  -2    1.00    0.71
  21  10   2    2.67    1.48
  10 -31   2    2.09    1.37
  -7  28  -2    0.48    0.78
  28 -21  -2    0.05    0.80
  -7  28  -2    1.52    1.75
   7 -28   2    2.02    1.33
  21   7   2    0.77    0.98
   7 -28   2   -2.18    1.27
  25 -21  -2    0.63    0.83
  -4  25  -2    0.26    0.55
  -4  25  -2    1.08    1.68
  21   4   2   -1.00    0.67
   4 -25   2    1.37    1.25
   4 -25   2    1.81    1.40
  -1  22  -2    5.83    1.50
  22 -21  -2    9.08    1.50
  -1  22  -2    8.19    2.27
   1 -22   2    7.09    2.15
   1 -22   2    9.50    2.52
   2  19  -2    6.68    2.01
  19 -21  -2    7.32    1.44
  19 -21  -2    3.60    1.28
   2  19  -2    3.62    1.34
  -2 -19   2    6.15    1.54
 -19  21   2    6.96    1.90
  -2 -19   2    3.66    1.40
   5  16  -2    8.33    2.04
  16 -21  -2    6.58    1.64
  16 -21  -2    9.62    1.61
   5  16  -2    8.76    1.76
  -5 -16   2    9.31    1.63
 -16  21   2    9.45    2.20
  -5 -16   2    9.94    1.97
  13 -21  -2    2.13    1.00
   8  13  -2    4.77    1.34
  13 -21  -2    1.51    1.17
   8  13  -2    2.16    1.11
 -13  21   2    2.98    1.44
 -13  21   2    1.75    0.73
  -8 -13   2    3.32    1.24
  10 -21  -2    0.84    0.67
  10 -21  -2    0.91    0.88
  11  10  -2    0.72    0.73
 -11 -10   2    1.15    0.73
 -10  21   2    1.46    0.67
 -10  21   2    0.51    1.00
   7 -21  -2   -0.58    0.58
  14   7  -2    0.34    0.70
   7 -21  -2   -0.42    0.67
  21 -14   2   -0.34    0.62
  -7  21   2   -0.68    0.96
  -7  21   2    0.90    0.61
   4 -21  -2   12.86    2.01
  17   4  -2   15.62    1.57
 -21  17  -2   17.30    2.02
  21 -17   2   15.19    1.91
  -4  21   2   13.03    2.55
 -21  20  -2   12.93    2.37
   1 -21  -2    9.93    1.94
  21 -20   2   10.67    1.53
  -1  21   2    7.69    1.58
  21 -20   2    7.01    1.36
  -1  21   2   10.57    2.35
  -2 -21  -2   12.67    2.59
 -21  23  -2   19.73    2.68
   2  21   2   23.41    2.98
  21 -23   2   19.71    1.96
 -21  26  -2    2.72    1.55
  -5 -21  -2    2.19    1.35
   5  21   2    1.55    1.22
  21 -26   2   -0.03    0.88
  21 -26   2    2.63    1.15
   5  21   2    1.28    1.47
 -21  29  -2    1.80    1.61
  -8 -21  -2    4.56    1.82
  21 -29   2    1.64    1.24
  21 -29   2    2.49    1.36
   8  21   2    2.83    1.51
   8  21   2    2.44    1.32
 -21  32  -2    1.55    1.52
 -11 -21  -2    1.76    1.39
  21 -32   2   -0.33    1.02
 -21  35  -2   -2.15    1.67
  21 -35   2    1.86    1.42
 -11  33  -2    2.22    1.94
 -11  33  -2    0.21    0.65
  11 -33   2    2.24    1.32
  30 -22  -2    1.41    0.95
  -8  30  -2    2.77    2.00
  -8  30  -2    0.03    0.72
   8 -30   2    1.79    1.21
  22   8   2    1.75    1.14
   8 -30   2    2.04    1.62
  27 -22  -2    0.98    0.84
  -5  27  -2    1.24    1.57
  -5  27  -2    2.13    0.92
   5 -27   2    0.98    2.04
  22   5   2    0.04    0.97
   5 -27   2    0.80    1.11
  -2  24  -2    1.29    1.60
  24 -22  -2    1.10    1.03
  -2  24  -2    0.95    0.85
  24 -22  -2    4.36    1.09
   2 -24   2    1.77    1.62
   2 -24   2    1.99    1.26
   1  21  -2    4.58    1.81
  21 -22  -2    8.25    1.52
 -21  22   2    8.30    2.05
  -1 -21   2    6.30    1.68
  -1 -21   2    6.85    1.78
  18 -22  -2    4.63    1.55
   4  18  -2    6.57    1.92
   4  18  -2    3.67    1.37
  18 -22  -2    6.24    1.44
 -18  22   2    4.65    1.73
  -4 -18   2    6.63    1.48
  -4 -18   2    6.80    1.74
   7  15  -2    4.23    1.42
   7  15  -2    2.53    1.26
  15 -22  -2    1.28    1.23
  15 -22  -2    4.35    1.27
 -15  22   2    3.35    0.77
 -15  22   2    3.12    1.65
  -7 -15   2    3.90    1.42
  12 -22  -2   -0.07    0.92
  10  12  -2    0.47    0.72
  12 -22  -2    0.79    0.85
  10  12  -2    1.28    0.96
 -12  22   2    0.34    1.31
 -10 -12   2    1.10    0.90
 -12  22   2    0.67    0.57
  13   9  -2    4.52    1.21
   9 -22  -2    4.48    1.35
   9 -22  -2   -0.16    0.71
  -9  22   2    2.10    0.91
  -9  22   2    4.21    1.73
   6 -22  -2   17.80    2.11
  16   6  -2   17.79    1.70
   6 -22  -2   18.89    2.52
  -6  22   2   17.12    2.96
  22 -16   2   17.84    1.96
   3 -22  -2    3.97    1.43
   3 -22  -2    1.50    0.76
 -22  19  -2    3.08    1.35
  22 -19   2    2.32    1.01
  -3  22   2    4.46    1.84
  -3  22   2    3.57    1.21
 -22  22  -2    0.75    1.17
   0 -22  -2    0.73    0.88
   0 -22  -2    0.57    1.07
  22 -22   2    0.80    0.79
   0  22   2   -0.71    1.01
  22 -22   2    1.18    0.91
  -3 -22  -2    4.28    1.83
 -22  25  -2    8.68    2.13
   3  22   2    3.73    1.85
  22 -25   2    2.55    1.08
  22 -25   2    4.93    1.40
  -6 -22  -2    1.06    1.52
 -22  28  -2    1.53    1.45
   6  22   2    2.03    1.11
  22 -28   2    1.03    1.09
  22 -28   2    2.57    1.27
 -22  31  -2    1.17    1.56
  -9 -22  -2   -1.50    1.23
  22 -31   2    2.33    1.31
   9  22   2    0.62    1.41
  22 -31   2   -0.53    1.03
   9  22   2   -0.93    1.27
 -22  34  -2    4.81    2.20
 -12 -22  -2    3.24    1.74
  22 -34   2    7.72    1.74
 -12  35  -2   -1.62    1.92
  23  12   2    1.10    1.35
  12 -35   2   -0.03    1.44
  32 -23  -2   -1.51    0.73
  -9  32  -2    2.06    1.60
  -9  32  -2    0.01    0.91
   9 -32   2    0.28    1.18
  23   9   2    1.62    1.24
  -6  29  -2    0.51    1.57
  -6  29  -2    1.27    0.79
  29 -23  -2   -0.40    0.84
  23   6   2    0.58    0.96
   6 -29   2   -0.09    1.17
   6 -29   2    0.45    1.60
  26 -23  -2    1.83    0.86
  -3  26  -2   -1.59    1.03
  -3  26  -2    0.37    0.57
   3 -26   2    0.16    0.99
  23 -23  -2    1.60    0.94
   0  23  -2    1.07    1.50
  23 -23  -2    0.56    0.96
   0 -23   2    3.65    1.41
   0 -23   2    2.63    1.54
   3  20  -2    1.19    1.32
  20 -23  -2   -0.06    0.78
  20 -23  -2    0.09    0.75
   3  20  -2    0.69    0.87
  -3 -20   2   -0.43    0.66
  -3 -20   2    0.29    0.81
 -20  23   2    1.65    1.38
  17 -23  -2    3.64    1.24
   6  17  -2    1.42    1.16
  17 -23  -2    1.12    1.23
   6  17  -2    3.59    1.41
 -17  23   2    4.57    1.79
   9  14  -2    3.74    1.36
  14 -23  -2   -0.62    0.92
  14 -23  -2    2.50    1.18
   9  14  -2    1.70    1.08
 -14  23   2    1.46    0.62
  -9 -14   2    4.89    1.45
 -14  23   2    1.89    1.41
  11 -23  -2    6.07    1.80
  12  11  -2   10.29    1.77
  11 -23  -2    8.61    1.90
  12  11  -2    6.52    1.53
 -11  23   2    7.71    2.16
 -12 -11   2   10.57    1.67
  15   8  -2   -0.40    0.69
   8 -23  -2    0.43    0.95
   8 -23  -2   -0.20    0.85
  -8  23   2   -0.67    1.11
  -8  23   2   -0.27    0.36
  23 -15   2   -0.28    0.60
  18   5  -2    5.98    1.39
   5 -23  -2    3.40    1.21
  -5  23   2    6.55    2.09
  23 -18   2    2.38    0.93
  -5  23   2    3.44    1.03
  21   2  -2   22.30    1.81
   2 -23  -2   23.61    2.48
 -23  21  -2   19.94    2.49
  23 -21   2   20.46    1.77
  -2  23   2   17.18    2.21
  -2  23   2   19.03    4.06
  -1 -23  -2   -0.47    1.13
 -23  24  -2    1.14    1.23
  23 -24   2    0.61    0.97
   1  23   2    2.31    1.54
  23 -24   2    1.85    0.98
 -23  27  -2    1.91    1.28
  -4 -23  -2   -1.06    1.08
  23 -27   2   -1.25    0.91
   4  23   2    0.09    1.16
  23 -27   2   -0.85    0.83
   4  23   2    2.07    1.22
 -23  30  -2    2.53    1.30
  -7 -23  -2    0.13    1.50
   7  23   2   -0.08    1.46
   7  23   2   -1.41    0.78
  23 -30   2   -1.12    0.98
  23 -30   2    1.43    1.15
 -10 -23  -2    3.87    2.00
 -23  33  -2    1.72    1.79
  23 -33   2    5.50    1.74
 -10  34  -2   -1.72    1.86
  24  10   2   -2.87    1.21
  10 -34   2   -0.16    1.21
  31 -24  -2    0.18    0.82
  -7  31  -2   -1.20    1.53
   7 -31   2    0.47    1.20
  24   7   2    0.05    1.01
  -4  28  -2    1.22    1.40
  28 -24  -2   -1.16    0.66
  -4  28  -2    0.71    0.89
   4 -28   2    0.99    1.00
  24   4   2   -0.27    0.89
   4 -28   2   -0.56    1.45
  25 -24  -2   -1.63    0.61
  -1  25  -2   -0.37    1.53
  25 -24  -2   -0.93    0.80
   1 -25   2    1.38    1.63
   1 -25   2   -0.32    0.91
  22 -24  -2    1.56    1.15
   2  22  -2    2.41    1.59
  22 -24  -2    3.93    1.20
  -2 -22   2    5.52    1.89
  -2 -22   2    2.79    1.36
  19 -24  -2    1.20    1.05
   5  19  -2    1.51    1.10
   5  19  -2    2.22    1.30
  19 -24  -2    1.58    0.98
  -5 -19   2    1.14    1.19
 -19  24   2   -0.34    1.01
   8  16  -2    1.07    0.99
   8  16  -2    2.06    1.27
  16 -24  -2   -0.04    0.95
  16 -24  -2    3.27    1.24
 -16  24   2    1.39    0.57
  -8 -16   2    2.07    1.20
 -16  24   2    2.48    1.56
  11  13  -2    0.72    1.10
  13 -24  -2    1.27    1.05
  11  13  -2    0.99    1.15
  13 -24  -2    0.44    1.17
 -13  24   2    0.57    0.68
 -13  24   2    1.01    1.34
 -11 -13   2    3.93    1.27
  10 -24  -2   21.07    2.81
  14  10  -2   21.86    2.11
  10 -24  -2   21.20    2.36
 -10  24   2   17.98    4.01
   7 -24  -2    0.74    1.07
   7 -24  -2    1.65    1.16
  17   7  -2   -0.24    0.75
  -7  24   2   -1.01    1.24
  24 -17   2   -0.58    0.54
  -7  24   2    0.15    0.66
   4 -24  -2    0.81    1.15
   4 -24  -2    0.20    0.86
  20   4  -2    1.14    0.79
  -4  24   2   -0.02    0.81
  -4  24   2    0.99    1.54
  24 -20   2   -0.04    0.69
 -24  23  -2    1.03    1.23
   1 -24  -2    0.93    1.20
   1 -24  -2    1.23    1.01
  24 -23   2    1.31    0.85
  24 -23   2    0.38    0.80
  -1  24   2    3.70    1.85
  -2 -24  -2   -0.39    1.45
   2  24   2    2.22    1.64
  24 -26   2    1.05    0.99
  24 -26   2    1.04    0.87
  -5 -24  -2    0.80    1.83
 -24  29  -2   -0.22    1.50
  24 -29   2    1.22    1.14
   5  24   2   -1.29    0.73
  24 -29   2   -0.73    0.85
   5  24   2    0.83    1.24
 -24  32  -2   -0.51    1.60
  24 -32   2   -1.03    1.11
 -24  35  -2    3.57    2.26
 -11 -24  -2    1.08    3.12
  24 -35   2    2.71    1.18
  -8  33  -2    0.04    1.81
  33 -25  -2    2.64    1.10
   8 -33   2    1.59    1.44
  25   8   2    2.53    1.27
  30 -25  -2    0.03    0.95
  -5  30  -2   -1.03    1.53
  25   5   2   -0.41    0.98
   5 -30   2    1.25    1.22
   5 -30   2    0.88    1.65
  27 -25  -2    0.67    0.81
  -2  27  -2    1.06    1.71
  27 -25  -2    1.71    0.96
  -2  27  -2   -0.92    0.68
   2 -27   2   -0.23    1.03
   2 -27   2    2.02    2.14
   1  24  -2   -1.17    1.15
  24 -25  -2   -0.50    0.80
  24 -25  -2    1.37    0.94
  -1 -24   2    0.85    1.13
  -1 -24   2    0.77    1.06
   4  21  -2    3.20    1.75
  21 -25  -2    2.14    1.01
  21 -25  -2    0.79    1.15
   4  21  -2    0.82    0.95
 -21  25   2   -1.47    1.13
  -4 -21   2    3.37    1.56
  18 -25  -2   -0.26    0.75
   7  18  -2    1.55    1.13
   7  18  -2    1.45    1.37
  18 -25  -2   -0.97    0.68
 -18  25   2   -0.03    1.31
  -7 -18   2    1.21    1.04
  10  15  -2    5.95    1.66
  10  15  -2    3.84    1.58
  15 -25  -2    4.30    1.46
  15 -25  -2    3.37    1.46
 -15  25   2    3.20    1.74
 -10 -15   2    5.97    1.55
  13  12  -2    0.04    0.91
  13  12  -2    0.08    0.84
  12 -25  -2   -0.41    1.70
  12 -25  -2   -0.84    1.94
 -13 -12   2    0.55    0.85
 -12  25   2    0.37    0.51
 -12  25   2    1.08    1.25
   9 -25  -2   15.31    2.48
  16   9  -2   10.40    1.76
  -9  25   2   14.80    3.06
  25 -16   2   10.39    1.48
   6 -25  -2   -0.03    0.64
  19   6  -2    1.22    0.99
   6 -25  -2   -0.10    0.84
  -6  25   2    0.02    1.46
  -6  25   2    1.34    0.77
  25 -19   2    0.91    0.65
   3 -25  -2    1.50    1.08
   3 -25  -2    6.36    1.78
  25 -22   2    0.77    0.91
  -3  25   2    3.06    1.69
  25 -25   2    0.76    1.07
   0  25   2    0.96    1.42
 -25  28  -2    0.69    1.16
  25 -28   2    1.24    0.97
   3  25   2   -1.84    1.30
  25 -28   2   -0.98    0.79
   3  25   2   -0.08    0.74
 -25  31  -2   -1.41    1.42
  -6 -25  -2    1.09    1.97
  25 -31   2    0.07    1.07
  25 -31   2   -1.28    0.93
   6  25   2    0.43    1.47
  -9 -25  -2    3.53    2.23
  25 -34   2   -1.44    1.11
  32 -26  -2    0.54    0.95
  -6  32  -2    4.69    1.95
  26   6   2    0.60    1.10
   6 -32   2   -0.25    0.99
  29 -26  -2    0.31    0.84
  -3  29  -2   -2.00    1.40
  26   3   2   -1.08    0.88
   3 -29   2    0.01    0.96
   3 -29   2    0.97    1.60
  26 -26  -2    0.02    0.80
   0  26  -2   -0.02    0.60
  26 -26  -2    0.75    1.05
   0  26  -2    4.15    1.87
   0 -26   2    1.46    1.12
   0 -26   2   -0.94    2.31
  23 -26  -2    0.28    0.88
   3  23  -2    0.26    1.20
  23 -26  -2   -1.27    0.81
  -3 -23   2    2.43    1.45
   6  20  -2    6.70    2.02
   6  20  -2    4.44    1.58
  20 -26  -2    6.71    1.59
 -20  26   2    5.38    1.91
   9  17  -2    3.94    1.46
  17 -26  -2    2.13    1.27
   9  17  -2    4.10    1.64
  -9 -17   2    4.78    1.49
 -17  26   2    3.89    1.76
  14 -26  -2    4.90    1.49
  12  14  -2    6.82    1.79
  12  14  -2    6.61    1.67
  14 -26  -2    3.95    1.35
 -14  26   2    4.51    1.91
 -12 -14   2    5.11    1.47
  11 -26  -2   12.73    2.36
  15  11  -2   11.63    1.97
 -11  26   2   11.78    2.82
  18   8  -2    4.41    1.18
   8 -26  -2    2.77    1.99
   8 -26  -2    3.16    1.41
  -8  26   2    4.13    2.01
   5 -26  -2    0.96    1.04
  -5  26   2    2.44    1.79
  26 -21   2   -0.22    0.83
   2 -26  -2    1.08    1.02
  26 -24   2    1.64    0.91
  -2  26   2    2.07    1.50
  -2  26   2   -0.20    0.69
  -1 -26  -2    0.29    1.38
  26 -27   2   -1.41    0.74
  26 -27   2    0.23    0.86
   1  26   2    3.66    1.81
   1  26   2    0.31    0.62
  -4 -26  -2    3.31    2.18
  26 -30   2    0.02    1.08
   4  26   2   -0.72    1.59
  26 -30   2    2.34    1.20
  -7 -26  -2    0.11    1.75
  26 -33   2    0.20    1.08
  -7  34  -2    3.17    2.12
  34 -27  -2    1.06    1.02
   7 -34   2    1.14    1.44
  27   7   2    0.79    1.55
  -4  31  -2    1.60    1.84
  31 -27  -2   -0.28    0.95
   4 -31   2    1.23    1.07
  28 -27  -2   -0.11    0.86
  28 -27  -2    0.62    1.03
  -1  28  -2    0.66    1.59
   1 -28   2    0.83    1.91
   1 -28   2    0.34    1.09
  25 -27  -2    0.78    0.83
   2  25  -2    0.68    0.62
  25 -27  -2   -0.27    0.83
   2  25  -2   -1.75    1.41
   5  22  -2    2.49    1.71
  22 -27  -2    0.40    0.83
  22 -27  -2    2.25    1.10
  -5 -22   2    2.22    1.65
 -22  27   2    2.44    1.54
  19 -27  -2    1.55    1.12
  19 -27  -2    2.39    1.30
   8  19  -2    2.13    1.45
   8  19  -2    4.43    1.54
  -8 -19   2    5.07    1.65
 -19  27   2    1.61    1.50
  11  16  -2    3.24    1.39
  11  16  -2    2.85    1.52
  16 -27  -2    2.61    1.33
  16 -27  -2    4.08    1.46
 -16  27   2    3.64    1.82
 -11 -16   2    2.80    1.36
 -16  27   2    2.64    0.84
  13 -27  -2    0.15    1.01
  14  13  -2   -1.14    0.85
 -13  27   2    0.72    1.44
 -13  27   2   -0.99    0.41
  17  10  -2    9.73    1.82
  10 -27  -2    5.72    1.82
 -10  27   2    5.26    1.21
 -10  27   2    8.32    2.59
   7 -27  -2    6.82    1.92
  20   7  -2    7.41    1.54
  27 -20   2    2.79    1.30
  -7  27   2    8.20    2.69
   4 -27  -2    0.42    1.04
  23   4  -2    1.88    0.85
   4 -27  -2   -0.64    1.34
  -4  27   2    0.68    0.79
  27 -23   2    0.49    0.89
  -4  27   2    0.72    1.57
   1 -27  -2    0.23    1.49
  -1  27   2    1.37    1.63
  27 -26   2   -0.40    0.81
  -1  27   2    0.74    0.99
  27 -26   2   -1.25    0.84
  -2 -27  -2    1.37    1.70
  27 -29   2   -0.56    0.97
  27 -29   2    0.40    1.18
   2  27   2   -0.64    1.46
  -5 -27  -2   -0.01    1.99
  27 -32   2    1.85    1.25
   5  27   2    1.46    1.78
  -5  33  -2    0.40    2.03
  28   5   2   -0.46    1.18
   5 -33   2   -0.43    1.22
  30 -28  -2    0.34    1.12
  30 -28  -2    1.08    1.15
  -2  30  -2    4.66    1.82
  27 -28  -2   -0.12    1.34
   1  27  -2    1.48    1.78
  -1 -27   2   -0.55    1.43
  24 -28  -2    0.24    0.94
   4  24  -2    1.59    1.46
  24 -28  -2   -0.13    0.91
   4  24  -2    1.48    0.97
  -4 -24   2   -1.05    1.49
   7  21  -2    2.37    1.39
   7  21  -2   -0.96    0.95
  21 -28  -2   -0.72    0.87
  21 -28  -2    0.88    1.11
 -21  28   2    2.74    1.67
  -7 -21   2    3.10    1.50
  18 -28  -2    2.26    1.25
  18 -28  -2    2.33    1.15
  10  18  -2    3.21    1.69
  10  18  -2    4.15    1.54
 -18  28   2    1.59    0.63
 -18  28   2    2.22    1.68
 -10 -18   2    1.87    1.40
  13  15  -2    8.50    1.90
  15 -28  -2    7.16    1.80
  13  15  -2    8.04    1.93
  15 -28  -2    3.17    1.30
 -15  28   2   11.08    2.70
 -13 -15   2    6.51    1.65
  16  12  -2    0.79    1.04
  12 -28  -2    1.88    1.39
 -12  28   2    0.94    1.54
 -12  28   2    1.25    0.81
   9 -28  -2    0.15    1.16
  19   9  -2   -0.07    0.81
  -9  28   2   -0.37    1.33
  22   6  -2    0.52    0.84
   6 -28  -2    0.05    1.59
   6 -28  -2    1.23    1.18
  -6  28   2    1.30    1.39
  28 -22   2    0.93    0.83
  -6  28   2    1.30    1.69
   3 -28  -2    0.24    0.99
   3 -28  -2   -1.98    1.50
  -3  28   2    2.06    1.72
  -3  28   2    1.65    0.99
  28 -25   2   -0.79    0.64
   0 -28  -2    0.40    1.70
  28 -28   2   -1.09    0.96
   0  28   2   -0.97    1.54
  -3 -28  -2    3.75    2.02
  28 -31   2    2.69    1.39
   3  28   2    4.12    2.00
  -3  32  -2   -1.02    1.66
  32 -29  -2   -1.48    1.07
  29 -29  -2    1.41    1.02
   0  29  -2    3.04    1.81
  29 -29  -2   -0.52    0.96
   0 -29   2    3.12    2.56
  26 -29  -2   -0.47    0.93
  26 -29  -2   -1.95    0.79
   3  26  -2    0.53    1.70
  -3 -26   2    1.59    2.51
  23 -29  -2   -0.78    0.80
  23 -29  -2   -0.48    0.97
   6  23  -2    0.24    1.05
   6  23  -2   -0.13    1.17
  -6 -23   2    0.11    1.34
   9  20  -2    7.39    2.14
   9  20  -2    3.38    1.43
  20 -29  -2    3.10    1.45
  20 -29  -2    8.40    1.92
  -9 -20   2    0.03    1.08
 -20  29   2    6.56    2.14
  12  17  -2   15.88    2.58
  17 -29  -2   16.78    2.61
  12  17  -2   17.70    2.50
 -17  29   2   20.09    3.58
 -12 -17   2   15.97    2.26
  14 -29  -2    0.86    1.23
  15  14  -2    3.68    1.44
 -14  29   2    3.41    0.96
 -14  29   2    3.59    1.91
  18  11  -2    1.50    1.08
  11 -29  -2    0.72    1.40
  11 -29  -2    2.05    1.36
 -11  29   2    3.43    2.03
 -11  29   2    0.82    0.83
   8 -29  -2    0.09    1.09
   8 -29  -2    0.00    1.19
  21   8  -2    2.06    1.27
  -8  29   2    5.47    2.35
  29 -21   2    0.66    0.96
   5 -29  -2    1.26    1.22
   5 -29  -2    2.28    1.51
  24   5  -2    2.46    1.06
  -5  29   2    1.77    0.82
  29 -24   2    0.66    0.82
  -5  29   2    0.43    1.41
   2 -29  -2    2.13    1.91
  29 -27   2    0.89    1.08
  -2  29   2    0.10    1.79
  29 -27   2    0.50    0.97
  29 -30   2    2.77    1.34
   1  29   2    2.57    1.80
  29 -30   2    1.10    1.06
  29 -33   2    1.98    1.39
  31 -30  -2    0.57    1.13
  31 -30  -2   -0.88    1.08
  -1  31  -2    0.27    1.65
   2  28  -2    1.27    1.81
  28 -30  -2    1.32    1.26
  28 -30  -2    0.36    1.06
  -2 -28   2    2.71    1.92
  25 -30  -2    0.58    0.92
  25 -30  -2   -1.38    0.80
   5  25  -2   -2.55    1.38
  -5 -25   2    4.53    2.96
  22 -30  -2    1.89    1.25
   8  22  -2    1.88    1.65
  22 -30  -2    3.39    1.42
   8  22  -2    0.53    1.16
  -8 -22   2    2.65    1.98
 -22  30   2    0.31    1.62
  19 -30  -2   -0.33    0.89
  11  19  -2    1.66    1.25
  11  19  -2    0.89    1.16
  19 -30  -2   -0.64    0.98
 -11 -19   2   -0.35    0.88
 -19  30   2   -0.32    1.45
  16 -30  -2    3.63    1.50
  16 -30  -2    2.41    1.39
  14  16  -2    2.91    1.46
  14  16  -2    2.14    1.30
 -16  30   2    1.58    0.74
 -16  30   2    2.23    2.04
 -14 -16   2    2.47    1.25
  17  13  -2    1.59    1.23
  13 -30  -2    2.86    1.38
  13 -30  -2    0.67    1.13
 -13  30   2    0.82    0.80
 -13  30   2    2.15    1.77
  10 -30  -2    1.06    1.18
  10 -30  -2    0.40    1.12
  20  10  -2    1.56    1.06
 -10  30   2    2.09    1.76
  30 -20   2   -0.06    0.82
   7 -30  -2   -1.09    0.88
  23   7  -2   -1.77    0.93
  -7  30   2    0.29    0.77
  -7  30   2    1.65    1.74
  30 -23   2    0.20    0.82
  30 -26   2    1.36    0.95
  -4  30   2   -0.37    1.62
  30 -29   2    0.88    1.17
  -1  30   2   -3.29    1.50
  30 -29   2   -0.21    0.97
   2  30   2    1.21    1.52
  30 -32   2    3.32    1.28
   1  30  -2    1.20    1.82
  30 -31  -2   -1.05    1.07
   4  27  -2    1.82    1.80
  27 -31  -2    3.24    1.38
  27 -31  -2   -0.65    1.16
  -4 -27   2    6.88    2.28
  24 -31  -2    0.14    1.02
  24 -31  -2    0.45    1.23
   7  24  -2    0.61    1.36
  21 -31  -2    1.07    1.24
  21 -31  -2    0.75    1.16
  10  21  -2    2.26    1.29
 -21  31   2    1.32    1.33
 -10 -21   2    2.09    1.76
  18 -31  -2    2.64    1.31
  13  18  -2    0.71    1.38
  18 -31  -2    0.00    1.35
  13  18  -2    2.44    1.29
 -13 -18   2   -2.06    0.97
 -18  31   2   -1.78    1.29
  15 -31  -2   -1.01    1.02
  15 -31  -2   -2.99    1.56
  16  15  -2   -0.53    0.94
 -15  31   2    0.79    0.64
 -15  31   2    2.23    1.67
  12 -31  -2    4.05    2.40
  19  12  -2    6.62    1.73
  12 -31  -2    5.33    1.91
 -12  31   2    3.02    1.00
 -12  31   2    2.43    2.04
   9 -31  -2    1.16    1.09
  22   9  -2   -1.02    0.96
  -9  31   2   -0.08    0.81
  31 -22   2   -1.13    0.82
  25   6  -2   -1.63    0.98
   6 -31  -2    2.63    1.35
  31 -25   2    0.21    0.87
  -6  31   2    0.57    1.64
  31 -28   2   -0.56    1.07
  -3  31   2   -0.38    1.85
  31 -31   2   -1.49    1.50
  31 -31   2   -1.64    1.05
   0  31   2    2.02    1.86
  29 -32  -2   -0.43    1.13
   6  26  -2    2.28    1.70
  26 -32  -2    1.15    1.23
  -6 -26   2    1.43    1.97
   9  23  -2   -1.25    1.46
  23 -32  -2    1.01    1.08
  -9 -23   2   -0.41    1.40
  12  20  -2   -1.59    1.14
  12  20  -2    0.27    1.27
  20 -32  -2    2.42    1.22
 -12 -20   2   -0.71    1.09
 -20  32   2   -0.13    1.72
  15  17  -2    1.40    1.13
  17 -32  -2   -1.26    1.10
 -17  32   2    0.13    0.58
 -17  32   2    0.72    1.67
  18  14  -2    0.09    1.90
  14 -32  -2    0.70    1.11
 -14  32   2    0.87    1.60
  21  11  -2    9.03    2.03
  11 -32  -2    2.87    1.31
 -11  32   2    0.07    1.62
 -11  32   2    0.58    0.80
  24   8  -2   -0.85    1.01
   8 -32  -2   -0.14    1.17
  -8  32   2    0.31    2.00
  32 -24   2   -0.52    0.90
  27   5  -2    0.50    1.25
  -5  32   2    3.57    1.87
  32 -27   2   -0.25    1.03
  32 -30   2   -0.27    1.23
  -2  32   2    3.67    1.85
  32 -30   2    0.96    1.22
   5  28  -2    2.32    1.84
  28 -33  -2   -1.88    1.25
   8  25  -2    1.86    1.81
  -8 -25   2    3.70    2.36
  11  22  -2    1.95    1.68
  22 -33  -2    2.83    1.38
 -11 -22   2   -1.66    1.27
  19 -33  -2   -0.20    1.18
 -14 -19   2    2.49    1.41
 -19  33   2    2.45    1.93
 -19  33   2    1.87    0.64
  17  16  -2    2.10    1.23
  16 -33  -2   -2.07    0.97
 -16  33   2   -0.75    1.73
  13 -33  -2    0.22    1.09
 -13  33   2    0.72    0.73
 -13  33   2    0.86    1.85
  23  10  -2    3.25    1.50
  10 -33  -2    0.46    1.12
 -10  33   2    3.43    2.16
  33 -23   2    1.73    1.08
  26   7  -2    0.71    1.26
   7 -33  -2    2.21    1.30
  33 -26   2   -0.19    0.78
  -7  33   2    0.92    1.61
  29   4  -2    1.80    1.43
  -4  33   2    0.73    1.80
  33 -29   2   -0.77    0.98
   7  27  -2   -0.85    1.82
  27 -34  -2    2.48    1.27
  -7 -27   2    2.00    2.20
  10  24  -2    0.85    1.53
  24 -34  -2    0.79    1.40
 -10 -24   2    4.90    3.28
  21 -34  -2   -0.58    1.15
 -13 -21   2   -2.04    1.42
  18 -34  -2    1.74    1.37
 -18  34   2    0.82    1.88
 -18  34   2   -0.19    0.61
  15 -34  -2    4.34    1.45
  19  15  -2    2.87    1.52
 -15  34   2   -0.74    1.59
  12 -34  -2    3.23    1.92
  22  12  -2    6.19    1.90
 -12  34   2    3.85    2.23
   9 -34  -2   -2.10    0.93
  34 -25   2    0.79    1.07
  -9  34   2    0.54    1.69
  23 -35  -2    3.05    1.33
  20 -35  -2    1.51    1.42
 -20  35   2   -0.13    0.62
  17 -35  -2   -2.56    1.00
 -17  35   2    0.13    0.73
 -17  35   2   -0.40    1.63
  21  14  -2    1.37    2.32
  14 -35  -2    1.34    1.44
 -14  35   2    2.84    2.25
 -14  35   2    0.86    1.03
  24  11  -2    0.17    1.35
  11 -35  -2    1.22    1.39
 -11  35   2   -0.38    1.76
  19 -36  -2   -2.30    1.09
  16 -36  -2   -0.08    1.28
 -16  36   2   -0.83    0.76
 -16  36   2    0.12    2.08
  -2  -2  -3    0.84    0.28
  -2   4  -3    0.95    0.27
  -2   4  -3    1.24    0.41
   2   2   3    1.45    0.33
   2  -4   3    0.63    0.27
   2  -4   3    1.26    0.43
   0   3  -3    0.06    0.17
   3  -3  -3    0.31    0.31
   3  -3  -3    0.05    0.16
   0   3  -3    0.11    0.26
   0  -3   3    0.02    0.15
   0  -3   3    0.02    0.22
   0  -3  -3    0.47    0.20
   0  -3  -3    0.00    0.23
  -3   3  -3    0.05    0.19
   0   3   3    0.45    0.30
   0   3   3    0.29    0.19
   3  -3   3    0.84    0.19
   3  -3   3    0.55    0.30
  -3  -3  -3   10.65    0.84
  -3   6  -3    9.29    0.79
  -3   6  -3   12.27    1.16
   3  -6   3   10.53    1.14
   3  -6   3    9.43    0.79
   3   3   3   10.96    0.84
  -1   5  -3  159.11    2.51
  -1   5  -3  159.06    3.12
   5  -4  -3  159.99    2.74
   1  -5   3  161.48    2.57
   1  -5   3  154.34    3.07
   2  -4  -3    0.69    0.36
   2   2  -3    1.02    0.37
   2   2  -3    0.59    0.26
   2  -4  -3    0.89    0.28
  -2   4   3    1.18    0.42
   4  -2   3    0.69    0.26
  -2  -2   3    0.60    0.23
  -2  -2   3    1.00    0.32
  -2   4   3    0.99    0.27
  -4   5  -3    5.69    0.80
  -4   5  -3    4.72    0.45
  -1  -4  -3    5.85    0.82
  -1  -4  -3    4.86    0.57
   4  -5   3    4.78    0.50
   4  -5   3    4.74    0.82
   1   4   3    6.10    0.85
   1   4   3    5.18    0.62
  -4   8  -3    6.57    0.82
  -4   8  -3    6.62    1.07
  -4  -4  -3    7.71    1.11
   8  -4  -3    6.43    0.80
   4  -8   3    6.30    1.18
   4   4   3    6.30    0.76
   4   4   3    8.79    0.90
   4  -8   3    7.93    0.88
  -2   7  -3   26.29    1.32
   7  -5  -3   24.22    1.36
  -2   7  -3   26.17    1.67
   2  -7   3   25.77    1.68
   2  -7   3   25.60    1.32
   1   4  -3  157.51    2.84
   1   4  -3  157.70    2.50
   4  -5  -3  157.36    3.05
   4  -5  -3  160.28    2.12
  -4   5   3  163.06    3.04
  -4   5   3  163.15    2.04
  -1  -4   3  129.36    4.12
  -1  -4   3  163.54    2.51
   1  -5  -3    4.33    0.59
   1  -5  -3    5.22    0.84
   4   1  -3    4.86    0.45
  -5   4  -3    5.72    0.69
   4   1  -3    4.82    0.48
  -1   5   3    5.00    0.63
  -1   5   3    5.12    0.85
   5  -4   3    5.23    0.68
  -2  -5  -3   18.85    1.27
  -5   7  -3   19.37    1.48
  -5   7  -3   19.46    0.93
   5  -7   3   18.51    0.99
   2   5   3   20.34    1.16
   5  -7   3   18.31    1.45
   2   5   3   19.74    1.27
  10  -5  -3   11.52    0.99
  -5  10  -3   11.29    1.40
  -5  -5  -3   11.81    1.07
  -5  10  -3   12.22    1.04
   5   5   3   12.36    1.06
   5 -10   3   12.91    1.11
   5   5   3   13.24    1.06
   5 -10   3   10.78    1.44
   9  -6  -3   96.80    2.60
  -3   9  -3   92.09    3.17
  -3   9  -3   94.29    2.51
   3  -9   3   90.89    3.15
   3  -9   3   90.86    2.53
   0   6  -3    0.20    0.43
   6  -6  -3    0.36    0.31
   0   6  -3    0.33    0.57
   6  -6  -3   -0.28    0.45
   0  -6   3    0.33    0.43
   0  -6   3    0.16    0.53
  -6   6   3    0.27    0.47
   3   3  -3    8.27    0.76
   3   3  -3   10.37    0.87
   3  -6  -3   11.25    0.83
   3  -6  -3   11.22    1.17
  -3   6   3   10.82    1.12
  -3  -3   3    9.91    0.82
  -3  -3   3    9.02    0.69
  -3   6   3    9.24    0.81
   0  -6  -3    1.30    0.66
   0  -6  -3    0.69    0.46
  -6   6  -3    1.13    0.60
   6  -6   3    1.41    0.34
   0   6   3    0.97    0.49
   0   6   3    0.72    0.59
   6  -6   3    0.90    0.60
  -6   9  -3  153.48    2.66
  -3  -6  -3  153.39    3.41
  -6   9  -3  154.12    3.98
   3   6   3  149.70    3.31
   6  -9   3  154.74    2.91
   6  -9   3  154.53    3.99
   3   6   3  152.22    3.15
  -6  12  -3   27.64    1.55
  12  -6  -3   29.05    1.48
  -6  -6  -3   25.93    1.53
   6   6   3   26.99    1.57
   6 -12   3   27.93    1.64
   6   6   3   27.49    1.55
   6 -12   3   26.63    2.12
  -4  11  -3    3.98    1.17
  -4  11  -3    5.55    0.94
  11  -7  -3    6.96    1.18
   7   4   3    3.64    0.72
   4 -11   3    4.45    0.92
   4 -11   3    4.40    1.12
   8  -7  -3    1.58    0.66
  -1   8  -3    0.67    0.51
  -1   8  -3    1.14    0.70
   1  -8   3    0.55    0.50
   1  -8   3    0.79    0.67
  -8   7   3    0.77    0.52
   2   5  -3   26.05    1.29
   5  -7  -3   26.34    1.68
   2   5  -3   26.78    1.46
   5  -7  -3   26.57    1.16
  -2  -5   3   25.31    1.23
  -5   7   3   26.13    1.61
  -2  -5   3   25.69    1.42
  -5   7   3   25.22    1.08
   2  -7  -3   18.58    1.53
  -7   5  -3   20.88    1.19
   5   2  -3   15.86    1.08
   5   2  -3   17.81    0.94
   2  -7  -3   19.57    1.17
  -2   7   3   20.02    1.17
  -2   7   3   18.52    1.47
  -1  -7  -3   48.02    1.77
  -7   8  -3   52.08    2.23
  -1  -7  -3   53.15    2.23
   1   7   3   50.43    2.14
   1   7   3   48.63    1.87
   7  -8   3   49.22    2.20
   7  -8   3   50.23    1.43
  -7  11  -3   74.38    2.09
  -4  -7  -3   79.41    2.71
  -7  11  -3   81.71    3.26
   4   7   3   74.68    2.57
   4   7   3   78.67    2.51
   7 -11   3   75.15    2.32
   7 -11   3   79.05    3.24
  -7  -7  -3   15.71    1.41
  -7  14  -3   16.39    1.40
  -7  14  -3   15.70    1.95
   7   7   3   14.56    1.35
   7 -14   3   15.14    1.47
   7   7   3   15.78    1.41
   7 -14   3   15.05    1.93
  -5  13  -3  102.19    4.05
  13  -8  -3  101.53    3.04
  -5  13  -3  102.05    3.05
   8   5   3   99.06    2.73
   5 -13   3  107.32    3.26
   5 -13   3   97.45    3.94
  -2  10  -3    3.03    0.75
  10  -8  -3    1.90    0.75
  -2  10  -3    3.28    0.98
   2 -10   3    3.51    0.84
   2 -10   3    2.07    0.87
 -10   8   3    2.57    0.78
   1   7  -3    0.37    0.45
   7  -8  -3    1.21    0.75
   7  -8  -3    0.38    0.36
   1   7  -3    1.20    0.69
  -1  -7   3    0.90    0.63
  -7   8   3    0.88    0.63
  -1  -7   3    0.89    0.49
   4  -8  -3    5.58    1.10
   4  -8  -3    7.39    0.86
   4   4  -3    7.48    0.92
   4   4  -3    7.78    0.81
  -4   8   3    7.12    0.84
  -4   8   3    7.39    1.21
  -4  -4   3    6.19    0.85
  -4  -4   3    6.63    0.72
   1  -8  -3   50.19    2.31
   1  -8  -3   49.86    1.86
  -8   7  -3   51.21    2.04
  -1   8   3   48.95    1.90
  -1   8   3   51.42    2.27
   8  -7   3   48.72    2.00
  -2  -8  -3   92.60    3.07
  -2  -8  -3   96.81    2.65
  -8  10  -3   96.11    3.34
  -8  10  -3   93.10    1.90
   8 -10   3   97.27    3.37
   8 -10   3   93.43    2.27
   2   8   3   96.47    2.81
   2   8   3   93.98    3.06
  -8  13  -3   33.45    1.63
  -8  13  -3   31.99    2.42
  -5  -8  -3   31.84    1.93
   8 -13   3   31.47    2.39
   5   8   3   32.13    1.84
   5   8   3   31.44    1.91
   8 -13   3   33.24    1.81
  -8  16  -3   17.12    1.53
  -8  -8  -3   17.42    1.51
  -8  16  -3   14.87    2.07
   8 -16   3   18.85    2.17
   8   8   3   15.93    1.53
   8 -16   3   15.73    1.58
   8   8   3   16.05    1.49
  -6  15  -3   36.81    2.09
  15  -9  -3   38.91    2.10
  -6  15  -3   37.11    2.81
   9   6   3   33.55    1.86
   6 -15   3   36.28    2.75
   6 -15   3   37.70    2.21
  -3  12  -3   21.36    1.55
  12  -9  -3   23.73    1.76
  -3  12  -3   24.38    2.13
   3 -12   3   21.79    2.00
   3 -12   3   24.31    1.67
   0   9  -3   -0.24    0.37
   0   9  -3    0.04    0.57
   9  -9  -3    0.03    0.53
   9  -9  -3   -0.21    0.29
   0  -9   3    0.18    0.46
   0  -9   3   -0.05    0.55
  -9   9   3   -0.11    0.49
   6  -9  -3   94.58    3.24
   6  -9  -3   91.39    2.29
   3   6  -3   95.46    2.52
   3   6  -3   90.98    2.72
  -6   9   3   96.12    2.21
  -3  -6   3   86.86    2.57
  -6   9   3   91.79    3.11
  -3  -6   3   96.92    2.42
   6   3  -3  152.82    2.70
  -9   6  -3  152.65    3.06
   3  -9  -3  155.13    4.12
   3  -9  -3  155.09    3.23
  -3   9   3  147.16    3.15
  -3   9   3  153.97    4.00
   9  -6   3  157.22    3.10
   0  -9  -3   -0.34    0.41
   0  -9  -3   -0.22    0.51
  -9   9  -3    0.22    0.56
   0   9   3    0.39    0.63
   0   9   3    0.02    0.46
   9  -9   3   -0.09    0.28
   9  -9   3   -0.04    0.58
  -9  12  -3   15.84    1.89
  -3  -9  -3   15.83    1.31
  -9  12  -3   18.85    1.09
  -3  -9  -3   16.37    1.61
   9 -12   3   19.01    1.29
   9 -12   3   16.68    1.79
   3   9   3   17.68    1.59
   3   9   3   17.63    1.45
  -6  -9  -3   63.04    2.73
  -9  15  -3   62.67    3.41
  -9  15  -3   65.08    2.35
   9 -15   3   67.04    2.68
   6   9   3   64.11    2.71
   9 -15   3   70.48    3.72
   6   9   3   64.68    2.78
  -9  18  -3   20.14    1.62
  -9  -9  -3   19.39    1.67
  -9  18  -3   20.82    2.43
   9 -18   3   19.95    1.83
   9   9   3   17.71    1.66
   9   9   3   22.17    1.76
  -7  17  -3   11.61    1.45
  17 -10  -3   10.63    1.42
  -7  17  -3   13.29    2.22
  10   7   3   13.15    1.37
   7 -17   3   12.60    1.55
  -4  14  -3   30.45    1.95
  -4  14  -3   29.81    2.48
  14 -10  -3   33.37    2.08
  10   4   3   29.46    1.54
   4 -14   3   30.07    2.48
   4 -14   3   29.80    1.98
  -1  11  -3    1.58    0.88
  11 -10  -3    0.90    0.77
  -1  11  -3    1.62    0.64
 -11  10   3    2.21    0.81
   1 -11   3    0.81    0.59
   1 -11   3    1.85    0.91
   2   8  -3    2.46    0.68
   8 -10  -3    2.61    0.97
   8 -10  -3    3.01    0.66
   2   8  -3    2.41    0.84
  -2  -8   3    3.09    0.73
  -8  10   3    3.31    0.59
  -8  10   3    3.06    0.90
  -2  -8   3    2.39    0.83
   5 -10  -3   11.22    1.44
   5 -10  -3   11.75    1.08
   5   5  -3   11.88    1.13
   5   5  -3   13.18    1.07
  -5  -5   3   13.34    0.97
  -5  10   3   12.95    1.09
  -5  10   3   13.71    1.49
  -5  -5   3   12.15    1.08
   2 -10  -3   98.82    3.50
 -10   8  -3   94.64    2.85
   8   2  -3   94.02    2.07
   2 -10  -3   96.11    2.80
  -2  10   3   91.08    2.75
  -2  10   3   94.96    3.37
  10  -8   3   98.17    2.91
  -1 -10  -3    0.25    0.60
  -1 -10  -3   -0.35    0.47
 -10  11  -3    0.08    0.62
  10 -11   3    0.16    0.66
   1  10   3   -0.32    0.43
   1  10   3   -0.70    0.51
  10 -11   3    0.00    0.35
 -10  14  -3   12.59    1.07
  -4 -10  -3   12.89    1.56
 -10  14  -3   13.58    1.80
   4  10   3   12.70    1.39
  10 -14   3   13.03    1.80
   4  10   3   11.81    1.53
 -10  17  -3    5.39    1.76
 -10  17  -3    5.77    1.03
  -7 -10  -3    4.11    1.09
  10 -17   3    4.46    1.11
   7  10   3    4.34    1.11
   7  10   3    5.14    1.23
  10 -17   3    4.05    1.38
 -10  20  -3    2.68    0.82
 -10 -10  -3    5.94    1.28
 -10  20  -3    4.45    1.58
  10  10   3    4.42    1.20
  10  10   3    3.46    1.09
  10 -20   3    3.77    1.27
  10 -20   3    1.06    0.87
  -8  19  -3    3.68    1.03
  -8  19  -3    3.21    1.43
   8 -19   3    5.89    1.42
  11   8   3    4.43    1.08
  -5  16  -3   13.99    2.33
  16 -11  -3   13.84    1.59
  -5  16  -3   14.12    1.51
   5 -16   3   13.97    2.25
  11   5   3   15.18    1.32
   5 -16   3   11.31    1.46
  -2  13  -3   13.42    1.78
  13 -11  -3   12.81    1.55
  -2  13  -3   11.03    1.28
   2 -13   3    9.67    1.31
 -13  11   3   11.54    1.46
   2 -13   3   13.37    1.76
  10 -11  -3    2.01    0.56
   1  10  -3    2.50    0.88
   1  10  -3    1.40    0.66
  10 -11  -3    1.62    0.86
 -10  11   3    1.73    0.87
  -1 -10   3    1.98    0.84
  -1 -10   3    1.02    0.77
   4   7  -3    4.64    0.87
   4   7  -3    5.30    1.04
   7 -11  -3    5.08    0.86
   7 -11  -3    3.96    1.06
  -7  11   3    3.86    0.76
  -7  11   3    4.70    1.20
  -4  -7   3    5.82    1.09
  -4  -7   3    4.97    0.88
 -11   7  -3   78.00    2.38
   4 -11  -3   76.10    3.27
   4 -11  -3   75.85    2.53
   7   4  -3   75.95    2.19
  11  -7   3   76.78    2.36
  -4  11   3   73.30    2.48
  -4  11   3   78.22    3.21
 -11  10  -3   -0.17    0.50
   1 -11  -3   -0.33    0.56
   1 -11  -3   -0.01    0.47
  -1  11   3   -0.13    0.56
  -1  11   3    0.55    0.51
  11 -10   3   -0.04    0.59
  -2 -11  -3   13.93    1.66
  -2 -11  -3   14.94    1.40
 -11  13  -3   12.87    1.65
  11 -13   3   16.16    1.81
   2  11   3   16.17    1.52
  11 -13   3   16.33    1.23
   2  11   3   15.00    1.77
 -11  16  -3    3.95    0.86
 -11  16  -3    5.59    1.62
  -5 -11  -3    2.56    1.00
   5  11   3    2.59    0.98
  11 -16   3    2.89    0.87
  11 -16   3    1.83    1.15
   5  11   3    1.65    1.68
  -8 -11  -3    1.30    0.89
 -11  19  -3    1.82    1.23
 -11  19  -3    0.89    0.60
   8  11   3    1.43    0.88
  11 -19   3    1.04    1.50
   8  11   3   -0.30    0.65
  11 -19   3    0.37    0.63
 -11  22  -3   18.26    1.67
 -11  22  -3   21.96    2.79
 -11 -11  -3   15.10    1.66
  11  11   3   19.33    1.89
  11  11   3   15.51    1.81
  11 -22   3   20.56    2.14
  11 -22   3   10.98    2.18
  -9  21  -3    1.15    1.16
  -9  21  -3   -0.21    0.58
   9 -21   3   -0.54    0.67
   9 -21   3    1.13    0.89
  12   9   3    0.36    0.71
  -6  18  -3    2.35    0.86
  -6  18  -3    1.85    1.22
  18 -12  -3    2.24    0.94
  12   6   3    1.77    0.72
   6 -18   3    0.45    0.69
   6 -18   3    1.63    0.89
  15 -12  -3   46.40    2.64
  -3  15  -3   42.99    2.40
  -3  15  -3   41.75    2.95
   3 -15   3   38.58    2.33
   3 -15   3   43.98    2.95
  12   3   3   38.70    1.70
   0  12  -3   -0.04    0.68
  12 -12  -3    0.29    0.74
  12 -12  -3    0.37    0.42
   0  12  -3   -0.20    0.48
 -12  12   3    0.20    0.69
   0 -12   3   -0.27    0.66
   0 -12   3    0.35    0.58
   3   9  -3   22.62    1.59
   9 -12  -3   26.29    1.46
   9 -12  -3   24.82    2.08
   3   9  -3   25.03    1.85
  -3  -9   3   20.48    1.48
  -9  12   3   19.60    2.49
  -3  -9   3   22.60    1.78
  -9  12   3   23.18    1.21
   6 -12  -3   28.10    1.67
   6   6  -3   27.42    1.65
   6   6  -3   28.40    1.58
   6 -12  -3   28.03    2.19
  -6  12   3   25.33    3.38
  -6  -6   3   25.24    1.52
  -6  12   3   27.92    1.57
  -6  -6   3   28.37    1.42
   9   3  -3   16.37    1.12
   3 -12  -3   16.36    1.43
   3 -12  -3   17.16    1.87
 -12   9  -3   16.41    1.44
  -3  12   3   17.66    1.82
  -3  12   3   18.02    1.47
  12  -9   3   18.82    1.54
 -12  12  -3   -0.04    0.64
   0 -12  -3    0.47    0.72
   0 -12  -3    0.24    0.56
  12 -12   3   -0.04    0.38
   0  12   3    1.10    0.83
   0  12   3   -0.53    0.41
  12 -12   3    0.37    0.75
 -12  15  -3   22.76    2.14
  -3 -12  -3   21.38    1.68
  -3 -12  -3   19.51    1.89
   3  12   3   19.04    1.92
  12 -15   3   24.59    2.33
  12 -15   3   21.47    1.65
   3  12   3   20.47    1.76
 -12  18  -3    1.57    1.12
 -12  18  -3    2.21    0.72
  -6 -12  -3    0.97    0.76
   6  12   3    0.89    0.85
  12 -18   3    1.39    1.09
   6  12   3    1.23    0.94
  12 -18   3    2.89    0.96
 -12  21  -3    5.71    1.78
  -9 -12  -3    4.01    1.17
 -12  21  -3    3.47    0.84
   9  12   3    4.02    1.22
   9  12   3    2.91    1.23
  12 -21   3    5.49    1.28
  12 -21   3    4.45    1.70
 -12  24  -3    6.69    2.17
  12 -24   3    4.51    1.59
  12  12   3    7.39    1.66
  12 -24   3    8.20    1.75
  12  12   3    7.75    1.66
 -10  23  -3   35.24    3.53
  10 -23   3   32.54    3.28
  13  10   3   31.84    2.43
  10 -23   3   36.06    2.78
  -7  20  -3    1.57    1.19
  20 -13  -3    2.34    0.89
  13   7   3    3.01    0.95
   7 -20   3    1.40    0.92
  -4  17  -3   12.10    1.56
  17 -13  -3   12.82    1.68
  -4  17  -3   10.10    1.96
  13   4   3   14.58    1.27
   4 -17   3   11.39    1.55
   4 -17   3   15.76    2.06
  14 -13  -3    8.55    1.64
  -1  14  -3    8.30    1.39
  -1  14  -3    5.85    1.47
   1 -14   3    7.34    1.60
 -14  13   3    8.77    1.53
   1 -14   3    9.23    1.58
   2  11  -3   14.48    1.46
  11 -13  -3   13.15    1.75
  11 -13  -3   10.85    1.09
  -2 -11   3   11.64    1.54
  -2 -11   3   12.81    1.35
 -11  13   3   10.99    1.56
   8 -13  -3   98.65    2.96
   5   8  -3   98.01    3.24
   5   8  -3   97.30    3.02
   8 -13  -3  100.98    4.03
  -8  13   3   99.67    3.91
  -5  -8   3  100.54    2.82
  -8  13   3  101.78    2.75
  -5  -8   3  102.78    3.23
   5 -13  -3   30.94    2.41
   8   5  -3   30.89    1.65
   8   5  -3   34.17    1.72
   5 -13  -3   30.33    1.84
 -13   8  -3   31.79    1.70
  -5  13   3   33.62    1.88
  -5  13   3   32.61    2.42
  13  -8   3   32.24    1.75
  -8  -5   3   31.48    1.51
   2 -13  -3   14.48    1.81
 -13  11  -3   15.80    1.60
   2 -13  -3   13.72    1.40
  -2  13   3   11.57    1.69
  -2  13   3   15.43    1.48
  13 -11   3   14.11    1.60
  -1 -13  -3   10.67    1.78
 -13  14  -3   12.69    1.70
  -1 -13  -3   10.02    1.32
  13 -14   3   11.74    1.91
   1  13   3   11.41    1.33
   1  13   3   11.52    1.66
  13 -14   3   11.45    1.09
  -4 -13  -3    2.42    1.00
 -13  17  -3    3.88    1.30
 -13  17  -3    4.16    0.77
   4  13   3    4.39    1.30
  13 -17   3    3.57    0.96
   4  13   3    4.18    1.14
  13 -17   3    4.70    1.37
 -13  20  -3   14.08    2.59
 -13  20  -3   13.09    1.26
  -7 -13  -3   13.75    1.74
  13 -20   3   12.56    1.56
   7  13   3   13.52    2.27
   7  13   3   14.86    1.85
  13 -20   3    8.36    1.90
 -13  23  -3   -0.34    1.09
 -13  23  -3    0.15    0.50
 -10 -13  -3   -0.13    0.88
  10  13   3    0.98    0.99
  13 -23   3   -0.51    0.70
  13 -23   3    0.06    1.17
  10  13   3   -0.38    0.75
 -13  26  -3   23.74    3.30
  13 -26   3   20.55    2.36
  13  13   3   19.57    2.27
 -11  25  -3    1.68    1.50
  14  11   3    1.53    1.03
  11 -25   3    0.54    1.06
  -8  22  -3    0.29    1.03
  22 -14  -3    2.27    0.95
  -8  22  -3   -0.62    0.37
  14   8   3    1.18    0.87
   8 -22   3    2.04    1.12
   8 -22   3    0.18    0.88
  19 -14  -3    3.71    1.15
  -5  19  -3    2.11    1.35
   5 -19   3    3.39    1.09
   5 -19   3    3.00    1.25
  14   5   3    3.12    0.88
  16 -14  -3    0.82    0.85
  -2  16  -3   -0.31    0.37
  -2  16  -3   -0.11    0.85
   2 -16   3    0.31    0.69
   2 -16   3   -0.36    0.55
 -16  14   3   -0.02    0.64
  13 -14  -3    7.57    1.65
   1  13  -3    8.33    1.78
  13 -14  -3    8.80    1.02
   1  13  -3    7.11    1.26
  -1 -13   3    7.47    1.55
 -13  14   3    8.41    1.62
  -1 -13   3    7.79    1.38
  10 -14  -3   27.15    1.97
   4  10  -3   33.06    2.23
   4  10  -3   29.32    1.91
  10 -14  -3   31.02    2.48
  -4 -10   3   29.12    2.08
 -10  14   3   31.95    2.45
 -10  14   3   27.51    1.45
  -4 -10   3   30.64    1.84
   7 -14  -3   15.18    1.96
   7   7  -3   14.77    1.35
   7 -14  -3   16.11    1.48
   7   7  -3   12.83    1.37
  -7  14   3   14.85    1.90
  -7  14   3   13.98    1.35
  -7  -7   3   14.33    1.36
 -14  10  -3   12.82    1.35
  10   4  -3   13.30    1.15
   4 -14  -3   12.54    1.40
   4 -14  -3   15.24    1.92
  14 -10   3   12.65    1.43
  -4  14   3   13.46    2.08
  -4  14   3   12.86    1.41
   1 -14  -3   12.71    1.44
 -14  13  -3   10.46    1.49
   1 -14  -3    9.92    1.79
  14 -13   3   11.73    1.81
  -1  14   3   13.29    1.73
  -1  14   3   11.14    1.38
  -2 -14  -3   17.11    1.65
  -2 -14  -3   15.06    1.85
 -14  16  -3   13.66    1.89
  14 -16   3   17.53    2.10
  14 -16   3   18.54    1.44
   2  14   3   18.15    2.03
  -5 -14  -3    0.55    0.64
 -14  19  -3    0.13    0.99
  14 -19   3    0.14    0.89
   5  14   3    0.94    0.90
   5  14   3   -1.09    0.64
  14 -19   3   -0.16    0.55
 -14  22  -3    4.26    1.61
 -14  22  -3    1.73    0.62
  -8 -14  -3    2.63    1.24
  14 -22   3    1.45    0.90
  14 -22   3    1.27    1.22
   8  14   3    2.04    1.14
   8  14   3    2.94    1.18
 -14  25  -3   -0.05    0.47
 -14  25  -3   -0.67    1.21
 -11 -14  -3   -0.16    0.87
  14 -25   3   -0.25    1.04
  11  14   3    1.04    1.08
  11  14   3    0.42    1.01
  14 -25   3    0.72    1.05
 -14  28  -3    2.52    1.74
 -14  28  -3    2.19    0.76
  14 -28   3    3.29    1.48
  14  14   3    4.10    1.46
 -12  27  -3    0.31    0.73
 -12  27  -3    0.79    1.52
  12 -27   3    0.77    1.03
  15  12   3   -0.32    0.76
  24 -15  -3    5.13    1.12
  15   9   3   10.68    1.77
   9 -24   3    8.68    2.19
   9 -24   3    6.68    1.65
  -6  21  -3    6.91    2.13
  21 -15  -3    4.80    1.18
  15   6   3    7.06    1.34
   6 -21   3    5.89    1.48
  -3  18  -3   11.55    2.16
  -3  18  -3    8.41    2.02
  18 -15  -3    9.05    1.63
  15   3   3    8.06    1.16
   3 -18   3    8.37    1.55
   3 -18   3   11.31    2.49
  15 -15  -3    0.35    0.74
   0  15  -3    0.10    0.79
  15 -15  -3    0.32    0.46
   0  15  -3   -0.01    0.30
 -15  15   3   -0.45    0.52
   0 -15   3    0.50    0.60
   0 -15   3   -0.16    0.68
  12 -15  -3   43.25    2.97
  12 -15  -3   40.85    2.69
   3  12  -3   40.23    2.65
   3  12  -3   40.51    2.35
 -12  15   3   44.61    2.88
  -3 -12   3   45.02    2.33
  -3 -12   3   41.51    2.61
   9 -15  -3   37.42    2.10
   6   9  -3   36.96    2.29
   6   9  -3   36.20    2.12
   9 -15  -3   40.85    2.97
  -9  15   3   32.73    1.80
  -9  15   3   34.27    2.67
  -6  -9   3   39.58    2.22
   9   6  -3   61.35    2.43
   6 -15  -3   62.17    3.51
   6 -15  -3   61.93    2.73
 -15   9  -3   63.88    2.40
  -6  15   3   58.69    3.34
  -6  15   3   65.92    2.70
  15  -9   3   62.55    2.43
   3 -15  -3   19.55    1.74
 -15  12  -3   18.78    1.77
  12   3  -3   18.49    1.26
   3 -15  -3   17.76    2.09
  -3  15   3   22.74    2.26
  -3  15   3   19.31    1.74
  15 -12   3   20.82    1.85
   0 -15  -3    0.37    0.63
   0 -15  -3    0.51    0.62
 -15  15  -3    0.36    0.78
  15 -15   3   -0.04    0.83
   0  15   3    1.18    0.96
   0  15   3    0.18    0.34
  15 -15   3    0.43    0.46
  -3 -15  -3    8.06    1.42
 -15  18  -3   10.69    2.07
  15 -18   3   11.88    2.13
  15 -18   3    9.22    1.45
   3  15   3    7.65    1.89
   3  15   3   11.54    2.05
  -6 -15  -3   -0.48    0.82
 -15  21  -3    1.87    1.19
 -15  21  -3    1.01    0.53
  15 -21   3    1.11    1.06
  15 -21   3    1.04    0.86
   6  15   3    0.15    0.90
   6  15   3    1.46    0.88
  -9 -15  -3    2.49    1.32
 -15  24  -3    1.43    1.38
 -15  24  -3    0.74    0.55
  15 -24   3    2.26    1.17
  15 -24   3    1.18    1.16
   9  15   3    3.86    1.33
   9  15   3    2.25    1.12
 -15  27  -3    1.35    0.70
 -12 -15  -3    2.10    1.07
 -15  27  -3    1.07    1.53
  12  15   3    1.79    1.31
  15 -27   3   -1.11    0.91
  15 -27   3    0.24    1.01
 -15  30  -3    8.85    2.71
  15 -30   3    6.26    1.92
  15 -30   3    8.43    2.02
  15  15   3   10.04    2.06
 -13  29  -3   -1.65    1.35
 -13  29  -3   -0.25    0.60
  16  13   3    0.28    1.05
  13 -29   3   -1.02    0.96
 -10  26  -3    0.14    0.52
 -10  26  -3    2.86    1.83
  10 -26   3    1.53    1.23
  16  10   3    3.23    1.23
  -7  23  -3    6.36    2.08
  23 -16  -3    2.64    0.96
  -7  23  -3    2.90    0.83
  16   7   3    6.92    1.37
   7 -23   3    3.37    1.21
   7 -23   3    5.88    1.57
  -4  20  -3   20.36    3.22
  20 -16  -3   16.74    2.01
  16   4   3   21.10    1.61
   4 -20   3   17.44    2.05
  -1  17  -3    0.83    1.07
  -1  17  -3    0.18    0.40
  17 -16  -3    0.91    0.92
 -17  16   3    1.01    0.86
   1 -17   3    0.87    0.77
   1 -17   3    0.34    0.82
  14 -16  -3    0.08    0.87
  14 -16  -3    0.48    0.54
   2  14  -3    0.14    0.79
   2  14  -3   -0.84    0.40
  -2 -14   3   -0.71    0.56
  -2 -14   3    0.24    0.59
 -14  16   3    0.72    0.84
  11 -16  -3   14.91    2.01
   5  11  -3   15.24    1.61
  11 -16  -3   14.70    1.44
   5  11  -3   13.97    1.74
 -11  16   3   13.30    1.21
  -5 -11   3   13.16    1.66
 -11  16   3   13.43    1.94
  -5 -11   3   15.45    1.46
   8 -16  -3   14.91    1.55
   8 -16  -3   15.79    2.00
   8   8  -3   13.73    1.47
   8   8  -3   15.07    1.53
  -8  16   3   15.21    1.49
  -8  16   3   16.65    2.17
  -8  -8   3   11.08    1.33
 -16  11  -3    2.30    0.93
  11   5  -3    3.57    0.88
   5 -16  -3    3.06    1.25
   5 -16  -3    3.82    1.08
  -5  16   3    2.22    0.87
  -5  16   3    2.88    1.35
  16 -11   3    3.31    1.00
   2 -16  -3   18.45    2.11
 -16  14  -3   15.53    1.77
   2 -16  -3   15.11    1.63
  16 -14   3   16.46    1.86
  -2  16   3   18.44    2.15
  -1 -16  -3    8.42    1.55
 -16  17  -3   10.97    2.00
  -1 -16  -3    8.08    1.48
   1  16   3   10.91    2.13
  16 -17   3    7.24    1.60
  16 -17   3    9.13    1.15
 -16  20  -3    3.36    1.49
  -4 -16  -3    2.24    0.90
  16 -20   3    1.90    0.86
   4  16   3    0.80    1.02
  16 -20   3    2.63    1.17
   4  16   3    1.40    1.01
  -7 -16  -3    3.33    1.33
 -16  23  -3    2.72    1.48
   7  16   3    3.50    1.36
   7  16   3    1.52    1.22
  16 -23   3    1.96    1.12
  16 -23   3    2.11    1.36
 -10 -16  -3    0.94    1.11
 -16  26  -3    3.16    1.67
  10  16   3    3.30    1.43
  16 -26   3    1.32    1.12
  10  16   3    3.82    1.42
 -16  29  -3    2.13    1.60
 -13 -16  -3    1.07    1.13
 -16  29  -3   -0.09    0.44
  13  16   3    1.16    1.15
  16 -29   3    0.49    1.08
  16 -29   3    0.62    1.19
 -16  32  -3    6.32    2.64
 -16  32  -3    3.01    0.94
  16  16   3    7.84    1.86
  16 -32   3    5.16    1.90
 -14  31  -3    0.83    1.61
  17  14   3   -1.62    0.93
  14 -31   3   -0.83    0.93
  14 -31   3    0.37    1.41
 -11  28  -3    1.07    0.76
 -11  28  -3    1.90    2.00
  17  11   3    2.97    1.30
  11 -28   3    1.66    1.33
  -8  25  -3    1.15    0.60
  25 -17  -3   -0.16    0.53
  -8  25  -3    3.03    1.87
   8 -25   3    2.01    1.49
  17   8   3    2.31    1.04
   8 -25   3    1.81    1.11
  22 -17  -3    2.79    1.13
  -5  22  -3    3.32    0.97
  -5  22  -3    3.17    1.66
   5 -22   3    3.21    1.27
  17   5   3    3.78    1.10
   5 -22   3    4.72    1.79
  -2  19  -3    5.63    1.78
  19 -17  -3    5.44    1.39
   2 -19   3   10.46    2.10
   2 -19   3    5.52    1.43
   1  16  -3    1.09    1.02
   1  16  -3   -0.32    0.45
  16 -17  -3    1.56    1.05
  16 -17  -3    1.38    0.69
 -16  17   3    1.41    1.03
  -1 -16   3    0.25    0.67
  -1 -16   3    1.09    0.86
  13 -17  -3   12.44    2.15
   4  13  -3   14.61    1.65
   4  13  -3   13.70    2.15
  13 -17  -3   12.17    1.34
 -13  17   3   11.19    2.06
  -4 -13   3   13.74    1.51
  -4 -13   3   12.48    1.98
   7  10  -3   11.75    1.63
   7  10  -3   11.51    1.51
  10 -17  -3   13.21    1.53
  10 -17  -3   14.92    2.16
 -10  17   3   12.25    2.07
  -7 -10   3   12.55    1.55
 -10  17   3   14.08    1.41
   7 -17  -3    4.56    1.11
  10   7  -3    6.38    1.20
 -17  10  -3    4.28    0.98
  10   7  -3    5.73    1.11
  -7  17   3    3.71    1.43
 -10  -7   3    7.56    1.21
  17 -10   3    6.68    1.25
  -7  17   3    5.60    1.20
 -17  13  -3    3.39    1.39
   4 -17  -3    4.63    1.16
  13   4  -3    4.03    0.91
   4 -17  -3    2.82    1.21
  -4  17   3    3.97    1.45
  -4  17   3    4.40    1.15
  17 -13   3    3.50    1.10
 -17  16  -3    9.05    1.67
   1 -17  -3    8.48    1.62
   1 -17  -3    7.43    1.46
  -1  17   3    8.43    1.90
  17 -16   3    7.59    1.64
 -17  19  -3    1.94    1.20
  -2 -17  -3    0.71    0.78
  -2 -17  -3    0.91    0.88
  17 -19   3    1.62    0.82
  17 -19   3    0.69    0.96
   2  17   3   -0.08    0.53
   2  17   3    1.58    1.20
  -5 -17  -3    4.21    1.50
 -17  22  -3    5.42    1.81
  17 -22   3    6.65    1.48
  17 -22   3    2.54    1.19
   5  17   3    5.55    1.45
   5  17   3    4.40    1.60
 -17  25  -3    0.56    1.33
  -8 -17  -3    1.88    1.62
 -17  25  -3    0.97    0.55
   8  17   3    0.38    1.06
  17 -25   3    1.34    1.18
   8  17   3    0.06    0.85
  17 -25   3   -0.68    0.80
 -17  28  -3   -1.08    1.35
 -17  28  -3    1.58    0.67
 -11 -17  -3   -1.47    1.10
  11  17   3   -0.96    0.88
  17 -28   3    0.83    1.21
  17 -28   3    0.44    1.02
  11  17   3   -0.74    0.99
 -17  31  -3    1.27    1.54
 -17  31  -3    0.04    0.56
  17 -31   3    1.77    1.30
  14  17   3   -0.02    1.21
  17 -31   3    0.06    1.27
 -17  34  -3   -0.21    1.64
  17 -34   3    1.67    1.18
 -15  33  -3    0.79    2.17
 -15  33  -3   -0.47    0.76
  18  15   3    2.10    1.39
  15 -33   3    1.16    1.24
 -12  30  -3    3.55    1.93
  18  12   3    2.11    1.36
  12 -30   3    1.54    1.19
  12 -30   3    6.09    1.91
  -9  27  -3    2.19    1.01
  -9  27  -3    1.89    1.79
   9 -27   3    6.89    1.82
  18   9   3    2.71    1.17
  24 -18  -3    2.72    0.90
  -6  24  -3    3.26    0.97
  -6  24  -3    6.33    2.14
  18   6   3    6.04    1.35
   6 -24   3    6.60    1.68
   6 -24   3    3.68    1.79
  -3  21  -3   -0.23    1.06
  -3  21  -3    0.88    0.88
  21 -18  -3    1.05    0.85
   3 -21   3   -0.59    0.74
   3 -21   3   -0.60    0.77
  18 -18  -3    2.09    0.98
  18 -18  -3    1.91    0.72
   0  18  -3    2.18    1.30
 -18  18   3    2.00    1.08
   0 -18   3    1.70    1.01
   0 -18   3    2.54    1.46
  15 -18  -3    9.37    1.81
   3  15  -3    8.56    1.82
   3  15  -3    6.68    1.78
  15 -18  -3    9.09    1.37
  -3 -15   3    8.86    1.62
 -15  18   3    8.52    2.01
  -3 -15   3    8.97    1.76
   6  12  -3    1.69    1.03
  12 -18  -3    2.53    0.92
   6  12  -3    1.32    0.88
  12 -18  -3    2.03    1.17
  -6 -12   3    2.67    1.08
  -6 -12   3    1.10    0.74
 -12  18   3    2.47    0.76
 -12  18   3    1.56    1.19
   9   9  -3   21.76    1.85
   9 -18  -3   20.78    1.87
   9   9  -3   23.02    1.82
  -9  18   3   18.23    1.60
  -9  18   3   18.57    2.32
  -9  -9   3   20.34    1.70
 -18  12  -3    0.91    0.69
  12   6  -3    1.77    0.78
   6 -18  -3    3.42    1.10
  -6  18   3    1.92    1.25
  -6  18   3    3.00    0.93
  18 -12   3    2.56    1.00
 -18  15  -3    9.58    1.73
   3 -18  -3   10.14    1.65
   3 -18  -3   16.51    2.84
  -3  18   3    9.94    2.09
  -3  18   3   12.27    2.98
  18 -15   3   10.05    1.75
   0 -18  -3    1.43    1.13
   0 -18  -3    3.13    1.07
 -18  18  -3    5.00    1.46
  18 -18   3    2.82    0.81
  18 -18   3    0.92    0.98
   0  18   3    3.89    1.63
 -18  21  -3    3.80    1.59
  -3 -18  -3    2.59    0.88
  18 -21   3    4.19    1.12
   3  18   3    3.15    1.51
   3  18   3    2.66    1.30
  18 -21   3    3.88    1.28
 -18  24  -3   19.57    2.77
  -6 -18  -3   18.05    2.79
   6  18   3   18.60    2.86
  18 -24   3   18.40    2.01
   6  18   3   13.86    2.25
  -9 -18  -3    4.52    1.70
 -18  27  -3    7.61    2.46
   9  18   3    5.35    1.79
  18 -27   3    1.75    1.28
  18 -27   3    4.94    1.53
   9  18   3    5.45    1.62
 -12 -18  -3    2.18    1.37
 -18  30  -3    1.56    0.67
 -18  30  -3    3.83    2.13
  18 -30   3    0.35    1.48
  12  18   3    1.72    1.23
  18 -30   3    2.43    1.44
 -18  33  -3    0.88    0.64
 -18  33  -3    2.07    1.77
  15  18   3    2.45    1.58
  18 -33   3    0.78    1.36
 -18  36  -3    1.06    0.79
  18 -36   3   -2.11    1.10
 -16  35  -3    0.74    0.78
 -16  35  -3   -4.24    1.66
  16 -35   3   -1.15    1.11
 -13  32  -3   -1.07    0.66
 -13  32  -3    1.34    1.75
  19  13   3    0.19    1.26
  13 -32   3   -0.40    1.12
 -10  29  -3    1.81    1.62
  29 -19  -3    1.65    0.95
  10 -29   3   -0.83    1.21
  19  10   3   -0.23    1.09
  10 -29   3    0.93    1.04
  -7  26  -3    2.08    1.67
  -7  26  -3    0.72    0.62
  26 -19  -3   -0.65    0.59
  19   7   3    0.49    0.86
   7 -26   3    0.34    0.89
   7 -26   3    0.45    1.62
  23 -19  -3    0.47    0.77
  -4  23  -3    0.83    1.33
  -4  23  -3    1.37    0.85
  19   4   3    2.58    0.92
   4 -23   3    0.85    1.19
   4 -23   3    2.05    1.09
  -1  20  -3   13.51    2.64
  -1  20  -3   21.04    2.22
  20 -19  -3    9.25    1.67
  20 -19  -3   13.63    1.45
   1 -20   3   14.02    1.91
   2  17  -3   10.14    2.01
  17 -19  -3    9.04    1.36
  17 -19  -3    4.95    1.68
  -2 -17   3    6.56    1.45
  -2 -17   3    9.96    2.05
 -17  19   3    4.80    1.57
  14 -19  -3    3.77    1.07
  14 -19  -3    2.05    1.36
   5  14  -3    1.28    1.05
   5  14  -3    3.26    1.75
  -5 -14   3    3.36    1.08
  -5 -14   3    3.12    1.23
 -14  19   3    3.59    1.40
   8  11  -3    3.71    1.20
  11 -19  -3    4.08    1.15
   8  11  -3    3.26    1.15
 -11  19   3    3.63    1.40
 -11  19   3    2.75    0.83
  -8 -11   3    5.68    1.43
  11   8  -3    0.52    0.63
   8 -19  -3    0.83    0.78
   8 -19  -3    0.17    0.65
 -11  -8   3    1.30    0.69
  -8  19   3    0.88    1.04
  -8  19   3    0.93    0.67
   5 -19  -3    0.26    0.80
   5 -19  -3    0.39    0.67
  14   5  -3   -0.02    0.50
 -19  14  -3   -0.27    0.63
  -5  19   3   -1.56    0.73
  19 -14   3    0.08    0.61
 -19  17  -3    2.63    1.12
   2 -19  -3    1.00    0.80
   2 -19  -3    2.33    1.10
  17   2  -3    1.02    0.61
  -2  19   3    0.96    1.15
  19 -17   3    0.62    0.85
 -19  20  -3    9.47    2.02
  -1 -19  -3    3.24    0.84
  -1 -19  -3    7.24    1.57
  19 -20   3    4.64    1.29
   1  19   3    7.00    1.90
  19 -20   3    5.22    1.22
 -19  23  -3   51.35    4.00
  19 -23   3   51.17    2.92
   4  19   3   57.32    3.59
   4  19   3   49.13    3.70
  -7 -19  -3    2.42    1.21
 -19  26  -3    0.84    1.44
  19 -26   3    1.01    0.99
  19 -26   3    0.81    0.94
   7  19   3   -1.55    0.86
   7  19   3   -0.09    1.16
 -19  29  -3    2.05    1.79
 -10 -19  -3   -0.48    1.21
  19 -29   3    0.32    1.25
  10  19   3   -0.53    1.16
  19 -29   3    2.28    1.28
 -19  32  -3   -2.27    1.19
 -13 -19  -3    0.24    1.27
 -19  32  -3   -0.34    0.40
  19 -32   3   -1.43    1.20
  13  19   3    0.94    1.35
 -19  35  -3   -1.99    1.59
  19 -35   3   -0.07    1.11
 -14  34  -3    0.67    0.83
 -14  34  -3    2.89    1.95
  20  14   3   -2.28    1.21
  14 -34   3    0.70    1.21
 -11  31  -3   -0.50    0.61
 -11  31  -3    0.41    1.79
  11 -31   3    0.77    1.51
  20  11   3    1.17    1.06
  11 -31   3    0.75    1.20
  -8  28  -3   -1.57    1.28
  28 -20  -3    1.61    1.08
   8 -28   3    0.14    1.84
  20   8   3    1.27    0.94
   8 -28   3   -1.16    0.88
  -5  25  -3    0.39    0.62
  25 -20  -3    2.31    1.09
  -5  25  -3    5.65    2.15
   5 -25   3    6.16    1.74
  20   5   3    2.10    0.98
   5 -25   3    2.20    1.67
  -2  22  -3    3.71    1.12
  -2  22  -3    5.56    1.98
  22 -20  -3    2.55    0.88
   2 -22   3    4.00    2.30
   2 -22   3    4.04    1.80
  19 -20  -3    9.20    1.70
   1  19  -3   14.10    2.64
  19 -20  -3   12.05    1.46
  -1 -19   3    7.26    1.91
  -1 -19   3   15.44    1.94
 -19  20   3   16.26    2.27
   4  16  -3   17.90    2.26
  16 -20  -3   18.74    2.48
   4  16  -3   17.01    2.02
  16 -20  -3   20.42    1.80
  -4 -16   3   18.47    1.92
  -4 -16   3   19.04    2.18
 -16  20   3   16.88    2.71
   7  13  -3    2.96    1.28
  13 -20  -3    2.69    1.39
   7  13  -3    3.95    1.62
  13 -20  -3    2.36    0.92
 -13  20   3    1.08    1.18
  -7 -13   3    3.52    1.27
 -13  20   3    2.19    0.74
  10  10  -3    3.60    1.11
  10  10  -3    4.56    1.66
  10 -20  -3    3.17    1.14
 -10  20   3    3.72    0.97
 -10 -10   3    5.73    1.26
 -10  20   3    3.80    1.50
   7 -20  -3   13.95    2.11
  13   7  -3   14.30    1.53
  -7  20   3   12.68    2.47
  20 -13   3   13.68    1.57
  16   4  -3    0.84    0.68
 -20  16  -3    1.60    1.07
   4 -20  -3    0.36    0.71
   4 -20  -3    0.71    0.87
  -4  20   3   -0.15    0.50
  -4  20   3    0.48    1.21
  20 -16   3    2.13    0.92
 -20  19  -3    6.29    1.69
   1 -20  -3    8.94    1.82
  20 -19   3    9.61    1.37
  20 -19   3    4.23    1.18
  -1  20   3    6.54    1.51
  -1  20   3    7.48    1.95
 -20  22  -3    1.31    1.34
  -2 -20  -3   -0.02    0.41
   2  20   3   -0.34    1.16
   2  20   3    0.49    0.88
  20 -22   3   -0.06    0.83
  20 -22   3    0.32    0.87
 -20  25  -3   34.87    3.59
  20 -25   3   37.35    2.70
   5  20   3   41.34    3.30
   5  20   3   42.70    3.53
 -20  28  -3    9.06    2.61
   8  20   3    6.91    1.90
   8  20   3   11.97    2.44
  20 -28   3    8.45    1.91
  20 -28   3    6.25    1.76
 -20  31  -3    0.79    1.62
 -11 -20  -3   -0.94    1.07
  11  20   3    0.97    1.19
  20 -31   3    0.50    0.94
  20 -31   3    0.27    1.05
 -20  34  -3    0.33    1.57
  20 -34   3    0.48    1.37
 -15  36  -3    0.03    1.86
  15 -36   3    1.20    1.43
 -12  33  -3    2.10    2.01
 -12  33  -3    0.48    0.69
  21  12   3   -1.84    1.24
  12 -33   3   -0.05    1.11
  30 -21  -3    1.16    0.84
  -9  30  -3    0.97    0.78
  21   9   3   -0.67    0.85
   9 -30   3   -2.13    1.03
   9 -30   3    2.20    1.20
  27 -21  -3    0.62    0.77
  -6  27  -3   -0.48    1.34
   6 -27   3    0.38    0.95
  21   6   3    1.54    0.91
  -3  24  -3    2.47    1.60
   3 -24   3    3.79    1.46
  21   3   3    5.01    1.15
   3 -24   3    4.85    1.84
  21 -21  -3    1.08    0.96
  21 -21  -3    1.68    0.94
   0  21  -3    2.50    1.69
   0  21  -3    1.75    1.06
   0 -21   3    1.35    1.12
   0 -21   3    3.74    1.25
   3  18  -3   -1.29    0.69
   3  18  -3    2.18    1.35
  18 -21  -3    0.13    0.62
  18 -21  -3    1.72    1.25
  -3 -18   3    0.01    0.74
  -3 -18   3   -0.16    0.85
 -18  21   3    1.69    1.27
  15 -21  -3    4.42    1.20
   6  15  -3    6.85    1.52
  15 -21  -3    5.19    1.69
   6  15  -3    6.03    1.60
 -15  21   3    3.36    1.63
  -6 -15   3    6.28    1.33
  -6 -15   3    7.90    1.82
  12 -21  -3    0.43    1.07
  12 -21  -3    1.08    0.88
   9  12  -3    0.88    0.94
   9  12  -3   -0.54    0.77
  -9 -12   3    0.19    0.79
 -12  21   3    1.65    1.40
 -12  21   3    0.81    0.57
  12   9  -3    5.43    1.27
   9 -21  -3    3.00    1.20
  -9  21   3    4.49    1.66
  -9  21   3    2.99    0.93
   6 -21  -3    0.29    0.81
  15   6  -3    0.00    0.65
   6 -21  -3   -0.44    0.52
  -6  21   3   -0.03    0.48
  21 -15   3    0.56    0.82
  -6  21   3    1.58    1.23
 -21  18  -3    3.43    1.42
   3 -21  -3    1.80    1.07
  21 -18   3    2.48    1.08
  -3  21   3    5.43    1.82
  -3  21   3    3.10    1.13
 -21  21  -3    0.24    1.07
   0 -21  -3    1.43    1.02
   0 -21  -3    0.83    0.98
   0  21   3    0.69    0.91
   0  21   3   -0.44    1.12
  21 -21   3    0.04    0.87
  21 -21   3    1.21    0.84
  -3 -21  -3    7.18    1.97
 -21  24  -3    8.65    2.30
  21 -24   3    9.25    1.74
   3  21   3    9.97    2.42
  -6 -21  -3    0.62    1.40
 -21  27  -3    1.65    1.58
   6  21   3    2.31    1.63
  21 -27   3   -0.55    1.00
   6  21   3    1.13    1.23
 -21  30  -3    1.56    1.57
  21 -30   3    1.80    1.20
   9  21   3    0.37    1.16
   9  21   3   -1.68    1.06
  21 -30   3   -0.11    1.07
 -21  33  -3    2.24    1.71
 -12 -21  -3   -0.27    1.38
  21 -33   3   -0.90    1.13
 -21  36  -3    1.19    1.88
 -13  35  -3    1.34    1.85
  13 -35   3   -1.42    1.13
  22  13   3    0.61    1.40
 -10  32  -3   -0.98    0.75
 -10  32  -3   -1.78    1.45
  32 -22  -3    0.72    0.92
  10 -32   3    0.56    1.12
  22  10   3   -1.32    1.12
  -7  29  -3    1.31    1.58
  29 -22  -3    0.12    0.80
  -7  29  -3    0.00    0.63
   7 -29   3   -0.02    1.66
  22   7   3   -0.77    0.76
   7 -29   3    1.40    1.17
  26 -22  -3    3.09    1.08
  -4  26  -3    3.47    2.05
   4 -26   3    2.57    1.33
  22   4   3    3.87    1.31
  -1  23  -3   -0.15    1.58
  23 -22  -3   -0.24    0.69
  23 -22  -3   -0.18    0.68
   1 -23   3    1.26    1.21
   1 -23   3   -0.09    0.95
   2  20  -3    5.02    1.45
  20 -22  -3    4.53    1.22
  20 -22  -3    1.87    1.01
   2  20  -3    6.54    2.01
 -20  22   3    4.25    1.74
  -2 -20   3    5.13    1.42
   5  17  -3    3.33    1.30
  17 -22  -3    3.31    1.34
   5  17  -3    4.50    1.71
  17 -22  -3    5.47    1.36
  -5 -17   3    3.17    1.13
 -17  22   3    4.14    1.62
  -5 -17   3    3.82    2.44
  14 -22  -3    0.96    0.83
  14 -22  -3    0.93    1.13
   8  14  -3    1.89    1.16
   8  14  -3    1.27    1.00
  -8 -14   3    0.82    1.06
 -14  22   3    1.83    1.27
 -14  22   3    1.48    0.71
  11  11  -3   18.26    1.92
  11 -22  -3   18.19    2.03
  11  11  -3   17.78    2.08
 -11 -11   3   21.55    1.78
 -11  22   3   17.04    1.64
 -11  22   3   18.44    3.02
  14   8  -3    1.32    0.84
   8 -22  -3    1.51    1.01
   8 -22  -3    0.91    1.05
  -8  22   3    2.17    1.51
  22 -14   3    1.09    0.80
   5 -22  -3    4.30    1.38
 -22  17  -3    5.20    1.47
  17   5  -3    6.21    1.25
   5 -22  -3    2.17    1.02
  -5  22   3    3.27    1.00
  22 -17   3    2.72    0.98
  -5  22   3    4.20    1.84
   2 -22  -3    0.20    1.74
 -22  20  -3    0.50    1.04
   2 -22  -3    0.06    0.68
  -2  22   3   -0.51    0.70
  -2  22   3   -0.35    1.12
  22 -20   3   -0.10    0.83
 -22  23  -3    5.94    1.96
  22 -23   3    7.04    1.47
   1  22   3    7.85    2.32
 -22  26  -3    5.97    1.84
  -4 -22  -3    5.13    1.88
   4  22   3    3.66    1.33
  22 -26   3    2.53    1.25
  22 -26   3    1.84    1.20
   4  22   3    4.17    2.13
  -7 -22  -3   -1.87    1.36
 -22  29  -3   -2.19    1.16
  22 -29   3   -0.32    0.86
   7  22   3   -0.74    1.18
  22 -29   3   -2.35    1.01
   7  22   3    0.22    1.08
 -22  32  -3    4.97    2.08
 -10 -22  -3    3.89    1.71
  22 -32   3    2.37    1.29
 -22  35  -3   -1.41    1.57
 -13 -22  -3   -3.29    1.42
  22 -35   3    2.98    1.38
 -11  34  -3   -0.45    1.90
  11 -34   3    2.52    1.30
  23  11   3    1.77    1.43
  31 -23  -3   -0.18    0.91
  -8  31  -3    0.40    0.77
  -8  31  -3    2.21    1.88
  23   8   3    4.35    1.33
   8 -31   3    1.02    1.33
  -5  28  -3   -1.38    0.61
  28 -23  -3    0.35    0.90
  -5  28  -3    1.52    1.56
   5 -28   3   -0.41    1.42
  23   5   3    0.34    0.92
   5 -28   3    0.10    1.02
  25 -23  -3    7.11    1.28
  -2  25  -3    6.38    2.29
   2 -25   3    9.18    2.49
   2 -25   3    5.53    1.61
  22 -23  -3    0.37    0.81
  22 -23  -3    0.08    0.79
   1  22  -3   -1.41    1.13
  -1 -22   3   -1.35    0.69
  -1 -22   3    1.44    1.18
   4  19  -3    0.65    1.17
   4  19  -3    0.44    0.91
  19 -23  -3    1.91    1.19
  19 -23  -3    1.48    1.00
  -4 -19   3    0.86    0.90
  -4 -19   3   -0.55    0.72
 -19  23   3    2.78    1.46
  16 -23  -3    6.26    1.49
  16 -23  -3    2.22    1.39
   7  16  -3    3.55    1.38
   7  16  -3    5.25    1.70
  -7 -16   3    7.80    1.84
 -16  23   3    7.82    2.09
  10  13  -3   37.35    2.74
  10  13  -3   35.30    2.67
  13 -23  -3   31.39    2.53
  13 -23  -3   35.00    3.45
 -13  23   3   30.14    3.30
 -10 -13   3   32.63    2.40
  10 -23  -3    1.06    1.00
  13  10  -3   -0.26    0.76
  10 -23  -3    0.88    0.99
 -10  23   3   -0.34    0.39
 -10  23   3    2.25    1.45
   7 -23  -3    1.41    1.03
   7 -23  -3    3.06    1.32
  16   7  -3    3.48    1.03
  -7  23   3    2.21    1.57
  -7  23   3    1.14    0.65
  23 -16   3    2.74    0.99
  19   4  -3   46.62    2.51
   4 -23  -3   56.07    3.55
 -23  19  -3   50.26    3.36
  -4  23   3   46.56    4.06
   1 -23  -3    6.75    1.67
 -23  22  -3    6.31    1.81
  23 -22   3    7.59    1.43
  23 -22   3    3.72    1.05
 -23  25  -3   10.70    2.49
  -2 -23  -3   10.36    2.50
   2  23   3    8.42    2.28
  23 -25   3   11.06    1.93
 -23  28  -3    0.78    1.32
  -5 -23  -3    0.96    1.27
  23 -28   3    0.83    0.97
  23 -28   3    0.17    0.92
   5  23   3    0.61    0.99
   5  23   3    0.23    1.32
  -8 -23  -3    5.81    2.04
 -23  31  -3    3.34    2.13
  23 -31   3    4.11    1.56
  23 -31   3    3.12    1.37
 -11 -23  -3    4.84    2.15
 -23  34  -3    4.69    2.20
  23 -34   3    3.09    1.59
  -9  33  -3   -0.26    1.92
  33 -24  -3   -0.49    0.91
   9 -33   3    1.89    1.50
  24   9   3    0.55    1.22
  -6  30  -3    1.58    1.97
  30 -24  -3    2.19    1.02
  -6  30  -3    2.44    1.05
   6 -30   3    3.84    1.53
  24   6   3    4.24    1.43
   6 -30   3    2.79    1.79
  -3  27  -3   -0.50    1.25
  27 -24  -3   -0.57    0.83
  -3  27  -3    0.79    0.83
  24   3   3    3.53    1.62
   3 -27   3   -1.85    2.07
   3 -27   3    1.38    1.05
  24 -24  -3    2.07    1.01
  24 -24  -3    0.09    0.76
   0  24  -3    1.45    1.46
   0 -24   3    1.54    1.19
   0 -24   3   -1.02    1.01
   3  21  -3    4.81    1.81
  21 -24  -3    2.96    1.14
  21 -24  -3    2.98    1.25
  -3 -21   3    5.61    1.58
  -3 -21   3    6.90    1.86
 -21  24   3    7.51    2.01
   6  18  -3    6.22    1.85
   6  18  -3    3.46    1.41
  18 -24  -3    6.27    1.44
  -6 -18   3    6.24    1.76
 -18  24   3    7.98    2.14
  15 -24  -3    8.59    1.87
  15 -24  -3   10.69    1.89
   9  15  -3   10.01    1.97
   9  15  -3   13.07    2.17
  -9 -15   3   13.70    2.18
 -15  24   3    9.72    2.50
  12 -24  -3    6.92    1.65
  12  12  -3   10.27    1.91
  12  12  -3    6.82    1.67
  12 -24  -3    4.71    1.65
 -12 -12   3    8.63    1.64
 -12  24   3    6.39    2.28
  15   9  -3    3.11    1.11
   9 -24  -3    2.10    1.29
   9 -24  -3    0.62    1.24
   6 -24  -3   19.13    2.28
  18   6  -3   16.20    1.75
  -6  24   3   15.32    1.94
  -6  24   3   16.69    3.30
  21   3  -3    9.36    1.52
 -24  21  -3    9.35    2.02
   3 -24  -3   10.32    2.09
   3 -24  -3    4.33    1.26
  -3  24   3    5.87    1.30
  -3  24   3    7.31    2.48
  24 -21   3    6.38    1.47
   0 -24  -3    0.53    1.18
 -24  24  -3   -0.55    1.06
  24 -24   3    1.64    0.88
  24 -24   3   -0.80    0.94
 -24  27  -3   -1.09    1.08
  -3 -24  -3    0.19    1.40
  24 -27   3    0.98    0.92
  24 -27   3   -0.46    0.98
   3  24   3    2.77    1.69
   3  24   3    0.81    0.79
 -24  30  -3    1.53    1.52
   6  24   3    0.61    1.41
  24 -30   3    1.63    1.22
  24 -30   3    0.85    1.11
 -24  33  -3   -1.89    1.56
  24 -33   3    0.04    1.23
 -10  35  -3    0.01    2.04
  35 -25  -3    0.98    1.01
  10 -35   3   -2.75    1.16
  25  10   3   -0.67    1.37
  32 -25  -3   -0.36    0.86
  -7  32  -3    5.45    2.28
  25   7   3    1.18    1.22
   7 -32   3    0.68    1.17
  -4  29  -3   -0.32    1.42
  29 -25  -3   -0.16    0.78
  -4  29  -3    0.90    0.79
   4 -29   3   -0.61    1.46
  25   4   3   -1.18    0.94
   4 -29   3    0.23    1.01
  -1  26  -3    1.12    0.78
  26 -25  -3    2.27    1.02
  26 -25  -3    1.76    1.04
  -1  26  -3    4.52    1.99
   1 -26   3    2.12    1.26
  23 -25  -3    5.73    1.45
   2  23  -3    8.02    2.34
  23 -25  -3    2.34    1.21
  -2 -23   3    5.02    1.48
  -2 -23   3    5.79    2.09
   5  20  -3    4.52    1.45
  20 -25  -3    3.66    1.33
   5  20  -3    3.97    1.72
  20 -25  -3    1.56    1.09
  -5 -20   3    1.58    1.05
 -20  25   3    5.03    1.96
  17 -25  -3    1.78    1.15
   8  17  -3    5.94    1.72
   8  17  -3    1.66    1.24
  17 -25  -3    4.22    1.35
  -8 -17   3    4.71    1.52
 -17  25   3    3.49    1.79
  11  14  -3    0.27    1.10
  11  14  -3    0.08    1.09
  14 -25  -3    1.95    1.08
  14 -25  -3   -0.16    0.88
 -11 -14   3    3.12    1.16
 -14  25   3    0.77    0.55
 -14  25   3   -1.05    1.04
  14  11  -3    0.17    0.85
  11 -25  -3    0.15    1.09
 -11  25   3   -0.11    0.33
 -11  25   3    0.31    1.33
  17   8  -3    0.41    0.82
   8 -25  -3    0.01    0.87
   8 -25  -3    0.36    0.93
  -8  25   3    0.22    0.58
  25 -17   3    0.36    0.55
  -8  25   3    2.25    1.58
   5 -25  -3   38.05    3.12
  20   5  -3   32.11    2.31
  -5  25   3   29.57    3.68
   2 -25  -3    4.14    1.49
   2 -25  -3   10.02    2.06
  25 -23   3    7.61    1.33
  25 -23   3    5.99    1.51
  -2  25   3    9.72    2.54
 -25  26  -3    1.30    1.35
  25 -26   3    1.10    0.94
   1  25   3   -0.36    1.35
  25 -26   3   -0.15    0.93
 -25  29  -3    1.60    1.62
   4  25   3    1.49    1.51
  25 -29   3    0.74    1.06
  25 -29   3   -0.10    0.89
 -25  32  -3    0.95    1.57
  -7 -25  -3   -2.80    1.69
  25 -32   3   -1.08    1.07
 -10 -25  -3    4.30    2.26
 -25  35  -3   -1.23    1.74
  25 -35   3   -1.17    1.14
  34 -26  -3   -1.05    0.82
  -8  34  -3   -1.02    1.69
   8 -34   3   -1.49    1.37
  31 -26  -3    0.41    0.95
  -5  31  -3    1.55    1.80
  26   5   3    0.54    1.03
   5 -31   3   -0.65    1.09
  28 -26  -3   -0.04    0.91
  28 -26  -3   -0.21    0.87
  -2  28  -3   -0.17    0.83
  -2  28  -3    3.45    1.81
   2 -28   3   -0.58    0.97
   2 -28   3    1.24    1.49
   1  25  -3    5.42    2.12
  25 -26  -3    3.89    1.26
  -1 -25   3    3.44    1.44
   4  22  -3    2.74    2.91
  22 -26  -3    0.57    1.03
  22 -26  -3    1.33    1.10
   4  22  -3    0.70    0.93
  -4 -22   3    2.88    1.81
  19 -26  -3    0.43    0.93
   7  19  -3    0.43    1.28
  19 -26  -3    0.48    1.16
   7  19  -3    0.51    1.09
 -19  26   3   -0.90    1.05
  -7 -19   3    1.25    1.31
  10  16  -3    1.11    0.90
  16 -26  -3    0.69    1.17
  10  16  -3    4.59    1.63
 -10 -16   3    3.22    1.29
 -16  26   3    2.45    1.71
  13 -26  -3   19.41    2.40
  13  13  -3   22.78    2.24
  13  13  -3   19.31    2.33
 -13  26   3   18.16    3.41
 -13 -13   3   18.26    1.88
  16  10  -3    1.37    0.96
  10 -26  -3    1.74    1.24
 -10  26   3    1.12    0.68
 -10  26   3    2.26    1.79
   7 -26  -3    0.26    1.77
   7 -26  -3    1.28    1.13
  19   7  -3    0.48    0.87
  -7  26   3    0.93    0.69
  -7  26   3    0.09    1.36
  26 -19   3   -0.21    0.75
   4 -26  -3    4.85    1.66
  22   4  -3    3.81    1.16
  -4  26   3    4.36    2.04
  26 -22   3    1.46    1.23
  -1  26   3    0.72    0.87
  -1  26   3    1.27    1.43
  26 -25   3   -0.82    0.76
  26 -25   3    1.25    0.84
  -2 -26  -3    0.20    1.63
 -26  28  -3   -1.32    1.42
   2  26   3   -0.02    1.51
   2  26   3   -0.72    0.67
  26 -28   3    1.59    1.10
  26 -28   3    0.11    0.99
  -5 -26  -3    1.08    1.69
 -26  31  -3    3.50    1.70
   5  26   3    2.46    1.67
  26 -31   3   -0.97    1.10
  26 -31   3    0.30    1.04
  -8 -26  -3   -1.66    1.77
  26 -34   3    3.87    1.31
  -6  33  -3    1.48    2.20
  33 -27  -3    2.33    1.07
  27   6   3   -0.36    1.20
   6 -33   3    1.40    1.30
  -3  30  -3    0.69    1.70
  30 -27  -3    1.05    1.09
  27   3   3    0.00    1.00
   3 -30   3   -1.62    0.98
   0  27  -3    0.25    0.89
  27 -27  -3   -0.29    0.89
  27 -27  -3   -0.15    0.86
   0  27  -3   -0.77    1.26
   0 -27   3   -0.91    1.48
   0 -27   3   -1.30    0.99
   3  24  -3    0.81    0.83
  24 -27  -3   -0.65    0.80
   3  24  -3    0.61    1.33
  24 -27  -3    0.50    0.98
  -3 -24   3    0.56    1.34
  21 -27  -3    0.50    1.14
   6  21  -3    0.00    1.03
   6  21  -3   -1.98    1.10
 -21  27   3   -0.22    1.17
  -6 -21   3   -0.93    1.09
   9  18  -3    2.94    1.63
  18 -27  -3    4.31    1.50
  18 -27  -3    2.39    1.05
   9  18  -3    3.86    1.41
  -9 -18   3    4.77    1.76
 -18  27   3    4.10    1.88
  12  15  -3   -0.90    0.84
  15 -27  -3   -0.24    1.03
  12  15  -3    1.39    1.09
  15 -27  -3   -0.05    0.96
 -15  27   3    0.74    1.35
 -12 -15   3    1.76    1.01
 -15  27   3    1.06    0.73
  15  12  -3    2.19    1.20
  12 -27  -3    2.36    1.36
 -12  27   3    2.08    0.86
 -12  27   3   -0.67    1.50
  18   9  -3    4.19    1.37
   9 -27  -3    2.22    1.39
  27 -18   3    3.24    1.02
  -9  27   3    4.37    1.98
  -9  27   3    1.78    0.92
   6 -27  -3    1.46    1.24
  21   6  -3   -1.17    0.77
  27 -21   3    0.50    0.86
  -6  27   3    1.12    1.53
   3 -27  -3    0.30    2.07
   3 -27  -3    0.21    0.97
  -3  27   3   -0.43    0.76
  27 -24   3   -0.88    0.81
  -3  27   3    0.20    1.36
   0 -27  -3    4.11    1.70
   0  27   3    0.92    1.12
  27 -27   3    0.06    0.93
  27 -27   3    0.93    0.85
   0  27   3    1.23    1.40
  -3 -27  -3    1.14    1.82
   3  27   3   -0.48    1.71
  27 -30   3    0.30    1.14
  27 -30   3   -0.41    0.94
  27 -33   3   -0.45    1.11
  -4  32  -3    0.81    1.77
  28   4   3    1.03    1.15
   4 -32   3    0.76    1.38
  29 -28  -3    0.09    1.00
  29 -28  -3    1.39    1.34
  -1  29  -3   -2.26    1.59
   1 -29   3   -0.76    1.73
   1 -29   3   -1.76    0.75
  26 -28  -3   -1.55    1.04
   2  26  -3    2.37    1.87
  26 -28  -3   -0.65    1.32
   2  26  -3   -0.85    0.51
  -2 -26   3    2.12    2.68
  23 -28  -3    0.29    0.92
   5  23  -3   -0.69    1.42
  23 -28  -3   -0.03    1.21
   5  23  -3   -0.18    0.80
  -5 -23   3    3.41    1.58
   8  20  -3   -0.49    1.11
   8  20  -3    0.16    1.18
  20 -28  -3    1.26    1.42
 -20  28   3   -1.12    1.02
  -8 -20   3    0.89    1.07
  17 -28  -3    2.05    1.18
  11  17  -3    2.55    1.42
  17 -28  -3    0.50    0.98
  11  17  -3    0.45    1.19
 -11 -17   3    4.27    1.41
 -17  28   3    1.67    0.66
 -17  28   3    2.69    1.66
  14  14  -3    5.74    1.61
  14 -28  -3    3.36    1.46
  14  14  -3    4.63    1.58
 -14  28   3    3.35    1.98
 -14  28   3    2.66    0.86
  17  11  -3   -0.77    0.92
  11 -28  -3   -0.38    0.89
 -11  28   3    0.51    0.73
 -11  28   3    2.11    1.57
   8 -28  -3    3.96    1.80
  20   8  -3   10.24    1.76
   8 -28  -3    9.41    2.17
  -8  28   3    7.83    2.67
   5 -28  -3    0.04    1.62
   5 -28  -3    1.85    1.29
  23   5  -3    0.05    0.84
  28 -23   3   -0.11    0.75
  -5  28   3    0.78    1.61
  -5  28   3    0.57    0.86
   2 -28  -3    3.02    1.66
  28 -26   3   -0.12    0.92
  -2  28   3   -0.75    1.46
  -2  28   3    0.31    1.01
  28 -26   3    0.48    0.94
  -1 -28  -3    3.23    1.74
   1  28   3    0.61    1.50
  28 -29   3   -1.76    0.80
  -4 -28  -3    5.51    2.10
  28 -32   3    0.39    1.27
  -2  31  -3    0.31    1.84
  31 -29  -3    0.93    1.07
  28 -29  -3   -0.02    1.04
   1  28  -3    1.39    1.77
  -1 -28   3    2.85    1.75
  25 -29  -3   -0.90    0.91
  25 -29  -3   -1.38    0.83
   4  25  -3    0.48    0.93
   4  25  -3    0.60    1.52
  22 -29  -3   -0.09    0.91
   7  22  -3    0.13    1.35
   7  22  -3   -0.26    1.04
  -7 -22   3   -1.47    1.35
  19 -29  -3    3.32    1.43
  19 -29  -3   -0.05    0.93
  10  19  -3    4.13    1.71
 -19  29   3    0.65    1.59
 -10 -19   3   -0.45    0.97
  16 -29  -3   -0.55    0.96
  13  16  -3    0.45    1.20
  16 -29  -3    2.73    1.48
  13  16  -3   -0.24    1.09
 -13 -16   3    1.40    1.19
 -16  29   3   -0.40    0.44
 -16  29   3    0.54    1.38
  16  13  -3   -1.53    0.89
  13 -29  -3   -0.46    0.85
 -13  29   3    1.37    1.71
 -13  29   3    0.54    0.67
  10 -29  -3    0.79    1.25
  19  10  -3   -0.39    0.91
  10 -29  -3    0.19    0.99
 -10  29   3    0.17    1.52
   7 -29  -3    1.32    1.22
   7 -29  -3    1.30    0.99
  22   7  -3   -0.97    0.93
  -7  29   3    0.46    0.71
  29 -22   3    0.32    0.88
  -7  29   3    0.37    1.58
  25   4  -3    1.43    1.01
   4 -29  -3    3.42    1.44
   4 -29  -3    1.10    1.49
  -4  29   3    1.81    1.65
  -4  29   3    0.97    0.89
  29 -25   3   -1.13    0.71
   1 -29  -3   -2.91    1.63
  29 -28   3    0.09    0.88
  29 -31   3    1.26    1.21
  29 -31   3   -0.68    1.20
   2  29   3    3.04    1.97
  30 -30  -3    2.77    1.18
   0  30  -3    1.45    1.77
  30 -30  -3   -0.17    1.03
   3  27  -3   -1.22    1.68
  27 -30  -3   -0.64    1.03
  27 -30  -3    0.50    0.92
  -3 -27   3   -1.16    1.56
   6  24  -3    6.85    2.26
  24 -30  -3    5.71    1.73
  21 -30  -3    0.84    1.13
   9  21  -3    0.38    1.30
  21 -30  -3   -0.23    0.94
   9  21  -3    0.68    2.47
  -9 -21   3    1.26    1.54
 -21  30   3    0.28    1.47
  12  18  -3    1.73    1.42
  18 -30  -3    1.22    1.32
  12  18  -3    4.54    1.81
  18 -30  -3    4.17    1.64
 -12 -18   3    5.02    1.71
 -18  30   3    2.20    0.72
 -18  30   3    5.42    2.18
  15 -30  -3    4.85    1.57
  15  15  -3    9.02    1.89
  15 -30  -3   10.44    2.30
 -15  30   3    9.54    2.86
  18  12  -3    0.38    1.09
  12 -30  -3    0.95    1.15
  12 -30  -3    2.30    1.40
 -12  30   3    4.03    1.94
  21   9  -3   -1.92    0.93
   9 -30  -3    1.53    1.14
   9 -30  -3   -0.25    0.88
  -9  30   3    0.83    0.75
  -9  30   3   -1.09    1.46
   6 -30  -3    1.74    1.21
   6 -30  -3   -0.69    1.32
  24   6  -3    0.58    1.09
  -6  30   3    1.04    0.88
  -6  30   3    0.81    1.83
  30 -24   3    0.94    1.01
  -3  30   3    0.41    1.70
  30 -27   3   -1.26    0.94
  30 -27   3    1.78    1.05
   0  30   3    1.67    1.65
  30 -30   3    2.01    1.19
  30 -30   3   -0.35    1.05
  29 -31  -3    0.41    1.50
   2  29  -3   -1.24    1.63
  29 -31  -3   -0.38    1.21
  26 -31  -3   -0.34    1.33
   5  26  -3   -2.83    1.47
  -5 -26   3    2.28    1.89
   8  23  -3    1.94    1.70
  23 -31  -3    0.71    1.14
  23 -31  -3    3.38    1.48
  -8 -23   3    2.96    1.93
  11  20  -3    1.23    1.25
  11  20  -3   -0.83    1.39
  20 -31  -3   -0.49    0.92
  20 -31  -3    1.71    1.12
 -11 -20   3    2.57    1.24
 -20  31   3    0.10    1.49
  17 -31  -3    0.19    1.37
  14  17  -3    0.26    1.08
  17 -31  -3    0.80    1.19
 -17  31   3   -0.78    1.42
 -14 -17   3    0.80    1.18
 -17  31   3   -0.38    0.49
  14 -31  -3    0.30    1.19
  14 -31  -3    1.12    1.64
  17  14  -3    0.37    1.16
 -14  31   3   -2.00    1.33
 -14  31   3    0.69    0.94
  11 -31  -3    2.53    1.39
  20  11  -3    1.14    1.04
  11 -31  -3    2.00    2.32
 -11  31   3   -0.22    0.65
 -11  31   3    1.99    1.81
   8 -31  -3    3.09    1.38
  23   8  -3    6.34    1.59
  -8  31   3    1.93    0.99
  31 -23   3    1.37    1.03
  -8  31   3    0.75    1.73
  26   5  -3    2.02    1.24
  31 -26   3    0.34    0.97
  -5  31   3    1.02    1.53
  31 -29   3   -2.00    1.00
  -2  31   3   -3.41    1.48
  31 -29   3    1.14    1.17
  28 -32  -3   -1.39    1.05
   4  28  -3    0.28    1.52
  -4 -28   3   -1.95    2.29
   7  25  -3    1.81    1.71
  25 -32  -3    1.86    1.30
  10  22  -3   -0.88    1.70
  22 -32  -3   -0.04    1.02
 -10 -22   3   -1.03    1.20
  19 -32  -3   -0.76    1.08
  13  19  -3   -0.38    1.42
  13  19  -3    1.43    1.29
 -19  32   3    0.03    0.41
 -13 -19   3    0.26    0.99
 -19  32   3   -3.16    1.38
  16  16  -3    7.68    1.78
  16 -32  -3    2.42    1.45
 -16  32   3    4.24    2.18
 -16  32   3    1.10    0.70
  19  13  -3    0.76    1.12
  13 -32  -3   -1.50    0.92
 -13  32   3   -0.84    1.42
  22  10  -3    1.34    1.49
  10 -32  -3    4.02    1.65
  32 -22   3    0.76    0.89
 -10  32   3    0.84    0.83
 -10  32   3    2.94    1.85
  25   7  -3   -1.45    1.04
   7 -32  -3    0.62    1.27
  32 -25   3   -0.89    0.84
  28   4  -3   -1.07    1.17
  32 -28   3    0.22    0.96
  -4  32   3    1.29    1.73
  27 -33  -3   -0.91    1.13
   6  27  -3   -0.32    1.84
  -6 -27   3    0.44    1.73
  24 -33  -3   -1.35    1.09
   9  24  -3    0.11    1.56
  12  21  -3   -0.40    1.35
  21 -33  -3   -0.75    1.19
 -12 -21   3   -0.85    1.27
  18 -33  -3   -1.36    1.09
  15  18  -3    1.44    1.28
 -18  33   3    0.17    0.59
 -18  33   3    0.38    1.49
 -15 -18   3    2.32    1.33
  18  15  -3    4.70    1.66
  15 -33  -3    1.98    1.30
 -15  33   3    0.83    0.75
 -15  33   3    1.63    1.51
  12 -33  -3   -1.67    1.05
  21  12  -3    0.19    1.37
 -12  33   3   -0.13    0.60
 -12  33   3    0.23    1.31
  24   9  -3    2.04    1.32
   9 -33  -3   -0.57    1.06
  -9  33   3    1.35    1.65
  27   6  -3   -1.25    1.19
  -6  33   3   -0.05    1.54
  33 -27   3    0.86    1.03
  26 -34  -3    2.47    1.18
   8  26  -3    3.62    1.78
  -8 -26   3    2.74    2.02
  11  23  -3    4.60    2.04
  23 -34  -3    0.36    1.26
  20 -34  -3    0.72    1.21
 -14 -20   3   -0.53    1.31
  17 -34  -3    2.75    1.33
 -17  34   3    0.10    1.51
  14 -34  -3    1.18    1.16
  20  14  -3    1.11    1.24
 -14  34   3   -0.23    0.73
 -14  34   3   -0.13    1.59
  11 -34  -3    2.56    1.61
  23  11  -3    3.45    1.78
 -11  34   3    4.76    2.40
  26   8  -3    3.11    2.20
  -8  34   3   -0.82    1.76
  34 -26   3    0.10    0.94
  25 -35  -3   -1.31    1.01
  10  25  -3    0.02    1.66
 -10 -25   3    3.98    1.82
  22 -35  -3    4.43    1.49
 -13 -22   3    1.02    1.67
  19 -35  -3    0.94    1.30
 -19  35   3    1.32    1.09
  16 -35  -3    0.29    1.34
 -16  35   3    3.70    1.93
 -16  35   3    0.11    0.71
  22  13  -3    0.18    1.46
  13 -35  -3   -1.87    1.14
 -13  35   3   -3.14    1.57
  25  10  -3    0.51    1.47
  10 -35  -3   -0.18    1.34
 -10  35   3    1.74    2.15
  21 -36  -3    0.22    1.32
 -15 -21   3    1.22    1.69
  18 -36  -3   -2.39    1.24
 -18  36   3    0.67    0.74
  15 -36  -3    1.13    1.55
  -1   3  -4  130.18    2.19
   1  -3   4  127.29    1.71
  -2   5  -4   51.29    1.38
  -3  -2  -4   57.02    1.33
  -2   5  -4   52.53    1.83
   2  -5   4   50.89    1.78
   2  -5   4   54.73    1.45
  -3   4  -4   74.42    1.23
  -1  -3  -4   73.98    1.73
  -3   4  -4   75.39    1.89
   3  -4   4   76.22    1.31
   1   3   4   73.44    1.69
   3  -4   4   71.16    1.85
  -3   7  -4    3.73    0.74
   7  -4  -4    3.21    0.67
  -4  -3  -4    3.52    0.65
  -3   7  -4    4.73    1.12
   3  -7   4    4.03    1.01
   4   3   4    3.57    0.62
   3  -7   4    3.92    0.71
   4  -4  -4   38.48    0.93
   4  -4  -4   36.54    1.44
   0   4  -4   40.50    1.51
   0   4  -4   35.61    1.24
   0  -4   4   37.35    1.21
   1  -4  -4   70.83    2.04
   1  -4  -4   76.84    1.59
  -4   3  -4   75.22    1.62
   3   1  -4   72.47    1.33
   3   1  -4   71.18    1.24
  -1   4   4   69.49    1.61
  -3  -1   4   74.89    1.20
  -1   4   4   77.14    1.93
   4  -3   4   76.32    1.61
  -4   6  -4   18.42    1.35
  -4   6  -4   15.71    0.86
  -2  -4  -4   16.73    1.38
   2   4   4   19.62    1.03
   4  -6   4   18.84    0.93
   2   4   4   18.01    1.11
   4  -6   4   17.56    1.32
  -4   9  -4   16.93    1.58
   9  -5  -4   16.85    1.18
  -4   9  -4   16.66    1.14
   5   4   4   16.67    1.06
   4  -9   4   19.30    1.64
   4  -9   4   16.74    1.19
  -1   6  -4    5.88    0.78
  -1   6  -4    5.74    0.96
   6  -5  -4    5.29    0.84
   1  -6   4    5.12    0.91
   1  -6   4    4.66    0.75
   2   3  -4   54.33    1.58
   3  -5  -4   54.01    1.37
   3  -5  -4   53.86    1.88
  -2  -3   4   57.65    1.42
  -3   5   4   54.42    1.83
  -3   5   4   50.97    1.35
  -2  -3   4   53.10    1.52
  -5   5  -4    6.50    0.86
   0  -5  -4    6.76    0.96
   0  -5  -4    5.34    0.67
   0   5   4    6.07    0.72
   0   5   4    6.87    0.90
   5  -5   4    7.03    0.97
   5  -5   4    6.06    0.50
  -5   8  -4   17.08    1.49
  -5   8  -4   14.52    0.94
  -3  -5  -4   15.89    1.19
   5  -8   4   16.26    1.03
   5  -8   4   15.48    1.45
   3   5   4   15.91    1.07
   3   5   4   15.09    1.14
  -6  -5  -4   11.58    1.07
  -5  11  -4   10.67    1.06
  11  -6  -4   11.75    1.10
  -5  11  -4   13.20    1.57
   6   5   4   11.75    1.04
   5 -11   4   10.99    1.48
   6   5   4   10.04    1.01
   5 -11   4   11.43    1.13
   8  -6  -4   17.15    1.28
  -2   8  -4   16.22    1.47
  -2   8  -4   16.67    1.15
   2  -8   4   17.82    1.52
   2  -8   4   17.97    1.19
   5  -6  -4    5.78    0.64
   1   5  -4    4.73    0.87
   5  -6  -4    5.32    0.97
   1   5  -4    5.65    0.77
  -1  -5   4    3.99    0.67
  -5   6   4    4.70    0.56
  -1  -5   4    5.15    0.84
  -5   6   4    4.89    0.89
   2  -6  -4   17.61    1.04
   4   2  -4   16.68    0.85
   4   2  -4   16.90    0.91
   2  -6  -4   17.69    1.34
  -6   4  -4   16.73    1.00
   6  -4   4   18.21    1.02
  -2   6   4   16.24    1.01
  -4  -2   4   17.72    0.80
  -2   6   4   18.35    1.34
  -4  -2   4   16.49    0.85
  -1  -6  -4   18.05    1.36
  -1  -6  -4   15.45    1.05
  -6   7  -4   16.13    1.32
   1   6   4   16.51    1.28
   6  -7   4   15.96    0.85
   6  -7   4   17.34    1.36
   1   6   4   15.98    1.12
  -6  10  -4   18.78    1.13
  -4  -6  -4   19.17    1.39
  -6  10  -4   21.18    1.77
   6 -10   4   19.81    1.25
   6 -10   4   19.32    1.71
   4   6   4   19.18    1.35
   4   6   4   20.55    1.30
  -7  -6  -4    1.03    0.66
  -6  13  -4    0.82    0.82
  -6  13  -4    0.76    0.61
  13  -7  -4    1.85    0.74
   6 -13   4    1.84    0.73
   7   6   4    1.14    0.64
   7   6   4    0.84    0.65
   6 -13   4    1.21    0.96
  10  -7  -4   54.76    2.18
  -3  10  -4   55.21    2.09
  -3  10  -4   57.17    2.70
   3 -10   4   59.24    2.20
   3 -10   4   57.52    2.70
   0   7  -4   34.13    1.85
   7  -7  -4   32.49    1.77
   0   7  -4   30.85    1.47
   7  -7  -4   31.88    1.10
   0  -7   4   35.16    1.54
   0  -7   4   31.27    1.76
  -7   7   4   33.05    1.71
   4  -7  -4    3.57    0.64
   3   4  -4    2.63    0.60
   4  -7  -4    2.33    0.86
   3   4  -4    4.56    0.84
  -3  -4   4    2.89    0.57
  -4   7   4    3.64    0.92
  -4   7   4    3.37    0.64
  -3  -4   4    2.56    0.66
  -7   6  -4   15.54    1.18
   1  -7  -4   15.11    1.08
   1  -7  -4   16.85    1.42
  -1   7   4   16.01    1.35
  -1   7   4   16.24    1.13
   7  -6   4   16.66    1.21
  -7   9  -4    1.90    0.47
  -7   9  -4    1.83    0.73
  -2  -7  -4    3.02    0.84
   7  -9   4    1.96    0.79
   7  -9   4    1.68    0.51
   2   7   4    1.03    0.62
   2   7   4    1.14    0.57
  -7  12  -4    2.06    0.63
  -5  -7  -4    2.03    0.82
   7 -12   4    3.19    0.77
   5   7   4    1.74    0.65
   5   7   4    3.43    0.90
   7 -12   4    3.04    1.06
  -7  15  -4    9.62    1.24
  -7  15  -4   10.42    2.00
   8   7   4    9.02    1.21
   7 -15   4   10.62    1.57
   7 -15   4   11.33    1.96
   8   7   4   11.11    1.26
  -4  12  -4   40.58    2.59
  12  -8  -4   40.21    2.04
  -4  12  -4   43.38    2.03
   8   4   4   40.46    1.66
   4 -12   4   40.94    2.27
   4 -12   4   40.39    2.54
   9  -8  -4    1.48    0.75
  -1   9  -4    1.76    0.64
  -1   9  -4    2.07    0.86
   1  -9   4    1.91    0.87
  -9   8   4    2.28    0.76
   1  -9   4    1.33    0.55
   2   6  -4   16.43    1.33
   6  -8  -4   16.43    1.47
   2   6  -4   16.76    1.15
   6  -8  -4   17.60    1.04
  -6   8   4   17.07    0.94
  -2  -6   4   16.57    1.30
  -6   8   4   15.60    1.40
  -2  -6   4   17.15    1.11
  -8   5  -4   15.68    1.05
   3  -8  -4   14.45    1.46
   5   3  -4   14.89    0.94
   5   3  -4   16.48    1.05
   3  -8  -4   15.35    1.10
  -3   8   4   16.05    1.45
  -3   8   4   15.76    1.11
  -5  -3   4   14.37    1.00
  -5  -3   4   15.36    0.85
   8  -5   4   15.37    1.34
  -8   8  -4  167.02    3.84
   0  -8  -4  160.25    4.00
   0  -8  -4  165.01    3.32
   8  -8   4  161.80    3.78
   0   8   4  166.55    3.47
   8  -8   4  161.20    2.32
   0   8   4  163.94    3.97
  -8  11  -4   28.02    2.07
  -3  -8  -4   30.24    1.88
  -8  11  -4   30.23    1.29
   3   8   4   30.16    1.85
   8 -11   4   28.70    1.46
   3   8   4   29.74    1.70
   8 -11   4   28.88    2.07
  -8  14  -4   34.22    2.62
  -8  14  -4   34.94    1.78
  -6  -8  -4   35.97    2.04
   8 -14   4   33.39    2.56
   8 -14   4   36.08    1.98
   6   8   4   36.14    2.01
   6   8   4   33.17    1.90
  -9  -8  -4   36.67    2.00
  -8  17  -4   44.55    2.27
  -8  17  -4   39.72    3.03
  17  -9  -4   40.62    2.10
   9   8   4   38.68    2.17
   8 -17   4   40.86    2.37
   9   8   4   40.21    2.11
  -5  14  -4   19.26    2.11
  14  -9  -4   19.00    1.64
  -5  14  -4   20.42    1.61
   5 -14   4   17.10    2.02
   9   5   4   16.65    1.33
   5 -14   4   17.57    1.59
  -2  11  -4   38.84    1.95
  -2  11  -4   36.91    2.36
  11  -9  -4   38.65    2.13
   2 -11   4   39.31    2.44
   8  -9  -4    1.87    0.89
   8  -9  -4    2.31    0.56
   1   8  -4    2.36    0.71
   1   8  -4    1.97    0.86
  -8   9   4    2.16    0.76
  -1  -8   4    1.49    0.58
  -1  -8   4    2.16    0.81
   4   5  -4   16.84    1.25
   5  -9  -4   17.60    1.61
   5  -9  -4   16.41    1.13
  -4  -5   4   17.39    1.10
  -5   9   4   19.09    1.61
  -4  -5   4   18.24    1.24
  -5   9   4   15.46    1.09
  -9   7  -4    2.22    0.72
   2  -9  -4    1.35    0.55
   2  -9  -4    2.33    0.85
   7   2  -4    1.43    0.45
  -2   9   4    1.12    0.55
  -2   9   4    1.73    0.88
   9  -7   4    2.25    0.77
  -1  -9  -4    5.24    1.15
  -9  10  -4    6.94    1.30
  -1  -9  -4    5.01    0.89
   9 -10   4    5.29    1.14
   9 -10   4    6.70    0.88
   1   9   4    5.87    1.03
   1   9   4    4.60    1.12
  -9  13  -4   43.56    1.69
  -9  13  -4   41.74    2.66
  -4  -9  -4   39.79    2.28
   9 -13   4   41.65    1.93
   9 -13   4   41.15    2.65
   4   9   4   41.69    2.13
   4   9   4   44.59    2.33
  -9  16  -4   21.61    2.34
  -9  16  -4   23.03    1.61
  -7  -9  -4   21.75    1.73
   9 -16   4   23.83    1.80
   7   9   4   22.78    1.78
   9 -16   4   21.02    2.30
   7   9   4   20.69    1.73
  -9  19  -4    1.69    1.25
  -9  19  -4    0.58    0.59
 -10  -9  -4    0.59    0.70
   9 -19   4    1.47    0.86
  10   9   4   -0.42    0.56
  10   9   4    0.81    0.73
   9 -19   4   -0.23    0.43
  16 -10  -4    1.65    0.88
  -6  16  -4    2.68    1.30
  -6  16  -4    0.90    0.72
   6 -16   4    1.23    0.81
  10   6   4    1.32    0.67
   6 -16   4    2.55    0.97
  13 -10  -4   16.37    1.64
  -3  13  -4   17.76    1.94
  -3  13  -4   18.96    1.56
   3 -13   4   17.42    1.91
   3 -13   4   19.33    1.61
   0  10  -4    0.40    0.72
   0  10  -4   -0.16    0.40
  10 -10  -4    0.47    0.39
  10 -10  -4    0.09    0.63
   0 -10   4   -0.17    0.57
   0 -10   4   -0.26    0.45
 -10  10   4    0.01    0.56
   7 -10  -4   58.03    2.74
   3   7  -4   56.95    2.37
   3   7  -4   55.52    2.09
   7 -10  -4   55.91    1.92
  -3  -7   4   59.28    2.32
  -7  10   4   56.18    2.61
  -3  -7   4   54.78    1.99
  -7  10   4   53.92    1.73
   4 -10  -4   18.36    1.29
   6   4  -4   19.99    1.26
 -10   6  -4   18.70    1.21
   4 -10  -4   20.40    1.77
   6   4  -4   19.76    1.19
  -4  10   4   18.98    1.69
  -4  10   4   19.03    1.32
  10  -6   4   19.92    1.27
  -6  -4   4   21.00    1.18
  -6  -4   4   20.64    1.05
   1 -10  -4    5.52    0.97
   1 -10  -4    5.71    1.35
 -10   9  -4    6.46    1.21
  -1  10   4    5.20    1.15
  -1  10   4    5.00    0.96
  10  -9   4    6.73    1.16
 -10  12  -4   16.13    1.83
  -2 -10  -4   16.91    1.45
  -2 -10  -4   17.25    1.72
 -10  12  -4   16.04    0.94
   2  10   4   15.91    1.43
  10 -12   4   17.57    1.80
  10 -12   4   15.72    1.16
   2  10   4   15.59    1.63
 -10  15  -4    0.26    0.86
 -10  15  -4    1.72    0.67
  -5 -10  -4    0.88    0.74
   5  10   4    2.52    0.96
  10 -15   4    1.04    0.65
   5  10   4    1.54    0.80
  10 -15   4    0.80    0.88
 -10  18  -4    1.07    1.06
 -10  18  -4    0.75    0.67
  -8 -10  -4   -0.24    0.62
   8  10   4    0.66    0.72
   8  10   4    0.92    0.89
  10 -18   4    0.26    0.67
  10 -18   4    0.46    0.78
 -10  21  -4    1.54    1.38
 -11 -10  -4    2.35    0.91
 -10  21  -4    1.76    0.71
  10 -21   4    0.90    0.78
  11  10   4    0.80    0.78
  10 -21   4    2.14    1.04
  11  10   4    2.38    1.00
  -7  18  -4   12.30    2.30
  18 -11  -4   10.34    1.42
  -7  18  -4    9.83    1.49
   7 -18   4   11.49    1.56
  11   7   4   10.25    1.30
  -4  15  -4    8.38    1.76
  15 -11  -4   10.01    1.60
  -4  15  -4    8.17    1.33
  11   4   4    8.07    1.01
   4 -15   4   11.25    1.66
   4 -15   4    5.70    1.58
  12 -11  -4    4.98    1.29
  -1  12  -4    6.12    1.09
  -1  12  -4    6.18    1.46
   1 -12   4    4.70    1.07
 -12  11   4    6.89    1.37
   1 -12   4    5.87    1.44
   2   9  -4   40.60    2.28
   9 -11  -4   41.80    2.45
   9 -11  -4   39.77    1.64
   2   9  -4   39.63    1.97
  -2  -9   4   37.14    2.16
  -9  11   4   40.95    2.36
  -9  11   4   39.22    1.37
  -2  -9   4   36.29    1.84
   6 -11  -4   12.14    1.13
   5   6  -4   10.54    1.05
   5   6  -4   10.21    1.16
   6 -11  -4   12.20    1.53
  -6  11   4   12.86    1.10
  -5  -6   4   10.52    0.97
  -6  11   4   12.18    1.47
  -5  -6   4   11.41    1.16
 -11   8  -4   31.68    1.72
   3 -11  -4   30.04    2.20
   3 -11  -4   32.13    1.78
   8   3  -4   30.41    1.38
  11  -8   4   30.25    1.72
  -3  11   4   29.69    1.73
  -3  11   4   26.10    2.04
   0 -11  -4   11.09    1.56
   0 -11  -4    9.93    1.21
 -11  11  -4    9.51    1.36
   0  11   4   10.95    1.24
   0  11   4   10.60    1.67
  11 -11   4    8.94    1.49
  11 -11   4   10.24    0.88
 -11  14  -4    0.35    0.41
  -3 -11  -4    0.59    0.70
 -11  14  -4   -0.62    0.59
   3  11   4    0.85    1.04
  11 -14   4   -0.41    0.72
   3  11   4    1.51    0.75
  11 -14   4    0.48    0.51
 -11  17  -4    9.53    1.97
 -11  17  -4   10.30    1.17
  -6 -11  -4   11.26    1.51
   6  11   4    9.91    2.00
   6  11   4    8.90    1.48
  11 -17   4   12.43    1.41
  11 -17   4    9.69    1.90
 -11  20  -4   -0.67    0.99
  -9 -11  -4    1.35    0.88
 -11  20  -4    0.58    0.58
   9  11   4    0.33    0.82
   9  11   4   -0.59    0.58
  11 -20   4   -0.13    0.66
 -11  23  -4    0.91    0.58
 -11  23  -4    3.06    1.59
  11 -23   4    1.94    1.40
  11 -23   4    3.46    1.37
  12  11   4    1.42    0.98
  -8  20  -4    0.09    0.60
  20 -12  -4    2.17    0.88
  -8  20  -4    0.84    1.09
   8 -20   4    1.66    0.97
  12   8   4    1.23    0.76
   8 -20   4   -0.06    0.53
  -5  17  -4    4.40    1.51
  17 -12  -4    4.74    1.18
  -5  17  -4    4.15    1.13
   5 -17   4    4.14    1.18
  12   5   4    4.46    0.95
  -2  14  -4   37.39    2.22
  -2  14  -4   37.15    2.71
  14 -12  -4   34.96    2.37
   2 -14   4   35.42    2.69
   2 -14   4   33.96    2.16
  11 -12  -4    5.36    1.36
  11 -12  -4    5.96    0.93
   1  11  -4    5.79    1.10
  -1 -11   4    5.06    1.26
  -1 -11   4    6.42    1.13
 -11  12   4    3.89    1.61
   8 -12  -4   40.21    2.57
   8 -12  -4   39.93    1.84
   4   8  -4   40.89    2.00
   4   8  -4   39.28    2.15
  -8  12   4   41.79    1.71
  -4  -8   4   40.60    2.13
  -4  -8   4   39.65    1.86
   5 -12  -4    1.79    0.72
   7   5  -4    1.53    0.60
   5 -12  -4    2.38    0.98
   7   5  -4    2.45    0.77
  -7  -5   4    1.73    0.64
  -5  12   4    2.11    0.72
  12  -7   4    1.79    0.71
  -5  12   4    2.42    1.06
   2 -12  -4   15.69    1.83
  10   2  -4   16.33    1.05
   2 -12  -4   14.78    1.38
 -12  10  -4   15.30    1.49
  -2  12   4   16.50    1.45
  -2  12   4   13.96    1.72
  12 -10   4   16.57    1.59
  -1 -12  -4   11.12    1.76
  -1 -12  -4    9.23    1.40
 -12  13  -4   12.01    1.90
  12 -13   4    8.99    0.96
   1  12   4   12.07    1.63
   1  12   4   10.81    1.29
  12 -13   4   11.73    1.90
 -12  16  -4   36.36    2.73
  -4 -12  -4   37.33    2.48
 -12  16  -4   38.91    1.62
   4  12   4   35.38    2.41
   4  12   4   39.27    2.38
  12 -16   4   38.14    2.02
  12 -16   4   40.48    2.93
 -12  19  -4    4.30    0.87
 -12  19  -4    6.07    1.80
  -7 -12  -4    4.17    1.07
   7  12   4    4.93    1.25
  12 -19   4    4.61    1.94
   7  12   4    7.83    1.60
  12 -19   4    3.23    1.06
 -12  22  -4   10.75    2.32
 -12  22  -4   11.30    1.38
 -10 -12  -4   11.68    1.62
  10  12   4   12.56    1.70
  12 -22   4   13.41    2.08
  12 -22   4    9.87    2.05
  10  12   4   12.14    1.67
 -13 -12  -4    4.17    1.28
 -12  25  -4    4.38    1.95
  12 -25   4    4.23    1.57
  13  12   4    3.56    1.37
  -9  22  -4    0.75    0.63
  -9  22  -4    1.07    1.19
   9 -22   4    0.75    1.02
   9 -22   4   -0.24    0.75
  13   9   4    1.58    0.92
  -6  19  -4    6.94    1.81
  -6  19  -4    5.37    1.15
  19 -13  -4    4.58    1.15
   6 -19   4    5.23    1.38
  13   6   4    5.15    1.14
  -3  16  -4    1.60    0.81
  -3  16  -4    1.31    1.01
  16 -13  -4    2.70    1.09
  13   3   4    2.03    0.59
   3 -16   4    0.92    0.76
   3 -16   4    3.86    1.29
   0  13  -4   20.01    2.04
  13 -13  -4   24.06    1.36
   0  13  -4   24.11    1.81
  13 -13  -4   22.91    2.15
   0 -13   4   26.09    2.21
 -13  13   4   25.81    2.10
   0 -13   4   22.45    1.78
   3  10  -4   17.03    1.74
  10 -13  -4   17.84    1.34
  10 -13  -4   14.72    1.83
   3  10  -4   20.40    1.61
 -10  13   4   17.38    1.13
 -10  13   4   18.31    1.94
  -3 -10   4   15.82    1.44
  -3 -10   4   19.98    1.81
   7 -13  -4    0.30    0.72
   6   7  -4    1.24    0.64
   6   7  -4    0.59    0.62
  -6  -7   4    0.95    0.55
  -6  -7   4    1.60    0.73
  -7  13   4    0.64    0.54
  -7  13   4    0.68    0.81
   4 -13  -4   43.96    2.21
   4 -13  -4   42.32    2.77
   9   4  -4   41.32    1.79
 -13   9  -4   45.67    2.15
  -4  13   4   40.27    2.65
  13  -9   4   41.50    2.08
  -4  13   4   44.33    2.20
 -13  12  -4    9.29    1.62
   1 -13  -4   10.38    1.33
   1 -13  -4    8.61    1.62
  13 -12   4    9.86    1.63
  -1  13   4    9.81    1.25
  -1  13   4    8.74    1.72
  -2 -13  -4    0.09    0.58
  -2 -13  -4    0.44    0.68
 -13  15  -4    0.03    0.71
   2  13   4    0.17    0.66
   2  13   4    0.28    0.57
  13 -15   4   -0.33    0.76
 -13  18  -4    2.98    0.70
  -5 -13  -4    0.85    0.78
 -13  18  -4    1.53    1.04
  13 -18   4    2.55    1.27
  13 -18   4    1.63    0.83
   5  13   4    2.17    1.05
   5  13   4    3.44    1.09
  -8 -13  -4    1.87    0.99
 -13  21  -4    0.41    0.57
 -13  21  -4    1.75    1.25
   8  13   4    2.60    1.08
  13 -21   4   -0.24    0.68
   8  13   4    1.02    0.89
  13 -21   4    0.02    1.04
 -11 -13  -4    1.15    1.00
 -13  24  -4    0.94    0.63
 -13  24  -4    1.15    1.39
  13 -24   4    1.48    1.04
  11  13   4    3.27    1.20
  11  13   4   -0.58    0.82
  13 -24   4   -1.22    0.86
 -13  27  -4    1.32    0.79
 -13  27  -4    0.33    1.64
  14  13   4    1.19    1.12
  13 -27   4    0.94    1.00
  24 -14  -4    1.01    0.73
 -10  24  -4    0.04    2.37
  10 -24   4    0.02    0.91
  14  10   4    3.59    1.17
  10 -24   4    3.43    1.35
  -7  21  -4    3.17    1.55
  21 -14  -4    5.22    1.16
  -7  21  -4    3.82    0.98
   7 -21   4    4.68    1.24
  14   7   4    4.33    1.08
  -4  18  -4    2.17    1.25
  -4  18  -4    0.14    0.70
  18 -14  -4   -0.34    0.71
  14   4   4    0.79    0.56
   4 -18   4    0.48    0.69
   4 -18   4    0.66    1.17
  -1  15  -4   -0.27    0.30
  -1  15  -4   -0.19    0.81
  15 -14  -4   -1.12    0.62
 -15  14   4   -0.54    0.59
   1 -15   4    0.93    0.82
   1 -15   4    0.98    0.73
   2  12  -4   38.47    2.26
  12 -14  -4   38.01    1.82
  12 -14  -4   35.55    2.67
   2  12  -4   34.86    2.46
  -2 -12   4   35.89    2.10
  -2 -12   4   37.80    2.52
 -12  14   4   35.29    2.49
   9 -14  -4   16.03    1.52
   5   9  -4   17.28    1.55
   9 -14  -4   18.20    2.13
   5   9  -4   17.94    1.77
  -5  -9   4   17.68    1.66
  -9  14   4   19.18    1.38
  -9  14   4   14.95    1.96
   6 -14  -4   35.30    2.02
   8   6  -4   33.67    1.85
   8   6  -4   35.48    1.85
   6 -14  -4   34.38    2.62
 -14   8  -4   34.44    1.73
  -6  14   4   35.68    1.96
  -6  14   4   35.24    2.58
  -8  -6   4   29.72    1.61
  11   3  -4    0.78    0.50
   3 -14  -4    0.28    0.54
 -14  11  -4    1.06    0.71
   3 -14  -4    0.81    0.85
  -3  14   4    0.38    0.86
  14 -11   4    0.41    0.70
  -3  14   4   -0.81    0.43
 -14  14  -4    2.03    1.03
   0 -14  -4    2.60    1.12
   0 -14  -4    2.68    0.90
   0  14   4    2.63    1.13
  14 -14   4    2.87    0.71
  14 -14   4    2.33    1.12
 -14  17  -4    1.33    0.98
  -3 -14  -4   -0.20    0.64
  14 -17   4    0.58    0.55
   3  14   4    1.43    0.94
  14 -17   4    1.16    0.95
   3  14   4    0.53    0.57
  -6 -14  -4    0.57    0.71
 -14  20  -4    1.64    0.61
 -14  20  -4    1.62    1.26
  14 -20   4    1.02    1.04
   6  14   4    0.96    0.87
   6  14   4    0.76    0.89
  14 -20   4    1.01    0.82
  -9 -14  -4    0.77    0.88
 -14  23  -4    0.05    0.46
 -14  23  -4   -0.02    1.09
   9  14   4    2.26    1.14
   9  14   4    0.21    0.84
  14 -23   4    0.14    1.05
  14 -23   4    0.23    0.87
 -14  26  -4   21.30    3.65
 -12 -14  -4   19.83    2.05
  14 -26   4   17.53    2.28
  12  14   4   17.73    2.23
 -14  29  -4    3.76    0.99
 -14  29  -4    2.71    1.96
  14 -29   4    0.68    1.16
  14 -29   4    8.88    2.06
  15  14   4    4.51    1.56
 -11  26  -4    5.56    2.06
  11 -26   4    4.35    1.46
  15  11   4    1.59    1.13
  23 -15  -4    4.79    1.08
  -8  23  -4    4.83    2.04
   8 -23   4    5.38    1.51
  15   8   4    4.03    1.16
   8 -23   4    6.00    1.52
  -5  20  -4    2.97    0.90
  -5  20  -4    7.72    2.00
  20 -15  -4    5.16    1.27
   5 -20   4    9.45    1.71
  15   5   4    8.17    1.30
  -2  17  -4    0.10    0.40
  17 -15  -4    1.68    1.00
  -2  17  -4   -0.42    0.83
   2 -17   4   -0.38    0.62
   2 -17   4    0.42    0.88
   1  14  -4   -0.44    0.34
  14 -15  -4   -0.16    0.37
   1  14  -4   -1.06    0.74
  14 -15  -4    1.87    0.99
  -1 -14   4    0.14    0.84
 -14  15   4   -0.11    0.64
  -1 -14   4    0.64    0.62
   4  11  -4    5.47    1.20
  11 -15  -4    9.47    1.85
  11 -15  -4    8.67    1.30
   4  11  -4   11.24    1.89
  -4 -11   4    8.33    1.36
 -11  15   4   10.36    1.94
  -4 -11   4   10.78    1.69
 -11  15   4    8.32    0.97
   8 -15  -4   10.57    1.31
   8 -15  -4    9.28    1.91
   7   8  -4   11.16    1.32
   7   8  -4    9.95    1.35
  -8  15   4   10.13    1.36
  -7  -8   4    8.19    1.06
  -7  -8   4    8.86    1.24
  -8  15   4    8.65    1.73
 -15  10  -4    0.99    0.70
  10   5  -4    1.06    0.58
   5 -15  -4    1.50    0.76
   5 -15  -4    0.44    0.96
  -5  15   4    0.46    0.94
  15 -10   4    1.04    0.77
  -5  15   4   -0.06    0.57
 -15  13  -4    0.12    0.75
   2 -15  -4    0.10    0.75
   2 -15  -4    1.28    0.76
  15 -13   4   -0.59    0.70
  -2  15   4    0.26    0.73
  -2  15   4    0.96    0.70
 -15  16  -4    2.64    1.15
  -1 -15  -4    2.93    1.03
  -1 -15  -4    2.81    0.92
   1  15   4    0.41    0.43
  15 -16   4    1.55    1.06
  15 -16   4    1.06    0.63
   1  15   4    1.19    1.01
 -15  19  -4    0.32    0.96
  -4 -15  -4    0.46    0.68
  15 -19   4    1.29    0.71
  15 -19   4   -0.14    0.88
   4  15   4   -0.45    0.77
   4  15   4    0.56    0.78
 -15  22  -4    5.83    1.81
  -7 -15  -4    8.01    1.75
   7  15   4    9.62    2.03
   7  15   4    8.33    1.79
  15 -22   4    8.55    1.62
  15 -22   4    6.58    1.72
 -15  25  -4    3.00    1.76
 -10 -15  -4    7.38    1.75
  15 -25   4    9.31    1.85
  15 -25   4    4.59    1.48
  10  15   4    8.28    1.81
  10  15   4    8.65    1.85
 -15  28  -4    7.67    2.42
  15 -28   4    8.86    2.00
  13  15   4    7.73    1.80
 -15  31  -4   -0.45    0.54
 -15  31  -4    1.08    1.52
  15 -31   4   -1.42    0.93
  15 -31   4   -0.16    1.38
  16  15   4    0.18    1.03
 -12  28  -4    1.87    1.64
 -12  28  -4    0.57    0.78
  12 -28   4    1.31    1.19
  16  12   4    0.87    1.01
  -9  25  -4    2.73    1.72
  -9  25  -4    1.26    0.72
   9 -25   4    0.25    2.37
  16   9   4    1.40    0.92
   9 -25   4    4.54    1.50
  -6  22  -4   19.37    2.74
  22 -16  -4   14.80    1.85
   6 -22   4   17.26    3.10
  16   6   4   16.18    1.63
   6 -22   4   16.12    2.06
  -3  19  -4    1.90    1.33
  19 -16  -4    1.31    0.96
   3 -19   4    1.07    1.07
   3 -19   4    1.59    0.98
  16 -16  -4    4.42    1.29
  16 -16  -4    2.80    0.86
   0  16  -4    3.97    1.48
   0 -16   4    3.46    1.11
   0 -16   4    2.87    1.25
 -16  16   4    3.82    1.25
   3  13  -4    1.75    0.83
   3  13  -4    1.07    0.99
  13 -16  -4    1.32    0.97
  13 -16  -4    0.92    0.68
  -3 -13   4    1.83    0.97
 -13  16   4    2.48    1.13
  -3 -13   4    1.99    0.80
   6  10  -4    1.74    0.97
  10 -16  -4    2.32    0.87
  10 -16  -4    1.77    1.13
   6  10  -4    2.76    0.92
  -6 -10   4    2.06    1.00
 -10  16   4    1.13    0.71
  -6 -10   4    2.56    0.81
 -10  16   4    1.91    1.14
   7 -16  -4   16.56    1.98
   9   7  -4   21.06    1.62
   9   7  -4   20.75    1.62
   7 -16  -4   18.97    1.73
  -9  -7   4   20.75    1.49
  -7  16   4   21.14    2.26
  -7  16   4   26.95    1.87
   4 -16  -4   43.00    3.07
  12   4  -4   38.47    1.87
 -16  12  -4   37.15    2.27
   4 -16  -4   36.84    2.31
  -4  16   4   39.36    2.96
  16 -12   4   41.03    2.40
  -4  16   4   37.51    2.31
 -16  15  -4    2.04    0.99
   1 -16  -4    2.13    1.04
   1 -16  -4    3.66    1.07
  -1  16   4    1.74    1.12
  16 -15   4    1.86    1.07
  16 -15   4    1.99    0.67
 -16  18  -4   -0.06    0.84
  -2 -16  -4   -0.13    0.53
  16 -18   4    0.54    0.64
  16 -18   4    0.83    0.97
   2  16   4    0.81    0.97
   2  16   4    0.22    0.53
 -16  21  -4    3.48    1.46
  -5 -16  -4    1.44    0.87
   5  16   4    3.77    1.36
  16 -21   4    0.97    1.11
  16 -21   4    2.27    1.01
   5  16   4    1.06    0.98
 -16  24  -4    0.05    1.13
  -8 -16  -4    0.21    0.80
  16 -24   4   -0.42    0.99
   8  16   4    0.12    0.81
   8  16   4    1.54    1.23
  16 -24   4    0.01    0.81
 -16  27  -4   18.70    3.39
 -11 -16  -4   21.22    2.38
  16 -27   4   20.35    2.43
  11  16   4   20.81    2.49
 -16  30  -4    3.68    2.13
 -14 -16  -4   -0.48    1.10
 -16  30  -4    1.41    0.77
  16 -30   4    2.00    1.52
  14  16   4    0.05    1.15
  16 -30   4    3.16    1.45
 -16  33  -4   -1.70    1.47
  17  16   4    2.07    1.29
  16 -33   4    0.06    1.20
 -13  30  -4    0.03    0.59
 -13  30  -4    2.70    1.76
  13 -30   4   -0.27    0.70
  17  13   4    0.41    1.04
  13 -30   4    0.32    1.07
 -10  27  -4    8.87    2.53
 -10  27  -4    4.63    1.17
  27 -17  -4    2.96    0.67
  17  10   4    7.41    1.62
  10 -27   4    6.22    1.76
  -7  24  -4   21.57    3.79
  17   7   4   18.11    1.94
   7 -24   4   21.64    2.41
   7 -24   4   20.51    2.93
  21 -17  -4    6.57    1.39
  -4  21  -4   10.82    2.31
  -4  21  -4    5.38    1.21
  17   4   4    9.75    1.42
   4 -21   4    9.13    1.84
  -1  18  -4    4.52    1.51
  18 -17  -4    3.19    1.23
   1 -18   4    2.25    1.10
   1 -18   4    5.66    2.41
   2  15  -4   -0.19    0.42
  15 -17  -4    0.14    0.82
   2  15  -4   -0.23    0.79
  15 -17  -4    0.43    0.51
  -2 -15   4    0.62    0.82
  -2 -15   4   -0.47    0.47
 -15  17   4    1.01    0.95
  12 -17  -4    4.78    1.09
  12 -17  -4    3.12    1.30
   5  12  -4    6.15    1.51
   5  12  -4    4.73    1.14
 -12  17   4    3.38    0.79
  -5 -12   4    3.81    0.99
  -5 -12   4    3.91    1.24
 -12  17   4    5.31    1.48
   8   9  -4   39.96    2.32
   8   9  -4   40.45    2.35
   9 -17  -4   41.29    2.37
  -9  17   4   42.24    2.20
  -9  17   4   41.55    3.08
  -8  -9   4   42.04    2.26
  11   6  -4   11.88    1.28
   6 -17  -4   13.31    1.55
 -17  11  -4   10.36    1.33
  -6  17   4   12.38    1.51
  17 -11   4   12.44    1.44
  -6  17   4   11.07    2.13
   3 -17  -4    1.90    0.79
 -17  14  -4    0.79    0.72
   3 -17  -4   -0.82    0.67
  14   3  -4    0.67    0.52
  -3  17   4   -0.05    0.79
  17 -14   4    0.75    0.82
  -3  17   4    0.55    0.63
   0 -17  -4    5.26    1.34
   0 -17  -4    5.96    1.33
 -17  17  -4   10.68    1.97
  17 -17   4    6.90    1.53
  17 -17   4    7.75    1.21
   0  17   4    8.07    1.79
  -3 -17  -4   14.22    1.91
 -17  20  -4   16.66    2.33
   3  17   4   17.62    2.29
   3  17   4   19.68    2.13
  17 -20   4   20.23    1.77
  17 -20   4   20.02    2.39
  -6 -17  -4    2.83    1.63
 -17  23  -4    1.72    1.38
   6  17   4   -0.18    0.87
  17 -23   4    1.90    0.95
  17 -23   4    1.01    1.03
   6  17   4   -0.25    1.04
  -9 -17  -4    1.61    1.28
 -17  26  -4    0.15    0.36
 -17  26  -4    1.01    1.47
   9  17   4   -0.39    1.03
   9  17   4    0.49    0.91
  17 -26   4    0.00    1.11
  17 -26   4    0.55    1.13
 -12 -17  -4    1.94    1.37
 -17  29  -4    1.62    0.66
 -17  29  -4    1.90    1.82
  17 -29   4    2.12    1.62
  17 -29   4   -0.09    0.94
  12  17   4   -0.57    1.04
 -17  32  -4    1.34    1.71
 -17  32  -4   -0.09    0.56
  15  17   4    2.47    1.38
  17 -32   4    0.30    1.10
 -17  35  -4   -0.26    0.73
 -17  35  -4    0.70    1.80
 -14  32  -4    1.83    0.85
 -14  32  -4    1.93    1.96
  18  14   4    1.89    1.39
  14 -32   4    1.67    1.33
 -11  29  -4    3.30    2.06
  11 -29   4    6.55    1.87
  18  11   4    6.48    1.62
  26 -18  -4    0.25    0.73
  -8  26  -4    1.12    1.25
  -8  26  -4   -0.13    0.39
  18   8   4    0.56    0.82
   8 -26   4    1.47    1.03
   8 -26   4    0.33    1.40
  23 -18  -4    1.90    0.83
  -5  23  -4    2.89    1.00
  -5  23  -4    5.61    2.05
  18   5   4    3.75    1.06
   5 -23   4    2.81    1.46
  20 -18  -4    6.54    1.40
  -2  20  -4    8.31    2.16
  -2  20  -4    9.68    1.64
   2 -20   4   11.29    1.96
  17 -18  -4    3.95    1.38
  17 -18  -4    3.56    0.89
   1  17  -4    2.73    1.41
  -1 -17   4    5.31    1.31
  -1 -17   4    2.91    1.23
 -17  18   4    2.88    1.14
   4  14  -4    0.14    0.62
  14 -18  -4    1.13    1.07
   4  14  -4    1.67    1.09
  14 -18  -4    0.62    0.62
  -4 -14   4    1.40    0.77
  -4 -14   4    0.52    0.99
 -14  18   4    0.89    0.93
   7  11  -4   10.25    1.75
   7  11  -4   11.59    1.52
  11 -18  -4   10.95    1.47
  11 -18  -4   12.29    2.25
  -7 -11   4   10.78    1.56
 -11  18   4   11.83    2.17
 -11  18   4    9.93    1.23
  -7 -11   4    9.93    1.26
  10   8  -4    0.36    0.57
   8 -18  -4    0.51    0.71
   8 -18  -4   -0.26    0.55
  -8  18   4    0.19    0.88
  -8  18   4    1.56    0.74
 -10  -8   4    0.07    0.57
   5 -18  -4    3.22    1.02
  13   5  -4    2.38    0.80
   5 -18  -4    1.97    1.10
  18 -13   4    1.85    0.99
  -5  18   4    2.25    0.95
  -5  18   4    2.64    1.22
   2 -18  -4    0.83    0.94
 -18  16  -4    1.10    0.86
   2 -18  -4    0.79    0.80
  -2  18   4    1.53    1.15
  18 -16   4   -0.17    0.73
  -2  18   4    0.27    0.55
  -1 -18  -4    4.76    1.37
  -1 -18  -4    1.29    0.90
 -18  19  -4    4.28    1.53
  18 -19   4    2.53    0.87
  18 -19   4    2.17    1.08
   1  18   4    3.15    1.44
  -4 -18  -4    0.31    0.69
 -18  22  -4    1.14    1.30
  18 -22   4    1.57    1.07
  18 -22   4    0.04    0.80
   4  18   4   -0.07    1.12
   4  18   4    0.16    0.94
  -7 -18  -4   -1.22    0.92
 -18  25  -4    1.37    1.39
   7  18   4   -2.13    0.81
  18 -25   4    0.74    0.89
   7  18   4    0.18    1.17
  18 -25   4   -1.24    0.81
 -10 -18  -4    1.66    1.21
 -18  28  -4    0.66    1.41
  10  18   4    2.03    1.40
  18 -28   4    1.13    1.06
  18 -28   4    0.85    0.99
 -13 -18  -4    1.12    1.07
  13  18   4    3.70    1.44
  18 -31   4   -1.01    1.09
  18 -31   4    1.26    1.16
 -18  34  -4   -1.53    1.68
  18 -34   4    2.66    1.53
 -15  34  -4    1.52    0.76
 -15  34  -4    8.40    2.74
  15 -34   4    4.60    1.74
  19  15   4    3.35    1.66
 -12  31  -4    0.77    0.83
 -12  31  -4    0.00    1.45
  12 -31   4    1.43    1.18
  12 -31   4    0.90    0.94
  19  12   4    1.69    1.11
  28 -19  -4    2.11    0.91
  -9  28  -4    1.26    1.59
   9 -28   4   -1.44    2.75
  19   9   4    3.74    1.21
   9 -28   4    0.41    1.15
  -6  25  -4    0.43    0.55
  25 -19  -4   -0.02    0.72
  -6  25  -4   -0.14    1.32
   6 -25   4    0.40    1.21
   6 -25   4    0.14    0.85
  -3  22  -4    5.57    1.35
  -3  22  -4    8.47    2.31
  19   3   4    9.39    1.43
   3 -22   4    9.42    1.95
   3 -22   4    9.34    2.32
  19 -19  -4   12.79    1.42
   0  19  -4    8.96    2.19
   0 -19   4   12.90    2.54
   0 -19   4   11.41    2.05
   3  16  -4    2.08    0.92
   3  16  -4    0.76    1.11
  16 -19  -4    1.27    1.19
  16 -19  -4    1.54    0.79
  -3 -16   4    0.40    0.74
  -3 -16   4    3.99    1.36
 -16  19   4    2.48    1.30
  13 -19  -4    5.59    1.26
   6  13  -4    5.71    1.32
   6  13  -4    6.80    1.62
  -6 -13   4    4.50    1.08
 -13  19   4    5.71    1.01
 -13  19   4    5.53    1.65
  -6 -13   4    5.33    1.34
  10 -19  -4    0.17    0.66
  10 -19  -4    0.34    0.72
   9  10  -4   -0.45    0.55
 -10  19   4   -0.28    0.56
  -9 -10   4    0.12    0.69
 -10  19   4    0.91    1.16
  12   7  -4    6.15    1.16
   7 -19  -4    5.31    1.27
 -19  12  -4    4.62    1.09
  -7  19   4    4.89    1.13
  -7  19   4    5.06    1.68
  19 -12   4    3.23    0.96
 -19  15  -4    1.32    0.88
   4 -19  -4    0.93    0.77
  15   4  -4    1.63    0.73
   4 -19  -4    0.65    0.80
  -4  19   4    0.54    1.02
  -4  19   4    0.81    0.67
  19 -15   4    0.68    0.80
   1 -19  -4    3.45    1.27
   1 -19  -4    4.26    1.26
 -19  18  -4    2.39    1.24
  -1  19   4    3.56    1.55
  19 -18   4    5.41    1.04
  19 -18   4    1.47    1.09
 -19  21  -4   14.80    2.65
  19 -21   4   11.93    1.57
   2  19   4   10.71    1.93
   2  19   4   18.20    2.91
  19 -21   4    8.10    1.62
 -19  24  -4    7.85    2.22
  -5 -19  -4    9.92    2.06
   5  19   4    6.33    1.72
  19 -24   4    9.08    1.74
   5  19   4    5.81    1.94
 -19  27  -4    5.04    2.01
  -8 -19  -4   10.45    2.29
  19 -27   4    5.52    1.54
   8  19   4   10.28    2.11
   8  19   4    8.87    2.22
  19 -27   4    3.15    1.45
 -11 -19  -4    0.23    1.17
 -19  30  -4    1.20    1.55
  19 -30   4    0.75    1.13
  19 -30   4    1.43    1.14
  11  19   4    2.28    1.35
 -19  33  -4   -0.07    0.50
 -19  33  -4    1.06    1.70
  19 -33   4   -0.13    1.13
 -19  36  -4   -0.51    2.10
 -19  36  -4    0.95    0.73
  19 -36   4   -1.33    1.24
 -16  36  -4    1.49    2.09
 -16  36  -4    0.30    0.81
  16 -36   4    0.03    1.18
 -13  33  -4    6.82    2.48
  13 -33   4    2.48    1.43
  20  13   4   -0.69    1.12
 -10  30  -4   -0.47    1.36
  10 -30   4    0.14    1.16
  10 -30   4    1.07    1.12
  20  10   4    0.32    0.77
  -7  27  -4    7.77    2.58
  20   7   4   11.77    1.97
   7 -27   4   12.22    2.43
  24 -20  -4   -0.05    0.54
  -4  24  -4    0.78    0.82
  -4  24  -4    1.64    1.57
   4 -24   4   -0.47    1.12
  20   4   4    3.17    0.96
   4 -24   4    3.40    1.33
  21 -20  -4    1.32    0.94
  -1  21  -4    1.42    1.42
  21 -20  -4    0.24    0.74
  -1  21  -4    1.83    1.06
   1 -21   4    1.04    1.03
  18 -20  -4   10.48    1.43
   2  18  -4    6.63    1.46
   2  18  -4    8.74    2.07
  18 -20  -4    5.50    1.43
 -18  20   4    9.78    2.17
  -2 -18   4    9.64    2.05
  -2 -18   4    6.80    1.61
  15 -20  -4    8.27    1.47
  15 -20  -4    9.87    2.02
   5  15  -4   10.33    1.84
   5  15  -4    8.14    1.83
  -5 -15   4    7.86    1.46
 -15  20   4   10.80    2.26
  -5 -15   4   11.50    2.07
   8  12  -4    1.65    0.99
   8  12  -4    0.72    0.85
  12 -20  -4    1.38    1.12
  12 -20  -4    1.21    0.78
  -8 -12   4    0.77    0.78
 -12  20   4    0.34    0.58
 -12  20   4   -0.41    0.82
   9 -20  -4    0.59    0.64
   9 -20  -4    0.52    0.79
  11   9  -4    1.64    0.86
  11   9  -4   -0.29    0.63
 -11  -9   4    0.68    0.70
  -9  20   4    1.04    0.67
  -9  20   4    0.50    1.03
   6 -20  -4    0.74    0.83
 -20  14  -4    1.14    0.73
  14   6  -4    2.20    0.85
   6 -20  -4    0.01    0.68
  20 -14   4    0.75    0.79
  -6  20   4    0.43    1.13
  -6  20   4    1.22    0.80
   3 -20  -4   18.19    2.05
 -20  17  -4   18.24    2.11
  -3  20   4   20.82    2.72
  20 -17   4   16.47    2.01
 -20  20  -4   -0.03    0.87
   0 -20  -4    0.98    0.93
   0 -20  -4   -0.24    0.41
   0  20   4   -1.06    0.97
  20 -20   4    0.56    0.95
  20 -20   4    0.33    0.63
   0  20   4   -0.50    0.69
 -20  23  -4   16.42    2.94
  20 -23   4   13.53    1.84
   3  20   4   15.29    2.73
   3  20   4   11.36    2.06
  20 -23   4    7.59    1.41
 -20  26  -4    3.92    1.68
  20 -26   4    2.91    1.27
  20 -26   4    1.03    1.22
   6  20   4    2.92    1.58
   6  20   4    1.89    1.21
 -20  29  -4    6.72    2.28
  20 -29   4    5.87    1.67
  20 -29   4    3.14    1.45
   9  20   4    5.95    1.69
 -20  32  -4    0.19    1.41
 -12 -20  -4   -0.75    1.11
  20 -32   4    2.07    1.23
  12  20   4   -1.33    1.21
 -20  35  -4    0.98    2.15
  20 -35   4    1.56    1.37
 -14  35  -4    2.11    1.96
  14 -35   4    3.13    1.47
 -11  32  -4    3.93    2.18
 -11  32  -4    0.06    0.66
  21  11   4   -0.68    1.02
  11 -32   4    0.46    0.95
  29 -21  -4    1.23    0.91
  -8  29  -4    3.15    2.24
   8 -29   4    4.23    1.70
   8 -29   4    1.58    1.56
  21   8   4    2.89    1.28
  -5  26  -4    2.98    1.86
   5 -26   4    4.18    1.58
  21   5   4    3.51    1.18
  -2  23  -4   -0.40    0.61
  23 -21  -4    0.07    0.68
   2 -23   4   -0.41    0.83
   2 -23   4    0.54    1.14
  21   2   4   -0.88    0.63
   1  20  -4    1.64    1.10
  20 -21  -4    1.26    0.86
   1  20  -4    1.96    1.43
  20 -21  -4    0.66    1.08
  -1 -20   4    1.26    1.02
   4  17  -4    9.66    2.13
  17 -21  -4    7.99    1.49
  17 -21  -4    5.75    1.56
   4  17  -4   11.28    1.97
  -4 -17   4   10.32    1.75
 -17  21   4    9.46    2.15
  -4 -17   4   11.38    2.78
  14 -21  -4    3.99    1.46
  14 -21  -4    7.05    1.42
   7  14  -4    7.23    1.68
   7  14  -4    4.88    1.38
 -14  21   4    2.99    0.80
 -14  21   4    3.22    1.50
  -7 -14   4    6.70    1.56
  11 -21  -4    0.67    0.80
  11 -21  -4    2.12    1.01
  10  11  -4    2.57    1.04
  10  11  -4    1.13    0.98
 -11  21   4    1.15    1.26
 -10 -11   4    2.20    0.99
 -11  21   4    1.46    0.64
   8 -21  -4    0.99    0.82
  13   8  -4    1.12    0.66
   8 -21  -4   -0.08    0.53
  -8  21   4    0.61    0.69
  -8  21   4    1.30    1.13
   5 -21  -4    2.52    1.14
   5 -21  -4    0.23    0.56
 -21  16  -4    2.91    1.16
  16   5  -4    2.28    0.81
  21 -16   4    0.93    0.76
  -5  21   4   -0.25    0.45
  -5  21   4    1.67    1.29
 -21  19  -4   15.71    2.22
   2 -21  -4   13.10    2.18
  -2  21   4   11.82    1.92
  -2  21   4   16.97    2.92
 -21  22  -4    3.18    1.53
   1  21   4    4.00    1.81
  21 -22   4    1.08    0.96
  21 -22   4    3.57    1.18
 -21  25  -4    5.07    2.04
  -4 -21  -4    7.58    1.90
  21 -25   4    2.26    1.18
   4  21   4    3.72    1.71
  21 -25   4    1.57    0.97
   4  21   4    1.54    1.08
  -7 -21  -4    0.72    1.27
 -21  28  -4    0.76    1.20
   7  21   4   -0.13    0.94
  21 -28   4   -0.14    1.02
  21 -28   4    0.84    1.16
   7  21   4   -0.59    1.16
 -10 -21  -4    1.06    1.47
 -21  31  -4    3.45    1.78
  10  21   4    1.02    1.09
  21 -31   4    1.43    1.13
  21 -31   4   -1.58    1.13
 -21  34  -4   -1.24    1.54
 -13 -21  -4    1.89    1.54
  21 -34   4    1.58    1.36
  22  12   4    1.34    1.36
  12 -34   4    0.13    1.24
  -9  31  -4    1.82    1.54
  31 -22  -4    0.54    0.91
  -9  31  -4    0.30    0.78
  22   9   4   -0.15    0.98
   9 -31   4    2.06    1.21
  -6  28  -4   -0.11    0.86
  -6  28  -4   -0.74    1.55
  22   6   4   -0.26    0.86
   6 -28   4   -0.71    1.14
   6 -28   4   -0.15    0.90
  25 -22  -4   -0.14    0.80
   3 -25   4   -0.22    0.96
  22 -22  -4   15.20    1.72
   0  22  -4   17.38    3.02
   0 -22   4   18.46    2.62
   0 -22   4   15.57    2.11
   3  19  -4    7.94    2.18
  19 -22  -4    3.90    1.26
  19 -22  -4   12.13    1.62
   3  19  -4    7.50    1.70
 -19  22   4    6.72    2.04
  -3 -19   4    8.99    1.80
  16 -22  -4   17.47    1.93
   6  16  -4   17.64    2.26
   6  16  -4   15.71    2.38
  16 -22  -4   10.87    2.11
 -16  22   4   17.36    2.97
  -6 -16   4   17.86    1.84
  -6 -16   4   18.66    2.19
  13 -22  -4    1.35    1.41
   9  13  -4    1.30    0.92
   9  13  -4    0.32    0.92
  13 -22  -4   -0.80    0.67
 -13  22   4   -0.29    0.96
 -13  22   4    0.36    0.56
  -9 -13   4    1.80    1.03
  12  10  -4   11.20    1.87
  12  10  -4   15.93    2.69
  10 -22  -4   12.40    1.99
 -10  22   4   12.65    2.61
   7 -22  -4    9.97    1.87
   7 -22  -4    5.88    1.64
  15   7  -4    8.67    1.51
  22 -15   4    4.08    1.05
  -7  22   4    5.24    1.88
  18   4  -4    0.11    0.69
   4 -22  -4    0.19    0.87
 -22  18  -4    0.77    1.06
   4 -22  -4    0.42    0.85
  -4  22   4    0.96    0.94
  -4  22   4    1.29    1.53
  22 -18   4    0.58    0.80
   1 -22  -4    1.48    0.91
   1 -22  -4    2.11    1.20
 -22  21  -4    3.11    1.52
  22 -21   4    1.71    0.76
  -1  22   4    2.48    1.07
  -1  22   4    4.27    1.89
  -2 -22  -4   -0.72    1.18
 -22  24  -4   -0.24    1.21
  22 -24   4   -0.11    1.06
   2  22   4   -0.41    1.14
  22 -24   4   -0.27    0.78
 -22  27  -4    0.06    1.28
  -5 -22  -4    1.54    1.43
  22 -27   4   -0.43    0.90
  22 -27   4    0.01    0.78
   5  22   4    0.77    1.33
 -22  30  -4    0.65    1.43
  -8 -22  -4    1.21    1.51
  22 -30   4   -0.67    1.04
  22 -30   4    2.16    1.32
   8  22   4    2.36    1.28
 -11 -22  -4   -0.28    1.71
 -22  33  -4    2.16    1.93
  22 -33   4    0.91    1.29
 -10  33  -4    1.51    1.79
  10 -33   4    2.39    1.33
  23  10   4    1.26    1.22
  -7  30  -4    1.04    0.85
  30 -23  -4    0.99    0.95
  -7  30  -4   -1.35    1.51
   7 -30   4    3.50    1.53
  23   7   4    0.71    1.13
   7 -30   4    2.94    1.71
  -4  27  -4    2.57    1.81
  27 -23  -4    0.19    0.73
  -4  27  -4   -0.06    0.80
  23   4   4    1.17    1.08
   4 -27   4    1.02    1.15
   4 -27   4   -0.34    1.50
  24 -23  -4    1.77    0.91
  -1  24  -4    0.72    1.58
  24 -23  -4   -0.27    0.70
   1 -24   4    0.48    1.14
   1 -24   4   -0.39    1.30
  21 -23  -4    0.04    0.72
   2  21  -4   -0.90    1.12
  21 -23  -4   -0.15    0.72
  -2 -21   4   -0.55    1.56
  -2 -21   4    0.81    1.35
  18 -23  -4    2.30    1.08
   5  18  -4    5.39    1.47
  18 -23  -4    1.77    1.05
   5  18  -4    4.20    1.56
 -18  23   4    2.74    1.58
  -5 -18   4    3.23    1.58
  -5 -18   4    5.38    1.49
   8  15  -4    8.25    1.79
  15 -23  -4    6.15    1.70
   8  15  -4    8.25    1.86
  15 -23  -4    6.46    1.55
  -8 -15   4    8.96    1.85
 -15  23   4    6.57    1.96
  12 -23  -4    1.93    1.06
  11  12  -4    0.99    1.08
  11  12  -4    1.27    1.16
  12 -23  -4    3.04    1.36
 -12  23   4    0.68    1.30
 -11 -12   4    0.45    0.84
 -12  23   4    0.52    0.65
   9 -23  -4    1.18    1.14
  14   9  -4    2.04    1.55
   9 -23  -4    0.66    0.94
  -9  23   4    0.28    0.37
  -9  23   4    0.23    1.16
  17   6  -4   -1.06    0.62
   6 -23  -4   -0.39    0.83
   6 -23  -4   -0.49    0.64
  -6  23   4    1.19    0.82
  23 -17   4    1.07    0.74
  -6  23   4    1.40    1.39
 -23  20  -4   16.04    2.50
   3 -23  -4   14.92    2.31
  -3  23   4    9.70    1.64
  -3  23   4   15.47    3.21
  23 -20   4    5.18    1.21
 -23  23  -4    2.74    1.52
   0 -23  -4    0.67    0.75
  23 -23   4    5.19    1.33
   0  23   4    2.32    1.90
  23 -23   4    2.08    1.17
 -23  26  -4   -1.06    1.12
  -3 -23  -4    1.75    1.34
  23 -26   4   -1.29    0.80
  23 -26   4   -0.72    1.08
   3  23   4    1.07    1.40
 -23  29  -4    1.15    1.30
  -6 -23  -4   -0.65    1.24
  23 -29   4    1.19    1.21
  23 -29   4    1.65    1.17
   6  23   4    0.75    1.17
  -9 -23  -4   -1.53    1.51
 -23  32  -4   -0.02    1.57
  23 -32   4    0.78    1.12
 -23  35  -4    0.32    1.56
  23 -35   4    1.41    1.14
 -11  35  -4   -1.35    1.94
  24  11   4   -1.43    1.39
  11 -35   4    0.62    1.20
  32 -24  -4    0.08    0.88
  -8  32  -4   -1.38    1.71
  24   8   4    2.23    1.10
   8 -32   4    0.06    1.10
  -5  29  -4    3.83    1.87
  29 -24  -4    1.54    1.02
  -5  29  -4    0.19    0.80
   5 -29   4    1.01    1.12
  24   5   4    5.16    1.36
   5 -29   4   -0.80    1.30
  -2  26  -4    0.59    1.61
  26 -24  -4    0.42    0.80
  -2  26  -4    0.05    0.74
  26 -24  -4   -0.46    0.77
   2 -26   4    0.88    1.03
  23 -24  -4    0.46    0.82
  23 -24  -4    1.26    0.86
   1  23  -4    1.61    1.39
  -1 -23   4   -1.29    1.19
  -1 -23   4    1.25    1.06
   4  20  -4    0.34    0.93
  20 -24  -4    0.10    0.74
   4  20  -4    2.75    1.59
  20 -24  -4    0.97    0.96
  -4 -20   4    0.79    0.99
  -4 -20   4   -0.58    0.84
 -20  24   4    0.91    1.38
   7  17  -4   20.82    2.40
  17 -24  -4   20.03    2.80
  17 -24  -4   20.17    2.09
   7  17  -4   20.96    2.56
  -7 -17   4   23.67    2.53
 -17  24   4   21.55    2.88
  14 -24  -4    0.96    1.27
  10  14  -4    3.12    1.36
  10  14  -4    1.13    1.16
  14 -24  -4    2.01    1.09
 -10 -14   4    1.18    1.08
 -14  24   4    0.75    0.72
 -14  24   4    3.99    1.75
  11 -24  -4    1.26    1.04
  11 -24  -4    1.42    1.10
  13  11  -4    1.22    1.11
 -11  24   4    0.09    1.31
 -13 -11   4    1.94    0.96
   8 -24  -4   -0.38    0.93
   8 -24  -4    1.05    0.98
  -8  24   4    0.08    2.10
  24 -16   4    0.92    0.71
  -8  24   4    0.83    0.67
   5 -24  -4    1.85    0.81
  19   5  -4    5.20    1.24
   5 -24  -4    7.09    1.77
  -5  24   4    6.35    2.38
  -5  24   4    3.14    1.06
  24 -19   4    1.35    0.71
   2 -24  -4   -0.21    0.80
 -24  22  -4    0.86    1.08
   2 -24  -4   -1.02    0.58
  -2  24   4    0.26    1.42
  -2  24   4    0.45    0.80
  24 -22   4    0.94    1.13
  -1 -24  -4   -1.13    1.20
 -24  25  -4    1.18    1.29
  24 -25   4    0.13    0.82
   1  24   4    0.52    1.48
  24 -25   4   -0.25    0.75
  -4 -24  -4   -0.36    1.34
 -24  28  -4   -2.59    1.07
   4  24   4    0.10    0.78
  24 -28   4   -1.66    0.88
  24 -28   4    0.58    0.94
 -24  31  -4    3.08    1.61
  24 -31   4    1.17    1.28
  24 -31   4   -1.34    0.95
 -24  34  -4    2.42    1.72
  24 -34   4   -1.53    1.10
  34 -25  -4    1.82    1.00
  -9  34  -4    1.57    2.01
  25   9   4    2.54    1.57
  31 -25  -4   -0.94    0.88
  -6  31  -4   -3.06    1.26
   6 -31   4    2.28    1.43
  25   6   4    0.84    1.15
  -3  28  -4   -1.17    1.48
  -3  28  -4    0.16    0.79
  25   3   4    1.12    1.00
   3 -28   4   -0.68    1.55
   3 -28   4    1.45    1.28
  25 -25  -4    0.00    1.00
   0  25  -4    2.76    1.72
  25 -25  -4   -0.79    0.70
   0 -25   4   -0.26    0.90
  22 -25  -4    0.54    0.91
  22 -25  -4    0.57    0.91
   3  22  -4   -1.89    1.65
  -3 -22   4    1.20    1.35
  -3 -22   4   -0.17    0.99
   6  19  -4    0.56    1.05
  19 -25  -4   -0.28    0.83
  19 -25  -4    0.54    0.92
   6  19  -4    0.21    1.11
  -6 -19   4   -0.66    0.92
 -19  25   4    0.07    1.04
  16 -25  -4    3.00    1.26
  16 -25  -4    1.24    1.17
   9  16  -4    4.73    1.51
   9  16  -4    1.55    1.31
 -16  25   4    1.39    0.57
 -16  25   4    3.66    1.78
  -9 -16   4    1.91    1.27
  13 -25  -4    2.91    1.26
  12  13  -4    3.62    1.43
  13 -25  -4    3.71    1.41
  12  13  -4    6.71    1.63
 -12 -13   4    6.13    1.54
 -13  25   4    1.90    0.66
 -13  25   4    4.82    1.97
  15  10  -4    7.77    1.59
  10 -25  -4    6.58    1.69
 -10  25   4    6.77    2.29
   7 -25  -4    0.30    0.92
   7 -25  -4    1.32    1.07
  18   7  -4   -0.23    0.80
  -7  25   4   -0.31    1.21
  -7  25   4   -0.10    0.56
  25 -18   4    0.70    0.65
   4 -25  -4    3.76    1.63
   4 -25  -4    1.03    0.86
  21   4  -4    1.10    0.88
  25 -21   4    1.42    1.05
  -4  25   4    2.68    1.96
  -4  25   4    1.29    0.82
 -25  24  -4   -0.04    1.02
   1 -25  -4    0.08    1.10
  25 -24   4    0.48    1.10
  -1  25   4   -0.12    1.33
  25 -24   4    0.91    0.86
 -25  27  -4    0.77    1.34
  25 -27   4   -0.12    0.81
   2  25   4    0.56    1.51
   2  25   4    1.50    0.89
  25 -27   4    1.89    1.12
 -25  30  -4   -0.26    1.35
  25 -30   4   -0.13    1.00
   5  25   4    1.29    1.39
  25 -30   4   -1.78    0.84
 -25  33  -4    0.01    1.71
  25 -33   4    1.01    1.14
  -7  33  -4   -2.41    1.96
  33 -26  -4   -0.85    0.86
   7 -33   4    0.37    1.29
  26   7   4    1.82    1.34
  -4  30  -4    0.49    1.67
  30 -26  -4    0.80    0.85
   4 -30   4   -2.19    0.95
  26   4   4    0.47    1.11
  -1  27  -4    0.32    1.45
  -1  27  -4    0.05    0.91
  27 -26  -4   -1.49    0.75
  27 -26  -4   -1.19    0.77
   1 -27   4    0.59    1.50
   1 -27   4    1.39    1.33
   2  24  -4   -1.21    1.22
  24 -26  -4   -0.11    1.01
  24 -26  -4    0.85    0.93
  -2 -24   4   -0.42    0.91
  -2 -24   4   -0.64    1.20
   5  21  -4    0.73    1.41
  21 -26  -4    2.61    1.19
  21 -26  -4    1.21    1.02
   5  21  -4    3.74    1.40
  -5 -21   4   -0.25    1.31
   8  18  -4    0.76    1.01
  18 -26  -4   -0.43    0.79
  18 -26  -4   -0.28    0.88
   8  18  -4    0.10    0.98
 -18  26   4   -0.65    1.17
  -8 -18   4   -2.30    0.92
  11  15  -4    2.23    1.18
  11  15  -4    6.62    1.78
  15 -26  -4    1.23    1.06
  15 -26  -4    3.63    1.55
 -11 -15   4    4.53    1.48
 -15  26   4    6.13    2.07
  14  12  -4   16.23    2.38
  12 -26  -4   18.00    2.35
 -12  26   4   14.67    3.00
   9 -26  -4    1.17    1.13
   9 -26  -4    2.06    1.98
  17   9  -4    1.84    0.99
  -9  26   4    1.47    1.50
   6 -26  -4    2.15    1.35
  20   6  -4    1.35    0.98
  -6  26   4    1.94    1.57
  -6  26   4    0.36    0.54
  26 -20   4    2.14    1.06
   3 -26  -4    0.53    1.07
  26 -23   4   -1.09    0.74
  -3  26   4    0.31    1.20
  -3  26   4    0.07    0.67
 -26  26  -4   -0.04    1.32
   0  26   4   -0.08    0.75
  26 -26   4   -0.47    0.86
  26 -26   4    0.13    0.87
   0  26   4    1.91    1.53
 -26  29  -4   -2.31    1.14
  26 -29   4   -1.61    0.87
  26 -29   4   -0.54    0.99
   3  26   4    0.36    1.36
  -6 -26  -4    1.83    1.55
 -26  32  -4   -0.64    1.54
  26 -32   4    2.18    1.41
  32 -27  -4    1.58    1.09
  -5  32  -4   -0.53    1.50
   5 -32   4   -2.29    0.98
  27   5   4   -0.70    1.14
  -2  29  -4   -0.91    1.46
  29 -27  -4    0.63    0.94
  29 -27  -4   -0.44    0.88
   2 -29   4    0.02    1.57
   2 -29   4    0.70    1.07
   1  26  -4    0.02    0.60
   1  26  -4    0.08    1.51
  26 -27  -4   -0.58    0.83
  26 -27  -4    0.58    0.90
  -1 -26   4   -0.09    1.46
  -1 -26   4    0.87    1.00
  23 -27  -4    1.02    0.95
   4  23  -4   -0.64    1.51
  23 -27  -4   -1.01    0.82
   4  23  -4    1.53    1.00
  -4 -23   4    1.04    1.37
  20 -27  -4   12.81    3.33
   7  20  -4   11.33    2.56
   7  20  -4    9.49    2.09
 -20  27   4   12.89    2.82
  10  17  -4    6.60    1.87
  10  17  -4    6.35    1.71
  17 -27  -4    8.91    2.00
  17 -27  -4    2.38    1.16
 -10 -17   4    8.81    1.96
 -17  27   4    9.05    2.36
 -17  27   4    4.67    0.87
  13  14  -4    0.87    1.13
  14 -27  -4   -0.82    0.85
  13  14  -4   -1.15    0.86
 -13 -14   4    0.69    0.94
 -14  27   4   -0.81    0.44
 -14  27   4    0.88    1.68
  16  11  -4   15.71    2.11
  11 -27  -4   22.18    2.54
 -11  27   4   19.43    1.97
 -11  27   4   18.96    3.48
   8 -27  -4    5.72    1.66
  19   8  -4   10.09    1.76
  27 -19   4    5.25    1.29
  -8  27   4    9.73    2.73
  -8  27   4    5.89    1.39
  22   5  -4   -1.12    0.77
   5 -27  -4    0.55    1.07
   5 -27  -4    0.98    1.51
  -5  27   4    2.11    0.97
  27 -22   4    0.85    1.02
  -5  27   4   -0.38    1.34
   2 -27  -4    1.88    2.44
  -2  27   4    0.84    1.44
  -2  27   4   -0.65    0.84
  27 -25   4    0.73    0.82
  27 -25   4   -0.11    0.78
  -1 -27  -4    1.94    1.68
   1  27   4   -1.53    1.30
  27 -28   4    1.03    1.03
  27 -28   4    2.78    1.25
  -4 -27  -4   -1.28    1.54
  27 -31   4   -0.66    0.98
  27 -31   4   -0.67    0.94
  -7 -27  -4   -2.62    1.80
  27 -34   4    0.33    1.27
  -3  31  -4   -0.14    1.58
  28   3   4    1.70    1.28
   3 -31   4    1.30    1.21
   0  28  -4    2.15    1.90
  28 -28  -4   -0.69    1.00
   0 -28   4    0.30    1.50
   0 -28   4    0.85    1.09
  25 -28  -4   -0.90    1.15
  25 -28  -4   -0.05    0.97
   3  25  -4    1.35    1.64
   3  25  -4   -0.41    0.64
   6  22  -4    2.03    1.10
  22 -28  -4   -0.08    0.96
   6  22  -4    1.31    1.38
  22 -28  -4   -1.44    0.74
  -6 -22   4   -1.96    1.08
  19 -28  -4    1.78    1.21
   9  19  -4    1.49    1.58
  19 -28  -4   -0.01    0.92
   9  19  -4    2.25    1.34
 -19  28   4    1.78    1.49
  -9 -19   4   -0.67    0.97
  16 -28  -4   -0.11    1.05
  16 -28  -4    1.41    1.07
  12  16  -4    1.44    1.18
  12  16  -4   -1.11    1.04
 -16  28   4    1.33    0.66
 -16  28   4   -0.99    1.17
 -12 -16   4   -1.63    1.13
  13 -28  -4    6.44    1.80
  15  13  -4    9.91    1.95
 -13  28   4    6.18    2.52
 -13  28   4    3.87    1.13
  18  10  -4   -0.98    0.83
  10 -28  -4   -0.36    0.91
 -10  28   4    0.26    1.30
 -10  28   4    0.22    0.69
  21   7  -4    0.26    0.95
   7 -28  -4   -0.54    0.99
   7 -28  -4    0.57    1.01
  28 -21   4   -0.44    0.83
  -7  28   4    0.61    0.85
  -7  28   4    1.29    1.64
   4 -28  -4   -3.17    1.32
   4 -28  -4    1.03    1.02
  24   4  -4   -1.30    0.72
  28 -24   4   -0.73    0.72
  -4  28   4   -0.67    1.27
  -4  28   4    0.92    0.86
   1 -28  -4    3.98    1.76
  28 -27   4   -0.12    0.82
  28 -27   4   -0.25    0.86
  -1  28   4    0.49    1.68
  28 -30   4    0.32    0.92
  28 -30   4    1.61    1.34
   2  28   4   -2.64    1.33
  -5 -28  -4   -0.87    2.49
  28 -33   4   -1.24    1.16
  -4  33  -4    0.21    2.08
  33 -29  -4    0.35    1.17
   4 -33   4    2.77    1.51
  -1  30  -4    2.55    1.70
  30 -29  -4    0.59    1.16
  30 -29  -4   -0.88    0.87
   2  27  -4   -1.52    1.43
  27 -29  -4   -2.41    0.97
  27 -29  -4   -1.65    0.85
  -2 -27   4    2.12    1.81
   5  24  -4    2.36    1.58
  24 -29  -4    1.81    1.14
  24 -29  -4    0.91    1.01
   5  24  -4    0.74    1.05
  21 -29  -4    6.55    1.61
   8  21  -4    6.45    2.40
  -8 -21   4    4.17    1.76
  11  18  -4    6.82    1.88
  18 -29  -4    5.83    1.81
  18 -29  -4    1.36    1.29
  11  18  -4    6.00    1.79
 -11 -18   4    8.88    2.04
 -18  29   4    6.16    2.41
 -18  29   4    3.88    0.87
  15 -29  -4    2.14    1.27
  14  15  -4    5.51    1.64
  15 -29  -4    3.21    1.62
  14  15  -4    7.44    1.78
 -15  29   4    3.93    2.21
 -15  29   4    0.84    0.61
  17  12  -4    1.96    1.20
  12 -29  -4    2.21    1.44
 -12  29   4    1.12    0.80
 -12  29   4    1.40    1.76
   9 -29  -4    5.52    1.85
  20   9  -4    8.23    1.74
  -9  29   4    6.82    2.21
  -9  29   4    4.61    2.04
   6 -29  -4    0.44    1.18
   6 -29  -4    0.96    0.77
  23   6  -4   -0.57    0.87
  29 -23   4    1.46    0.96
  -6  29   4    0.69    0.85
  -6  29   4    1.33    1.80
  26   3  -4   -1.69    0.85
   3 -29  -4    1.01    1.64
  29 -26   4    0.18    0.90
  -3  29   4    2.43    1.84
   0 -29  -4    0.32    1.70
  29 -29   4    0.00    0.95
  29 -29   4    2.20    1.34
   0  29   4    2.70    1.72
  29 -32   4    0.21    1.19
  32 -30  -4    0.85    1.15
  32 -30  -4    1.07    1.25
  -2  32  -4    1.19    2.11
  29 -30  -4   -1.13    0.88
   1  29  -4    1.00    1.54
  29 -30  -4    2.46    1.30
  26 -30  -4    0.30    0.95
  26 -30  -4    1.16    1.07
   4  26  -4    1.25    1.45
  -4 -26   4   -0.77    1.57
   7  23  -4    0.40    1.15
  23 -30  -4    1.64    1.19
   7  23  -4   -0.46    1.57
  23 -30  -4   -0.20    0.89
  -7 -23   4    1.99    1.82
  20 -30  -4    0.35    1.05
  10  20  -4   -0.71    1.10
  10  20  -4   -0.80    1.13
  20 -30  -4    0.35    0.87
 -20  30   4   -1.52    1.30
 -10 -20   4    0.91    1.06
  17 -30  -4   -0.43    1.09
  17 -30  -4   -1.72    1.10
  13  17  -4   -1.00    1.17
  13  17  -4   -1.70    1.10
 -17  30   4   -0.37    0.51
 -13 -17   4   -1.13    1.05
 -17  30   4   -1.10    1.40
  14 -30  -4    2.61    1.32
  14 -30  -4    0.33    1.36
  16  14  -4    2.35    1.31
 -14  30   4    0.73    0.74
 -14  30   4    3.67    1.78
  11 -30  -4    1.37    1.28
  11 -30  -4    0.61    1.31
 -11  30   4   -2.22    1.29
   8 -30  -4    0.94    1.10
   8 -30  -4   -0.30    0.90
  22   8  -4    3.76    1.26
  -8  30   4    0.63    1.54
  30 -22   4    0.23    0.92
  -8  30   4    0.53    0.72
  25   5  -4    0.50    1.07
   5 -30  -4   -0.82    1.37
  30 -25   4   -1.06    0.80
  -5  30   4    2.71    1.71
  -2  30   4    0.40    1.74
  30 -28   4    0.74    1.05
  30 -31   4    0.14    1.27
  30 -31   4   -1.09    1.13
  31 -31  -4   -0.09    1.32
   0  31  -4   -1.39    1.73
  28 -31  -4    1.49    1.33
  28 -31  -4    1.93    1.73
   3  28  -4   -0.44    1.65
  -3 -28   4    2.06    1.91
  25 -31  -4   -1.43    1.04
  25 -31  -4    0.12    1.40
   6  25  -4   -0.99    1.42
  -6 -25   4    0.10    2.19
   9  22  -4   -2.48    1.27
   9  22  -4   -2.77    1.44
  22 -31  -4    1.77    1.24
  22 -31  -4   -0.48    0.94
  -9 -22   4   -0.42    1.38
  19 -31  -4    0.35    1.22
  12  19  -4   -1.73    1.24
  19 -31  -4    1.55    1.26
  12  19  -4    0.53    1.29
 -19  31   4   -0.53    1.37
 -19  31   4    0.36    0.56
  16 -31  -4    1.53    1.72
  15  16  -4   -0.41    1.01
  16 -31  -4    0.27    0.97
 -16  31   4    2.28    1.72
 -16  31   4    0.93    0.73
  18  13  -4    0.41    1.15
  13 -31  -4    2.16    1.18
  13 -31  -4    0.76    1.62
 -13  31   4   -1.23    1.21
  21  10  -4   -2.24    0.91
  10 -31  -4    1.07    1.21
 -10  31   4   -0.03    1.44
 -10  31   4    1.08    0.78
   7 -31  -4   -0.69    1.01
  24   7  -4   -0.29    1.07
  31 -24   4    0.56    0.92
  -7  31   4   -0.75    1.35
  27   4  -4   -0.15    1.14
  -4  31   4    0.43    1.57
  31 -27   4    0.16    0.97
  31 -30   4   -2.38    1.10
  31 -30   4   -0.40    1.00
  30 -32  -4    4.00    1.54
   2  30  -4   -0.71    1.57
   5  27  -4    0.21    1.61
  27 -32  -4   -1.19    1.03
  24 -32  -4   -0.08    1.23
   8  24  -4   -0.17    1.43
  11  21  -4    1.21    1.64
  21 -32  -4    1.34    1.23
 -11 -21   4    2.38    1.36
  14  18  -4    1.94    1.47
  14  18  -4    1.89    1.45
  18 -32  -4    2.28    1.33
 -14 -18   4    4.42    1.43
 -18  32   4    1.68    0.64
 -18  32   4    4.48    1.92
  15 -32  -4    0.90    1.18
  17  15  -4    1.56    1.15
 -15  32   4   -1.66    1.31
  12 -32  -4    1.62    1.43
  20  12  -4    0.35    1.09
 -12  32   4   -1.35    0.53
 -12  32   4   -0.43    1.56
   9 -32  -4    0.46    1.32
  23   9  -4    1.11    1.22
  -9  32   4   -0.39    1.50
  -9  32   4    0.30    0.92
  32 -23   4    0.55    1.02
  26   6  -4   -2.49    0.93
  32 -26   4    0.62    0.97
  -6  32   4   -0.96    1.53
  -3  32   4    1.90    1.85
  32 -29   4    1.70    1.14
  32 -29   4    0.99    1.12
   4  29  -4   -0.84    1.76
  29 -33  -4   -2.19    1.23
  26 -33  -4   -1.17    1.08
   7  26  -4    0.08    1.61
  -7 -26   4    0.96    1.73
  10  23  -4    3.07    1.71
  23 -33  -4    2.68    1.23
  13  20  -4    6.43    1.89
  20 -33  -4    4.08    1.47
 -13 -20   4    3.61    1.50
  16  17  -4    2.37    1.51
  17 -33  -4    1.71    1.42
 -17  33   4    3.18    1.84
  19  14  -4   -0.31    1.16
  14 -33  -4    0.40    1.23
 -14  33   4   -0.30    0.64
 -14  33   4    2.89    1.68
  11 -33  -4    0.50    0.95
  22  11  -4    1.23    2.05
 -11  33   4   -0.40    0.77
 -11  33   4    1.27    1.91
  25   8  -4    0.07    1.20
  33 -25   4   -1.15    0.99
  -8  33   4    2.24    1.97
  28   5  -4    0.45    1.20
  -5  33   4   -0.21    1.98
  33 -28   4   -0.58    1.08
   9  25  -4    3.80    2.00
  25 -34  -4   -1.67    1.13
  -9 -25   4   -2.12    1.69
  12  22  -4   -0.68    1.32
  22 -34  -4   -0.51    0.94
 -12 -22   4    0.67    1.51
  19 -34  -4    3.79    1.81
 -19  34   4    1.51    0.66
 -15 -19   4    3.61    1.51
  16 -34  -4    1.94    1.40
  18  16  -4    0.42    1.41
 -16  34   4    5.72    2.33
  13 -34  -4    0.70    1.33
  21  13  -4   -0.15    1.32
 -13  34   4    0.51    0.88
 -13  34   4   -2.14    1.64
  24  10  -4   -2.07    1.18
  10 -34  -4    2.72    1.56
 -10  34   4    1.45    1.82
  34 -24   4    1.13    1.07
  27   7  -4    0.19    1.33
  34 -27   4    1.09    1.02
  -7  34   4   -1.26    1.58
  11  24  -4    1.49    1.78
  24 -35  -4    2.73    1.19
 -11 -24   4   -2.43    2.03
  21 -35  -4    2.29    1.51
 -14 -21   4    2.27    1.74
  18 -35  -4   -1.27    1.33
  15 -35  -4   -0.50    1.35
 -15  35   4    1.30    0.85
  12 -35  -4   -0.34    1.11
  23  12  -4    0.65    1.20
 -12  35   4    0.32    1.88
  20 -36  -4   -1.91    1.36
 -20  36   4   -1.35    1.00
  17 -36  -4   -1.15    1.37
 -17  36   4    0.81    0.87
   2  -2  -5   -0.05    0.13
   0   2  -5   -0.03    0.12
   0   2  -5    0.23    0.22
   0  -2   5   -0.07    0.17
   0  -2   5   -0.07    0.10
  -2   2   5    0.02    0.09
   2  -3   5   71.38    1.63
   2  -3   5   73.77    1.22
  -1   4  -5    0.89    0.45
   1  -4   5    0.84    0.32
   2   1  -5   72.34    1.22
   2   1  -5   72.31    1.35
   3  -2   5   71.45    1.35
   3  -2   5   70.26    0.92
  -2  -3  -5   36.34    1.29
  -3   5  -5   36.22    1.55
   3  -5   5   37.88    1.17
   3  -5   5   34.99    1.55
  -2   6  -5  105.64    2.17
  -2   6  -5  103.18    2.79
   2  -6   5  105.70    2.81
   2  -6   5  108.78    2.26
   3  -4  -5    0.70    0.66
   1   3  -5    0.81    0.32
   1   3  -5    0.67    0.40
   3  -4  -5    0.96    0.30
  -3   4   5    0.87    0.29
  -1  -3   5    0.66    0.30
  -1  -3   5    0.73    0.37
  -4   4  -5    0.27    0.38
  -4   4  -5    0.10    0.21
   0   4   5   -0.13    0.22
   4  -4   5   -0.09    0.19
   4  -4   5   -0.19    0.34
  -4   7  -5   29.35    1.78
  -4   7  -5   27.04    1.18
   4  -7   5   26.68    1.69
   3   4   5   24.50    1.25
   4  -7   5   28.54    1.25
  -3   8  -5    6.24    1.15
   8  -5  -5    6.80    0.90
  -3   8  -5    5.95    0.86
   3  -8   5    6.96    1.20
   3  -8   5    6.31    0.89
   5  -5  -5    1.41    0.58
   0   5  -5    0.56    0.41
   0   5  -5    1.27    0.64
   5  -5  -5    1.11    0.33
   0  -5   5    0.94    0.57
   0  -5   5    1.38    0.48
   2  -5  -5   35.83    1.60
   3   2  -5   36.04    1.19
  -5   3  -5   36.87    1.19
   3   2  -5   36.30    1.12
   2  -5  -5   35.97    1.22
  -3  -2   5   35.74    1.14
  -3  -2   5   39.09    1.10
  -2   5   5   36.91    1.57
  -2   5   5   35.89    1.24
   5  -3   5   35.17    1.13
  -5   6  -5    7.26    0.69
  -1  -5  -5    6.94    0.94
  -5   6  -5    7.64    1.07
   1   5   5    7.43    0.80
   5  -6   5    7.42    1.00
   5  -6   5    6.95    0.63
   1   5   5    7.14    0.95
  -5   9  -5  108.37    2.40
  -5   9  -5  102.01    3.32
  -4  -5  -5  110.26    2.72
   4   5   5  107.24    2.62
   5  -9   5  108.55    2.56
   5  -9   5  102.38    3.33
   4   5   5  104.77    2.51
  -4  10  -5    2.90    0.74
  -4  10  -5    3.26    1.07
  10  -6  -5    4.03    0.87
   4 -10   5    2.63    0.95
   4 -10   5    2.74    0.66
  -1   7  -5   24.31    1.62
  -1   7  -5   25.67    1.33
   7  -6  -5   26.29    1.53
   1  -7   5   25.31    1.34
   1  -7   5   23.16    1.58
   4  -6  -5  105.29    2.83
   2   4  -5  108.24    2.49
   4  -6  -5  104.71    2.04
   2   4  -5  105.59    2.17
  -4   6   5  106.11    2.74
  -2  -4   5  100.68    2.34
  -4   6   5  100.38    2.06
  -2  -4   5  109.48    2.19
   1  -6  -5    6.80    0.81
  -6   5  -5    8.11    0.93
   1  -6  -5    7.30    1.08
   6  -5   5    6.96    0.90
  -1   6   5    6.77    0.82
  -1   6   5    8.10    1.06
  -6   8  -5   20.28    1.52
  -2  -6  -5   20.67    1.43
  -6   8  -5   19.71    0.94
   2   6   5   20.26    1.38
   6  -8   5   19.25    1.04
   2   6   5   19.29    1.22
   6  -8   5   19.03    1.52
  -5  -6  -5    9.74    1.13
  11  -5  -5   11.51    1.01
  -6  11  -5   11.53    1.04
  -6  11  -5   11.79    1.51
   6 -11   5   10.23    1.61
   6 -11   5   10.76    1.10
   5   6   5   10.45    1.05
   5   6   5   10.77    1.12
  -5  12  -5    7.79    1.05
  12  -7  -5    8.89    1.13
  -5  12  -5    7.40    1.58
   5 -12   5    7.26    1.56
   7   5   5    7.38    0.92
   7   5   5    7.16    0.94
   5 -12   5    8.57    1.97
   9  -7  -5   13.63    1.27
  -2   9  -5   11.80    1.41
  -2   9  -5   12.30    1.10
   2  -9   5   11.21    1.07
   2  -9   5   10.43    1.33
   1   6  -5   26.28    1.58
   1   6  -5   24.91    1.31
   6  -7  -5   26.38    1.11
   6  -7  -5   26.01    1.63
  -1  -6   5   25.71    1.32
  -6   7   5   25.38    1.08
  -1  -6   5   26.24    1.55
  -6   7   5   25.59    1.56
   4   3  -5   25.93    1.15
   3  -7  -5   26.33    1.28
   3  -7  -5   28.27    1.76
  -7   4  -5   26.70    1.19
   4   3  -5   25.92    1.25
  -3   7   5   28.46    1.72
  -3   7   5   27.01    1.31
   7  -4   5   25.20    1.12
  -4  -3   5   25.95    1.07
   0  -7  -5    0.29    0.58
   0  -7  -5    0.37    0.42
  -7   7  -5    0.36    0.50
   0   7   5    0.43    0.58
   0   7   5    0.71    0.44
   7  -7   5    0.56    0.32
   7  -7   5   -0.03    0.48
  -7  10  -5   53.07    1.62
  -3  -7  -5   52.17    2.24
  -7  10  -5   52.96    2.55
   3   7   5   52.99    2.20
   7 -10   5   51.38    2.50
   3   7   5   50.54    2.01
   7 -10   5   51.24    1.80
  -7  13  -5    6.36    1.01
  -7  13  -5    6.01    1.47
  -6  -7  -5    5.04    0.99
   7 -13   5    4.55    1.23
   6   7   5    6.84    1.17
   7 -13   5    6.81    1.44
   6   7   5    5.63    1.02
  -6  14  -5    3.04    1.12
  -8  -6  -5    4.61    0.89
  -6  14  -5    4.23    0.94
  14  -8  -5    5.04    1.09
   6 -14   5    3.56    0.96
   8   6   5    3.32    0.81
   6 -14   5    4.26    1.19
  -3  11  -5    8.23    1.06
  11  -8  -5    9.22    1.34
  -3  11  -5   11.32    1.83
   3 -11   5    9.13    1.13
   3 -11   5   10.14    1.67
   8  -8  -5    0.48    0.34
   0   8  -5    1.28    0.68
   0   8  -5    0.86    0.48
   8  -8  -5    0.44    0.59
   0  -8   5    1.34    0.70
   0  -8   5    0.47    0.46
  -8   8   5    1.91    0.71
   3   5  -5    5.33    0.79
   5  -8  -5    7.30    1.30
   5  -8  -5    5.72    0.75
   3   5  -5    7.51    1.04
  -5   8   5    6.62    1.12
  -5   8   5    5.28    0.71
  -3  -5   5    6.49    0.78
  -3  -5   5    6.62    0.96
  -8   6  -5   22.68    1.35
   6   2  -5   20.48    1.03
   2  -8  -5   19.71    1.23
   6   2  -5   19.19    0.97
   2  -8  -5   20.75    1.62
   8  -6   5   21.72    1.32
  -2   8   5   22.17    1.62
  -2   8   5   20.69    1.29
  -1  -8  -5   39.84    1.74
  -1  -8  -5   39.91    2.11
  -8   9  -5   38.74    2.08
   8  -9   5   38.65    1.39
   1   8   5   40.19    1.84
   1   8   5   38.79    2.03
   8  -9   5   41.42    2.16
  -4  -8  -5   19.16    1.61
  -8  12  -5   15.75    1.12
   4   8   5   15.33    1.36
   4   8   5   15.68    1.45
   8 -12   5   17.65    1.32
   8 -12   5   15.38    1.76
  -7  -8  -5   23.49    1.72
  -8  15  -5   21.68    2.32
  -8  15  -5   25.06    1.67
   7   8   5   22.53    1.68
   8 -15   5   23.35    1.74
   7   8   5   21.50    1.64
   8 -15   5   21.88    2.20
  -7  16  -5    1.15    0.75
  16  -9  -5    1.82    0.84
  -7  16  -5    0.07    0.92
   7 -16   5    0.29    0.65
   9   7   5    1.61    0.78
   9   7   5    1.65    0.71
   7 -16   5    1.68    0.92
  13  -9  -5   26.38    1.86
  -4  13  -5   26.57    2.28
  -4  13  -5   26.90    1.76
   4 -13   5   27.54    1.86
   4 -13   5   25.75    2.23
  10  -9  -5    0.96    0.71
  -1  10  -5    0.36    0.49
  -1  10  -5    1.09    0.77
   1 -10   5    0.61    0.68
   1 -10   5    0.49    0.54
   7  -9  -5   10.54    1.33
   2   7  -5   10.82    1.26
   2   7  -5   10.16    1.04
   7  -9  -5   11.62    0.94
  -2  -7   5   12.95    1.08
  -7   9   5   11.54    0.85
  -2  -7   5   11.55    1.23
  -7   9   5   11.32    1.31
   4  -9  -5  106.09    3.43
  -9   5  -5  110.00    2.40
   4  -9  -5  104.74    2.62
   5   4  -5  107.47    2.46
   5   4  -5  108.16    2.57
  -5  -4   5  109.56    2.27
  -5  -4   5  101.55    2.37
  -4   9   5  108.94    3.40
  -4   9   5  102.00    2.57
  -9   8  -5   36.26    1.90
   1  -9  -5   41.19    1.80
   1  -9  -5   39.30    2.24
   9  -8   5   41.94    2.03
  -1   9   5   41.51    2.21
  -1   9   5   39.34    1.83
  -2  -9  -5    1.54    0.87
  -9  11  -5    0.93    0.79
  -9  11  -5    2.98    0.58
   9 -11   5    2.28    0.96
   2   9   5    2.91    0.97
   2   9   5    2.25    0.78
   9 -11   5    2.24    0.61
  -9  14  -5   24.64    2.30
  -9  14  -5   27.85    1.50
  -5  -9  -5   24.49    1.86
   9 -14   5   25.86    2.28
   5   9   5   25.32    1.78
   5   9   5   24.28    1.84
   9 -14   5   24.96    1.67
  -9  17  -5   38.55    2.05
  -8  -9  -5   34.86    2.09
  -9  17  -5   35.21    2.96
   8   9   5   42.04    2.26
   8   9   5   39.43    2.28
   9 -17   5   36.53    2.26
 -10  -8  -5    4.41    1.05
  -8  18  -5    5.03    1.08
  18 -10  -5    4.27    1.02
  -8  18  -5    3.99    1.45
   8 -18   5    2.63    1.03
  10   8   5    3.10    0.93
  15 -10  -5    8.89    1.45
  -5  15  -5    8.64    1.78
  -5  15  -5    5.88    1.13
   5 -15   5    8.33    1.74
   5 -15   5    7.14    1.28
  10   5   5    8.19    1.17
  -2  12  -5   16.77    1.84
  -2  12  -5   14.34    1.37
  12 -10  -5   17.83    1.70
   2 -12   5   16.45    1.86
   2 -12   5   14.90    1.41
   9 -10  -5    1.43    0.82
   9 -10  -5    0.60    0.40
   1   9  -5    0.39    0.47
   1   9  -5    0.61    0.69
  -1  -9   5    0.39    0.66
  -9  10   5    0.20    0.60
  -1  -9   5    0.66    0.53
   4   6  -5    3.77    0.93
   6 -10  -5    2.67    0.67
   4   6  -5    3.26    0.72
   6 -10  -5    3.64    1.03
  -6  10   5    3.21    1.04
  -4  -6   5    4.58    0.95
  -6  10   5    3.59    0.72
  -4  -6   5    3.13    0.70
 -10   7  -5   53.49    2.07
   7   3  -5   47.96    1.64
   3 -10  -5   50.62    2.63
   3 -10  -5   50.72    2.04
   7   3  -5   54.92    1.78
  -3  10   5   56.63    2.64
  -3  10   5   54.00    2.11
  -7  -3   5   48.81    1.54
  10  -7   5   53.01    2.02
   0 -10  -5    0.07    0.43
   0 -10  -5    0.81    0.75
 -10  10  -5   -0.16    0.56
   0  10   5   -0.30    0.61
  10 -10   5   -0.17    0.56
   0  10   5    0.55    0.47
  10 -10   5    0.56    0.36
 -10  13  -5    1.61    0.56
 -10  13  -5    1.50    0.97
  -3 -10  -5    0.83    0.76
  10 -13   5    1.33    0.89
  10 -13   5    0.88    0.59
   3  10   5    0.46    0.79
   3  10   5    1.25    0.72
 -10  16  -5   11.77    1.20
 -10  16  -5   12.45    2.18
  -6 -10  -5   10.40    1.43
  10 -16   5   13.93    1.97
   6  10   5   10.12    1.38
   6  10   5   11.37    1.68
  10 -16   5   11.51    1.37
 -10  19  -5    1.41    1.17
 -10  19  -5    0.98    0.71
  -9 -10  -5    1.34    0.82
  10 -19   5    1.70    0.91
  10 -19   5    0.05    0.90
   9  10   5    0.69    0.76
   9  10   5    0.70    0.77
  -9  20  -5    7.64    1.28
  -9  20  -5   12.57    2.40
  20 -11  -5    6.05    1.21
   9 -20   5    6.83    1.51
  11   9   5    8.56    1.49
  -6  17  -5    8.75    1.38
  -6  17  -5    7.98    1.80
  17 -11  -5    8.26    1.48
   6 -17   5   11.42    1.78
  11   6   5    9.61    1.36
  -3  14  -5   37.52    2.73
  -3  14  -5   40.01    2.22
  14 -11  -5   38.19    2.35
   3 -14   5   38.65    2.77
   3 -14   5   39.67    2.26
   0  11  -5    0.55    1.19
  11 -11  -5    0.61    0.76
   0  11  -5    0.36    0.50
  11 -11  -5    0.41    0.45
   0 -11   5    0.94    0.65
 -11  11   5    0.78    0.73
   0 -11   5    0.75    0.73
   3   8  -5    8.99    1.27
   8 -11  -5    8.78    1.57
   8 -11  -5    8.52    0.96
   3   8  -5    7.88    1.04
  -3  -8   5    8.28    1.01
  -8  11   5    9.02    0.89
  -8  11   5    9.67    1.58
  -3  -8   5    8.82    1.20
   5 -11  -5   10.71    1.47
   6   5  -5   11.39    1.14
 -11   6  -5   10.26    0.96
   5 -11  -5   11.36    1.12
   6   5  -5    9.37    0.98
  -5  11   5   13.35    1.17
  -5  11   5   10.46    1.69
  -6  -5   5    9.66    1.00
  -6  -5   5   11.54    0.93
   9   2  -5    2.52    0.57
 -11   9  -5    1.48    0.78
   2 -11  -5    2.34    0.94
  11  -9   5    2.64    0.87
  -2  11   5    2.84    0.79
  -2  11   5    1.85    0.91
  -1 -11  -5    1.17    0.68
 -11  12  -5    1.14    0.82
  -1 -11  -5    0.65    0.80
  11 -12   5    1.28    0.86
   1  11   5   -0.22    0.70
  11 -12   5    1.36    0.57
   1  11   5    0.54    0.59
 -11  15  -5   27.49    1.42
 -11  15  -5   27.67    2.42
  -4 -11  -5   27.87    2.15
  11 -15   5   28.53    2.46
   4  11   5   27.03    1.95
  11 -15   5   29.05    1.76
 -11  18  -5    2.24    1.23
 -11  18  -5    1.19    0.61
  -7 -11  -5    1.31    0.82
   7  11   5   -0.20    0.62
  11 -18   5    0.98    0.71
   7  11   5    2.68    1.03
  11 -18   5   -0.71    0.71
 -11  21  -5    0.77    0.55
 -11  21  -5    1.69    1.27
 -10 -11  -5    1.33    0.88
  11 -21   5    2.23    1.17
  10  11   5    1.48    1.03
  10  11   5    0.13    0.76
  11 -21   5    0.78    0.85
 -10  22  -5    3.01    1.58
 -10  22  -5    1.19    0.67
  22 -12  -5    3.15    0.96
  10 -22   5    2.05    1.06
  19 -12  -5    1.20    0.82
  -7  19  -5    1.37    1.13
  -7  19  -5    0.40    0.71
   7 -19   5    0.76    0.80
  12   7   5    0.63    0.63
   7 -19   5    0.23    0.54
  -4  16  -5   47.84    3.28
  -4  16  -5   46.59    2.50
  16 -12  -5   48.66    2.72
   4 -16   5   46.17    3.14
  12   4   5   44.58    1.94
   4 -16   5   44.22    2.52
  13 -12  -5    9.38    1.64
  -1  13  -5    7.25    1.23
  -1  13  -5    9.52    1.95
   1 -13   5    8.84    1.72
   1 -13   5    9.91    1.57
   2  10  -5   16.68    1.73
   2  10  -5   15.80    1.45
  10 -12  -5   17.03    1.23
  10 -12  -5   19.40    1.95
  -2 -10   5   17.29    1.67
  -2 -10   5   17.03    1.51
   7 -12  -5    8.00    1.69
   5   7  -5    9.74    1.12
   5   7  -5    9.03    1.44
   7 -12  -5    7.96    1.04
  -5  -7   5    9.55    1.18
  -7  12   5    8.26    1.85
  -7  12   5    6.89    1.01
  -5  -7   5    9.13    0.99
   4 -12  -5   16.66    1.81
   8   4  -5   15.84    1.17
   4 -12  -5   14.96    1.43
 -12   8  -5   16.74    1.35
  -4  12   5   17.18    1.83
  -8  -4   5   15.37    1.07
  -4  12   5   15.67    1.38
  12  -8   5   15.73    1.32
   1 -12  -5    0.87    0.64
 -12  11  -5    1.32    0.84
  -1  12   5    1.01    0.85
  -1  12   5    1.11    0.63
  12 -11   5    0.17    0.71
  -2 -12  -5    0.47    0.68
 -12  14  -5    0.15    0.72
   2  12   5   -0.40    0.49
   2  12   5    0.44    0.77
  12 -14   5   -0.19    0.70
  12 -14   5   -0.40    0.41
 -12  17  -5    0.37    0.53
  -5 -12  -5    0.59    0.74
 -12  17  -5    0.47    0.86
   5  12   5    0.15    0.69
   5  12   5    1.20    0.79
  12 -17   5    0.66    0.88
  12 -17   5    0.01    0.56
 -12  20  -5    5.79    1.76
 -12  20  -5    3.29    0.83
  -8 -12  -5    3.03    0.94
   8  12   5    5.23    1.32
   8  12   5    6.25    1.45
  12 -20   5    5.69    1.73
  12 -20   5    6.80    1.37
 -11 -12  -5    8.09    1.55
 -12  23  -5    3.55    1.60
  12 -23   5    2.09    1.29
  12 -23   5    5.79    1.52
  11  12   5    3.59    1.26
 -11  24  -5   51.55    5.61
  13  11   5   51.15    3.07
  11 -24   5   47.98    4.00
  11 -24   5   51.07    3.34
  21 -13  -5    0.32    0.66
  -8  21  -5   -0.04    0.52
  -8  21  -5    1.41    1.25
  13   8   5    1.75    0.78
   8 -21   5    0.60    0.64
   8 -21   5   -0.50    0.71
  -5  18  -5    3.17    1.01
  18 -13  -5    3.51    1.13
  -5  18  -5    5.51    1.71
   5 -18   5    3.35    1.09
   5 -18   5    0.83    0.87
  13   5   5    3.47    0.92
  -2  15  -5   18.06    1.65
  15 -13  -5   19.24    1.96
  -2  15  -5   17.90    2.17
   2 -15   5   18.89    1.77
   2 -15   5   17.84    2.00
   1  12  -5    6.81    1.20
   1  12  -5   10.95    1.92
  12 -13  -5    8.03    1.11
  12 -13  -5    9.76    1.75
  -1 -12   5    7.84    1.29
 -12  13   5   11.46    1.91
  -1 -12   5    7.34    1.58
   4   9  -5   27.08    1.79
   9 -13  -5   29.22    1.69
   4   9  -5   27.44    2.03
   9 -13  -5   28.45    2.36
  -4  -9   5   30.66    1.85
  -4  -9   5   27.33    1.92
  -9  13   5   28.35    1.49
  -9  13   5   27.82    2.24
   6 -13  -5    6.24    1.13
   7   6  -5    6.71    1.15
   6 -13  -5    4.42    1.19
   7   6  -5    6.02    1.00
  -6  13   5    5.89    1.49
  -7  -6   5    5.30    0.87
  -6  13   5    4.71    0.95
  -7  -6   5    7.03    1.14
   3 -13  -5    0.73    0.63
  10   3  -5    1.37    0.56
 -13  10  -5    0.81    0.67
   3 -13  -5    0.21    0.81
  -3  13   5    0.41    0.79
  13 -10   5    0.54    0.74
  -3  13   5    0.93    0.67
   0 -13  -5   -0.06    0.65
   0 -13  -5   -0.09    0.51
 -13  13  -5    0.75    0.80
  13 -13   5   -0.54    0.34
  13 -13   5   -0.18    0.69
   0  13   5    0.08    0.80
   0  13   5    0.15    0.50
  -3 -13  -5    3.10    1.04
 -13  16  -5    1.36    1.06
  13 -16   5    2.09    0.76
   3  13   5    4.34    1.11
  13 -16   5    2.73    1.27
   3  13   5    2.43    1.13
 -13  19  -5    1.84    0.63
 -13  19  -5   -0.02    0.98
  -6 -13  -5    2.11    0.83
  13 -19   5    0.23    0.61
   6  13   5    0.54    0.78
  13 -19   5    1.23    1.22
   6  13   5    3.27    1.16
 -13  22  -5    0.25    0.54
  -9 -13  -5    1.12    1.09
 -13  22  -5    1.84    1.36
   9  13   5    1.53    0.92
   9  13   5    1.33    1.06
  13 -22   5   -0.44    0.67
  13 -22   5    0.65    1.27
 -13  25  -5    0.64    0.47
 -13  25  -5    0.58    1.24
  12  13   5    1.17    1.10
  13 -25   5    2.47    1.41
  13 -25   5    1.26    1.16
 -12  26  -5    5.72    2.08
  14  12   5    6.42    1.55
  12 -26   5    8.12    1.97
  23 -14  -5    3.55    1.02
  -9  23  -5    3.55    1.78
   9 -23   5    4.24    1.38
   9 -23   5    5.27    1.86
  20 -14  -5   -0.42    0.69
  -6  20  -5   -0.62    0.51
  -6  20  -5    0.32    1.03
  14   6   5    1.24    0.74
   6 -20   5   -0.10    0.63
   6 -20   5    0.63    0.79
  -3  17  -5    2.42    0.85
  17 -14  -5    2.93    1.10
  -3  17  -5    1.84    1.23
   3 -17   5    3.67    1.30
   3 -17   5    3.13    1.06
  14 -14  -5   -0.71    0.33
   0  14  -5    0.42    0.52
   0  14  -5    0.61    0.88
  14 -14  -5    0.38    0.85
   0 -14   5   -0.50    0.42
   0 -14   5   -1.15    0.56
 -14  14   5    0.62    0.79
  11 -14  -5   40.66    1.96
   3  11  -5   39.45    2.24
   3  11  -5   37.95    2.49
  11 -14  -5   38.72    2.75
 -11  14   5   38.63    2.62
 -11  14   5   39.62    1.56
  -3 -11   5   38.78    2.12
  -3 -11   5   36.40    2.37
   6   8  -5    5.46    1.06
   6   8  -5    3.00    1.01
   8 -14  -5    4.07    1.23
   8 -14  -5    3.32    0.95
  -8  14   5    4.78    1.42
  -6  -8   5    3.37    0.82
  -8  14   5    2.70    0.79
  -6  -8   5    3.14    0.92
 -14   9  -5   23.92    1.63
   9   5  -5   25.83    1.55
   5 -14  -5   26.25    1.84
   5 -14  -5   25.60    2.32
  14  -9   5   26.15    1.71
  -5  14   5   26.14    1.80
  -5  14   5   27.48    2.35
   2 -14  -5    0.29    0.55
 -14  12  -5   -0.47    0.55
   2 -14  -5    0.20    0.74
  -2  14   5    0.05    0.58
  14 -12   5   -0.52    0.60
  -2  14   5    0.16    0.73
 -14  15  -5    5.32    1.40
  -1 -14  -5    5.55    1.39
  -1 -14  -5    5.63    1.22
  14 -15   5    3.93    0.85
   1  14   5    5.70    1.50
  14 -15   5    6.10    1.48
 -14  18  -5    1.58    1.13
  -4 -14  -5    1.45    0.85
   4  14   5    1.44    0.90
  14 -18   5   -0.03    0.79
   4  14   5    0.70    0.90
  14 -18   5    1.53    0.75
 -14  21  -5    1.15    0.64
 -14  21  -5    0.26    0.98
  -7 -14  -5    0.02    0.65
  14 -21   5    0.58    0.79
   7  14   5    1.59    1.01
   7  14   5    0.70    0.88
  14 -21   5    1.05    1.20
 -10 -14  -5    8.22    1.74
 -14  24  -5    2.51    0.68
 -14  24  -5    5.95    2.01
  10  14   5    4.45    1.39
  14 -24   5    7.76    1.66
  14 -24   5    4.89    1.55
  10  14   5    8.65    1.77
 -14  27  -5    5.39    2.21
 -14  27  -5    0.42    0.54
  14 -27   5    2.19    1.33
  14 -27   5    1.28    1.11
  13  14   5    3.19    1.50
 -13  28  -5    1.97    0.84
 -13  28  -5    4.99    2.27
  13 -28   5    3.87    1.51
  15  13   5    6.10    1.63
 -10  25  -5   -0.76    1.12
 -10  25  -5    0.80    0.63
  25 -15  -5   -0.74    0.53
  10 -25   5    1.12    0.99
  15  10   5    1.45    0.95
  -7  22  -5    1.45    1.26
  22 -15  -5    1.40    0.90
   7 -22   5    0.90    0.95
  15   7   5    0.79    0.70
   7 -22   5    1.06    1.24
  -4  19  -5    7.87    2.04
  -4  19  -5    8.62    1.48
  19 -15  -5    6.40    1.44
  15   4   5    7.27    1.18
   4 -19   5    6.95    1.46
   4 -19   5   11.93    2.29
  -1  16  -5    2.36    1.35
  16 -15  -5    3.00    1.21
  16 -15  -5    1.65    0.63
   1 -16   5    1.36    0.85
   1 -16   5    3.41    1.26
   2  13  -5   15.93    1.60
  13 -15  -5   18.36    1.65
  13 -15  -5   21.14    2.24
   2  13  -5   18.23    2.02
  -2 -13   5   18.44    1.67
 -13  15   5   17.80    1.93
  -2 -13   5   19.17    1.96
   5  10  -5    7.37    1.26
  10 -15  -5    8.24    1.27
   5  10  -5    7.49    1.47
  10 -15  -5    6.17    1.61
 -10  15   5    5.84    1.57
 -10  15   5    6.30    1.03
  -5 -10   5    8.07    1.48
  -5 -10   5    6.07    1.10
   7 -15  -5   21.94    2.25
   8   7  -5   22.71    1.66
   8   7  -5   23.82    1.73
   7 -15  -5   23.31    1.77
  -8  -7   5   22.20    1.54
  -7  15   5   20.42    2.23
  -7  15   5   22.91    1.71
 -15  11  -5   25.36    1.88
   4 -15  -5   27.76    1.98
  11   4  -5   29.88    1.65
   4 -15  -5   29.26    2.57
  -4  15   5   28.91    2.00
  15 -11   5   28.93    2.01
  -4  15   5   29.97    2.52
   1 -15  -5    2.47    1.05
 -15  14  -5    5.51    1.36
   1 -15  -5    3.30    1.00
  -1  15   5    4.44    1.38
  15 -14   5    3.86    1.19
 -15  17  -5    4.11    1.43
  -2 -15  -5    1.42    0.79
  15 -17   5    4.23    1.35
  15 -17   5    2.41    0.79
   2  15   5    4.61    1.48
  -5 -15  -5   13.88    1.77
 -15  20  -5   16.10    2.68
   5  15   5   16.89    1.92
  15 -20   5   15.49    1.64
   5  15   5   16.69    2.07
  15 -20   5   13.05    2.29
  -8 -15  -5    1.25    1.12
 -15  23  -5    0.62    1.26
 -15  23  -5    0.62    0.55
   8  15   5    2.28    1.16
  15 -23   5    0.75    1.08
  15 -23   5    1.89    1.01
   8  15   5    1.70    1.10
 -15  26  -5    1.71    1.56
 -15  26  -5    0.40    0.38
 -11 -15  -5    3.89    1.43
  15 -26   5    0.90    0.92
  15 -26   5    2.92    1.32
  11  15   5    1.34    1.32
 -15  29  -5    0.67    0.65
 -15  29  -5    2.02    1.71
  14  15   5    1.33    1.13
  15 -29   5    1.09    0.86
  15 -29   5    2.83    1.39
 -14  30  -5    3.23    2.04
 -14  30  -5    2.12    0.77
  14 -30   5    1.81    1.39
  16  14   5    3.54    1.35
  14 -30   5    5.87    1.83
 -11  27  -5    0.53    1.47
 -11  27  -5   -0.22    0.61
  11 -27   5    1.21    1.08
  16  11   5   -0.19    0.81
  -8  24  -5    1.58    1.80
  -8  24  -5    1.20    0.63
  24 -16  -5    2.04    0.86
  16   8   5    1.86    1.07
   8 -24   5   -0.24    1.30
   8 -24   5    1.45    1.17
  21 -16  -5    0.83    0.84
  -5  21  -5    0.41    1.18
  -5  21  -5   -0.47    0.36
  16   5   5    0.01    0.59
   5 -21   5    1.59    1.03
   5 -21   5    0.85    1.03
  18 -16  -5    8.78    1.71
  -2  18  -5   10.16    2.24
   2 -18   5    9.46    1.74
  15 -16  -5    2.01    0.86
   1  15  -5    1.46    1.10
  15 -16  -5    3.41    1.24
  -1 -15   5    1.22    0.81
 -15  16   5    1.60    0.96
  -1 -15   5    2.83    1.19
   4  12  -5   44.56    2.51
   4  12  -5   49.02    2.88
  12 -16  -5   46.66    2.25
  12 -16  -5   51.70    3.29
  -4 -12   5   47.05    2.77
 -12  16   5   50.87    3.16
  -4 -12   5   44.54    2.38
   7   9  -5    0.69    0.77
   7   9  -5    2.03    0.86
   9 -16  -5    1.95    0.80
   9 -16  -5    2.39    1.19
  -7  -9   5    0.88    0.81
  -7  -9   5    0.41    0.55
  -9  16   5    2.15    1.25
  -9  16   5    1.16    0.65
   6 -16  -5   11.69    1.46
 -16  10  -5    9.41    1.22
  10   6  -5   12.43    1.30
   6 -16  -5   11.59    2.08
  10   6  -5   11.24    1.26
  -6  16   5   11.28    1.63
  16 -10   5   11.80    1.39
  -6  16   5   11.34    2.02
 -16  13  -5    3.31    1.12
  13   3  -5    2.77    0.76
   3 -16  -5    2.39    0.96
   3 -16  -5    1.92    0.96
  -3  16   5    2.52    0.96
  16 -13   5    2.41    1.07
  -3  16   5    2.15    1.12
 -16  16  -5   -0.17    0.63
   0 -16  -5   -0.20    0.63
   0 -16  -5    0.18    0.64
  16 -16   5    0.48    0.84
   0  16   5   -0.45    0.73
   0  16   5   -0.33    0.38
 -16  19  -5    3.03    1.43
  -3 -16  -5    2.46    1.00
  16 -19   5    2.95    0.99
  16 -19   5    3.09    1.35
   3  16   5    4.58    1.42
   3  16   5    2.34    0.94
  -6 -16  -5    5.70    1.10
 -16  22  -5   14.15    2.60
   6  16   5   10.88    2.11
   6  16   5    9.47    1.83
  16 -22   5    7.15    1.74
  16 -22   5   12.65    1.71
 -16  25  -5    1.05    0.47
 -16  25  -5    0.65    1.48
  -9 -16  -5    0.99    1.03
   9  16   5    0.26    0.94
  16 -25   5    1.35    1.01
   9  16   5    2.36    1.28
  16 -25   5    0.78    1.04
 -16  28  -5    4.77    2.16
 -12 -16  -5    4.50    1.60
 -16  28  -5    2.87    0.78
  16 -28   5    1.81    1.36
  16 -28   5    1.74    1.16
  12  16   5    4.45    1.53
 -16  31  -5   -0.49    0.58
 -16  31  -5    0.59    1.43
  16 -31   5   -1.03    1.25
  16 -31   5    1.36    1.24
  15  16   5   -0.28    1.26
 -15  32  -5    2.20    1.55
  17  15   5   -1.00    1.12
  15 -32   5   -0.47    0.89
 -12  29  -5    1.42    0.78
 -12  29  -5    4.89    2.04
  17  12   5    2.53    1.24
  12 -29   5    3.34    1.54
  26 -17  -5    0.38    0.59
  -9  26  -5   -0.18    1.24
  -9  26  -5   -0.11    0.59
   9 -26   5   -0.08    0.94
  17   9   5    1.86    0.90
  -6  23  -5    1.38    1.57
  23 -17  -5    0.93    0.74
  -6  23  -5    0.79    0.82
   6 -23   5    1.13    1.10
   6 -23   5    0.71    1.32
  17   6   5    0.61    0.84
  -3  20  -5   10.86    2.51
  20 -17  -5    9.72    1.68
   3 -20   5   12.76    2.06
  17   3   5   15.59    1.38
   0  17  -5    0.69    1.11
  17 -17  -5    1.18    0.96
  17 -17  -5    0.40    0.51
   0  17  -5   -0.49    0.42
   0 -17   5    0.96    0.94
   0 -17   5    1.16    0.89
  14 -17  -5    2.95    0.86
   3  14  -5    3.95    1.37
  14 -17  -5    1.22    1.09
   3  14  -5    2.99    1.01
  -3 -14   5    4.23    1.08
 -14  17   5    4.00    1.30
  -3 -14   5    1.99    1.05
  11 -17  -5    6.59    1.80
   6  11  -5   10.18    1.61
  11 -17  -5   10.83    1.38
   6  11  -5    8.72    1.56
  -6 -11   5    9.48    1.64
 -11  17   5    9.02    1.17
 -11  17   5    6.17    1.62
  -6 -11   5    7.80    1.27
   9   8  -5   37.85    2.19
   8 -17  -5   36.89    2.28
   9   8  -5   35.91    2.15
  -8  17   5   40.78    2.26
  -9  -8   5   33.93    1.94
  -8  17   5   35.50    2.88
 -17  12  -5    0.59    0.66
  12   5  -5   -0.22    0.46
   5 -17  -5    1.00    0.94
   5 -17  -5    0.63    0.67
  17 -12   5   -0.52    0.58
  -5  17   5    1.31    1.09
  -5  17   5    0.43    0.65
   2 -17  -5    2.52    1.19
   2 -17  -5    3.48    1.05
 -17  15  -5    3.80    1.10
  -2  17   5    2.68    1.31
  17 -15   5    2.19    1.07
  -1 -17  -5   43.51    3.11
  -1 -17  -5   45.54    2.71
 -17  18  -5   44.90    3.13
   1  17   5   43.63    3.22
  17 -18   5   44.51    2.20
  17 -18   5   43.03    3.16
 -17  21  -5   28.08    2.94
   4  17   5   35.06    2.96
   4  17   5   35.17    2.81
  17 -21   5   30.17    2.98
  17 -21   5   33.30    2.30
 -17  24  -5    6.26    2.09
  -7 -17  -5    8.36    3.32
   7  17   5    6.33    1.79
   7  17   5    4.90    1.58
  17 -24   5    6.04    1.47
  17 -24   5    4.35    1.39
 -10 -17  -5    1.75    1.33
 -17  27  -5    0.83    1.49
  10  17   5    0.95    0.95
  17 -27   5   -0.63    0.63
  17 -27   5    0.72    1.03
 -13 -17  -5    8.95    2.15
 -17  30  -5    6.20    2.35
  17 -30   5    6.31    1.84
  17 -30   5    5.30    1.79
 -17  33  -5   -0.70    1.51
 -17  33  -5   -0.54    0.72
  17 -33   5    0.90    1.12
  16  17   5    2.01    1.26
 -16  34  -5   -0.04    2.01
  16 -34   5    3.11    1.62
  18  16   5    4.66    2.75
 -13  31  -5    0.62    1.34
  18  13   5    0.73    1.04
  13 -31   5   -0.78    1.39
  13 -31   5    3.19    1.43
 -10  28  -5    1.10    0.78
 -10  28  -5    0.42    1.58
  18  10   5    0.75    1.02
  10 -28   5    1.13    1.19
  -7  25  -5    5.48    2.14
   7 -25   5    5.48    1.61
   7 -25   5    5.39    2.00
  18   7   5    5.46    1.35
  -4  22  -5    5.16    1.96
  -4  22  -5    5.33    1.25
  22 -18  -5    3.50    1.11
   4 -22   5    5.85    1.53
   4 -22   5    7.12    2.21
  18   4   5    5.41    1.13
  -1  19  -5   18.18    2.93
  19 -18  -5   16.07    2.10
  19 -18  -5   13.00    1.35
   1 -19   5   12.90    2.00
   1 -19   5   13.78    2.47
  16 -18  -5    8.11    1.90
   2  16  -5   11.09    2.13
  16 -18  -5   11.19    1.33
 -16  18   5   12.34    2.13
  -2 -16   5   11.17    2.04
  -2 -16   5   11.91    1.61
   5  13  -5    3.22    1.00
  13 -18  -5    3.94    1.31
   5  13  -5    5.04    1.39
  13 -18  -5    1.38    0.85
  -5 -13   5    3.28    0.97
 -13  18   5    3.25    0.80
  -5 -13   5    3.37    1.26
 -13  18   5    4.22    1.51
   8  10  -5    2.50    0.94
  10 -18  -5    3.78    1.07
  -8 -10   5    3.87    1.13
 -10  18   5    3.96    1.44
 -10  18   5    3.74    0.96
   7 -18  -5    0.04    0.51
   7 -18  -5    0.54    0.75
  11   7  -5    0.78    0.68
 -18  11  -5    1.23    0.73
  -7  18   5    1.88    0.87
  -7  18   5    0.71    0.99
  14   4  -5    1.14    0.60
   4 -18  -5    1.25    0.87
 -18  14  -5    1.46    0.84
   4 -18  -5   -0.35    0.89
  18 -14   5    1.89    0.91
  -4  18   5   -0.09    0.59
  -4  18   5    1.11    1.08
 -18  17  -5   40.84    2.88
   1 -18  -5   43.90    2.76
  -1  18   5   45.96    3.38
  18 -17   5   42.73    2.97
  -2 -18  -5    6.83    1.23
  18 -20   5    9.07    1.80
   2  18   5    5.98    1.37
 -18  23  -5   19.73    2.80
   5  18   5   22.57    2.68
  18 -23   5   21.64    2.66
   5  18   5   23.66    2.51
  18 -23   5   22.81    2.11
  -8 -18  -5    1.55    1.33
 -18  26  -5    1.87    1.47
   8  18   5    1.07    1.19
  18 -26   5    1.58    1.03
  18 -26   5    2.50    1.19
   8  18   5    1.52    1.17
 -18  29  -5   -1.68    1.21
 -18  29  -5    0.21    0.54
 -11 -18  -5    2.19    1.42
  18 -29   5    0.43    1.03
  11  18   5    2.77    1.33
  18 -29   5    2.94    1.60
 -18  32  -5    0.96    0.61
 -18  32  -5   -0.86    1.31
  18 -32   5    1.55    1.39
  14  18   5    0.26    1.35
 -18  35  -5    2.93    2.09
 -18  35  -5   -0.05    0.82
  18 -35   5   -1.09    1.18
 -17  36  -5    0.06    0.81
 -17  36  -5    1.28    1.69
  17 -36   5   -2.55    1.07
 -14  33  -5    0.08    0.71
 -14  33  -5    2.43    2.08
  19  14   5    1.04    1.14
  14 -33   5   -0.35    1.21
 -11  30  -5    1.52    1.59
  30 -19  -5    0.22    0.85
  19  11   5    0.30    1.01
  11 -30   5   -0.64    1.12
  11 -30   5   -0.38    0.97
  27 -19  -5    5.03    1.45
  -8  27  -5    2.29    0.93
  -8  27  -5    5.60    2.11
   8 -27   5    5.12    1.63
  19   8   5    8.33    1.57
  -5  24  -5    6.98    2.42
   5 -24   5    7.91    1.84
   5 -24   5    7.91    2.14
  19   5   5    9.12    1.46
  -2  21  -5    8.37    2.19
  -2  21  -5    7.63    1.53
   2 -21   5    9.26    1.92
  18 -19  -5   13.24    1.47
   1  18  -5   18.23    2.43
  -1 -18   5   16.38    2.26
  -1 -18   5   15.80    1.94
  15 -19  -5    9.05    1.44
   4  15  -5    8.97    1.66
   4  15  -5    7.37    1.79
  -4 -15   5   10.78    1.72
 -15  19   5    9.01    2.08
  -4 -15   5    7.87    1.80
   7  12  -5    1.09    0.99
   7  12  -5    1.54    0.88
  12 -19  -5    0.81    0.75
  12 -19  -5    0.50    1.65
 -12  19   5    1.51    0.66
 -12  19   5    0.60    1.01
  -7 -12   5    1.23    0.79
  -7 -12   5    1.70    0.94
   9 -19  -5    1.52    0.81
  10   9  -5    0.23    0.74
   9 -19  -5    0.01    0.58
  10   9  -5    1.03    0.80
 -10  -9   5    0.93    0.68
  -9  19   5    0.85    1.14
  -9  19   5    2.33    0.81
 -19  13  -5    2.20    1.53
  13   6  -5    1.03    0.74
   6 -19  -5    2.82    1.09
  -6  19   5    2.79    1.48
  19 -13   5    2.81    0.96
  -6  19   5    1.88    0.81
 -19  16  -5    2.39    1.09
   3 -19  -5    3.38    1.13
   3 -19  -5    3.07    1.06
  19 -16   5    2.97    1.05
  -3  19   5    4.52    1.66
 -19  19  -5   -0.02    0.97
   0 -19  -5    0.82    0.74
   0 -19  -5    1.89    1.04
   0  19   5    0.09    0.60
  19 -19   5    0.10    0.79
   0  19   5    1.15    1.27
  19 -19   5    0.24    0.60
 -19  22  -5   30.38    3.12
   3  19   5   31.45    3.11
  19 -22   5   23.39    2.74
   3  19   5   34.38    2.90
  19 -22   5   30.60    2.29
 -19  25  -5    1.96    1.40
  -6 -19  -5    2.99    1.30
   6  19   5    0.29    1.00
   6  19   5   -0.49    0.99
  19 -25   5    0.20    0.69
  19 -25   5   -0.45    0.83
  -9 -19  -5    1.52    1.32
 -19  28  -5    0.11    1.25
   9  19   5   -0.24    0.97
  19 -28   5    0.43    0.92
  19 -28   5    0.63    1.09
 -19  31  -5    0.29    1.41
 -12 -19  -5   -0.46    1.10
  19 -31   5    1.60    1.22
  19 -31   5    0.81    1.27
  12  19   5   -0.98    1.10
 -19  34  -5   -0.29    1.74
  19 -34   5   -1.44    1.16
 -15  35  -5    1.89    0.89
 -15  35  -5    3.35    2.18
  15 -35   5    2.19    1.46
 -12  32  -5    0.19    0.69
 -12  32  -5    0.31    1.42
  12 -32   5    0.53    1.06
  29 -20  -5   -0.53    0.69
  -9  29  -5   -0.83    1.46
  -9  29  -5    0.35    0.77
   9 -29   5    0.62    1.26
  20   9   5   -0.36    0.86
   9 -29   5   -0.96    0.95
  26 -20  -5    0.02    0.67
  -6  26  -5   -0.55    1.24
  -6  26  -5   -0.23    0.50
   6 -26   5    0.58    0.98
  20   6   5    0.16    0.82
  -3  23  -5   -0.95    1.45
  23 -20  -5   -0.20    0.67
  -3  23  -5    0.64    0.74
  20   3   5    0.22    0.69
   3 -23   5   -1.15    0.77
   3 -23   5    1.98    1.44
   0  20  -5    3.06    1.16
   0  20  -5    1.98    1.32
  20 -20  -5    1.82    1.00
  20 -20  -5    1.09    0.69
   0 -20   5   -0.17    0.63
   0 -20   5    2.37    1.14
  17 -20  -5    8.26    1.75
  17 -20  -5   14.29    1.60
   3  17  -5   13.83    2.14
   3  17  -5   16.65    2.31
  -3 -17   5   11.34    2.33
 -17  20   5   14.38    2.52
  -3 -17   5   10.53    1.84
  14 -20  -5   -0.32    0.51
  14 -20  -5   -0.30    0.88
   6  14  -5    1.08    0.83
   6  14  -5   -0.70    0.70
  -6 -14   5    0.60    0.65
 -14  20   5   -0.08    1.03
  -6 -14   5    1.16    0.95
 -14  20   5    0.32    0.50
  11 -20  -5    8.69    1.57
   9  11  -5    8.08    1.50
   9  11  -5    8.49    1.63
  -9 -11   5   11.91    1.76
 -11  20   5    6.65    1.77
 -11  20   5    7.29    1.17
   8 -20  -5    4.19    1.26
  12   8  -5    4.75    1.17
  -8  20   5    2.52    1.36
  -8  20   5    2.33    0.86
  20 -12   5    3.23    0.96
   5 -20  -5   13.69    1.84
 -20  15  -5   14.90    1.80
  15   5  -5   12.26    1.37
  20 -15   5   14.00    1.69
  -5  20   5   16.67    2.39
   2 -20  -5   14.99    2.29
 -20  18  -5   15.33    2.48
  -2  20   5   16.11    2.70
  -2  20   5   15.62    1.94
 -20  21  -5    2.24    1.28
  -1 -20  -5    0.16    0.62
   1  20   5   -1.59    1.00
  20 -21   5    0.95    0.93
   1  20   5    0.41    0.85
  20 -21   5    0.18    0.77
 -20  24  -5   25.47    3.08
  20 -24   5   24.94    2.28
   4  20   5   23.48    2.61
   4  20   5   25.19    3.01
 -20  27  -5    1.39    1.58
  -7 -20  -5   -1.61    0.97
  20 -27   5    1.04    0.98
   7  20   5    1.11    1.22
  20 -27   5    1.54    1.12
   7  20   5    0.71    1.30
 -10 -20  -5    1.62    1.12
 -20  30  -5   -1.12    1.20
  10  20   5    0.32    1.23
  20 -30   5   -0.11    0.99
  20 -30   5    0.20    1.24
 -13 -20  -5    0.26    1.24
 -20  33  -5    0.54    1.50
  20 -33   5    1.40    1.13
 -20  36  -5   -1.35    2.05
  20 -36   5   -2.77    1.09
 -13  34  -5    1.68    0.93
 -13  34  -5   -2.67    1.74
  13 -34   5   -2.38    1.19
  21  13   5    1.41    1.22
 -10  31  -5    0.71    0.71
  21  10   5   -0.62    0.92
  10 -31   5   -0.15    1.15
  -7  28  -5    0.40    1.62
  28 -21  -5    0.38    0.68
  -7  28  -5    1.32    1.00
   7 -28   5   -1.02    0.82
   7 -28   5   -2.06    1.06
  21   7   5    0.24    1.01
  -4  25  -5   20.25    3.55
   4 -25   5   23.23    3.66
  21   4   5   19.28    1.82
   4 -25   5   25.11    2.67
  22 -21  -5    2.55    1.01
  -1  22  -5    2.74    1.21
  22 -21  -5    1.73    1.07
  -1  22  -5    3.03    1.61
   1 -22   5    6.08    1.87
   1 -22   5    5.78    1.69
  19 -21  -5    6.02    1.42
   2  19  -5    4.84    1.45
   2  19  -5    8.40    2.12
  19 -21  -5    9.94    1.63
  -2 -19   5    8.84    1.74
   5  16  -5    0.73    0.97
  16 -21  -5   -0.05    0.68
  16 -21  -5    1.52    1.06
   5  16  -5    0.39    0.96
  -5 -16   5   -1.06    0.56
 -16  21   5    0.18    1.12
  -5 -16   5    0.80    0.95
   8  13  -5    0.24    0.89
   8  13  -5    0.24    0.73
  13 -21  -5   -0.35    0.57
  13 -21  -5   -1.32    0.78
 -13  21   5    1.06    1.06
  -8 -13   5   -0.50    0.75
 -13  21   5   -0.24    0.53
  11  10  -5    1.54    0.84
  10 -21  -5    0.13    0.65
  11  10  -5    0.81    0.87
  10 -21  -5    2.55    1.07
 -10  21   5    1.07    0.67
 -11 -10   5    1.42    0.83
 -10  21   5    1.19    1.38
   7 -21  -5   -0.22    0.72
   7 -21  -5   -0.38    0.59
  14   7  -5    0.89    0.72
 -21  14  -5    0.35    0.74
  -7  21   5    1.29    1.39
  -7  21   5    0.80    0.71
  21 -14   5    1.54    0.85
  17   4  -5   32.60    1.99
   4 -21  -5   30.61    2.54
 -21  17  -5   28.82    2.50
  21 -17   5   28.34    2.41
  -4  21   5   31.33    3.24
 -21  20  -5    1.82    1.26
   1 -21  -5   -0.29    0.84
   1 -21  -5   -0.54    0.42
  21 -20   5   -0.83    0.61
  21 -20   5    0.62    0.87
  -1  21   5    1.55    1.00
  -1  21   5    0.21    1.20
 -21  23  -5    2.98    1.56
  -2 -21  -5    1.43    0.79
  21 -23   5    3.23    1.10
   2  21   5    2.33    1.36
  21 -23   5    0.22    0.66
 -21  26  -5    0.27    1.49
  -5 -21  -5    6.61    1.82
  21 -26   5    1.76    1.16
   5  21   5    0.72    1.14
   5  21   5    2.00    1.58
  21 -26   5    2.82    1.36
 -21  29  -5    4.38    2.19
  -8 -21  -5    2.86    1.60
   8  21   5    3.14    1.38
  21 -29   5    1.02    1.16
  21 -29   5    1.71    1.22
 -21  32  -5    3.19    1.80
 -11 -21  -5    3.56    1.75
  21 -32   5    2.18    1.32
 -21  35  -5   -1.51    1.92
 -14 -21  -5    1.79    1.53
  21 -35   5    0.55    1.25
 -11  33  -5    0.60    1.72
 -11  33  -5    0.89    0.83
  11 -33   5   -0.89    0.96
  -8  30  -5   -0.25    1.53
  -8  30  -5    0.65    0.78
  30 -22  -5    1.24    0.84
   8 -30   5    0.34    1.43
  22   8   5    0.69    0.99
   8 -30   5   -0.49    0.94
  27 -22  -5   -0.36    0.62
  -5  27  -5   -0.85    1.42
  -5  27  -5    1.57    0.94
  22   5   5    1.00    0.88
   5 -27   5    0.38    1.09
   5 -27   5    1.57    1.59
  -2  24  -5    0.54    1.30
  24 -22  -5   -0.26    0.82
  -2  24  -5    0.69    0.96
   2 -24   5    0.48    1.29
   2 -24   5    0.72    1.12
  21 -22  -5    4.49    1.19
   1  21  -5    4.37    1.82
  -1 -21   5    4.23    1.60
  -1 -21   5    4.13    1.61
  18 -22  -5    9.52    1.69
   4  18  -5    7.58    1.77
   4  18  -5    6.40    1.87
  -4 -18   5    7.57    1.84
  -4 -18   5    8.40    1.64
 -18  22   5    8.26    2.18
   7  15  -5    1.86    1.14
   7  15  -5    0.42    0.87
  15 -22  -5    0.08    1.00
  15 -22  -5    1.34    0.88
 -15  22   5    2.78    1.56
 -15  22   5    1.52    0.61
  -7 -15   5    1.34    0.94
  10  12  -5    2.64    1.13
  10  12  -5    2.05    1.06
  12 -22  -5    2.20    1.08
  12 -22  -5    0.87    1.21
 -10 -12   5    2.25    1.06
 -12  22   5    1.23    1.34
 -12  22   5    2.14    0.69
   9 -22  -5    0.79    1.01
  13   9  -5   -0.53    0.71
   9 -22  -5   -0.37    0.87
  -9  22   5   -0.09    1.19
  -9  22   5    0.59    0.57
   6 -22  -5   11.76    2.01
  16   6  -5   11.92    1.49
   6 -22  -5    7.38    1.59
  22 -16   5    6.30    1.22
  -6  22   5   11.82    2.56
 -22  19  -5   29.48    2.75
   3 -22  -5   28.23    2.68
  -3  22   5   28.87    2.61
  -3  22   5   28.40    3.28
 -22  22  -5    0.29    1.16
   0 -22  -5   -0.08    0.85
   0  22   5    0.50    1.25
  22 -22   5    0.47    0.55
  22 -22   5    0.79    0.76
  -3 -22  -5   18.00    3.15
 -22  25  -5   22.69    2.99
  22 -25   5   19.21    2.05
   3  22   5   25.99    3.11
 -22  28  -5    1.56    1.69
  -6 -22  -5    3.29    1.68
   6  22   5    3.86    1.35
  22 -28   5    3.15    1.34
   6  22   5   -0.32    1.50
  22 -28   5    1.20    1.20
  -9 -22  -5   -2.26    1.26
 -22  31  -5    1.27    1.78
  22 -31   5    1.20    1.11
  22 -31   5    1.20    1.11
 -22  34  -5    0.98    1.68
 -12 -22  -5   -1.32    1.61
  22 -34   5    3.97    1.40
 -12  35  -5    0.44    2.06
  12 -35   5   -0.02    1.41
  23  12   5    0.81    1.45
  32 -23  -5   -1.41    0.85
  -9  32  -5   -1.89    1.48
  23   9   5   -0.06    1.15
   9 -32   5   -0.81    1.01
  29 -23  -5   -0.61    0.71
  -6  29  -5    2.18    1.74
  -6  29  -5    0.51    0.84
   6 -29   5   -1.81    0.89
  23   6   5   -0.95    0.95
  -3  26  -5    3.09    0.92
  26 -23  -5    4.62    1.21
  -3  26  -5    6.84    2.31
   3 -26   5    8.71    2.04
   0  23  -5    1.58    1.63
  23 -23  -5    0.56    1.02
  23 -23  -5    2.99    1.09
   0 -23   5    3.79    1.78
   0 -23   5    3.73    1.45
   3  20  -5    1.55    1.00
  20 -23  -5    0.67    0.93
  20 -23  -5    0.11    0.76
   3  20  -5   -0.83    1.06
  -3 -20   5    0.03    0.78
  17 -23  -5    1.09    1.10
  17 -23  -5    1.37    0.92
   6  17  -5    2.17    1.26
   6  17  -5    3.39    1.33
  -6 -17   5    2.24    1.07
 -17  23   5    1.71    1.30
  -6 -17   5    0.93    1.02
   9  14  -5    6.60    1.79
  14 -23  -5    5.90    1.56
  14 -23  -5    3.06    1.46
   9  14  -5    5.65    1.47
 -14  23   5    3.33    1.72
 -14  23   5    3.35    0.74
  -9 -14   5    4.82    1.44
  11 -23  -5    4.67    1.38
  12  11  -5    3.60    1.20
  11 -23  -5    2.83    1.39
  12  11  -5    5.53    1.36
 -11  23   5    2.84    1.69
 -12 -11   5    5.05    1.25
 -11  23   5    3.18    0.85
   8 -23  -5    0.69    1.15
   8 -23  -5    0.84    0.95
  15   8  -5    0.70    0.88
  23 -15   5   -0.58    0.58
  -8  23   5    1.29    1.25
  -8  23   5    0.62    0.54
  18   5  -5   20.98    1.84
 -23  18  -5   23.15    2.35
   5 -23  -5   19.92    4.36
  -5  23   5   23.07    2.28
  -5  23   5   25.48    3.27
   2 -23  -5    2.52    1.28
 -23  21  -5    3.49    1.56
   2 -23  -5    1.61    0.91
  -2  23   5    1.81    2.06
  -2  23   5    0.78    0.92
  23 -21   5    2.67    0.93
  23 -21   5    1.02    0.74
 -23  24  -5    3.08    1.54
  -1 -23  -5    1.47    0.88
   1  23   5    3.02    1.57
  23 -24   5    4.10    1.36
  23 -24   5    3.95    1.21
  -4 -23  -5   -0.95    1.36
 -23  27  -5    0.94    1.30
   4  23   5    1.37    0.98
   4  23   5    1.35    1.31
  23 -27   5    0.78    1.07
  23 -27   5   -0.95    0.85
 -23  30  -5   -1.03    1.10
  -7 -23  -5    0.35    1.68
  23 -30   5    0.53    0.99
   7  23   5   -1.11    0.98
  23 -30   5   -1.15    0.91
 -10 -23  -5   -1.98    1.43
 -23  33  -5    0.47    1.79
  23 -33   5    4.08    1.39
 -10  34  -5    9.67    2.95
  34 -24  -5    0.95    1.04
  10 -34   5    4.28    1.59
  24  10   5    4.85    1.94
  -7  31  -5    4.06    1.94
  31 -24  -5    0.54    1.03
   7 -31   5    0.70    1.34
  24   7   5    0.53    1.17
  28 -24  -5   -0.85    0.87
  -4  28  -5    2.25    1.65
  -4  28  -5    0.24    0.87
   4 -28   5   -0.97    1.46
   4 -28   5   -0.17    1.06
  24   4   5   -1.33    0.89
  25 -24  -5   -0.31    0.79
  -1  25  -5    0.77    1.30
   1 -25   5    0.14    1.03
  22 -24  -5    1.40    0.99
   2  22  -5    0.97    1.50
  22 -24  -5    1.11    0.90
  -2 -22   5   -0.83    0.94
  -2 -22   5    5.11    1.87
   5  19  -5   11.25    2.44
  19 -24  -5    9.41    1.71
   5  19  -5    9.01    1.86
 -19  24   5   10.38    2.45
  -5 -19   5    8.50    1.75
   8  16  -5   -0.07    0.88
  16 -24  -5   -0.52    0.92
  16 -24  -5    1.57    1.00
   8  16  -5    0.17    1.29
 -16  24   5    1.86    1.49
 -16  24   5    0.73    0.51
  -8 -16   5    0.00    1.09
  13 -24  -5   54.60    4.30
  11  13  -5   51.37    3.21
  13 -24  -5   49.22    3.17
  11  13  -5   51.31    3.16
 -11 -13   5   46.29    2.75
 -13  24   5   53.11    4.47
  14  10  -5    7.67    1.57
  10 -24  -5    6.96    1.66
  10 -24  -5    3.69    1.54
   7 -24  -5    3.53    1.10
  17   7  -5    5.56    1.35
   7 -24  -5    5.40    1.58
  -7  24   5    5.78    2.20
  -7  24   5    3.39    0.96
  24 -17   5    2.44    0.82
 -24  20  -5   23.83    2.53
  20   4  -5   28.36    2.06
   4 -24  -5   24.34    2.62
  -4  24   5   21.45    2.32
  -4  24   5   22.56    3.23
   1 -24  -5    1.49    1.07
 -24  23  -5    4.63    1.69
  24 -23   5    2.58    1.17
  24 -23   5    1.50    0.98
  -1  24   5    8.42    2.34
  -2 -24  -5    2.71    1.57
 -24  26  -5   -1.28    1.04
  24 -26   5    0.74    0.95
  24 -26   5    0.95    0.97
   2  24   5   -1.10    1.13
 -24  29  -5    0.56    1.51
  -5 -24  -5    2.27    1.68
   5  24   5    1.26    1.01
  24 -29   5   -0.14    0.90
  24 -29   5    1.47    1.09
   5  24   5   -0.92    1.29
 -24  32  -5    3.58    2.05
  24 -32   5    0.63    1.28
 -24  35  -5    1.10    1.79
  24 -35   5    1.28    1.34
  -8  33  -5    0.79    1.96
  33 -25  -5   -0.43    0.93
  25   8   5    0.08    1.11
   8 -33   5    1.34    1.47
  -5  30  -5   -0.96    1.69
  30 -25  -5    0.26    0.85
   5 -30   5   -2.53    1.78
  25   5   5    0.10    1.03
   5 -30   5    0.56    1.04
  -2  27  -5   -0.77    0.67
  -2  27  -5   -2.14    1.44
  27 -25  -5    0.47    0.77
  27 -25  -5    0.11    0.81
   2 -27   5   -0.22    0.96
  24 -25  -5   -0.73    0.78
  24 -25  -5    1.34    0.94
   1  24  -5    2.33    1.48
  -1 -24   5    1.45    1.42
  -1 -24   5    1.64    1.14
   4  21  -5   20.78    2.52
  21 -25  -5   26.14    2.29
   4  21  -5   20.61    3.33
  -4 -21   5   24.69    2.87
  -4 -21   5   17.09    2.53
   7  18  -5    3.23    1.38
  18 -25  -5    2.77    1.24
  18 -25  -5    6.06    1.57
   7  18  -5    5.72    1.89
 -18  25   5    5.02    1.99
  -7 -18   5    7.81    1.77
  10  15  -5    0.47    1.08
  15 -25  -5    0.76    0.94
  10  15  -5    3.36    1.29
  15 -25  -5    0.95    1.04
 -10 -15   5    2.62    1.14
 -15  25   5   -0.64    1.16
 -15  25   5   -0.29    0.36
  13  12  -5   -0.96    0.93
  13  12  -5    0.98    1.08
 -12  25   5   -0.18    1.29
 -12  25   5   -0.13    0.38
  16   9  -5    2.20    1.00
   9 -25  -5    1.53    1.09
   9 -25  -5    0.73    0.92
  25 -16   5    0.20    0.61
  -9  25   5    1.37    0.70
  -9  25   5    2.66    1.66
   6 -25  -5    0.49    0.86
   6 -25  -5    1.36    1.11
  19   6  -5   -0.28    1.02
  -6  25   5    1.25    1.51
  -6  25   5    1.00    0.69
  25 -19   5    0.81    0.72
 -25  22  -5   19.86    2.44
  22   3  -5   15.72    1.71
   3 -25  -5   21.88    2.52
  25 -22   5   18.06    2.19
  -3  25   5   21.69    3.61
 -25  25  -5   -0.53    0.97
   0  25   5    1.27    1.59
  25 -25   5    1.43    0.89
  25 -25   5    2.13    1.13
 -25  28  -5    1.04    1.39
   3  25   5    1.24    1.41
  25 -28   5    0.91    0.94
  25 -28   5    0.18    0.96
   3  25   5    0.15    0.76
 -25  31  -5    0.46    1.51
  -6 -25  -5    2.74    2.13
  25 -31   5   -1.08    0.86
  25 -31   5    1.63    1.13
  -9 -25  -5    2.46    2.11
 -25  34  -5    3.24    1.93
  25 -34   5    0.74    1.33
  -6  32  -5   -0.66    1.47
  32 -26  -5    1.07    0.95
  26   6   5    1.01    1.20
   6 -32   5   -1.07    1.03
  -3  29  -5   -0.41    1.73
  29 -26  -5    0.82    0.83
   3 -29   5    0.39    1.74
   3 -29   5    0.76    1.23
  26   3   5    2.40    1.24
   0  26  -5    0.64    1.38
  26 -26  -5   -1.01    0.63
   0  26  -5    0.19    0.74
  26 -26  -5   -0.39    0.88
   0 -26   5    0.92    1.00
   0 -26   5   -0.41    1.48
   3  23  -5    8.69    2.32
  23 -26  -5   10.11    1.88
  -3 -23   5   14.78    2.96
  -3 -23   5   11.93    2.37
   6  20  -5   -0.78    0.91
   6  20  -5    2.51    1.38
  20 -26  -5   -1.07    0.73
  20 -26  -5   -0.33    0.84
   9  17  -5   -0.82    0.81
   9  17  -5    2.38    1.30
  17 -26  -5    0.36    0.81
  17 -26  -5   -0.34    0.98
 -17  26   5    1.16    1.33
 -17  26   5    0.43    0.46
  -9 -17   5    0.74    1.01
  12  14  -5    8.37    1.93
  14 -26  -5   11.46    2.06
  14 -26  -5    4.53    1.36
  12  14  -5   10.66    2.11
 -12 -14   5    8.44    1.76
 -14  26   5    5.56    2.17
  11 -26  -5    2.39    1.30
  15  11  -5    3.02    1.28
 -11  26   5    0.98    0.49
 -11  26   5    1.67    1.54
  18   8  -5    1.81    1.03
   8 -26  -5    1.44    1.09
   8 -26  -5    0.67    1.75
  -8  26   5    0.97    0.69
  -8  26   5   -0.59    1.27
  26 -18   5    0.50    0.51
  21   5  -5    3.20    1.71
   5 -26  -5    4.58    1.66
  -5  26   5    4.92    2.08
 -26  24  -5    0.58    1.20
  26 -24   5    0.11    0.81
  26 -24   5    1.41    0.90
  -2  26   5    0.25    0.69
  -2  26   5    0.66    1.34
  -1 -26  -5   -0.09    1.55
 -26  27  -5    3.40    1.41
   1  26   5   -0.04    0.67
   1  26   5    2.97    1.64
  26 -27   5    0.56    0.89
  26 -27   5   -0.27    0.77
 -26  30  -5   -2.00    1.22
  -4 -26  -5    2.82    2.03
  26 -30   5    1.14    1.11
  26 -30   5    0.09    1.04
 -26  33  -5   -0.71    1.71
  -7 -26  -5    3.90    2.25
  26 -33   5    1.08    1.21
  -7  34  -5    2.99    1.88
  27   7   5    3.34    1.66
   7 -34   5   -0.03    1.31
  -4  31  -5    1.47    1.74
  31 -27  -5   -0.26    1.00
   4 -31   5   -0.99    1.12
  27   4   5    3.93    1.36
  28 -27  -5    0.08    0.84
  -1  28  -5    2.63    1.83
  28 -27  -5   -1.01    0.88
   1 -28   5   -2.36    1.39
   1 -28   5   -0.84    0.94
  25 -27  -5    0.40    0.78
   2  25  -5    0.73    0.84
   2  25  -5   -1.24    1.42
  25 -27  -5   -0.29    0.93
  -2 -25   5   -1.91    0.84
  22 -27  -5    0.12    1.07
  22 -27  -5    1.09    1.01
   5  22  -5    1.92    1.50
   5  22  -5    1.43    1.64
  -5 -22   5    0.15    1.19
   8  19  -5    5.50    1.66
  19 -27  -5    4.72    1.47
   8  19  -5    4.52    1.73
  19 -27  -5    2.30    1.10
 -19  27   5    5.60    2.19
  16 -27  -5    0.88    0.97
  11  16  -5   -0.67    0.96
  11  16  -5    0.30    0.89
  16 -27  -5    1.54    0.99
 -16  27   5   -0.64    0.57
 -11 -16   5    1.00    1.24
 -16  27   5    2.42    1.47
  14  13  -5    2.99    1.28
  13 -27  -5    2.61    1.27
 -13  27   5    2.19    1.81
  17  10  -5    0.95    0.91
  10 -27  -5   -0.87    0.83
 -10  27   5    0.62    1.42
 -10  27   5    0.89    0.71
  20   7  -5   -0.14    0.82
   7 -27  -5    1.20    1.17
  -7  27   5    1.53    1.75
   4 -27  -5    0.39    1.01
  23   4  -5    3.81    1.03
   4 -27  -5   -0.30    1.10
  -4  27   5    0.68    0.81
  -4  27   5   -1.17    1.35
  27 -23   5    0.25    0.84
   1 -27  -5   -3.11    1.31
  27 -26   5   -0.18    0.74
  27 -26   5   -0.80    0.87
  -1  27   5   -0.90    1.29
  -1  27   5    0.64    1.04
 -27  29  -5    0.83    1.55
  -2 -27  -5   -2.80    1.41
  27 -29   5    1.09    0.99
  27 -29   5    0.26    1.01
   2  27   5   -0.79    1.62
  -5 -27  -5    1.06    1.76
 -27  32  -5   -3.43    1.46
  27 -32   5   -0.32    1.08
  33 -28  -5   -0.54    1.29
  -5  33  -5    1.25    1.90
  28   5   5    0.33    1.31
   5 -33   5   -0.41    1.28
  -2  30  -5    2.97    2.08
  30 -28  -5    0.84    1.26
  30 -28  -5   -0.08    1.32
   2 -30   5    1.99    1.36
  27 -28  -5   -0.93    0.82
   1  27  -5    3.47    1.75
  -1 -27   5   -1.67    1.00
  -1 -27   5   -0.53    1.54
   4  24  -5    0.64    0.82
   4  24  -5    1.86    1.49
  24 -28  -5    0.27    0.96
  24 -28  -5    0.27    1.31
  -4 -24   5    0.23    2.26
  21 -28  -5   -0.57    0.90
   7  21  -5   -0.90    0.94
  21 -28  -5    1.09    1.58
   7  21  -5   -0.95    1.39
  -7 -21   5    1.13    1.37
  10  18  -5    3.11    1.38
  18 -28  -5    0.50    1.19
  18 -28  -5    4.13    1.51
  10  18  -5    1.30    1.35
 -18  28   5    1.11    0.61
 -10 -18   5    1.56    1.21
 -18  28   5    1.67    1.64
  13  15  -5    4.26    1.56
  13  15  -5    5.42    1.56
  15 -28  -5    3.87    1.54
 -13 -15   5    9.86    1.79
 -15  28   5    2.46    1.75
  16  12  -5    2.20    1.19
  12 -28  -5    2.40    1.42
 -12  28   5    2.20    1.55
 -12  28   5    0.73    0.73
   9 -28  -5   -0.67    0.95
  19   9  -5    0.44    0.94
   9 -28  -5    0.04    1.09
  28 -19   5   -0.58    0.72
  -9  28   5   -0.49    1.26
   6 -28  -5    1.48    1.23
  22   6  -5    3.30    1.14
   6 -28  -5   -0.31    0.78
  -6  28   5    1.08    0.94
  -6  28   5    0.72    1.76
  28 -22   5    2.47    1.07
   3 -28  -5    2.01    1.65
  -3  28   5    2.98    1.23
  -3  28   5    0.00    1.38
   0 -28  -5    1.00    1.69
  28 -28   5   -1.36    0.83
   0  28   5    0.97    1.57
  28 -28   5    1.60    1.46
  -3 -28  -5    1.65    1.97
  28 -31   5   -1.50    0.95
  28 -31   5    1.47    1.32
  32 -29  -5    2.67    1.28
  32 -29  -5    2.80    1.31
  -3  32  -5   -0.07    1.63
  29   3   5   -0.61    1.17
   3 -32   5    2.10    1.35
  29 -29  -5   -0.49    1.06
  29 -29  -5    1.10    1.17
   0  29  -5    1.54    1.94
   0 -29   5   -0.06    1.15
  26 -29  -5   -1.18    0.90
   3  26  -5   -1.60    1.61
  26 -29  -5   -0.58    0.88
  -3 -26   5   -1.39    1.37
  23 -29  -5   -1.18    0.85
  23 -29  -5   -0.01    1.01
   6  23  -5   -0.63    1.00
   6  23  -5   -0.48    1.25
  -6 -23   5   -0.54    1.46
  20 -29  -5    0.40    1.04
   9  20  -5   -0.72    1.40
  20 -29  -5   -0.58    1.24
   9  20  -5   -0.65    1.10
  -9 -20   5   -1.14    1.13
  17 -29  -5    4.13    1.49
  12  17  -5    1.25    1.42
  17 -29  -5    2.13    1.30
  12  17  -5    1.43    1.23
 -17  29   5    1.78    0.70
 -17  29   5    1.51    1.51
 -12 -17   5    5.34    1.90
  15  14  -5    1.36    1.14
  14 -29  -5    2.00    1.28
 -14  29   5    1.05    0.77
 -14  29   5    2.59    1.91
  11 -29  -5    2.33    1.33
  11 -29  -5   -1.12    1.12
  18  11  -5    1.71    1.14
 -11  29   5    1.03    0.88
 -11  29   5    4.97    2.07
   8 -29  -5   -0.17    1.33
  21   8  -5    0.78    1.09
   8 -29  -5    0.85    1.27
  29 -21   5    0.35    0.92
  -8  29   5    1.41    1.79
  24   5  -5    1.95    1.06
   5 -29  -5    0.83    1.11
  -5  29   5    1.37    1.61
  -5  29   5    2.22    0.89
   2 -29  -5   -0.69    1.70
  29 -27   5   -0.52    0.81
  29 -27   5    1.03    1.01
  29 -30   5   -0.38    1.05
  29 -30   5    1.06    1.20
  29 -33   5    0.19    1.26
  31 -30  -5    1.41    1.24
  -1  31  -5    3.99    1.73
  31 -30  -5    0.25    1.06
  28 -30  -5    1.12    1.08
  28 -30  -5    1.65    1.26
   2  28  -5    1.92    1.71
  -2 -28   5    0.74    1.63
   5  25  -5   -1.97    1.33
  25 -30  -5   -0.81    0.99
  25 -30  -5    0.32    0.99
  -5 -25   5    0.41    1.70
  22 -30  -5    0.70    1.04
   8  22  -5    2.95    1.56
  22 -30  -5   -0.05    0.98
   8  22  -5   -0.97    0.99
  -8 -22   5    1.61    1.45
  19 -30  -5   -1.57    1.04
  11  19  -5    4.41    1.60
  19 -30  -5    1.41    1.31
 -11 -19   5    1.14    1.11
  16 -30  -5    5.43    1.65
  14  16  -5    4.51    1.56
  16 -30  -5    3.48    1.43
  14  16  -5    2.73    1.44
 -16  30   5    2.26    0.76
 -16  30   5    6.95    2.47
  13 -30  -5    6.69    1.85
  17  13  -5    6.16    1.76
  13 -30  -5    1.03    1.27
 -13  30   5    3.40    1.02
 -13  30   5    7.51    2.41
  10 -30  -5   -0.15    1.00
  20  10  -5    0.36    1.00
  10 -30  -5    0.17    1.11
 -10  30   5    0.83    1.56
  30 -20   5   -1.31    0.62
   7 -30  -5   -0.59    0.93
  23   7  -5   -0.06    0.98
   7 -30  -5    0.92    1.03
  30 -23   5    0.29    0.88
  -7  30   5    1.12    1.47
  -7  30   5    0.25    0.69
  26   4  -5    2.39    1.23
  30 -26   5    1.39    1.00
  -4  30   5   -1.45    1.52
  30 -29   5   -1.04    1.15
  30 -29   5    0.08    1.03
  30 -32   5    2.14    1.31
   1  30  -5   -0.44    1.74
  30 -31  -5    0.90    1.20
  27 -31  -5    0.57    1.71
  27 -31  -5    1.87    1.25
   4  27  -5    3.01    1.88
  -4 -27   5    2.40    1.87
  24 -31  -5    0.74    1.48
  24 -31  -5    1.46    1.17
   7  24  -5    3.57    1.58
  21 -31  -5   -0.51    1.02
  10  21  -5    0.58    1.19
  10  21  -5    1.01    1.36
  21 -31  -5   -0.33    0.91
 -10 -21   5   -0.26    1.21
  13  18  -5    2.74    1.87
  13  18  -5    2.14    1.33
  18 -31  -5    2.56    1.31
  18 -31  -5    1.25    1.37
 -13 -18   5    2.72    1.48
 -18  31   5   -0.17    1.41
  15 -31  -5    2.62    1.37
  16  15  -5   -1.12    1.09
  15 -31  -5   -2.31    1.48
 -15  31   5   -0.43    1.37
 -15  31   5    0.96    0.67
  19  12  -5   -0.49    0.94
  12 -31  -5    4.07    1.59
  12 -31  -5   -0.61    1.91
 -12  31   5    0.82    1.52
 -12  31   5   -0.57    0.61
  22   9  -5   -1.05    0.90
   9 -31  -5    2.35    1.24
  -9  31   5   -2.54    1.20
  -9  31   5   -0.98    0.72
  31 -25   5    0.01    0.90
  -6  31   5   -0.43    1.36
  31 -28   5    1.51    1.25
  -3  31   5    1.92    1.81
  31 -31   5    0.78    1.19
  31 -31   5   -1.07    1.26
  29 -32  -5    1.57    1.34
   3  29  -5   -1.40    1.75
   6  26  -5    1.12    1.68
  26 -32  -5    0.69    1.16
  -6 -26   5    2.11    1.86
  23 -32  -5   -0.25    1.04
  12  20  -5   -0.97    1.19
  20 -32  -5    0.02    1.00
  12  20  -5    1.39    1.46
 -12 -20   5    0.05    1.11
  17 -32  -5   -1.93    1.00
  15  17  -5    1.02    1.32
  15  17  -5    2.34    1.22
 -17  32   5    0.00    0.60
 -17  32   5   -0.28    1.38
  18  14  -5   -0.27    1.42
  14 -32  -5    0.24    1.21
 -14  32   5    1.15    1.55
  21  11  -5    3.65    1.39
  11 -32  -5    3.08    1.33
 -11  32   5    0.69    1.72
 -11  32   5    0.90    0.79
  24   8  -5    1.23    1.26
   8 -32  -5    2.70    1.54
  -8  32   5   -1.45    1.74
  32 -24   5    1.55    1.10
  27   5  -5   -0.49    1.07
  32 -27   5    0.01    0.98
  -5  32   5   -0.12    1.65
  32 -30   5    1.46    1.20
  32 -30   5    1.14    1.22
   5  28  -5   -1.03    1.77
  28 -33  -5   -1.93    1.19
   8  25  -5   -1.44    1.68
  25 -33  -5   -0.63    1.21
  -8 -25   5    3.75    1.81
  11  22  -5    0.97    1.53
  22 -33  -5    1.47    1.26
 -11 -22   5   -2.89    1.32
  19 -33  -5    0.13    1.37
 -19  33   5    1.14    0.65
 -14 -19   5   -0.01    1.17
  17  16  -5    0.08    1.08
  16 -33  -5   -1.70    1.03
 -16  33   5   -0.83    1.21
  13 -33  -5    0.88    1.30
  20  13  -5   -1.35    1.17
 -13  33   5    0.39    0.78
 -13  33   5   -2.23    1.29
  23  10  -5    0.77    1.16
  10 -33  -5   -1.57    1.00
  33 -23   5   -0.54    0.77
 -10  33   5    1.86    1.63
  26   7  -5    2.34    1.34
  -7  33   5    4.14    1.76
  29   4  -5   -1.79    1.23
  33 -29   5    1.97    1.33
  27 -34  -5    1.44    1.32
   7  27  -5   -1.46    1.92
  -7 -27   5   -2.37    1.94
  24 -34  -5    3.16    1.52
  10  24  -5    2.65    2.17
 -10 -24   5    3.30    2.23
  13  21  -5    2.96    1.44
  21 -34  -5   -0.67    1.35
 -13 -21   5    1.70    1.49
  18 -34  -5    3.79    1.61
 -18  34   5    1.41    0.79
  15 -34  -5    1.74    1.27
  19  15  -5    1.40    1.39
 -15  34   5   -0.38    0.65
  22  12  -5    1.59    1.34
  12 -34  -5   -2.07    1.09
 -12  34   5   -1.68    1.88
  25   9  -5    1.01    2.28
  34 -25   5    1.00    0.94
  23 -35  -5    5.00    1.70
  12  23  -5   -0.10    1.79
  20 -35  -5    2.18    1.57
 -20  35   5    0.38    0.67
 -15 -20   5    2.60    1.46
  17 -35  -5    0.10    1.35
 -17  35   5   -0.56    0.61
  14 -35  -5    1.91    1.56
  24  11  -5   -1.69    1.29
  19 -36  -5   -0.95    1.41
  16 -36  -5   -0.83    1.16
 -16  36   5   -1.24    0.71
   0   0  -6    0.04    0.10
   0   0   6    0.03    0.11
  -1   2  -6    3.46    0.41
   1  -2   6    5.11    0.46
  -2   4  -6    0.25    0.38
  -2   4  -6   -0.23    0.24
   2  -4   6    0.27    0.28
   2  -4   6    0.15    0.42
   0   3  -6  115.58    1.85
   0   3  -6  122.56    2.29
   3  -3  -6  117.79    1.39
   0  -3   6  116.55    1.85
  -3   3   6  119.36    1.33
   0  -3   6  119.30    2.22
  -3   3   6  121.93    1.59
  -3   3  -6   30.71    1.13
  -3   3  -6   29.08    0.74
   3   0  -6   29.73    0.77
  -3   0   6   29.30    0.73
   3  -3   6   31.02    1.12
   3  -3   6   30.25    0.78
  -3   6  -6   29.85    1.67
  -3   6  -6   30.68    1.19
  -3  -3  -6   28.38    1.22
   3  -6   6   30.50    1.23
   3  -6   6   32.54    1.67
  -1   5  -6   25.00    1.09
  -1   5  -6   26.11    1.44
   1  -5   6   25.73    1.40
   1  -5   6   25.30    1.13
   2   2  -6   -0.02    0.23
  -4   2  -6    0.37    0.27
   2   2  -6    0.20    0.32
   4  -2   6    0.27    0.27
  -2  -2   6    0.15    0.27
  -2   4   6    0.11    0.24
  -2  -2   6    0.17    0.24
   4  -2   6    0.26    0.19
  -4   5  -6   55.84    1.91
  -1  -4  -6   49.71    2.09
  -4   5  -6   51.77    1.22
   4  -5   6   55.67    1.88
   4  -5   6   54.14    1.28
  -4   8  -6   40.23    2.10
  -4  -4  -6   39.42    1.69
  -4   8  -6   37.48    1.46
   4  -8   6   39.74    2.07
   4  -8   6   40.31    1.57
  -2   7  -6    1.17    0.53
  -2   7  -6    0.39    0.60
   2  -7   6    0.96    0.67
   2  -7   6    0.55    0.45
   4  -5  -6   25.08    0.98
   1   4  -6   25.57    1.32
   1   4  -6   23.07    1.07
   4  -5  -6   26.37    1.42
  -4   5   6   23.92    0.94
  -1  -4   6   25.51    1.29
  -1  -4   6   26.14    1.11
  -4   5   6   24.95    0.83
   1  -5  -6   55.28    1.95
   4   1  -6   55.24    1.36
  -5   4  -6   55.50    1.68
   4   1  -6   56.93    1.28
   5  -4   6   51.16    1.61
   5  -4   6   53.31    1.01
  -1   5   6   53.39    1.58
  -5   7  -6    6.32    1.16
  -2  -5  -6    4.33    0.86
  -5   7  -6    4.92    0.66
   2   5   6    5.23    0.78
   2   5   6    5.41    0.89
   5  -7   6    4.46    0.68
   5  -7   6    4.95    1.02
  10  -5  -6   10.06    1.01
  -5  -5  -6    9.34    1.03
  -5  10  -6    7.84    0.90
  -5  10  -6   10.20    1.54
   5 -10   6    8.96    0.99
   5   5   6    9.66    0.96
   5 -10   6    8.43    1.42
   9  -6  -6   41.21    1.83
  -3   9  -6   38.34    2.20
  -3   9  -6   37.63    1.65
   3  -9   6   35.44    2.09
   3  -9   6   39.10    1.71
   0   6  -6   11.65    1.21
   6  -6  -6    9.85    0.70
   6  -6  -6   10.56    1.14
   0   6  -6    9.60    0.94
   0  -6   6   10.77    0.97
   0  -6   6    9.58    1.13
   3  -6  -6   31.18    1.71
   3   3  -6   31.29    1.21
   3  -6  -6   31.33    1.26
   3   3  -6   31.28    1.33
   6  -3   6   31.35    1.07
  -3  -3   6   25.92    1.49
  -3  -3   6   31.10    1.16
  -3   6   6   29.78    1.23
   0  -6  -6   28.24    1.62
  -6   6  -6   31.01    1.59
   0   6   6   29.63    1.62
   6  -6   6   31.13    1.57
   6  -6   6   29.10    0.97
   0   6   6   29.24    1.38
  -6   9  -6   20.76    1.07
  -6   9  -6   21.60    1.69
  -3  -6  -6   21.00    1.45
   3   6   6   20.16    1.27
   3   6   6   23.32    1.45
   6  -9   6   21.67    1.19
   6  -9   6   21.50    1.69
  -6  12  -6    1.64    0.64
  12  -6  -6    2.50    0.75
  -6  12  -6    1.10    0.88
  -6  -6  -6    1.38    0.69
   6   6   6    1.26    0.62
   6   6   6    0.99    0.56
   6 -12   6    0.57    0.77
   6 -12   6    0.90    0.58
  -4  11  -6   27.94    2.11
  11  -7  -6   26.95    1.62
  -4  11  -6   25.88    1.54
   4 -11   6   25.73    2.00
   4 -11   6   24.89    1.57
  -1   8  -6   12.76    1.36
  -1   8  -6   12.33    1.06
   8  -7  -6   10.80    1.18
   1  -8   6   13.08    1.11
   1  -8   6   12.59    1.36
   5  -7  -6    0.79    0.40
   2   5  -6    0.78    0.58
   5  -7  -6    1.13    0.67
   2   5  -6    1.12    0.51
  -5   7   6    0.81    0.39
  -2  -5   6    1.26    0.48
  -2  -5   6    0.69    0.56
  -7   5  -6    5.43    0.83
   5   2  -6    5.13    0.75
   2  -7  -6    5.14    0.83
   5   2  -6    4.79    0.67
   2  -7  -6    4.89    1.05
  -2   7   6    4.04    0.74
  -2   7   6    3.84    0.90
  -5  -2   6    4.33    0.53
   7  -5   6    5.13    0.82
  -7   8  -6   20.13    1.53
  -7   8  -6   20.05    0.85
  -1  -7  -6   21.15    1.54
   7  -8   6   18.22    1.45
   7  -8   6   20.58    1.01
   1   7   6   22.23    1.52
   1   7   6   21.26    1.32
  -4  -7  -6    0.65    0.57
  -7  11  -6    0.37    0.43
  -7  11  -6    0.02    0.69
   7 -11   6    0.21    0.47
   4   7   6    0.55    0.49
   7 -11   6   -0.21    0.69
   4   7   6    0.45    0.56
  -7  -7  -6    1.30    0.71
  14  -7  -6    0.61    0.60
  -7  14  -6    0.53    0.86
  -7  14  -6    0.67    0.62
   7 -14   6    0.86    0.86
   7   7   6    0.21    0.53
   7   7   6    1.68    0.72
   7 -14   6    1.01    0.67
  13  -8  -6   27.73    1.80
  -5  13  -6   27.19    2.29
  -5  13  -6   28.95    1.75
   5 -13   6   28.76    2.33
   8   5   6   27.89    1.54
   5 -13   6   29.33    1.83
  10  -8  -6    3.18    0.83
  -2  10  -6    2.75    0.75
  -2  10  -6    2.96    0.98
   2 -10   6    3.65    1.11
   2 -10   6    4.18    0.86
   1   7  -6   10.59    1.02
   7  -8  -6   12.36    1.31
   1   7  -6   13.09    1.31
   7  -8  -6   13.75    0.90
  -7   8   6   12.30    0.69
  -1  -7   6   12.25    1.28
  -1  -7   6   11.79    1.04
   4  -8  -6   37.21    1.53
   4   4  -6   38.39    1.49
   4  -8  -6   39.18    2.08
  -8   4  -6   41.65    1.42
   4   4  -6   40.87    1.66
  -4   8   6   40.07    1.57
  -4   8   6   40.62    2.07
  -4  -4   6   39.68    1.57
  -4  -4   6   40.11    1.44
   1  -8  -6   20.25    1.27
   1  -8  -6   18.30    1.57
  -8   7  -6   19.97    1.39
   8  -7   6   21.51    1.44
  -1   8   6   21.77    1.34
  -1   8   6   20.24    1.57
  -8  10  -6   62.26    1.61
  -8  10  -6   64.78    2.80
  -2  -8  -6   60.63    2.56
   8 -10   6   64.19    1.92
   8 -10   6   62.61    2.76
   2   8   6   62.98    2.33
   2   8   6   59.90    2.49
  -8  13  -6   22.34    2.11
  -8  13  -6   23.53    1.39
  -5  -8  -6   23.23    1.73
   5   8   6   24.38    1.66
   8 -13   6   21.17    2.38
   8 -13   6   25.42    2.22
   5   8   6   25.04    1.74
  -8  16  -6    2.53    0.86
  -8  16  -6    0.92    1.06
  -8  -8  -6    1.42    0.74
   8 -16   6    2.50    1.14
   8   8   6    1.44    0.74
   8   8   6    3.33    0.96
   8 -16   6    1.76    0.84
  15  -9  -6   75.54    2.87
  -6  15  -6   78.19    2.86
  -6  15  -6   77.17    3.83
   6 -15   6   80.19    3.10
   9   6   6   75.23    2.62
   6 -15   6   75.98    3.80
  -3  12  -6   19.65    1.50
  12  -9  -6   16.75    1.58
  -3  12  -6   17.29    1.91
   3 -12   6   18.84    1.88
   3 -12   6   21.32    1.59
   9  -9  -6   19.90    1.67
   0   9  -6   20.25    1.41
   9  -9  -6   21.53    1.08
   0   9  -6   18.18    1.68
   0  -9   6   21.63    1.71
   0  -9   6   19.46    1.39
   6  -9  -6   38.38    2.18
   3   6  -6   38.42    1.67
   6  -9  -6   36.91    1.53
   3   6  -6   38.82    1.90
  -6   9   6   37.60    1.47
  -3  -6   6   37.67    1.62
  -3  -6   6   38.51    1.80
  -6   9   6   37.92    2.07
  -9   6  -6   21.70    1.33
   6   3  -6   23.14    1.25
   3  -9  -6   21.10    1.73
   3  -9  -6   22.15    1.35
   6   3  -6   21.17    1.13
  -3   9   6   22.46    1.73
   9  -6   6   20.88    1.27
  -6  -3   6   20.78    1.11
  -3   9   6   21.60    1.36
  -6  -3   6   22.22    1.01
   0  -9  -6   16.56    1.27
  -9   9  -6   18.54    1.55
   0  -9  -6   19.67    1.70
   9  -9   6   18.58    0.96
   0   9   6   19.98    1.66
   0   9   6   17.05    1.33
   9  -9   6   17.94    1.56
  -9  12  -6   41.92    1.53
  -3  -9  -6   43.85    2.36
   9 -12   6   43.51    1.82
   3   9   6   44.72    2.14
   3   9   6   41.87    2.23
   9 -12   6   42.97    2.56
  -9  15  -6    5.89    1.03
  -6  -9  -6    4.73    1.11
  -9  15  -6    7.12    1.69
   9 -15   6    7.72    1.31
   6   9   6    7.61    1.31
   9 -15   6    6.40    1.55
   6   9   6    8.36    1.43
  -9  18  -6    1.85    1.19
  -9  -9  -6    1.69    0.81
  -9  18  -6    0.94    0.69
   9 -18   6    0.10    0.67
   9   9   6    0.94    0.73
   9 -18   6    3.53    1.10
  -7  17  -6   48.51    3.37
  17 -10  -6   46.17    2.41
  -7  17  -6   45.06    2.36
   7 -17   6   49.10    2.64
  10   7   6   47.59    2.29
  -4  14  -6   71.39    2.82
  14 -10  -6   74.41    3.05
  -4  14  -6   69.85    3.57
   4 -14   6   72.40    3.59
   4 -14   6   72.24    2.91
  -1  11  -6   51.74    2.27
  -1  11  -6   52.40    3.58
  11 -10  -6   53.74    2.61
   1 -11   6   53.36    2.80
   1 -11   6   52.85    2.33
   8 -10  -6    3.04    0.92
   8 -10  -6    3.61    0.72
   2   8  -6    4.68    0.93
   2   8  -6    4.07    1.04
  -8  10   6    4.64    1.09
  -2  -8   6    3.72    0.98
  -8  10   6    3.98    0.68
  -2  -8   6    4.08    0.83
   5   5  -6    8.92    0.94
   5   5  -6    8.50    1.06
   5 -10  -6    9.32    0.99
   5 -10  -6    9.06    1.52
  -5  -5   6    8.96    0.87
  -5  10   6    8.66    0.96
  -5  -5   6    8.51    0.98
  -5  10   6    9.54    1.32
 -10   8  -6   62.22    2.40
   8   2  -6   61.55    1.75
   2 -10  -6   62.28    2.87
   2 -10  -6   60.31    2.25
  -2  10   6   63.42    2.81
  10  -8   6   64.10    2.39
  -2  10   6   65.50    2.40
  -1 -10  -6   72.01    3.10
 -10  11  -6   66.68    2.95
  10 -11   6   68.47    1.97
   1  10   6   68.01    2.94
   1  10   6   70.18    2.65
  10 -11   6   70.51    3.07
 -10  14  -6   44.97    2.87
  -4 -10  -6   43.90    2.47
 -10  14  -6   44.19    1.72
  10 -14   6   42.27    2.38
   4  10   6   46.25    2.50
  10 -14   6   45.92    2.89
   4  10   6   44.26    2.30
 -10  17  -6   76.79    2.67
 -10  17  -6   77.77    4.05
  -7 -10  -6   74.71    3.10
   7  10   6   73.46    3.08
  10 -17   6   77.09    4.11
   7  10   6   76.92    3.11
  10 -17   6   76.00    3.06
 -10  20  -6    0.40    1.05
 -10  20  -6   -0.07    0.53
  10  10   6   -1.02    0.51
  10 -20   6    0.75    0.69
  10 -20   6   -0.47    0.64
  19 -11  -6   23.38    1.87
  -8  19  -6   27.39    1.96
  -8  19  -6   21.16    2.59
   8 -19   6   23.19    2.02
  11   8   6   25.31    1.86
  -5  16  -6    3.00    0.90
  -5  16  -6    1.17    1.02
  16 -11  -6    2.34    0.97
   5 -16   6    1.08    0.76
   5 -16   6    1.19    0.87
  11   5   6    2.16    0.73
  -2  13  -6   11.65    1.70
  -2  13  -6   10.34    1.26
  13 -11  -6   11.85    1.59
   2 -13   6    9.65    1.27
   2 -13   6    9.93    1.87
   1  10  -6   51.55    2.27
  10 -11  -6   53.86    1.85
  10 -11  -6   54.18    2.78
   1  10  -6   53.12    2.73
  -1 -10   6   50.35    2.57
 -10  11   6   52.44    2.64
   7 -11  -6   25.35    2.04
   7 -11  -6   27.17    1.49
   4   7  -6   23.99    1.68
   4   7  -6   26.11    1.54
  -7  11   6   25.44    1.40
  -4  -7   6   27.60    1.49
  -4  -7   6   25.55    1.64
  -7  11   6   27.21    2.03
 -11   7  -6    0.09    0.52
   4 -11  -6    0.86    0.55
   7   4  -6    0.33    0.44
   4 -11  -6    0.69    0.74
   7   4  -6    0.84    0.56
  -7  -4   6    0.52    0.37
  11  -7   6    0.11    0.47
  -7  -4   6    1.45    0.58
  -4  11   6    0.49    0.71
  -4  11   6   -0.23    0.42
   1 -11  -6   70.32    2.59
   1 -11  -6   68.86    3.17
 -11  10  -6   69.56    2.84
  -1  11   6   66.94    3.08
  -1  11   6   71.44    2.70
  11 -10   6   71.55    2.87
 -11  13  -6    0.99    0.79
  -2 -11  -6    1.10    0.79
  11 -13   6   -0.04    0.43
  11 -13   6   -0.87    0.65
   2  11   6    0.80    0.93
   2  11   6    0.54    0.57
 -11  16  -6   24.21    2.44
  -5 -11  -6   22.84    1.97
 -11  16  -6   24.18    1.44
  11 -16   6   25.25    2.42
   5  11   6   21.78    1.83
   5  11   6   22.75    2.49
  11 -16   6   23.28    1.68
 -11  19  -6   11.96    2.37
  -8 -11  -6   12.23    1.50
 -11  19  -6    9.67    1.23
   8  11   6   12.70    1.55
  11 -19   6   12.12    1.56
  11 -19   6   13.69    3.67
   8  11   6   11.78    1.56
 -11  22  -6    2.80    1.59
 -11  22  -6    2.58    0.78
  11 -22   6    4.39    1.51
  11  11   6    3.94    1.27
  11 -22   6    4.12    1.25
  -9  21  -6    5.64    1.82
  21 -12  -6    7.24    1.28
   9 -21   6    8.06    1.75
  12   9   6    8.14    1.48
  -6  18  -6    2.14    1.20
  -6  18  -6    2.15    0.83
  18 -12  -6    1.12    0.90
  12   6   6    0.75    0.62
   6 -18   6    1.62    0.82
  15 -12  -6   16.10    1.80
  -3  15  -6   13.96    1.95
  -3  15  -6   13.83    1.52
   3 -15   6   13.82    1.91
   3 -15   6   13.38    1.55
   0  12  -6  344.92    7.15
  12 -12  -6  339.70    6.96
   0  12  -6  343.39    6.06
  12 -12  -6  344.02    4.53
   0 -12   6  342.52    6.98
   0 -12   6  340.72    6.01
   9 -12  -6   19.15    1.33
   3   9  -6   16.84    1.69
   9 -12  -6   18.98    1.98
   3   9  -6   17.83    1.48
  -3  -9   6   16.27    1.38
  -3  -9   6   18.46    1.64
  -9  12   6   17.26    2.01
  -9  12   6   18.58    1.17
   6   6  -6    2.10    0.82
   6   6  -6    1.36    0.63
   6 -12  -6    0.96    0.61
   6 -12  -6    1.62    0.91
  -6  12   6    2.35    0.71
  -6  12   6    2.00    0.96
  -6  -6   6    2.14    0.74
  -6  -6   6    2.03    0.61
   3 -12  -6   41.90    2.63
   9   3  -6   42.13    1.67
   3 -12  -6   41.55    2.07
 -12   9  -6   43.30    2.14
  12  -9   6   41.53    2.08
  -3  12   6   45.08    2.18
  -3  12   6   41.22    2.56
 -12  12  -6  153.52    4.60
   0 -12  -6  151.74    4.77
   0 -12  -6  152.38    3.94
   0  12   6  150.78    4.67
  12 -12   6  151.36    2.92
  12 -12   6  153.98    4.58
   0  12   6  156.51    4.19
  -3 -12  -6   14.55    1.69
 -12  15  -6   15.69    1.93
 -12  15  -6   13.16    0.99
  12 -15   6   13.53    1.27
   3  12   6   13.09    1.50
  12 -15   6   14.48    1.91
   3  12   6   14.42    1.75
  -6 -12  -6    2.30    0.95
 -12  18  -6    2.94    1.35
 -12  18  -6    3.53    0.79
   6  12   6    2.72    1.02
  12 -18   6    2.68    0.92
  12 -18   6    2.85    1.38
   6  12   6    4.04    1.20
 -12  21  -6    2.40    1.51
  -9 -12  -6    5.06    1.39
 -12  21  -6    3.02    0.78
   9  12   6    2.79    1.12
  12 -21   6    4.50    1.49
   9  12   6    6.23    1.45
  12 -21   6    6.29    1.45
 -12 -12  -6    7.74    1.55
 -12  24  -6   11.54    3.30
  12 -24   6    7.12    1.79
  12 -24   6    6.20    1.77
  12  12   6    9.28    1.87
 -10  23  -6    0.20    0.45
  23 -13  -6    1.31    0.78
 -10  23  -6    1.47    1.44
  13  10   6    2.21    1.08
  10 -23   6    0.98    1.04
  10 -23   6    0.05    1.04
  -7  20  -6    1.64    0.86
  20 -13  -6    0.66    0.74
  -7  20  -6    0.93    1.16
  13   7   6    1.03    0.76
   7 -20   6    0.69    0.78
  -4  17  -6    6.56    1.30
  -4  17  -6    4.80    1.68
  17 -13  -6    5.79    1.34
[truncated: 2,707,646 more chars]
