# Supplementary material for: Temperature‐Dependent Separation of CO2 from Light Hydrocarbons in a Porous Self‐Assembly of Vertexes Sharing Octahedra
Source: Adv Sci (Weinh). 2024 Feb 2;11(14):2308028. doi: 10.1002/advs.202308028 (PMC11005747; doi:10.1002/advs.202308028)
Supplement: Supplementary file 2 — Supporting Information [file ADVS-11-2308028-s001.zip › Activated 1-270 K.cif]

 
data_5
 
_audit_creation_method            'SHELXL-2014/7'
_shelx_SHELXL_version_number      '2014/7'
_chemical_name_systematic         ?
_chemical_name_common             ?
_chemical_melting_point           ?
_chemical_formula_moiety          'C90 H60 Cl4 Mn2 N20'
_chemical_formula_sum
 'C90 H60 Cl4 Mn2 N20' 
_chemical_formula_weight          1673.26

loop_
 _atom_type_symbol
 _atom_type_description
 _atom_type_scat_dispersion_real
 _atom_type_scat_dispersion_imag
 _atom_type_scat_source
 'C'  'C'   0.0033   0.0016
 'International Tables Vol C Tables 4.2.6.8 and 6.1.1.4'
 'H'  'H'   0.0000   0.0000
 'International Tables Vol C Tables 4.2.6.8 and 6.1.1.4'
 'N'  'N'   0.0061   0.0033
 'International Tables Vol C Tables 4.2.6.8 and 6.1.1.4'
 'Cl'  'Cl'   0.1484   0.1585
 'International Tables Vol C Tables 4.2.6.8 and 6.1.1.4'
 'Mn'  'Mn'   0.3368   0.7283
 'International Tables Vol C Tables 4.2.6.8 and 6.1.1.4'
 
_space_group_crystal_system       trigonal
_space_group_IT_number            148
_space_group_name_H-M_alt         'R -3 :H'
_space_group_name_Hall            '-R 3'
 
_shelx_space_group_comment
;
The symmetry employed for this shelxl refinement is uniquely defined
by the following loop, which should always be used as a source of
symmetry information in preference to the above space-group names.
They are only intended as comments.
;
 
loop_
 _space_group_symop_operation_xyz
 'x, y, z'
 '-y, x-y, z'
 '-x+y, -x, z'
 'x+2/3, y+1/3, z+1/3'
 '-y+2/3, x-y+1/3, z+1/3'
 '-x+y+2/3, -x+1/3, z+1/3'
 'x+1/3, y+2/3, z+2/3'
 '-y+1/3, x-y+2/3, z+2/3'
 '-x+y+1/3, -x+2/3, z+2/3'
 '-x, -y, -z'
 'y, -x+y, -z'
 'x-y, x, -z'
 '-x+2/3, -y+1/3, -z+1/3'
 'y+2/3, -x+y+1/3, -z+1/3'
 'x-y+2/3, x+1/3, -z+1/3'
 '-x+1/3, -y+2/3, -z+2/3'
 'y+1/3, -x+y+2/3, -z+2/3'
 'x-y+1/3, x+2/3, -z+2/3'
 
_cell_length_a                    27.9348(3)
_cell_length_b                    27.9348(3)
_cell_length_c                    61.4151(18)
_cell_angle_alpha                 90
_cell_angle_beta                  90
_cell_angle_gamma                 120
_cell_volume                      41504.6(15)
_cell_formula_units_Z             18
_cell_measurement_temperature     270(2)
_cell_measurement_reflns_used     9986
_cell_measurement_theta_min       2.47
_cell_measurement_theta_max       26.69
 
_exptl_crystal_description        block
_exptl_crystal_colour             yellow
_exptl_crystal_density_meas       ?
_exptl_crystal_density_method     ?
_exptl_crystal_density_diffrn     1.205          
_exptl_crystal_F_000              15444
_exptl_transmission_factor_min    ?
_exptl_transmission_factor_max    ?
_exptl_crystal_size_max          0.15
_exptl_crystal_size_mid           0.12
_exptl_crystal_size_min           0.08
_exptl_absorpt_coefficient_mu     0.443
_shelx_estimated_absorpt_T_min    ?
_shelx_estimated_absorpt_T_max    ?
_exptl_absorpt_correction_type    ?
_exptl_absorpt_correction_T_min   ?
_exptl_absorpt_correction_T_max   ?
_exptl_absorpt_process_details    ?
_exptl_absorpt_special_details    ?
_diffrn_ambient_temperature       270(2)
_diffrn_radiation_wavelength      0.71073
_diffrn_radiation_type            MoK\a
_diffrn_source                    ?
_diffrn_measurement_device_type   'Bruker APEX-II CCD'
_diffrn_measurement_method        '\f and \w scans'
_diffrn_detector_area_resol_mean  ?
_diffrn_reflns_number             125629
_diffrn_reflns_av_unetI/netI      0.0854
_diffrn_reflns_av_R_equivalents   0.1238
_diffrn_reflns_limit_h_min        -33
_diffrn_reflns_limit_h_max        36
_diffrn_reflns_limit_k_min        -36
_diffrn_reflns_limit_k_max        36
_diffrn_reflns_limit_l_min        -79
_diffrn_reflns_limit_l_max        79
_diffrn_reflns_theta_min          1.990
_diffrn_reflns_theta_max          27.579
_diffrn_reflns_theta_full         25.242
_diffrn_measured_fraction_theta_max   0.991
_diffrn_measured_fraction_theta_full  0.999
_diffrn_reflns_Laue_measured_fraction_max    0.991
_diffrn_reflns_Laue_measured_fraction_full   0.999
_diffrn_reflns_point_group_measured_fraction_max   0.991
_diffrn_reflns_point_group_measured_fraction_full  0.999
_reflns_number_total              21184
_reflns_number_gt                 9206
_reflns_threshold_expression      'I > 2\s(I)'
_reflns_Friedel_coverage          0.000
_reflns_Friedel_fraction_max      .
_reflns_Friedel_fraction_full     .
 
_reflns_special_details
;
 Reflections were merged by SHELXL according to the crystal
 class for the calculation of statistics and refinement.
 
 _reflns_Friedel_fraction is defined as the number of unique
 Friedel pairs measured divided by the number that would be
 possible theoretically, ignoring centric projections and
 systematic absences.
;
 
_computing_data_collection        'Bruker APEX2'
_computing_cell_refinement        'Bruker SAINT'
_computing_data_reduction         'Bruker SAINT'
_computing_structure_solution     'SHELXS-97 (Sheldrick 2008)'
_computing_structure_refinement 'SHELXL-2014/7 (Sheldrick, 2014)'
_computing_molecular_graphics     ?
_computing_publication_material   ?
_refine_special_details           ?
_refine_ls_structure_factor_coef  Fsqd
_refine_ls_matrix_type            full
_refine_ls_weighting_scheme       calc
_refine_ls_weighting_details
'w=1/[\s^2^(Fo^2^)+(0.0941P)^2^+66.6765P] where P=(Fo^2^+2Fc^2^)/3'
_atom_sites_solution_primary      ?
_atom_sites_solution_secondary    ?
_atom_sites_solution_hydrogens    geom
_refine_ls_hydrogen_treatment     constr
_refine_ls_extinction_method      none
_refine_ls_extinction_coef        .
_refine_ls_number_reflns          21184
_refine_ls_number_parameters      1045
_refine_ls_number_restraints      0
_refine_ls_R_factor_all           0.1805
_refine_ls_R_factor_gt            0.0742
_refine_ls_wR_factor_ref          0.2411
_refine_ls_wR_factor_gt           0.1857
_refine_ls_goodness_of_fit_ref    1.039
_refine_ls_restrained_S_all       1.039
_refine_ls_shift/su_max           0.034
_refine_ls_shift/su_mean          0.005
 
loop_
 _atom_site_label
 _atom_site_type_symbol
 _atom_site_fract_x
 _atom_site_fract_y
 _atom_site_fract_z
 _atom_site_U_iso_or_equiv
 _atom_site_adp_type
 _atom_site_occupancy
 _atom_site_site_symmetry_order  
 _atom_site_calc_flag
 _atom_site_refinement_flags_posn
 _atom_site_refinement_flags_adp
 _atom_site_refinement_flags_occupancy
 _atom_site_disorder_assembly
 _atom_site_disorder_group
Mn1 Mn 0.22767(3) 0.87179(3) 0.11036(2) 0.0621(2) Uani 1 1 d . . . . .
Mn2 Mn 0.20516(3) 0.89435(3) 0.05631(2) 0.0625(2) Uani 1 1 d . . . . .
Cl3 Cl 0.18784(5) 0.92425(5) 0.09700(2) 0.0690(3) Uani 1 1 d . . . . .
Cl4 Cl 0.25763(5) 0.85456(5) 0.06969(2) 0.0687(3) Uani 1 1 d . . . . .
Cl5 Cl 0.13949(6) 0.59758(5) 0.11804(3) 0.0869(4) Uani 1 1 d . . . . .
Cl6 Cl -0.06915(5) 0.80606(6) 0.04856(3) 0.0870(4) Uani 1 1 d . . . . .
N1 N 0.12219(15) 0.82411(15) 0.05596(6) 0.0625(10) Uani 1 1 d . . . . .
N2 N 0.15744(15) 0.78911(15) 0.11063(6) 0.0607(10) Uani 1 1 d . . . . .
N3 N 0.12112(16) 0.69806(16) 0.11258(7) 0.0701(11) Uani 1 1 d . . . . .
H3 H 0.1194 0.6658 0.1134 0.084 Uiso 1 1 calc R U . . .
N4 N 0.03127(16) 0.78761(16) 0.05392(7) 0.0693(11) Uani 1 1 d . . . . .
H4 H -0.0010 0.7858 0.0530 0.083 Uiso 1 1 calc R U . . .
N5 N 0.26260(15) 0.81065(15) 0.12250(7) 0.0644(10) Uani 1 1 d . . . . .
N6 N 0.20662(18) 0.88891(18) 0.02101(7) 0.0765(12) Uani 1 1 d . . . . .
N7 N 0.26541(16) 1.06691(16) 0.05413(7) 0.0689(11) Uani 1 1 d . . . . .
H7 H 0.2562 1.0928 0.0544 0.083 Uiso 1 1 calc R U . . .
N8 N 0.40013(16) 0.93216(16) 0.11272(7) 0.0678(11) Uani 1 1 d . . . . .
H8 H 0.4260 0.9230 0.1126 0.081 Uiso 1 1 calc R U . . .
C9 C 0.1218(2) 0.73403(19) 0.05752(8) 0.0665(13) Uani 1 1 d . . . . .
H9 H 0.1608 0.7501 0.0581 0.080 Uiso 1 1 calc R U . . .
N10 N 0.14404(15) 0.92929(15) 0.04404(7) 0.0640(10) Uani 1 1 d . . . . .
N11 N 0.22227(18) 0.87335(19) 0.14560(7) 0.0776(12) Uani 1 1 d . . . . .
C12 C 0.0871(2) 0.6763(2) 0.05799(9) 0.0764(15) Uani 1 1 d . . . . .
C13 C 0.0979(2) 0.76674(19) 0.05622(8) 0.0620(12) Uani 1 1 d . . . . .
C14 C 0.16906(19) 0.98654(19) 0.05271(10) 0.0729(14) Uani 1 1 d . . . . .
H14A H 0.1551 0.9858 0.0676 0.087 Uiso 1 1 calc R U . . .
H14B H 0.1588 1.0088 0.0433 0.087 Uiso 1 1 calc R U . . .
C15 C 0.22472(19) 0.75640(19) 0.11243(10) 0.0726(14) Uani 1 1 d . . . . .
H15A H 0.2254 0.7265 0.1209 0.087 Uiso 1 1 calc R U . . .
H15B H 0.2369 0.7554 0.0974 0.087 Uiso 1 1 calc R U . . .
C16 C 0.0670(2) 0.7884(2) 0.10906(8) 0.0667(13) Uani 1 1 d . . . . .
H16 H 0.0829 0.8274 0.1083 0.080 Uiso 1 1 calc R U . . .
C17 C 0.2317(2) 0.8731(2) 0.00478(9) 0.0753(14) Uani 1 1 d . . . . .
N18 N 0.23739(18) 0.8484(2) 0.17817(8) 0.0851(13) Uani 1 1 d . . . . .
H18 H 0.2472 0.8320 0.1880 0.102 Uiso 1 1 calc R U . . .
C19 C 0.3190(2) 1.0752(2) 0.05461(9) 0.0715(14) Uani 1 1 d . . . . .
C20 C 0.31970(19) 0.83589(19) 0.11396(10) 0.0734(14) Uani 1 1 d . . . . .
H20A H 0.3191 0.8220 0.0991 0.088 Uiso 1 1 calc R U . . .
H20B H 0.3418 0.8254 0.1233 0.088 Uiso 1 1 calc R U . . .
N21 N 0.31616(16) 0.92258(16) 0.11343(7) 0.0715(11) Uani 1 1 d . . . . .
C22 C 0.10015(19) 0.76485(19) 0.11034(8) 0.0606(12) Uani 1 1 d . . . . .
N23 N 0.25599(16) 0.98301(16) 0.05317(7) 0.0700(11) Uani 1 1 d . . . . .
N24 N 0.1821(2) 0.90422(18) -0.01164(8) 0.0860(13) Uani 1 1 d . . . . .
H24 H 0.1661 0.9144 -0.0215 0.103 Uiso 1 1 calc R U . . .
C25 C 0.08106(19) 0.83406(19) 0.05436(8) 0.0619(12) Uani 1 1 d . . . . .
C26 C 0.2302(2) 1.0117(2) 0.05316(8) 0.0666(13) Uani 1 1 d . . . . .
C27 C 0.08980(19) 0.89161(19) 0.05425(10) 0.0721(14) Uani 1 1 d . . . . .
H27A H 0.0599 0.8924 0.0459 0.086 Uiso 1 1 calc R U . . .
H27B H 0.0891 0.9037 0.0693 0.086 Uiso 1 1 calc R U . . .
C28 C 0.3454(2) 0.8971(2) 0.11353(8) 0.0647(12) Uani 1 1 d . . . . .
C29 C 0.16709(19) 0.74757(19) 0.11208(8) 0.0613(12) Uani 1 1 d . . . . .
C30 C 0.35501(19) 0.97917(19) 0.11240(9) 0.0673(13) Uani 1 1 d . . . . .
C31 C 0.4085(2) 0.9855(2) 0.11211(9) 0.0693(13) Uani 1 1 d . . . . .
C32 C 0.0094(2) 0.7536(2) 0.10882(9) 0.0769(15) Uani 1 1 d . . . . .
C33 C 0.2062(2) 0.8979(2) 0.16176(9) 0.0775(15) Uani 1 1 d . . . . .
C34 C 0.3700(2) 1.1212(2) 0.05475(10) 0.0843(16) Uani 1 1 d . . . . .
H34 H 0.3739 1.1570 0.0551 0.101 Uiso 1 1 calc R U . . .
C35 C 0.1776(2) 0.9067(2) 0.01012(10) 0.0775(15) Uani 1 1 d . . . . .
C36 C 0.2402(2) 0.8442(2) 0.15643(10) 0.0757(14) Uani 1 1 d . . . . .
C37 C 0.0204(2) 0.6721(2) 0.11120(10) 0.0875(17) Uani 1 1 d . . . . .
H37 H 0.0051 0.6332 0.1120 0.105 Uiso 1 1 calc R U . . .
C38 C 0.3469(2) 1.0236(2) 0.11207(9) 0.0766(15) Uani 1 1 d . . . . .
H38 H 0.3107 1.0188 0.1118 0.092 Uiso 1 1 calc R U . . .
C39 C 0.4480(2) 1.0833(2) 0.11229(10) 0.0862(17) Uani 1 1 d . . . . .
C40 C 0.31239(19) 1.0216(2) 0.05439(9) 0.0698(14) Uani 1 1 d . . . . .
C41 C 0.0769(2) 0.7071(2) 0.11152(9) 0.0701(13) Uani 1 1 d . . . . .
C42 C 0.4546(2) 1.0366(2) 0.11206(10) 0.0815(16) Uani 1 1 d . . . . .
H42 H 0.4904 1.0406 0.1119 0.098 Uiso 1 1 calc R U . . .
C43 C 0.2164(2) 0.8828(2) -0.01568(10) 0.0797(15) Uani 1 1 d . . . . .
C44 C 0.3571(2) 1.0134(2) 0.05450(9) 0.0786(15) Uani 1 1 d . . . . .
H44 H 0.3524 0.9773 0.0546 0.094 Uiso 1 1 calc R U . . .
C45 C 0.2163(2) 0.8830(2) 0.18235(10) 0.0816(16) Uani 1 1 d . . . . .
C46 C 0.1844(2) 0.9328(2) 0.15954(11) 0.0912(17) Uani 1 1 d . . . . .
H46 H 0.1779 0.9430 0.1456 0.109 Uiso 1 1 calc R U . . .
C47 C 0.1826(3) 0.9366(3) 0.19946(13) 0.107(2) Uani 1 1 d . . . . .
C48 C 0.2044(3) 0.9010(3) 0.20134(11) 0.102(2) Uani 1 1 d . . . . .
H48 H 0.2107 0.8899 0.2152 0.123 Uiso 1 1 calc R U . . .
C49 C 0.2600(2) 0.8087(2) 0.14644(10) 0.0866(17) Uani 1 1 d . . . . .
H49A H 0.2973 0.8202 0.1522 0.104 Uiso 1 1 calc R U . . .
H49B H 0.2352 0.7700 0.1510 0.104 Uiso 1 1 calc R U . . .
C50 C 0.1723(3) 0.9526(3) 0.17856(13) 0.100(2) Uani 1 1 d . . . . .
C51 C 0.2349(3) 0.8711(2) -0.03459(11) 0.102(2) Uani 1 1 d . . . . .
H51 H 0.2240 0.8778 -0.0484 0.123 Uiso 1 1 calc R U . . .
C52 C 0.1420(2) 0.9268(2) 0.02006(9) 0.0852(16) Uani 1 1 d . . . . .
H52A H 0.1537 0.9642 0.0143 0.102 Uiso 1 1 calc R U . . .
H52B H 0.1033 0.9021 0.0155 0.102 Uiso 1 1 calc R U . . .
C53 C 0.0054(2) 0.6870(2) 0.05539(11) 0.0895(18) Uani 1 1 d . . . . .
H53 H -0.0335 0.6716 0.0545 0.107 Uiso 1 1 calc R U . . .
C55 C 0.3942(2) 1.0766(2) 0.11223(10) 0.0867(17) Uani 1 1 d . . . . .
C56 C 0.0402(2) 0.7432(2) 0.05526(9) 0.0686(13) Uani 1 1 d . . . . .
C57 C 0.4170(2) 1.1147(2) 0.05441(11) 0.0883(17) Uani 1 1 d . . . . .
C59 C 0.1169(3) 0.7170(3) 0.00325(10) 0.101(2) Uani 1 1 d . . . . .
H59 H 0.1480 0.7532 0.0043 0.122 Uiso 1 1 calc R U . . .
C60 C 0.2702(3) 0.8490(3) -0.03297(14) 0.109(2) Uani 1 1 d . . . . .
C61 C 0.1243(3) 0.6715(3) 0.00391(12) 0.102(2) Uani 1 1 d . . . . .
N62 N -0.0568(3) 0.5132(3) -0.00357(17) 0.173(4) Uani 1 1 d . . . . .
C63 C 0.4587(2) 1.0556(3) 0.05372(13) 0.109(2) Uani 1 1 d . . . . .
H63 H 0.4553 1.0200 0.0540 0.130 Uiso 1 1 calc R U . . .
C64 C 0.4100(2) 1.0605(2) 0.05441(10) 0.0860(17) Uani 1 1 d . . . . .
C65 C 0.5160(3) 1.1544(3) 0.05271(15) 0.129(3) Uani 1 1 d . . . . .
H65 H 0.5520 1.1860 0.0520 0.155 Uiso 1 1 calc R U . . .
C66 C 0.0645(3) 0.7098(2) 0.00112(10) 0.0899(17) Uani 1 1 d . . . . .
C68 C -0.0052(3) 0.5951(2) 0.05717(14) 0.129(3) Uani 1 1 d . . . . .
H68 H -0.0441 0.5789 0.0558 0.154 Uiso 1 1 calc R U . . .
C69 C 0.1485(5) 0.9909(5) 0.21680(19) 0.157(4) Uani 1 1 d . . . . .
H69 H 0.1410 1.0051 0.2296 0.188 Uiso 1 1 calc R U . . .
C70 C 0.3892(3) 1.1255(2) 0.11282(13) 0.109(2) Uani 1 1 d . . . . .
H70 H 0.3537 1.1222 0.1124 0.130 Uiso 1 1 calc R U . . .
C71 C -0.0718(2) 0.6616(3) 0.10879(15) 0.133(3) Uani 1 1 d . . . . .
H71 H -0.0882 0.6225 0.1097 0.160 Uiso 1 1 calc R U . . .
C72 C -0.0136(2) 0.6951(2) 0.10961(11) 0.0886(17) Uani 1 1 d . . . . .
C73 C 0.1084(3) 0.6406(2) 0.05997(11) 0.0972(19) Uani 1 1 d . . . . .
H73 H 0.1473 0.6556 0.0609 0.117 Uiso 1 1 calc R U . . .
C74 C 0.1371(4) 1.0050(4) 0.1968(2) 0.156(4) Uani 1 1 d . . . . .
H74 H 0.1204 1.0274 0.1961 0.187 Uiso 1 1 calc R U . . .
C75 C 0.2855(3) 0.8388(3) -0.01199(14) 0.102(2) Uani 1 1 d . . . . .
C76 C 0.2662(2) 0.8512(2) 0.00719(11) 0.0894(17) Uani 1 1 d . . . . .
H76 H 0.2764 0.8448 0.0212 0.107 Uiso 1 1 calc R U . . .
N78 N 0.0509(3) 0.7941(2) 0.00012(9) 0.1101(18) Uani 1 1 d . . . . .
C79 C 0.5095(3) 1.1011(3) 0.05274(15) 0.128(3) Uani 1 1 d . . . . .
H79 H 0.5413 1.0971 0.0521 0.153 Uiso 1 1 calc R U . . .
C80 C -0.0266(2) 0.7751(3) 0.10665(11) 0.097(2) Uani 1 1 d . . . . .
H80 H -0.0117 0.8140 0.1058 0.117 Uiso 1 1 calc R U . . .
C81 C 0.0741(4) 0.5844(3) 0.06055(14) 0.130(3) Uani 1 1 d . . . . .
H81 H 0.0891 0.5605 0.0617 0.157 Uiso 1 1 calc R U . . .
C82 C 0.0283(2) 0.6531(2) 0.05683(11) 0.0888(17) Uani 1 1 d . . . . .
C83 C 0.0194(3) 0.6569(3) -0.00004(11) 0.100(2) Uani 1 1 d . . . . .
H83 H -0.0169 0.6514 -0.0013 0.121 Uiso 1 1 calc R U . . .
C85 C -0.0194(4) 0.5572(3) -0.00177(16) 0.132(3) Uani 1 1 d . . . . .
C86 C 0.4353(3) 1.1763(3) 0.11403(15) 0.131(3) Uani 1 1 d . . . . .
H86 H 0.4315 1.2082 0.1150 0.157 Uiso 1 1 calc R U . . .
C87 C -0.0823(3) 0.7410(4) 0.10571(15) 0.133(3) Uani 1 1 d . . . . .
H87 H -0.1060 0.7561 0.1044 0.160 Uiso 1 1 calc R U . . .
C88 C 0.0793(3) 0.6184(3) 0.00263(12) 0.104(2) Uani 1 1 d . . . . .
H88 H 0.0844 0.5872 0.0031 0.125 Uiso 1 1 calc R U . . .
C94 C 0.3202(3) 0.8157(3) -0.01101(15) 0.128(3) Uani 1 1 d . . . . .
H94 H 0.3310 0.8083 0.0027 0.153 Uiso 1 1 calc R U . . .
C96 C 0.0280(3) 0.6119(2) 0.00068(12) 0.101(2) Uani 1 1 d . . . . .
C97 C 0.0169(4) 0.5624(3) 0.05940(18) 0.158(4) Uani 1 1 d . . . . .
H97 H -0.0069 0.5235 0.0602 0.190 Uiso 1 1 calc R U . . .
N98 N 0.2207(4) 0.6836(4) 0.00867(19) 0.212(5) Uani 1 1 d . . . . .
C99 C 0.4881(3) 1.1825(3) 0.11382(15) 0.131(3) Uani 1 1 d . . . . .
H99 H 0.5198 1.2184 0.1143 0.158 Uiso 1 1 calc R U . . .
C100 C 0.3239(5) 0.8154(5) -0.0503(2) 0.162(5) Uani 1 1 d . . . . .
H100 H 0.3381 0.8081 -0.0632 0.195 Uiso 1 1 calc R U . . .
C101 C 0.1699(3) 0.9577(4) 0.21864(15) 0.133(3) Uani 1 1 d . . . . .
H101 H 0.1768 0.9480 0.2327 0.159 Uiso 1 1 calc R U . . .
C102 C 0.2907(4) 0.8367(3) -0.05205(15) 0.140(4) Uani 1 1 d . . . . .
H102 H 0.2807 0.8436 -0.0660 0.168 Uiso 1 1 calc R U . . .
C106 C 0.1495(3) 0.9872(3) 0.17739(15) 0.130(3) Uani 1 1 d . . . . .
H106 H 0.1426 0.9984 0.1637 0.156 Uiso 1 1 calc R U . . .
C107 C 0.3385(4) 0.8036(4) -0.0301(2) 0.161(4) Uani 1 1 d . . . . .
H107 H 0.3612 0.7872 -0.0294 0.193 Uiso 1 1 calc R U . . .
C108 C 0.1780(4) 0.6781(3) 0.00655(18) 0.147(3) Uani 1 1 d . . . . .
C109 C -0.1044(3) 0.6842(4) 0.10668(18) 0.159(4) Uani 1 1 d . . . . .
H109 H -0.1433 0.6607 0.1058 0.191 Uiso 1 1 calc R U . . .
C110 C 0.4710(3) 1.1607(3) 0.05374(13) 0.113(2) Uani 1 1 d . . . . .
H110 H 0.4759 1.1969 0.0540 0.135 Uiso 1 1 calc R U . . .
C112 C 0.0576(3) 0.7572(3) 0.00033(10) 0.0950(19) Uani 1 1 d . . . . .
C117 C 0.4942(3) 1.1377(2) 0.11293(13) 0.109(2) Uani 1 1 d . . . . .
H117 H 0.5304 1.1427 0.1127 0.131 Uiso 1 1 calc R U . . .
C54 C 0.7865(3) 0.9955(3) 0.16312(12) 0.104(2) Uani 1 1 d . . . . .
C58 C 0.6959(3) 1.0099(3) 0.16680(10) 0.100(2) Uani 1 1 d . . . . .
H58 H 0.6649 1.0150 0.1680 0.120 Uiso 1 1 calc R U . . .
C67 C 0.7339(3) 0.9499(3) 0.16367(11) 0.100(2) Uani 1 1 d . . . . .
H67 H 0.7289 0.9137 0.1627 0.120 Uiso 1 1 calc R U . . .
C77 C 0.6885(3) 0.9571(2) 0.16569(10) 0.0915(18) Uani 1 1 d . . . . .
N84 N 0.7637(3) 1.1533(3) 0.17015(16) 0.166(3) Uani 1 1 d . . . . .
C90 C 0.7565(3) 1.1092(3) 0.16799(15) 0.125(3) Uani 1 1 d . . . . .
C91 C 0.8334(4) 0.9884(4) 0.16020(18) 0.150(3) Uani 1 1 d . . . . .
C92 C 0.7940(3) 1.0486(3) 0.16434(12) 0.102(2) Uani 1 1 d . . . . .
H92 H 0.8302 1.0799 0.1639 0.122 Uiso 1 1 calc R U . . .
C95 C 0.6341(3) 0.9103(3) 0.16619(10) 0.0964(19) Uani 1 1 d . . . . .
N105 N 0.8707(4) 0.9832(4) 0.15804(19) 0.208(5) Uani 1 1 d . . . . .
N113 N 0.5901(3) 0.8729(2) 0.16657(9) 0.1099(18) Uani 1 1 d . . . . .
C114 C 0.7491(3) 1.0555(3) 0.16616(12) 0.0989(19) Uani 1 1 d . . . . .
 
loop_
 _atom_site_aniso_label
 _atom_site_aniso_U_11
 _atom_site_aniso_U_22
 _atom_site_aniso_U_33
 _atom_site_aniso_U_23
 _atom_site_aniso_U_13
 _atom_site_aniso_U_12
Mn1 0.0537(4) 0.0518(4) 0.0861(5) 0.0000(4) -0.0082(4) 0.0303(3)
Mn2 0.0515(4) 0.0530(4) 0.0877(5) 0.0087(4) 0.0002(4) 0.0297(3)
Cl3 0.0654(7) 0.0607(7) 0.0934(9) 0.0017(6) -0.0040(6) 0.0410(6)
Cl4 0.0615(7) 0.0652(7) 0.0919(9) 0.0040(6) -0.0019(6) 0.0411(6)
Cl5 0.0763(9) 0.0585(8) 0.1332(13) 0.0134(8) 0.0179(8) 0.0392(7)
Cl6 0.0561(7) 0.0769(9) 0.1348(13) -0.0184(8) -0.0131(8) 0.0383(7)
N1 0.054(2) 0.051(2) 0.085(3) -0.0020(19) -0.0055(19) 0.0291(19)
N2 0.053(2) 0.057(2) 0.079(3) 0.0056(19) 0.0013(19) 0.0327(19)
N3 0.059(2) 0.048(2) 0.101(3) 0.014(2) 0.007(2) 0.025(2)
N4 0.048(2) 0.060(2) 0.100(3) -0.004(2) -0.014(2) 0.027(2)
N5 0.054(2) 0.057(2) 0.088(3) 0.003(2) -0.008(2) 0.032(2)
N6 0.081(3) 0.074(3) 0.082(3) 0.009(2) 0.003(2) 0.045(3)
N7 0.058(2) 0.053(2) 0.101(3) 0.010(2) 0.005(2) 0.032(2)
N8 0.055(2) 0.061(3) 0.093(3) -0.001(2) -0.012(2) 0.033(2)
C9 0.063(3) 0.058(3) 0.083(3) -0.009(2) -0.014(2) 0.033(3)
N10 0.055(2) 0.057(2) 0.085(3) 0.007(2) -0.004(2) 0.032(2)
N11 0.075(3) 0.085(3) 0.085(3) -0.010(2) -0.011(2) 0.049(3)
C12 0.087(4) 0.058(3) 0.091(4) -0.011(3) -0.018(3) 0.041(3)
C13 0.062(3) 0.054(3) 0.074(3) -0.008(2) -0.012(2) 0.032(2)
C14 0.055(3) 0.049(3) 0.120(4) 0.007(3) -0.002(3) 0.030(2)
C15 0.058(3) 0.052(3) 0.114(4) -0.001(3) -0.008(3) 0.033(2)
C16 0.060(3) 0.068(3) 0.081(3) 0.017(3) 0.007(2) 0.038(3)
C17 0.072(3) 0.060(3) 0.083(4) 0.004(3) 0.011(3) 0.025(3)
N18 0.068(3) 0.089(3) 0.089(4) 0.000(3) -0.011(2) 0.032(3)
C19 0.059(3) 0.061(3) 0.096(4) 0.017(3) 0.003(3) 0.031(3)
C20 0.052(3) 0.057(3) 0.118(4) -0.001(3) -0.007(3) 0.033(2)
N21 0.060(2) 0.055(2) 0.100(3) -0.008(2) -0.018(2) 0.030(2)
C22 0.054(3) 0.060(3) 0.069(3) 0.009(2) 0.004(2) 0.030(2)
N23 0.051(2) 0.058(2) 0.105(3) 0.020(2) 0.010(2) 0.030(2)
N24 0.092(3) 0.062(3) 0.087(4) 0.012(2) -0.005(3) 0.025(3)
C25 0.050(3) 0.054(3) 0.083(3) 0.000(2) -0.005(2) 0.027(2)
C26 0.060(3) 0.056(3) 0.088(4) 0.012(2) 0.001(3) 0.033(3)
C27 0.050(3) 0.058(3) 0.114(4) 0.005(3) -0.006(3) 0.032(2)
C28 0.056(3) 0.058(3) 0.087(4) 0.000(2) -0.011(2) 0.033(3)
C29 0.053(3) 0.052(3) 0.080(3) 0.009(2) 0.002(2) 0.028(2)
C30 0.054(3) 0.054(3) 0.092(4) -0.005(2) -0.014(3) 0.027(2)
C31 0.062(3) 0.058(3) 0.090(4) -0.003(3) -0.012(3) 0.032(3)
C32 0.059(3) 0.084(4) 0.091(4) 0.019(3) 0.016(3) 0.038(3)
C33 0.062(3) 0.081(4) 0.079(4) -0.012(3) -0.010(3) 0.027(3)
C34 0.064(3) 0.057(3) 0.129(5) 0.009(3) 0.002(3) 0.028(3)
C35 0.081(4) 0.065(3) 0.080(4) 0.010(3) -0.002(3) 0.031(3)
C36 0.059(3) 0.083(4) 0.078(4) -0.002(3) -0.011(3) 0.030(3)
C37 0.063(3) 0.060(3) 0.129(5) 0.019(3) 0.012(3) 0.023(3)
C38 0.063(3) 0.056(3) 0.114(4) -0.010(3) -0.020(3) 0.032(3)
C39 0.076(4) 0.059(3) 0.119(5) -0.006(3) -0.015(3) 0.031(3)
C40 0.054(3) 0.058(3) 0.098(4) 0.022(3) 0.008(3) 0.028(2)
C41 0.061(3) 0.052(3) 0.096(4) 0.015(3) 0.009(3) 0.028(3)
C42 0.060(3) 0.062(3) 0.118(5) 0.004(3) -0.008(3) 0.027(3)
C43 0.077(4) 0.055(3) 0.082(4) 0.002(3) 0.004(3) 0.014(3)
C44 0.057(3) 0.067(3) 0.117(5) 0.023(3) 0.007(3) 0.035(3)
C45 0.051(3) 0.079(4) 0.084(4) -0.006(3) -0.002(3) 0.009(3)
C46 0.077(4) 0.083(4) 0.107(5) -0.021(3) -0.009(3) 0.035(3)
C47 0.070(4) 0.089(5) 0.117(6) -0.026(4) 0.013(4) 0.006(4)
C48 0.070(4) 0.101(5) 0.086(5) -0.009(4) -0.001(3) 0.005(4)
C49 0.082(4) 0.090(4) 0.101(5) 0.011(3) -0.010(3) 0.053(3)
C50 0.080(4) 0.083(4) 0.121(6) -0.035(4) -0.006(4) 0.028(4)
C51 0.104(5) 0.065(4) 0.082(5) 0.002(3) 0.007(4) 0.001(4)
C52 0.090(4) 0.084(4) 0.097(5) 0.009(3) -0.012(3) 0.055(3)
C53 0.062(3) 0.059(3) 0.135(5) -0.012(3) -0.022(3) 0.021(3)
C55 0.081(4) 0.059(3) 0.125(5) -0.006(3) -0.020(3) 0.038(3)
C56 0.056(3) 0.058(3) 0.090(4) -0.006(3) -0.011(3) 0.027(3)
C57 0.057(3) 0.072(4) 0.129(5) 0.019(3) 0.003(3) 0.028(3)
C59 0.115(6) 0.073(4) 0.103(5) -0.007(3) -0.030(4) 0.036(4)
C60 0.094(5) 0.075(4) 0.119(6) -0.012(4) 0.026(5) 0.014(4)
C61 0.086(5) 0.087(5) 0.129(6) -0.004(4) -0.030(4) 0.041(4)
N62 0.103(5) 0.094(5) 0.316(11) -0.045(6) -0.036(6) 0.045(4)
C63 0.062(4) 0.096(5) 0.172(7) 0.028(4) 0.004(4) 0.043(4)
C64 0.059(3) 0.076(4) 0.126(5) 0.022(3) 0.003(3) 0.035(3)
C65 0.057(4) 0.090(5) 0.221(9) 0.021(5) 0.003(5) 0.023(4)
C66 0.104(5) 0.074(4) 0.095(4) -0.016(3) -0.025(4) 0.046(4)
C68 0.099(5) 0.051(4) 0.225(9) -0.020(4) -0.038(5) 0.029(4)
C69 0.148(9) 0.132(8) 0.153(9) -0.066(8) 0.028(7) 0.043(7)
C70 0.090(4) 0.065(4) 0.175(7) -0.004(4) -0.023(4) 0.043(4)
C71 0.048(3) 0.099(5) 0.239(9) 0.037(5) 0.018(4) 0.026(4)
C72 0.051(3) 0.079(4) 0.130(5) 0.027(3) 0.010(3) 0.028(3)
C73 0.099(5) 0.062(4) 0.135(5) -0.009(3) -0.023(4) 0.043(3)
C74 0.127(7) 0.122(7) 0.205(11) -0.065(8) 0.014(8) 0.052(6)
C75 0.079(4) 0.071(4) 0.139(7) 0.002(4) 0.035(4) 0.025(3)
C76 0.084(4) 0.083(4) 0.103(5) 0.006(3) 0.023(3) 0.043(3)
N78 0.147(5) 0.085(4) 0.110(4) -0.010(3) -0.025(4) 0.066(4)
C79 0.055(4) 0.110(6) 0.215(9) 0.028(6) 0.002(4) 0.039(4)
C80 0.057(3) 0.104(5) 0.140(6) 0.030(4) 0.013(3) 0.047(3)
C81 0.130(7) 0.065(4) 0.205(9) -0.014(5) -0.035(6) 0.056(5)
C82 0.074(4) 0.053(3) 0.130(5) -0.012(3) -0.022(3) 0.024(3)
C83 0.095(5) 0.075(4) 0.136(6) -0.019(4) -0.029(4) 0.046(4)
C85 0.103(6) 0.088(5) 0.218(9) -0.028(6) -0.025(6) 0.056(5)
C86 0.116(6) 0.049(4) 0.221(9) -0.003(4) -0.022(6) 0.035(4)
C87 0.071(5) 0.135(7) 0.211(9) 0.040(6) 0.017(5) 0.064(5)
C88 0.086(5) 0.083(4) 0.152(6) -0.003(4) -0.020(4) 0.049(4)
C94 0.110(6) 0.118(6) 0.162(7) 0.006(5) 0.049(5) 0.063(5)
C96 0.089(5) 0.062(4) 0.146(6) -0.019(4) -0.022(4) 0.033(3)
C97 0.111(6) 0.050(4) 0.293(13) -0.009(5) -0.032(7) 0.026(4)
N98 0.105(6) 0.172(8) 0.351(14) 0.046(8) -0.041(7) 0.063(6)
C99 0.085(5) 0.060(4) 0.234(10) -0.008(5) -0.014(5) 0.025(4)
C100 0.128(8) 0.139(8) 0.160(9) -0.039(7) 0.064(8) 0.021(6)
C101 0.108(6) 0.108(6) 0.133(7) -0.043(5) 0.018(5) 0.017(5)
C102 0.113(6) 0.109(6) 0.148(8) -0.028(5) 0.056(6) 0.018(5)
C106 0.126(6) 0.104(5) 0.165(8) -0.053(5) -0.007(5) 0.061(5)
C107 0.118(7) 0.135(8) 0.216(11) -0.018(8) 0.077(8) 0.053(6)
C108 0.099(6) 0.099(6) 0.236(11) 0.025(6) -0.028(7) 0.045(5)
C109 0.050(4) 0.121(7) 0.292(13) 0.036(7) 0.009(5) 0.032(4)
C110 0.065(4) 0.077(4) 0.186(8) 0.016(4) 0.001(4) 0.027(3)
C112 0.119(5) 0.079(4) 0.093(4) -0.014(3) -0.033(4) 0.054(4)
C117 0.082(4) 0.063(4) 0.172(7) 0.000(4) -0.012(4) 0.030(3)
C54 0.087(5) 0.087(5) 0.138(6) 0.004(4) 0.033(4) 0.044(4)
C58 0.088(4) 0.082(4) 0.117(5) -0.024(4) 0.013(4) 0.032(4)
C67 0.106(5) 0.076(4) 0.110(5) -0.004(3) 0.025(4) 0.038(4)
C77 0.084(4) 0.071(4) 0.097(4) -0.009(3) 0.017(3) 0.022(3)
N84 0.098(5) 0.097(5) 0.300(11) -0.040(6) -0.011(5) 0.046(4)
C90 0.085(5) 0.071(5) 0.205(9) -0.028(5) 0.002(5) 0.029(4)
C91 0.117(7) 0.110(6) 0.231(11) 0.021(6) 0.047(7) 0.063(6)
C92 0.076(4) 0.076(4) 0.139(6) -0.005(4) 0.012(4) 0.027(3)
C95 0.100(5) 0.079(4) 0.086(4) -0.009(3) 0.015(4) 0.027(4)
N105 0.150(7) 0.174(8) 0.336(13) 0.039(8) 0.082(8) 0.108(7)
N113 0.107(4) 0.084(4) 0.104(4) -0.010(3) 0.011(3) 0.021(3)
C114 0.081(4) 0.070(4) 0.133(6) -0.015(4) 0.009(4) 0.027(3)
 
_geom_special_details
;
 All esds (except the esd in the dihedral angle between two l.s. planes)
 are estimated using the full covariance matrix.  The cell esds are taken
 into account individually in the estimation of esds in distances, angles
 and torsion angles; correlations between esds in cell parameters are only
 used when they are defined by crystal symmetry.  An approximate (isotropic)
 treatment of cell esds is used for estimating esds involving l.s. planes.
;
 
loop_
 _geom_bond_atom_site_label_1
 _geom_bond_atom_site_label_2
 _geom_bond_distance
 _geom_bond_site_symmetry_2
 _geom_bond_publ_flag
Mn1 N21 2.157(4) . ?
Mn1 N2 2.157(4) . ?
Mn1 N11 2.171(5) . ?
Mn1 Cl3 2.3852(13) . ?
Mn1 N5 2.468(4) . ?
Mn1 Cl4 2.7519(15) . ?
Mn2 N23 2.161(4) . ?
Mn2 N1 2.162(4) . ?
Mn2 N6 2.175(5) . ?
Mn2 Cl4 2.3852(13) . ?
Mn2 N10 2.470(4) . ?
Mn2 Cl3 2.7532(15) . ?
N1 C25 1.314(5) . ?
N1 C13 1.393(6) . ?
N2 C29 1.319(5) . ?
N2 C22 1.391(6) . ?
N3 C29 1.337(6) . ?
N3 C41 1.382(6) . ?
N4 C25 1.347(6) . ?
N4 C56 1.385(6) . ?
N5 C49 1.471(7) . ?
N5 C20 1.481(6) . ?
N5 C15 1.482(6) . ?
N6 C35 1.326(7) . ?
N6 C17 1.411(7) . ?
N7 C26 1.354(6) . ?
N7 C19 1.397(6) . ?
N8 C28 1.342(6) . ?
N8 C31 1.388(6) . ?
C9 C13 1.378(6) . ?
C9 C12 1.406(7) . ?
N10 C52 1.474(7) . ?
N10 C27 1.484(6) . ?
N10 C14 1.487(6) . ?
N11 C36 1.328(7) . ?
N11 C33 1.402(7) . ?
C12 C73 1.401(7) . ?
C12 C82 1.433(8) . ?
C13 C56 1.403(6) . ?
C14 C26 1.488(7) . ?
C15 C29 1.502(6) . ?
C16 C22 1.380(6) . ?
C16 C32 1.405(7) . ?
C17 C76 1.381(8) . ?
C17 C43 1.398(8) . ?
N18 C36 1.346(7) . ?
N18 C45 1.385(7) . ?
C19 C34 1.361(7) . ?
C19 C40 1.413(7) . ?
C20 C28 1.486(6) . ?
N21 C28 1.326(6) . ?
N21 C30 1.402(6) . ?
C22 C41 1.408(6) . ?
N23 C26 1.318(6) . ?
N23 C40 1.397(6) . ?
N24 C35 1.348(7) . ?
N24 C43 1.382(7) . ?
C25 C27 1.500(6) . ?
C30 C38 1.368(6) . ?
C30 C31 1.415(7) . ?
C31 C42 1.363(7) . ?
C32 C80 1.409(7) . ?
C32 C72 1.429(8) . ?
C33 C46 1.391(8) . ?
C33 C45 1.403(8) . ?
C34 C57 1.412(7) . ?
C35 C52 1.494(8) . ?
C36 C49 1.488(8) . ?
C37 C41 1.379(7) . ?
C37 C72 1.390(7) . ?
C38 C55 1.408(7) . ?
C39 C42 1.406(7) . ?
C39 C55 1.417(8) . ?
C39 C117 1.420(8) . ?
C40 C44 1.379(6) . ?
C43 C51 1.375(9) . ?
C44 C64 1.403(7) . ?
C45 C48 1.375(9) . ?
C46 C50 1.404(9) . ?
C47 C48 1.407(10) . ?
C47 C50 1.435(10) . ?
C47 C101 1.439(10) . ?
C50 C106 1.400(10) . ?
C51 C60 1.406(10) . ?
C53 C56 1.374(7) . ?
C53 C82 1.386(8) . ?
C55 C70 1.442(8) . ?
C57 C110 1.409(8) . ?
C57 C64 1.426(8) . ?
C59 C66 1.382(9) . ?
C59 C61 1.386(9) . ?
C60 C102 1.419(10) . ?
C60 C75 1.430(10) . ?
C61 C88 1.386(8) . ?
C61 C108 1.428(11) . ?
N62 C85 1.155(9) . ?
C63 C79 1.353(9) . ?
C63 C64 1.436(8) . ?
C65 C110 1.357(9) . ?
C65 C79 1.407(10) . ?
C66 C83 1.381(8) . ?
C66 C112 1.431(9) . ?
C68 C97 1.341(10) . ?
C68 C82 1.408(8) . ?
C69 C101 1.336(13) . ?
C69 C74 1.376(14) . ?
C70 C86 1.360(9) . ?
C71 C109 1.350(10) . ?
C71 C72 1.415(8) . ?
C73 C81 1.372(8) . ?
C74 C106 1.400(12) . ?
C75 C94 1.410(10) . ?
C75 C76 1.410(9) . ?
N78 C112 1.136(7) . ?
C80 C87 1.361(9) . ?
C81 C97 1.400(10) . ?
C83 C96 1.395(8) . ?
C85 C96 1.443(10) . ?
C86 C99 1.398(10) . ?
C87 C109 1.386(10) . ?
C88 C96 1.357(8) . ?
C94 C107 1.385(11) . ?
N98 C108 1.129(10) . ?
C99 C117 1.343(9) . ?
C100 C102 1.334(14) . ?
C100 C107 1.396(14) . ?
C54 C67 1.382(9) . ?
C54 C92 1.394(8) . ?
C54 C91 1.431(11) . ?
C58 C77 1.384(8) . ?
C58 C114 1.391(8) . ?
C67 C77 1.387(9) . ?
C77 C95 1.426(9) . ?
N84 C90 1.150(9) . ?
C90 C114 1.414(10) . ?
C91 N105 1.131(10) . ?
C92 C114 1.365(8) . ?
C95 N113 1.147(7) . ?
 
loop_
 _geom_angle_atom_site_label_1
 _geom_angle_atom_site_label_2
 _geom_angle_atom_site_label_3
 _geom_angle
 _geom_angle_site_symmetry_1
 _geom_angle_site_symmetry_3
 _geom_angle_publ_flag
N21 Mn1 N2 146.45(14) . . ?
N21 Mn1 N11 88.17(17) . . ?
N2 Mn1 N11 88.77(16) . . ?
N21 Mn1 Cl3 111.05(11) . . ?
N2 Mn1 Cl3 101.92(10) . . ?
N11 Mn1 Cl3 105.79(12) . . ?
N21 Mn1 N5 73.09(14) . . ?
N2 Mn1 N5 73.70(13) . . ?
N11 Mn1 N5 76.60(16) . . ?
Cl3 Mn1 N5 175.09(10) . . ?
N21 Mn1 Cl4 81.12(12) . . ?
N2 Mn1 Cl4 90.75(11) . . ?
N11 Mn1 Cl4 159.78(12) . . ?
Cl3 Mn1 Cl4 94.09(5) . . ?
N5 Mn1 Cl4 83.87(10) . . ?
N23 Mn2 N1 146.21(14) . . ?
N23 Mn2 N6 88.09(17) . . ?
N1 Mn2 N6 88.61(16) . . ?
N23 Mn2 Cl4 111.10(11) . . ?
N1 Mn2 Cl4 102.13(10) . . ?
N6 Mn2 Cl4 105.87(12) . . ?
N23 Mn2 N10 73.01(13) . . ?
N1 Mn2 N10 73.53(13) . . ?
N6 Mn2 N10 76.38(15) . . ?
Cl4 Mn2 N10 175.20(10) . . ?
N23 Mn2 Cl3 81.24(12) . . ?
N1 Mn2 Cl3 90.76(11) . . ?
N6 Mn2 Cl3 159.74(12) . . ?
Cl4 Mn2 Cl3 94.05(5) . . ?
N10 Mn2 Cl3 84.03(10) . . ?
Mn1 Cl3 Mn2 85.37(4) . . ?
Mn2 Cl4 Mn1 85.40(4) . . ?
C25 N1 C13 105.6(4) . . ?
C25 N1 Mn2 117.6(3) . . ?
C13 N1 Mn2 136.8(3) . . ?
C29 N2 C22 105.3(4) . . ?
C29 N2 Mn1 117.8(3) . . ?
C22 N2 Mn1 136.9(3) . . ?
C29 N3 C41 107.1(4) . . ?
C25 N4 C56 107.4(4) . . ?
C49 N5 C20 113.2(4) . . ?
C49 N5 C15 112.5(4) . . ?
C20 N5 C15 112.8(4) . . ?
C49 N5 Mn1 107.3(3) . . ?
C20 N5 Mn1 105.5(3) . . ?
C15 N5 Mn1 104.7(3) . . ?
C35 N6 C17 104.8(5) . . ?
C35 N6 Mn2 116.1(4) . . ?
C17 N6 Mn2 139.1(4) . . ?
C26 N7 C19 107.2(4) . . ?
C28 N8 C31 107.7(4) . . ?
C13 C9 C12 118.4(5) . . ?
C52 N10 C27 112.8(4) . . ?
C52 N10 C14 113.2(4) . . ?
C27 N10 C14 112.1(4) . . ?
C52 N10 Mn2 107.7(3) . . ?
C27 N10 Mn2 104.7(3) . . ?
C14 N10 Mn2 105.6(3) . . ?
C36 N11 C33 104.9(5) . . ?
C36 N11 Mn1 115.8(4) . . ?
C33 N11 Mn1 139.3(4) . . ?
C73 C12 C9 121.5(5) . . ?
C73 C12 C82 118.8(5) . . ?
C9 C12 C82 119.7(5) . . ?
C9 C13 N1 130.1(4) . . ?
C9 C13 C56 121.0(5) . . ?
N1 C13 C56 108.9(4) . . ?
N10 C14 C26 109.0(4) . . ?
N5 C15 C29 109.4(4) . . ?
C22 C16 C32 118.8(5) . . ?
C76 C17 C43 122.1(6) . . ?
C76 C17 N6 128.9(6) . . ?
C43 C17 N6 109.0(5) . . ?
C36 N18 C45 107.9(5) . . ?
C34 C19 N7 133.3(5) . . ?
C34 C19 C40 121.4(5) . . ?
N7 C19 C40 105.3(4) . . ?
N5 C20 C28 109.9(4) . . ?
C28 N21 C30 105.6(4) . . ?
C28 N21 Mn1 117.3(3) . . ?
C30 N21 Mn1 136.4(3) . . ?
C16 C22 N2 130.6(4) . . ?
C16 C22 C41 120.9(4) . . ?
N2 C22 C41 108.5(4) . . ?
C26 N23 C40 106.2(4) . . ?
C26 N23 Mn2 116.8(3) . . ?
C40 N23 Mn2 136.1(3) . . ?
C35 N24 C43 107.7(5) . . ?
N1 C25 N4 112.9(4) . . ?
N1 C25 C27 122.4(4) . . ?
N4 C25 C27 124.6(4) . . ?
N23 C26 N7 112.8(4) . . ?
N23 C26 C14 124.1(4) . . ?
N7 C26 C14 123.1(4) . . ?
N10 C27 C25 108.9(4) . . ?
N21 C28 N8 112.9(4) . . ?
N21 C28 C20 123.0(4) . . ?
N8 C28 C20 124.0(4) . . ?
N2 C29 N3 113.5(4) . . ?
N2 C29 C15 122.0(4) . . ?
N3 C29 C15 124.5(4) . . ?
C38 C30 N21 129.6(5) . . ?
C38 C30 C31 122.1(5) . . ?
N21 C30 C31 108.4(4) . . ?
C42 C31 N8 133.5(5) . . ?
C42 C31 C30 121.1(5) . . ?
N8 C31 C30 105.4(4) . . ?
C16 C32 C80 121.4(5) . . ?
C16 C32 C72 119.6(5) . . ?
C80 C32 C72 118.9(5) . . ?
C46 C33 C45 121.3(6) . . ?
C46 C33 N11 129.3(6) . . ?
C45 C33 N11 109.4(5) . . ?
C19 C34 C57 118.7(5) . . ?
N6 C35 N24 112.9(5) . . ?
N6 C35 C52 125.6(5) . . ?
N24 C35 C52 121.5(5) . . ?
N11 C36 N18 112.8(5) . . ?
N11 C36 C49 125.5(5) . . ?
N18 C36 C49 121.6(5) . . ?
C41 C37 C72 118.4(5) . . ?
C30 C38 C55 117.2(5) . . ?
C42 C39 C55 119.9(5) . . ?
C42 C39 C117 121.6(6) . . ?
C55 C39 C117 118.5(5) . . ?
C44 C40 N23 129.7(5) . . ?
C44 C40 C19 121.7(5) . . ?
N23 C40 C19 108.5(4) . . ?
C37 C41 N3 133.0(5) . . ?
C37 C41 C22 121.4(5) . . ?
N3 C41 C22 105.6(4) . . ?
C31 C42 C39 118.6(5) . . ?
C51 C43 N24 132.7(7) . . ?
C51 C43 C17 121.7(7) . . ?
N24 C43 C17 105.6(5) . . ?
C40 C44 C64 117.4(5) . . ?
C48 C45 N18 132.6(7) . . ?
C48 C45 C33 122.3(7) . . ?
N18 C45 C33 105.0(5) . . ?
C33 C46 C50 118.1(7) . . ?
C48 C47 C50 121.3(7) . . ?
C48 C47 C101 120.3(9) . . ?
C50 C47 C101 118.4(9) . . ?
C45 C48 C47 117.2(7) . . ?
N5 C49 C36 114.6(4) . . ?
C106 C50 C46 120.7(8) . . ?
C106 C50 C47 119.6(7) . . ?
C46 C50 C47 119.7(7) . . ?
C43 C51 C60 118.3(7) . . ?
N10 C52 C35 114.1(4) . . ?
C56 C53 C82 118.4(5) . . ?
C38 C55 C39 121.1(5) . . ?
C38 C55 C70 120.7(5) . . ?
C39 C55 C70 118.2(5) . . ?
C53 C56 N4 133.0(5) . . ?
C53 C56 C13 121.8(5) . . ?
N4 C56 C13 105.2(4) . . ?
C110 C57 C34 121.5(5) . . ?
C110 C57 C64 119.0(5) . . ?
C34 C57 C64 119.5(5) . . ?
C66 C59 C61 120.0(6) . . ?
C51 C60 C102 120.3(9) . . ?
C51 C60 C75 119.8(7) . . ?
C102 C60 C75 119.9(9) . . ?
C59 C61 C88 120.7(6) . . ?
C59 C61 C108 120.9(7) . . ?
C88 C61 C108 118.4(7) . . ?
C79 C63 C64 120.7(6) . . ?
C44 C64 C57 121.1(5) . . ?
C44 C64 C63 121.0(5) . . ?
C57 C64 C63 117.9(5) . . ?
C110 C65 C79 120.0(6) . . ?
C83 C66 C59 119.6(6) . . ?
C83 C66 C112 121.0(6) . . ?
C59 C66 C112 119.3(6) . . ?
C97 C68 C82 121.2(7) . . ?
C101 C69 C74 121.5(10) . . ?
C86 C70 C55 120.0(6) . . ?
C109 C71 C72 121.0(7) . . ?
C37 C72 C71 121.5(6) . . ?
C37 C72 C32 120.9(5) . . ?
C71 C72 C32 117.7(5) . . ?
C81 C73 C12 121.0(6) . . ?
C69 C74 C106 121.7(10) . . ?
C94 C75 C76 120.9(8) . . ?
C94 C75 C60 118.2(7) . . ?
C76 C75 C60 121.0(7) . . ?
C17 C76 C75 117.2(7) . . ?
C63 C79 C65 121.0(6) . . ?
C87 C80 C32 121.0(6) . . ?
C73 C81 C97 119.4(7) . . ?
C53 C82 C68 121.1(6) . . ?
C53 C82 C12 120.7(5) . . ?
C68 C82 C12 118.2(6) . . ?
C66 C83 C96 119.1(6) . . ?
N62 C85 C96 178.9(11) . . ?
C70 C86 C99 121.3(6) . . ?
C80 C87 C109 119.9(7) . . ?
C96 C88 C61 118.7(6) . . ?
C107 C94 C75 119.8(10) . . ?
C88 C96 C83 121.9(6) . . ?
C88 C96 C85 120.0(6) . . ?
C83 C96 C85 118.0(6) . . ?
C68 C97 C81 121.4(7) . . ?
C117 C99 C86 120.0(6) . . ?
C102 C100 C107 121.8(10) . . ?
C69 C101 C47 120.2(10) . . ?
C100 C102 C60 119.7(11) . . ?
C50 C106 C74 118.7(9) . . ?
C94 C107 C100 120.6(11) . . ?
N98 C108 C61 179.6(15) . . ?
C71 C109 C87 121.5(7) . . ?
C65 C110 C57 121.5(6) . . ?
N78 C112 C66 177.9(9) . . ?
C99 C117 C39 121.9(6) . . ?
C67 C54 C92 120.3(6) . . ?
C67 C54 C91 120.1(7) . . ?
C92 C54 C91 119.5(7) . . ?
C77 C58 C114 119.8(6) . . ?
C54 C67 C77 119.8(6) . . ?
C58 C77 C67 119.9(6) . . ?
C58 C77 C95 120.0(6) . . ?
C67 C77 C95 120.1(6) . . ?
N84 C90 C114 177.5(11) . . ?
N105 C91 C54 179.4(15) . . ?
C114 C92 C54 119.6(6) . . ?
N113 C95 C77 179.5(10) . . ?
C92 C114 C58 120.6(6) . . ?
C92 C114 C90 119.8(6) . . ?
C58 C114 C90 119.5(6) . . ?
 
_refine_diff_density_max    0.486
_refine_diff_density_min   -0.332
_refine_diff_density_rms    0.062

_shelx_res_file
;

    G:5

REM  y in R-3
REM R1 =  0.1486 for   10550 Fo > 4sig(Fo)  and  0.2416 for all   20744 data
REM   1045 parameters refined using      0 restraints
REM Highest difference peak  0.830,  deepest hole -0.838,  1-sigma level  0.124
TITL y in R-3
CELL 0.71073 27.9348 27.9348 61.4151 90.000 90.000 120.000
ZERR 18.0000 0.0003 0.0003 0.0018 0.000 0.000 0.000
LATT 3
SYMM -Y, X-Y, Z
SYMM -X+Y, -X, Z
SFAC C H N CL MN
UNIT 1620 1080 360 72 36
MERG 2
FMAP 2
GRID
PLAN 20
TEMP -173
L.S. 20
ACTA
WGHT    0.094100   66.676498
FVAR       0.02024
MN1   5    0.227674    0.871791    0.110359    11.00000    0.05372    0.05177 =
         0.08609   -0.00005   -0.00820    0.03030
MN2   5    0.205156    0.894345    0.056306    11.00000    0.05153    0.05303 =
         0.08765    0.00866    0.00020    0.02974
CL3   4    0.187843    0.924247    0.096995    11.00000    0.06541    0.06070 =
         0.09344    0.00165   -0.00402    0.04104
CL4   4    0.257630    0.854556    0.069691    11.00000    0.06148    0.06523 =
         0.09185    0.00402   -0.00186    0.04112
CL5   4    0.139487    0.597580    0.118038    11.00000    0.07635    0.05849 =
         0.13319    0.01335    0.01787    0.03918
CL6   4   -0.069151    0.806056    0.048562    11.00000    0.05614    0.07694 =
         0.13476   -0.01836   -0.01313    0.03831
N1    3    0.122192    0.824108    0.055955    11.00000    0.05444    0.05139 =
         0.08504   -0.00203   -0.00547    0.02905
N2    3    0.157439    0.789111    0.110630    11.00000    0.05334    0.05679 =
         0.07884    0.00560    0.00134    0.03267
N3    3    0.121122    0.698063    0.112582    11.00000    0.05915    0.04819 =
         0.10074    0.01438    0.00675    0.02517
AFIX  43
H3    2    0.119383    0.665782    0.113427    11.00000   -1.20000
AFIX   0
N4    3    0.031268    0.787608    0.053918    11.00000    0.04752    0.05973 =
         0.10048   -0.00444   -0.01426    0.02660
AFIX  43
H4    2   -0.001027    0.785803    0.052957    11.00000   -1.20000
AFIX   0
N5    3    0.262602    0.810652    0.122503    11.00000    0.05380    0.05692 =
         0.08766    0.00292   -0.00821    0.03164
N6    3    0.206623    0.888907    0.021005    11.00000    0.08114    0.07421 =
         0.08180    0.00880    0.00300    0.04465
N7    3    0.265406    1.066913    0.054130    11.00000    0.05803    0.05278 =
         0.10092    0.01025    0.00511    0.03156
AFIX  43
H7    2    0.256213    1.092790    0.054406    11.00000   -1.20000
AFIX   0
N8    3    0.400127    0.932155    0.112717    11.00000    0.05477    0.06143 =
         0.09308   -0.00075   -0.01246    0.03341
AFIX  43
H8    2    0.426035    0.922999    0.112588    11.00000   -1.20000
AFIX   0
C9    1    0.121803    0.734033    0.057520    11.00000    0.06259    0.05776 =
         0.08264   -0.00896   -0.01447    0.03278
AFIX  43
H9    2    0.160842    0.750090    0.058089    11.00000   -1.20000
AFIX   0
N10   3    0.144042    0.929290    0.044038    11.00000    0.05515    0.05728 =
         0.08548    0.00675   -0.00376    0.03246
N11   3    0.222265    0.873346    0.145598    11.00000    0.07513    0.08499 =
         0.08488   -0.01011   -0.01065    0.04910
C12   1    0.087054    0.676328    0.057986    11.00000    0.08688    0.05759 =
         0.09122   -0.01096   -0.01808    0.04093
C13   1    0.097864    0.766738    0.056216    11.00000    0.06189    0.05371 =
         0.07424   -0.00831   -0.01197    0.03188
C14   1    0.169058    0.986539    0.052707    11.00000    0.05483    0.04936 =
         0.12017    0.00711   -0.00239    0.03038
AFIX  23
H14A  2    0.155093    0.985817    0.067589    11.00000   -1.20000
H14B  2    0.158767    1.008824    0.043340    11.00000   -1.20000
AFIX   0
C15   1    0.224715    0.756396    0.112433    11.00000    0.05809    0.05194 =
         0.11436   -0.00108   -0.00814    0.03252
AFIX  23
H15A  2    0.225353    0.726536    0.120881    11.00000   -1.20000
H15B  2    0.236937    0.755378    0.097395    11.00000   -1.20000
AFIX   0
C16   1    0.067041    0.788403    0.109057    11.00000    0.05964    0.06797 =
         0.08087    0.01652    0.00674    0.03818
AFIX  43
H16   2    0.082946    0.827410    0.108344    11.00000   -1.20000
AFIX   0
C17   1    0.231734    0.873080    0.004785    11.00000    0.07186    0.05982 =
         0.08311    0.00438    0.01125    0.02451
N18   3    0.237389    0.848375    0.178166    11.00000    0.06801    0.08878 =
         0.08870    0.00016   -0.01069    0.03178
AFIX  43
H18   2    0.247215    0.831991    0.187990    11.00000   -1.20000
AFIX   0
C19   1    0.319012    1.075160    0.054609    11.00000    0.05902    0.06097 =
         0.09632    0.01692    0.00304    0.03135
C20   1    0.319702    0.835888    0.113958    11.00000    0.05178    0.05706 =
         0.11848   -0.00070   -0.00740    0.03259
AFIX  23
H20A  2    0.319067    0.822037    0.099062    11.00000   -1.20000
H20B  2    0.341833    0.825374    0.123312    11.00000   -1.20000
AFIX   0
N21   3    0.316164    0.922577    0.113426    11.00000    0.06033    0.05540 =
         0.10031   -0.00758   -0.01773    0.03013
C22   1    0.100152    0.764851    0.110341    11.00000    0.05403    0.06000 =
         0.06916    0.00875    0.00423    0.02954
N23   3    0.255988    0.983008    0.053168    11.00000    0.05075    0.05781 =
         0.10480    0.02039    0.00966    0.02969
N24   3    0.182098    0.904225   -0.011644    11.00000    0.09166    0.06188 =
         0.08673    0.01154   -0.00508    0.02514
AFIX  43
H24   2    0.166102    0.914393   -0.021509    11.00000   -1.20000
AFIX   0
C25   1    0.081061    0.834061    0.054357    11.00000    0.05038    0.05389 =
         0.08307   -0.00037   -0.00534    0.02740
C26   1    0.230225    1.011679    0.053162    11.00000    0.06047    0.05642 =
         0.08766    0.01167    0.00051    0.03278
C27   1    0.089804    0.891609    0.054254    11.00000    0.05029    0.05786 =
         0.11449    0.00460   -0.00600    0.03190
AFIX  23
H27A  2    0.059854    0.892442    0.045949    11.00000   -1.20000
H27B  2    0.089139    0.903694    0.069349    11.00000   -1.20000
AFIX   0
C28   1    0.345404    0.897058    0.113531    11.00000    0.05571    0.05830 =
         0.08653   -0.00031   -0.01105    0.03341
C29   1    0.167089    0.747568    0.112081    11.00000    0.05315    0.05205 =
         0.08041    0.00853    0.00237    0.02754
C30   1    0.355011    0.979173    0.112400    11.00000    0.05450    0.05444 =
         0.09245   -0.00473   -0.01409    0.02683
C31   1    0.408510    0.985494    0.112114    11.00000    0.06245    0.05762 =
         0.09013   -0.00307   -0.01172    0.03172
C32   1    0.009352    0.753644    0.108822    11.00000    0.05857    0.08374 =
         0.09137    0.01944    0.01580    0.03780
C33   1    0.206230    0.897944    0.161762    11.00000    0.06219    0.08053 =
         0.07893   -0.01219   -0.00985    0.02744
C34   1    0.370017    1.121195    0.054746    11.00000    0.06416    0.05732 =
         0.12861    0.00868    0.00219    0.02828
AFIX  43
H34   2    0.373936    1.156985    0.055062    11.00000   -1.20000
AFIX   0
C35   1    0.177552    0.906720    0.010124    11.00000    0.08064    0.06465 =
         0.07962    0.00991   -0.00194    0.03052
C36   1    0.240170    0.844186    0.156433    11.00000    0.05887    0.08322 =
         0.07794   -0.00229   -0.01071    0.03029
C37   1    0.020397    0.672072    0.111201    11.00000    0.06329    0.06016 =
         0.12921    0.01861    0.01165    0.02339
AFIX  43
H37   2    0.005084    0.633155    0.112046    11.00000   -1.20000
AFIX   0
C38   1    0.346855    1.023562    0.112072    11.00000    0.06317    0.05583 =
         0.11412   -0.00976   -0.02035    0.03233
AFIX  43
H38   2    0.310739    1.018836    0.111752    11.00000   -1.20000
AFIX   0
C39   1    0.447994    1.083307    0.112287    11.00000    0.07648    0.05891 =
         0.11883   -0.00626   -0.01537    0.03050
C40   1    0.312387    1.021582    0.054386    11.00000    0.05385    0.05811 =
         0.09782    0.02217    0.00789    0.02833
C41   1    0.076852    0.707083    0.111525    11.00000    0.06076    0.05231 =
         0.09631    0.01474    0.00874    0.02768
C42   1    0.454585    1.036593    0.112056    11.00000    0.06022    0.06151 =
         0.11837    0.00378   -0.00795    0.02720
AFIX  43
H42   2    0.490404    1.040572    0.111864    11.00000   -1.20000
AFIX   0
C43   1    0.216411    0.882818   -0.015680    11.00000    0.07712    0.05501 =
         0.08228    0.00159    0.00391    0.01449
C44   1    0.357134    1.013396    0.054503    11.00000    0.05729    0.06666 =
         0.11720    0.02331    0.00738    0.03490
AFIX  43
H44   2    0.352364    0.977257    0.054640    11.00000   -1.20000
AFIX   0
C45   1    0.216332    0.883028    0.182348    11.00000    0.05105    0.07862 =
         0.08443   -0.00633   -0.00152    0.00933
C46   1    0.184421    0.932843    0.159539    11.00000    0.07732    0.08268 =
         0.10678   -0.02061   -0.00869    0.03488
AFIX  43
H46   2    0.177937    0.943024    0.145558    11.00000   -1.20000
AFIX   0
C47   1    0.182585    0.936573    0.199461    11.00000    0.06966    0.08918 =
         0.11660   -0.02574    0.01319    0.00602
C48   1    0.204437    0.901006    0.201344    11.00000    0.06962    0.10119 =
         0.08561   -0.00869   -0.00144    0.00467
AFIX  43
H48   2    0.210712    0.889875    0.215166    11.00000   -1.20000
AFIX   0
C49   1    0.259999    0.808729    0.146438    11.00000    0.08200    0.08969 =
         0.10109    0.01091   -0.01024    0.05275
AFIX  23
H49A  2    0.297332    0.820236    0.152180    11.00000   -1.20000
H49B  2    0.235177    0.770012    0.151029    11.00000   -1.20000
AFIX   0
C50   1    0.172262    0.952596    0.178564    11.00000    0.07955    0.08272 =
         0.12100   -0.03493   -0.00597    0.02761
C51   1    0.234866    0.871138   -0.034593    11.00000    0.10397    0.06512 =
         0.08192    0.00159    0.00680    0.00061
AFIX  43
H51   2    0.224017    0.877829   -0.048400    11.00000   -1.20000
AFIX   0
C52   1    0.141993    0.926830    0.020055    11.00000    0.08969    0.08438 =
         0.09692    0.00879   -0.01194    0.05501
AFIX  23
H52A  2    0.153668    0.964212    0.014327    11.00000   -1.20000
H52B  2    0.103266    0.902109    0.015452    11.00000   -1.20000
AFIX   0
C53   1    0.005366    0.686962    0.055386    11.00000    0.06180    0.05913 =
         0.13463   -0.01212   -0.02212    0.02051
AFIX  43
H53   2   -0.033547    0.671641    0.054504    11.00000   -1.20000
AFIX   0
C55   1    0.394236    1.076550    0.112230    11.00000    0.08054    0.05935 =
         0.12459   -0.00578   -0.01974    0.03825
C56   1    0.040225    0.743213    0.055259    11.00000    0.05635    0.05784 =
         0.08974   -0.00610   -0.01141    0.02703
C57   1    0.417009    1.114707    0.054410    11.00000    0.05728    0.07218 =
         0.12946    0.01941    0.00289    0.02779
C59   1    0.116936    0.717022    0.003253    11.00000    0.11466    0.07269 =
         0.10311   -0.00700   -0.02954    0.03647
AFIX  43
H59   2    0.147999    0.753238    0.004271    11.00000   -1.20000
AFIX   0
C60   1    0.270226    0.849026   -0.032965    11.00000    0.09385    0.07483 =
         0.11920   -0.01209    0.02562    0.01391
C61   1    0.124272    0.671516    0.003910    11.00000    0.08592    0.08673 =
         0.12944   -0.00362   -0.02975    0.04060
N62   3   -0.056802    0.513180   -0.003575    11.00000    0.10296    0.09391 =
         0.31556   -0.04465   -0.03642    0.04473
C63   1    0.458748    1.055607    0.053720    11.00000    0.06172    0.09649 =
         0.17248    0.02823    0.00351    0.04343
AFIX  43
H63   2    0.455300    1.020010    0.053951    11.00000   -1.20000
AFIX   0
C64   1    0.409987    1.060496    0.054415    11.00000    0.05885    0.07591 =
         0.12559    0.02169    0.00286    0.03544
C65   1    0.516037    1.154429    0.052712    11.00000    0.05669    0.08985 =
         0.22142    0.02138    0.00274    0.02252
AFIX  43
H65   2    0.551967    1.186020    0.051976    11.00000   -1.20000
AFIX   0
C66   1    0.064459    0.709756    0.001118    11.00000    0.10385    0.07399 =
         0.09467   -0.01578   -0.02497    0.04648
C68   1   -0.005202    0.595137    0.057171    11.00000    0.09881    0.05111 =
         0.22511   -0.01991   -0.03789    0.02950
AFIX  43
H68   2   -0.044132    0.578941    0.055795    11.00000   -1.20000
AFIX   0
C69   1    0.148531    0.990920    0.216795    11.00000    0.14822    0.13222 =
         0.15321   -0.06551    0.02781    0.04254
AFIX  43
H69   2    0.141042    1.005132    0.229596    11.00000   -1.20000
AFIX   0
C70   1    0.389213    1.125474    0.112820    11.00000    0.09029    0.06529 =
         0.17507   -0.00433   -0.02342    0.04269
AFIX  43
H70   2    0.353707    1.122212    0.112365    11.00000   -1.20000
AFIX   0
C71   1   -0.071803    0.661573    0.108792    11.00000    0.04759    0.09860 =
         0.23850    0.03677    0.01777    0.02578
AFIX  43
H71   2   -0.088223    0.622542    0.109744    11.00000   -1.20000
AFIX   0
C72   1   -0.013576    0.695057    0.109610    11.00000    0.05131    0.07861 =
         0.12972    0.02717    0.00981    0.02778
C73   1    0.108437    0.640617    0.059975    11.00000    0.09914    0.06160 =
         0.13490   -0.00949   -0.02263    0.04315
AFIX  43
H73   2    0.147288    0.655578    0.060941    11.00000   -1.20000
AFIX   0
C74   1    0.137094    1.005013    0.196792    11.00000    0.12739    0.12156 =
         0.20541   -0.06535    0.01443    0.05242
AFIX  43
H74   2    0.120371    1.027387    0.196131    11.00000   -1.20000
AFIX   0
C75   1    0.285485    0.838789   -0.011990    11.00000    0.07916    0.07091 =
         0.13868    0.00243    0.03483    0.02463
C76   1    0.266155    0.851205    0.007192    11.00000    0.08442    0.08256 =
         0.10329    0.00597    0.02338    0.04320
AFIX  43
H76   2    0.276369    0.844799    0.021180    11.00000   -1.20000
AFIX   0
N78   3    0.050946    0.794088    0.000123    11.00000    0.14659    0.08533 =
         0.10954   -0.01022   -0.02478    0.06634
C79   1    0.509550    1.101146    0.052740    11.00000    0.05514    0.11009 =
         0.21504    0.02795    0.00202    0.03943
AFIX  43
H79   2    0.541306    1.097076    0.052061    11.00000   -1.20000
AFIX   0
C80   1   -0.026583    0.775094    0.106650    11.00000    0.05705    0.10376 =
         0.13974    0.03016    0.01342    0.04686
AFIX  43
H80   2   -0.011669    0.813959    0.105831    11.00000   -1.20000
AFIX   0
C81   1    0.074133    0.584367    0.060549    11.00000    0.13033    0.06521 =
         0.20512   -0.01376   -0.03464    0.05592
AFIX  43
H81   2    0.089123    0.560534    0.061716    11.00000   -1.20000
AFIX   0
C82   1    0.028330    0.653096    0.056834    11.00000    0.07402    0.05256 =
         0.12999   -0.01229   -0.02176    0.02435
C83   1    0.019429    0.656935   -0.000038    11.00000    0.09534    0.07497 =
         0.13622   -0.01899   -0.02912    0.04640
AFIX  43
H83   2   -0.016901    0.651376   -0.001303    11.00000   -1.20000
AFIX   0
C85   1   -0.019380    0.557234   -0.001766    11.00000    0.10262    0.08764 =
         0.21837   -0.02771   -0.02529    0.05617
C86   1    0.435302    1.176280    0.114030    11.00000    0.11564    0.04903 =
         0.22063   -0.00285   -0.02164    0.03542
AFIX  43
H86   2    0.431499    1.208153    0.115038    11.00000   -1.20000
AFIX   0
C87   1   -0.082313    0.740989    0.105706    11.00000    0.07104    0.13497 =
         0.21072    0.04043    0.01669    0.06383
AFIX  43
H87   2   -0.106044    0.756062    0.104382    11.00000   -1.20000
AFIX   0
C88   1    0.079338    0.618417    0.002627    11.00000    0.08565    0.08332 =
         0.15211   -0.00296   -0.01951    0.04850
AFIX  43
H88   2    0.084368    0.587220    0.003103    11.00000   -1.20000
AFIX   0
C94   1    0.320194    0.815663   -0.011010    11.00000    0.11035    0.11752 =
         0.16240    0.00607    0.04889    0.06276
AFIX  43
H94   2    0.330993    0.808347    0.002692    11.00000   -1.20000
AFIX   0
C96   1    0.028010    0.611863    0.000678    11.00000    0.08935    0.06165 =
         0.14577   -0.01885   -0.02181    0.03268
C97   1    0.016857    0.562403    0.059401    11.00000    0.11148    0.05021 =
         0.29331   -0.00872   -0.03180    0.02627
AFIX  43
H97   2   -0.006875    0.523502    0.060219    11.00000   -1.20000
AFIX   0
N98   3    0.220653    0.683612    0.008672    11.00000    0.10544    0.17164 =
         0.35139    0.04611   -0.04082    0.06296
C99   1    0.488149    1.182491    0.113817    11.00000    0.08499    0.06019 =
         0.23404   -0.00758   -0.01375    0.02490
AFIX  43
H99   2    0.519839    1.218391    0.114304    11.00000   -1.20000
AFIX   0
C100  1    0.323914    0.815418   -0.050300    11.00000    0.12801    0.13861 =
         0.15977   -0.03929    0.06375    0.02143
AFIX  43
H100  2    0.338056    0.808081   -0.063157    11.00000   -1.20000
AFIX   0
C101  1    0.169919    0.957723    0.218643    11.00000    0.10845    0.10793 =
         0.13304   -0.04345    0.01789    0.01720
AFIX  43
H101  2    0.176788    0.948046    0.232657    11.00000   -1.20000
AFIX   0
C102  1    0.290661    0.836690   -0.052047    11.00000    0.11322    0.10947 =
         0.14753   -0.02841    0.05603    0.01845
AFIX  43
H102  2    0.280698    0.843555   -0.066006    11.00000   -1.20000
AFIX   0
C106  1    0.149480    0.987212    0.177385    11.00000    0.12602    0.10371 =
         0.16529   -0.05340   -0.00680    0.06087
AFIX  43
H106  2    0.142568    0.998392    0.163690    11.00000   -1.20000
AFIX   0
C107  1    0.338496    0.803644   -0.030081    11.00000    0.11813    0.13462 =
         0.21631   -0.01784    0.07713    0.05317
AFIX  43
H107  2    0.361165    0.787249   -0.029404    11.00000   -1.20000
AFIX   0
C108  1    0.178024    0.678094    0.006551    11.00000    0.09946    0.09871 =
         0.23617    0.02541   -0.02781    0.04510
C109  1   -0.104386    0.684232    0.106679    11.00000    0.05013    0.12051 =
         0.29176    0.03605    0.00915    0.03215
AFIX  43
H109  2   -0.143321    0.660742    0.105840    11.00000   -1.20000
AFIX   0
C110  1    0.470955    1.160678    0.053737    11.00000    0.06460    0.07710 =
         0.18567    0.01622    0.00111    0.02731
AFIX  43
H110  2    0.475857    1.196866    0.054008    11.00000   -1.20000
AFIX   0
C112  1    0.057643    0.757205    0.000327    11.00000    0.11930    0.07856 =
         0.09311   -0.01416   -0.03275    0.05393
C117  1    0.494158    1.137740    0.112926    11.00000    0.08195    0.06328 =
         0.17245    0.00013   -0.01230    0.02984
AFIX  43
H117  2    0.530351    1.142651    0.112717    11.00000   -1.20000
AFIX   0
C54   1    0.786471    0.995458    0.163119    11.00000    0.08696    0.08650 =
         0.13833    0.00357    0.03294    0.04377
C58   1    0.695950    1.009910    0.166800    11.00000    0.08820    0.08165 =
         0.11692   -0.02389    0.01331    0.03248
AFIX  43
H58   2    0.664893    1.015027    0.167996    11.00000   -1.20000
AFIX   0
C67   1    0.733891    0.949871    0.163667    11.00000    0.10562    0.07635 =
         0.10968   -0.00432    0.02507    0.03843
AFIX  43
H67   2    0.728887    0.913711    0.162665    11.00000   -1.20000
AFIX   0
C77   1    0.688457    0.957099    0.165686    11.00000    0.08395    0.07107 =
         0.09739   -0.00934    0.01741    0.02225
N84   3    0.763745    1.153252    0.170151    11.00000    0.09810    0.09747 =
         0.30004   -0.04008   -0.01107    0.04622
C90   1    0.756517    1.109222    0.167989    11.00000    0.08538    0.07131 =
         0.20496   -0.02752    0.00194    0.02911
C91   1    0.833395    0.988409    0.160199    11.00000    0.11712    0.11048 =
         0.23148    0.02089    0.04672    0.06332
C92   1    0.793992    1.048633    0.164337    11.00000    0.07626    0.07555 =
         0.13855   -0.00548    0.01190    0.02727
AFIX  43
H92   2    0.830164    1.079922    0.163898    11.00000   -1.20000
AFIX   0
C95   1    0.634062    0.910289    0.166188    11.00000    0.09975    0.07946 =
         0.08629   -0.00942    0.01494    0.02701
N105  3    0.870708    0.983158    0.158038    11.00000    0.14963    0.17387 =
         0.33553    0.03904    0.08193    0.10773
N113  3    0.590141    0.872857    0.166575    11.00000    0.10660    0.08401 =
         0.10384   -0.00995    0.01052    0.02131
C114  1    0.749069    1.055459    0.166164    11.00000    0.08072    0.06951 =
         0.13291   -0.01465    0.00915    0.02750
HKLF 4

REM  y in R-3
REM R1 =  0.0742 for    9206 Fo > 4sig(Fo)  and  0.1805 for all   21184 data
REM   1045 parameters refined using      0 restraints

END

WGHT      0.0957     61.8101

REM Highest difference peak  0.486,  deepest hole -0.332,  1-sigma level  0.062
Q1    1   0.2009  0.5588  0.0527  11.00000  0.05    0.49
Q2    1   0.1308  1.0253  0.1161  11.00000  0.05    0.47
Q3    1   0.3333  0.6667  0.1616  10.33333  0.05    0.39
Q4    1   0.1729  0.5436  0.0471  11.00000  0.05    0.37
Q5    1   0.0000  1.0000  0.0000  10.16667  0.05    0.36
Q6    1   0.1112  1.0385  0.1053  11.00000  0.05    0.36
Q7    1   0.0903  1.0037  0.1047  11.00000  0.05    0.34
Q8    1   0.3232  0.7523  0.0634  11.00000  0.05    0.31
Q9    1   0.0000  1.0000  0.0199  10.33333  0.05    0.31
Q10   1   0.2165  0.8681  0.1295  11.00000  0.05    0.30
Q11   1   0.1624  0.5447  0.0603  11.00000  0.05    0.29
Q12   1   0.0627  0.9541  0.1018  11.00000  0.05    0.29
Q13   1   0.3105  0.7125  0.0472  11.00000  0.05    0.27
Q14   1   0.9310  0.9591  0.1167  11.00000  0.05    0.26
Q15   1   0.9586  0.9785  0.1189  11.00000  0.05    0.26
Q16   1   0.3333  0.6667  0.0184  10.33333  0.05    0.26
Q17   1   0.3359  0.6973  0.0450  11.00000  0.05    0.25
Q18   1   0.3333  0.6667 -0.0292  10.33333  0.05    0.25
Q19   1   0.3333  0.6667 -0.0117  10.33333  0.05    0.25
Q20   1   0.9936  1.0264  0.1198  11.00000  0.05    0.25
;
_shelx_res_checksum   74786

_shelx_hkl_file
;
   2   2   0   13.24    0.43
   4  -2   0   12.87    0.42
  -2   4   0   14.20    0.62
   1   4   0  151.63    3.02
   4  -5   0  157.81    3.24
   1   4   0  152.30    2.90
  -1  -4   0  158.54    2.89
  -1  -4   0  145.90    2.93
  -4   5   0  153.62    3.19
  -5   4   0  155.68    3.03
   4   1   0  151.45    2.95
  -1   5   0  154.18    3.19
   5  -4   0  154.90    3.09
  -4  -1   0  150.81    2.97
   3   3   0  179.29    3.47
   3  -6   0  191.89    3.95
  -3   6   0  193.63    3.94
  -3  -3   0  187.27    3.51
   6  -3   0  193.27    3.50
  -6   6   0    0.42    0.28
   0  -6   0    0.66    0.29
   6   0   0    0.24    0.26
   0  -6   0    0.59    0.25
   0   6   0   -0.13    0.25
   6  -6   0    0.43    0.28
   2   5   0  319.33    5.74
   2   5   0  318.07    5.89
   5  -7   0  316.39    6.25
  -2  -5   0  307.44    5.70
  -2  -5   0  328.92    5.74
  -5   7   0  327.95    6.25
   5   2   0  304.14    5.80
   2  -7   0  312.75    6.15
  -7   5   0  320.93    5.79
  -5  -2   0  322.68    5.80
   7  -5   0  316.38    5.94
  -2   7   0  322.50    6.19
   7  -8   0   18.58    1.02
   1   7   0   18.81    0.93
   1   7   0   17.99    0.78
  -1  -7   0   18.49    0.75
  -7   8   0   19.32    1.00
   8  -1   0   19.23    0.94
  -1  -7   0   16.60    0.82
   4  -8   0  576.71   10.67
   4   4   0  540.72   10.28
  -4  -4   0  597.30   10.08
  -4   8   0  592.64   10.67
   8  -4   0  584.90   10.07
  -8   7   0   19.60    0.91
   1  -8   0   17.61    0.95
   1  -8   0   18.21    0.83
   7   1   0   17.52    0.81
  -1   8   0   16.90    0.97
   8  -7   0   17.54    0.95
  -7  -1   0   17.82    0.86
   3   6   0  330.94    6.26
   3   6   0  334.55    6.10
   6  -9   0  329.75    6.77
  -6   9   0  339.10    6.75
  -3  -6   0  340.78    6.11
   6   3   0  335.68    6.13
  -9   6   0  332.75    6.10
   3  -9   0  325.80    6.67
  -3   9   0  342.77    6.74
  -6  -3   0  331.77    6.20
   9  -6   0  331.81    6.35
   0  -9   0   91.91    2.22
   9   0   0   91.53    2.37
  -9   9   0   92.27    2.50
   0  -9   0   91.06    2.43
   0   9   0   93.41    2.56
   9  -9   0   88.02    2.57
   8 -10   0   93.38    2.72
   2   8   0   92.58    2.43
   2   8   0   91.11    2.20
  -2  -8   0   89.73    2.13
  -8  10   0   92.99    2.64
  -2  -8   0   87.37    2.18
  10  -2   0   91.83    2.53
   5   5   0  777.37   13.21
   5 -10   0  753.92   14.03
  -5  -5   0  772.48   13.29
  10  -5   0  742.96   13.31
  -5  10   0  779.88   14.03
   8   2   0   92.64    2.25
 -10   8   0   91.55    2.31
   2 -10   0   87.41    2.55
   2 -10   0   91.44    2.36
  10  -8   0   91.43    2.50
  -8  -2   0   92.80    2.34
  -2  10   0   88.88    2.62
  10 -11   0    5.70    0.81
   1  10   0    6.33    0.82
 -10  11   0    5.72    0.80
  11  -1   0    6.32    0.80
  -1 -10   0    6.65    0.60
  -1 -10   0    5.69    0.67
   4   7   0   39.53    1.36
   4   7   0   40.90    1.25
   7 -11   0   40.55    1.74
  -7  11   0   42.84    1.76
  -4  -7   0   41.87    1.29
   7   4   0   40.23    1.26
 -11   7   0   39.73    1.19
   4 -11   0   40.64    1.72
  11  -7   0   39.77    1.44
  -4  11   0   40.98    1.72
  -7  -4   0   41.48    1.36
   1 -11   0    6.28    0.80
  10   1   0    7.04    0.69
 -11  10   0    6.24    0.71
   1 -11   0    6.05    0.63
  -1  11   0    6.18    0.81
  11 -10   0    4.88    0.73
   3   9   0   16.68    1.03
   3   9   0   17.35    0.88
   9 -12   0   17.39    1.24
  -9  12   0   15.82    1.47
  -3  -9   0   17.95    0.86
  12  -3   0   18.28    1.17
   6   6   0    8.04    0.59
   6 -12   0    7.71    0.91
  12  -6   0    8.30    0.66
  -6  -6   0    8.17    0.67
   3 -12   0   17.84    1.20
 -12   9   0   17.09    0.92
   3 -12   0   19.63    1.09
   9   3   0   18.66    0.94
  12  -9   0   17.15    1.09
  -9  -3   0   19.06    1.02
 -12  12   0    7.48    0.93
  12   0   0    7.12    0.79
   0 -12   0    7.38    0.72
   0 -12   0    6.97    0.81
  12 -12   0    8.06    1.05
   2  11   0    1.07    0.49
  11 -13   0    1.33    0.57
  -2 -11   0    0.69    0.35
  -2 -11   0    0.93    0.40
 -11  13   0    0.17    0.41
  13  -2   0    1.04    0.48
   5   8   0   66.86    1.82
   8 -13   0   67.37    2.50
   5   8   0   63.70    1.95
  -8  13   0   67.00    2.46
  -5  -8   0   70.92    1.91
   8   5   0   66.42    1.84
   5 -13   0   68.62    2.49
 -13   8   0   67.12    1.68
  13  -8   0   68.39    2.10
  -5  13   0   66.97    2.47
  -8  -5   0   67.44    1.97
 -13  11   0    0.92    0.41
  11   2   0    1.12    0.42
   2 -13   0    0.32    0.34
   2 -13   0    0.70    0.48
  13 -11   0    0.52    0.44
  -2  13   0    0.11    0.43
  13 -14   0    1.18    0.61
   1  13   0    1.76    0.60
  -1 -13   0    2.23    0.51
 -13  14   0    1.48    0.56
  14  -1   0    1.87    0.54
  -1 -13   0    1.06    0.45
  10 -14   0    9.31    1.08
   4  10   0    8.16    0.89
   4  10   0    9.05    0.76
 -10  14   0   10.20    1.12
  -4 -10   0    9.94    0.77
  14  -4   0    8.26    1.02
   7   7   0   16.98    0.91
   7   7   0   15.82    0.88
   7 -14   0   17.29    1.36
  14  -7   0   18.77    1.04
  -7  -7   0   15.81    0.96
  -7  14   0   16.36    1.36
 -14  10   0    9.04    0.76
  10   4   0    8.93    0.78
   4 -14   0   10.68    1.03
   4 -14   0    9.10    1.06
  -4  14   0    8.72    1.18
  14 -10   0    8.94    0.96
 -10  -4   0   10.14    0.90
  13   1   0    1.95    0.55
   1 -14   0    2.18    0.52
   1 -14   0    2.25    0.61
  -1  14   0    1.66    0.62
  14 -13   0    1.94    0.60
  12 -15   0   10.37    1.18
   3  12   0   10.26    0.85
 -12  15   0    9.10    1.11
  15  -3   0   11.85    1.10
  -3 -12   0    9.19    0.78
   9 -15   0    3.84    0.90
   6   9   0    3.89    0.69
   6   9   0    3.66    0.57
  -6  -9   0    4.56    0.66
  15  -6   0    4.01    0.57
  -9  15   0    4.28    0.92
   6 -15   0    3.43    0.81
   9   6   0    4.35    0.63
  -6  15   0    3.60    0.82
  -9  -6   0    4.38    0.68
  15  -9   0    3.97    0.70
  12   3   0    8.78    0.87
 -15  12   0   10.24    0.89
   3 -15   0    9.75    1.08
   3 -15   0   10.37    0.97
  -3  15   0   10.43    1.17
  15 -12   0   10.74    1.08
   0 -15   0   41.32    1.77
 -15  15   0   40.38    1.86
  15   0   0   40.34    1.76
  15 -15   0   39.80    2.06
   0  15   0   39.86    1.99
   2  14   0   -0.25    0.40
  14 -16   0    0.34    0.51
  16  -2   0    0.33    0.41
  -2 -14   0   -0.41    0.29
 -14  16   0   -0.25    0.40
  -2 -14   0   -0.39    0.31
  11 -16   0    3.86    0.80
   5  11   0    4.62    0.65
   5  11   0    4.96    0.79
  16  -5   0    6.26    1.01
  -5 -11   0    5.11    0.71
 -11  16   0    5.68    1.05
   8   8   0   16.08    1.00
   8   8   0   16.62    0.95
   8 -16   0   16.34    1.44
  -8  16   0   17.21    1.47
  16  -8   0   15.10    1.06
  -8  -8   0   17.53    1.05
  11   5   0    5.47    0.71
 -16  11   0    4.83    0.60
   5 -16   0    4.60    0.79
   5 -16   0    4.74    0.97
  16 -11   0    5.22    0.85
  -5  16   0    2.90    0.81
 -11  -5   0    5.61    0.80
 -16  14   0   -0.04    0.38
   2 -16   0    0.08    0.35
   2 -16   0    0.06    0.42
  14   2   0   -0.38    0.33
  -2  16   0    0.26    0.48
  16 -14   0   -0.31    0.35
   1  16   0    3.93    0.88
  16 -17   0    3.83    0.93
  -1 -16   0    2.14    0.59
  -1 -16   0    2.15    0.56
  17  -1   0    2.52    0.65
 -16  17   0    2.53    0.73
   4  13   0    1.35    0.59
  13 -17   0    2.29    0.73
   4  13   0    2.80    0.61
  -4 -13   0    1.67    0.51
 -13  17   0    1.77    0.68
  17  -4   0    3.32    0.75
   7  10   0    2.04    0.54
   7  10   0    2.18    0.49
 -10  17   0    1.84    0.70
  17  -7   0    0.94    0.41
  -7 -10   0    1.82    0.54
   7 -17   0    0.96    0.65
  10   7   0    1.50    0.46
 -10  -7   0    1.71    0.54
  -7  17   0    2.38    0.80
  17 -10   0    1.98    0.58
  13   4   0    1.75    0.52
   4 -17   0    3.00    0.74
 -17  13   0    3.13    0.61
   4 -17   0    1.98    0.63
  17 -13   0    2.28    0.67
  -4  17   0    2.73    0.79
  16   1   0    2.65    0.68
 -17  16   0    2.49    0.69
   1 -17   0    2.79    0.61
   1 -17   0    1.83    0.62
  -1  17   0    1.96    0.74
  17 -16   0    2.50    0.74
   3  15   0    0.64    0.57
  15 -18   0   -0.61    0.45
  -3 -15   0    0.57    0.48
 -15  18   0   -0.03    0.45
  18  -3   0   -0.21    0.42
   6  12   0   33.39    1.42
   6  12   0   33.21    1.91
  -6 -12   0   32.84    1.44
  18  -6   0   34.57    1.95
 -12  18   0   34.09    2.00
   9   9   0   45.70    1.67
   9   9   0   47.20    1.62
  -9  18   0   41.45    2.24
  -9  -9   0   44.60    1.70
  18  -9   0   44.43    1.79
   6 -18   0   32.87    1.76
 -18  12   0   31.08    1.20
  12   6   0   33.05    1.40
   6 -18   0   32.57    1.91
 -12  -6   0   34.65    1.59
  -6  18   0   33.23    2.03
  18 -12   0   33.30    1.74
  15   3   0    0.02    0.34
   3 -18   0    0.24    0.47
   3 -18   0    0.08    0.37
 -18  15   0    0.06    0.36
  18 -15   0   -0.19    0.43
  -3  18   0   -0.27    0.48
   0 -18   0   18.64    1.25
  18   0   0   18.66    1.40
 -18  18   0   18.84    1.48
   0 -18   0   20.83    1.43
  18 -18   0   17.24    1.63
   0  18   0   20.69    1.70
   2  17   0    6.30    1.17
  17 -19   0    4.82    1.09
  19  -2   0    5.36    0.92
  -2 -17   0    6.44    0.87
 -17  19   0    3.86    0.88
   5  14   0    0.58    0.61
   5  14   0    1.91    0.56
 -14  19   0    1.17    0.64
  -5 -14   0    1.43    0.61
  19  -5   0    1.62    0.60
   8  11   0   23.93    1.19
   8  11   0   23.81    1.37
  19  -8   0   23.71    1.24
  -8 -11   0   21.20    1.20
 -11  19   0   22.29    1.71
   8 -19   0   22.97    1.71
  11   8   0   21.67    1.15
  19 -11   0   21.24    1.37
  -8  19   0   23.48    1.79
 -11  -8   0   22.33    1.29
   5 -19   0    0.93    0.58
   5 -19   0    0.86    0.52
 -19  14   0    1.09    0.44
  14   5   0    1.15    0.48
  19 -14   0    0.78    0.57
  -5  19   0    0.63    0.65
  17   2   0    5.85    0.89
   2 -19   0    6.36    0.90
   2 -19   0    5.49    0.96
 -19  17   0    5.42    0.91
  -2  19   0    5.44    1.17
  19 -17   0    5.32    1.12
  19 -20   0   14.53    1.65
   1  19   0   14.77    1.59
  20  -1   0   12.59    1.36
 -19  20   0   14.68    1.46
  -1 -19   0   14.49    1.20
   4  16   0    0.51    0.63
  16 -20   0    0.89    0.68
  20  -4   0    1.00    0.68
  -4 -16   0    1.24    0.51
 -16  20   0    1.29    0.70
   7  13   0   12.36    0.98
   7  13   0   14.45    1.24
  20  -7   0   13.85    1.41
 -13  20   0   12.78    1.43
  -7 -13   0   11.31    1.02
  10  10   0    2.28    0.53
  10  10   0    1.80    0.53
  10 -20   0    1.35    0.42
 -10 -10   0    2.08    0.59
 -10  20   0    1.34    0.72
  20 -10   0    1.36    0.53
   7 -20   0   15.54    1.80
  13   7   0   13.96    1.00
   7 -20   0   13.85    1.30
  20 -13   0   11.63    1.21
  -7  20   0   13.02    1.49
   4 -20   0    0.68    0.59
 -20  16   0    1.24    0.51
   4 -20   0    1.03    0.57
  16   4   0    0.48    0.48
  -4  20   0    0.71    0.73
  20 -16   0    0.28    0.51
 -20  19   0   15.85    1.38
   1 -20   0   14.03    1.36
  19   1   0   15.80    1.37
   1 -20   0   13.35    1.22
  20 -19   0   11.97    1.64
  -1  20   0   14.31    1.62
   3  18   0    0.97    0.81
  18 -21   0   -0.27    0.63
 -18  21   0    1.57    0.83
  21  -3   0    2.41    0.92
  -3 -18   0    1.86    0.61
   6  15   0   19.02    1.54
   6  15   0   17.26    1.22
  21  -6   0   19.76    1.65
  -6 -15   0   18.26    1.23
 -15  21   0   18.81    1.69
   9  12   0    9.97    1.08
   9  12   0    9.76    0.91
  -9 -12   0   10.55    1.78
 -12  21   0    9.25    1.38
  21  -9   0   11.26    1.05
  12   9   0   11.60    0.95
 -12  -9   0   12.14    1.93
  -9  21   0   10.64    1.52
  21 -12   0   11.15    1.17
  15   6   0   18.35    1.19
 -21  15   0   19.52    1.07
   6 -21   0   17.63    1.46
   6 -21   0   17.97    1.59
  -6  21   0   19.73    1.81
  21 -15   0   16.82    1.51
   3 -21   0    1.65    0.75
   3 -21   0    1.27    0.63
 -21  18   0    0.81    0.59
  18   3   0    1.60    0.69
  21 -18   0    2.16    0.88
  -3  21   0    1.24    0.82
  21   0   0   59.23    2.55
   0 -21   0   55.91    2.27
 -21  21   0   57.93    2.60
  21 -21   0   59.59    3.08
   0  21   0   58.81    2.96
  20 -22   0    0.79    0.73
   2  20   0   -0.69    0.65
  22  -2   0   -0.43    0.70
 -20  22   0    0.02    0.62
  -2 -20   0   -0.20    0.50
  17 -22   0    1.11    0.81
   5  17   0    1.03    0.71
 -17  22   0    0.68    0.76
  -5 -17   0    0.39    0.51
  22  -5   0    0.59    0.88
   8  14   0   13.45    1.10
   8  14   0   13.15    1.35
  -8 -14   0   12.08    1.10
 -14  22   0   14.22    1.62
  22  -8   0   14.91    1.62
  11 -22   0   -0.11    0.43
  11  11   0    0.88    0.44
  11  11   0    0.83    0.54
  22 -11   0    1.30    0.56
 -11  22   0    2.56    0.96
 -11 -11   0    1.79    0.61
  14   8   0   13.25    1.08
   8 -22   0   14.19    1.46
  -8  22   0   13.52    1.64
  22 -14   0   15.11    1.46
 -14  -8   0   16.99    1.33
 -22  17   0    0.08    0.45
   5 -22   0    1.00    0.59
   5 -22   0   -0.16    0.47
  17   5   0    1.35    0.60
  22 -17   0   -0.19    0.61
  -5  22   0    0.18    0.72
   2 -22   0   -0.04    0.51
 -22  20   0   -0.95    0.48
  20   2   0   -0.51    0.50
  -2  22   0   -0.50    0.60
  22 -20   0    0.81    0.76
  22 -23   0    2.97    1.04
   1  22   0    3.40    1.11
 -22  23   0    3.64    0.97
  23  -1   0    3.55    0.93
  -1 -22   0    2.82    0.76
  19 -23   0    2.38    0.96
   4  19   0    0.91    0.77
 -19  23   0    2.81    0.97
  23  -4   0    1.57    0.79
  -4 -19   0    2.63    0.73
  16 -23   0    0.54    0.63
   7  16   0    0.50    0.67
  23  -7   0    0.11    0.64
 -16  23   0   -0.48    0.53
  -7 -16   0   -0.19    0.45
  10  13   0   -0.51    0.40
  13 -23   0   -0.30    0.55
  10  13   0   -0.65    0.48
 -13  23   0    0.59    0.76
 -10 -13   0   -0.26    0.48
  23 -10   0    0.29    0.54
  23 -10   0   -0.23    0.64
  13  10   0   -0.18    0.40
  10 -23   0    0.75    0.79
  10 -23   0    0.58    0.60
 -13 -10   0   -0.04    0.54
  23 -13   0   -0.96    0.43
 -10  23   0   -0.15    0.62
  16   7   0    0.81    0.53
   7 -23   0    0.17    0.60
   7 -23   0    0.08    0.45
  23 -16   0   -1.05    0.62
  -7  23   0   -0.46    0.63
   4 -23   0    1.81    0.80
 -23  19   0    1.59    0.63
  19   4   0    1.25    0.68
  -4  23   0    1.11    0.89
  23 -19   0    1.67    0.88
   1 -23   0    3.96    0.89
  22   1   0    2.81    0.94
 -23  22   0    2.25    0.81
  23 -22   0    3.56    1.15
  21 -24   0    0.80    0.99
   3  21   0    1.64    0.89
 -21  24   0    2.56    0.87
  -3 -21   0    1.58    0.67
  24  -3   0    1.76    0.85
  18 -24   0    0.35    0.66
   6  18   0   -0.25    0.57
 -18  24   0   -0.31    0.62
  24  -6   0    0.07    0.71
  -6 -18   0   -0.81    0.41
  15 -24   0    4.07    1.16
   9  15   0    6.89    1.16
   9  15   0    6.51    0.99
  24  -9   0    6.64    0.95
  24  -9   0    6.10    1.34
  -9 -15   0    5.28    0.95
 -15  24   0    4.93    1.19
  12 -24   0    2.57    1.02
  12  12   0    4.00    0.85
  12  12   0    1.79    0.63
  24 -12   0    3.32    0.87
 -12 -12   0    3.65    0.83
 -12  24   0    3.76    1.19
   9 -24   0    6.32    1.23
  15   9   0    6.95    0.93
   9 -24   0    4.92    1.16
 -15  -9   0    5.59    0.99
  24 -15   0    5.08    1.09
 -24  18   0    0.36    0.52
   6 -24   0   -1.04    0.39
   6 -24   0   -0.10    0.52
  18   6   0    0.74    0.56
  24 -18   0   -0.94    0.55
  -6  24   0   -0.50    0.64
   3 -24   0    2.21    0.76
 -24  21   0    0.44    0.57
  21   3   0    1.64    0.75
   3 -24   0    1.04    0.70
  24 -21   0    1.32    0.78
  -3  24   0    1.63    0.89
 -24  24   0    1.96    0.81
  24   0   0    0.81    0.62
   0 -24   0    1.99    0.72
   0  24   0    0.44    0.83
  24 -24   0    3.11    1.10
  23 -25   0    2.38    1.00
   2  23   0    0.94    0.84
 -23  25   0    2.00    0.86
  -2 -23   0    1.29    0.65
  25  -2   0    1.52    0.78
  20 -25   0    2.04    1.04
   5  20   0    2.41    0.99
  25  -5   0    1.05    0.87
  -5 -20   0    1.95    0.71
 -20  25   0    1.59    0.99
   8  17   0    2.01    0.82
  25  -8   0    2.51    0.94
 -17  25   0    2.45    1.11
  -8 -17   0    3.03    0.75
  14 -25   0   -0.03    0.74
  11  14   0    0.04    0.47
  11  14   0    1.16    0.69
 -11 -14   0    0.37    0.56
  25 -11   0   -0.08    0.73
 -14  25   0   -0.54    0.66
  25 -11   0    0.14    0.54
  11 -25   0    0.92    0.88
  14  11   0    0.84    0.54
  11 -25   0    0.74    0.74
 -14 -11   0    1.09    0.66
  25 -14   0    1.37    0.81
 -11  25   0   -0.41    0.71
   8 -25   0    1.47    0.93
  17   8   0    1.92    0.69
   8 -25   0    1.63    0.81
  -8  25   0    1.54    0.95
  25 -17   0    1.50    0.82
  20   5   0    1.01    0.68
   5 -25   0    1.82    0.86
 -25  20   0    0.56    0.56
   5 -25   0   -0.03    0.52
  -5  25   0    0.36    0.88
  25 -20   0    0.49    0.77
   2 -25   0    2.46    0.78
 -25  23   0    1.74    0.76
  23   2   0    1.46    0.70
  -2  25   0    1.70    0.96
  25 -23   0    0.92    0.86
   1  25   0    1.01    0.96
  -1 -25   0    1.32    0.69
 -25  26   0    1.29    0.85
  26  -1   0    1.38    0.75
  22 -26   0    0.80    0.84
   4  22   0    3.12    1.75
  26  -4   0    1.79    0.84
  -4 -22   0    1.20    0.66
 -22  26   0    2.42    0.93
   7  19   0    0.58    0.72
 -19  26   0    1.35    0.80
  -7 -19   0    1.05    0.61
  26  -7   0    1.36    0.76
  10  16   0    6.19    1.02
  10  16   0    5.28    1.08
  26 -10   0    6.42    1.49
  26 -10   0    4.80    0.96
 -10 -16   0    6.95    1.03
 -16  26   0    6.04    1.35
  13 -26   0    6.23    1.40
  13  13   0    7.17    1.08
  13  13   0    7.45    1.00
  26 -13   0    6.29    1.15
 -13 -13   0    8.43    1.17
 -13  26   0    6.61    1.40
  16  10   0    7.88    1.04
  10 -26   0    6.41    1.32
  10 -26   0    7.00    1.45
 -10  26   0    7.34    1.41
  26 -16   0    5.61    1.17
  19   7   0   -0.91    0.45
   7 -26   0    0.77    0.74
   7 -26   0    0.81    0.74
  26 -19   0    0.73    0.76
  -7  26   0    0.74    0.89
   4 -26   0    2.68    0.93
   4 -26   0    2.09    0.83
 -26  22   0    1.24    0.64
  26 -22   0   -0.54    0.72
  -4  26   0    1.05    0.94
  25   1   0    0.93    0.74
 -26  25   0    1.03    0.72
   1 -26   0    1.46    0.75
  -1  26   0    1.17    0.90
  26 -25   0    1.61    0.89
   3  24   0   -0.16    0.68
  24 -27   0    2.04    0.86
 -24  27   0   -0.31    0.69
  -3 -24   0    0.05    0.52
  27  -3   0   -0.36    0.60
  21 -27   0    1.65    0.96
   6  21   0    1.80    0.86
 -21  27   0    2.63    0.96
  27  -6   0    1.83    0.93
  -6 -21   0    1.11    0.66
   9  18   0    2.93    0.90
  27  -9   0    2.19    0.97
 -18  27   0    1.88    0.98
  -9 -18   0    3.02    0.84
  27  -9   0    1.80    0.65
  12  15   0    7.04    1.18
  12  15   0    6.74    0.99
 -15  27   0    6.29    1.46
  27 -12   0    6.39    1.36
  27 -12   0    7.32    1.17
 -12 -15   0    6.79    1.08
  12 -27   0    7.20    1.41
  15  12   0    6.82    0.97
 -15 -12   0    7.21    1.25
  27 -15   0    6.23    1.38
 -12  27   0    6.37    1.42
  18   9   0    3.13    0.74
   9 -27   0    1.49    0.91
   9 -27   0    3.67    1.04
  -9  27   0    2.58    1.11
  27 -18   0    1.09    0.80
 -27  21   0    0.85    0.50
  21   6   0    2.55    0.73
   6 -27   0    2.49    0.91
   6 -27   0    0.74    0.81
  27 -21   0   -0.32    0.71
  -6  27   0    1.02    0.97
 -27  24   0    1.29    0.65
   3 -27   0    0.09    0.67
  24   3   0    0.03    0.55
  27 -24   0    0.56    0.88
  -3  27   0    1.48    0.92
   0 -27   0   -0.07    0.51
  27   0   0   -0.34    0.50
  27 -27   0    0.80    0.82
   0  27   0    0.50    0.86
  26 -28   0   -0.82    0.67
   2  26   0   -0.35    0.77
  28  -2   0    0.57    0.61
 -26  28   0   -0.23    0.63
  -2 -26   0    0.31    0.57
   5  23   0    0.02    0.67
  23 -28   0   -0.25    0.74
  -5 -23   0   -0.02    0.53
  28  -5   0   -0.38    0.64
 -23  28   0    0.09    0.64
   8  20   0    0.71    0.71
 -20  28   0    0.19    0.77
  -8 -20   0    1.27    0.66
  28  -8   0   -0.36    0.66
  11  17   0    9.45    1.16
  11  17   0    8.20    1.31
 -17  28   0   10.37    1.80
  28 -11   0    8.85    1.25
  28 -11   0    7.26    1.46
 -11 -17   0    8.65    1.17
  14  14   0    1.18    0.62
  14  14   0    0.60    0.73
  14 -28   0    2.67    1.07
 -14  28   0    2.16    1.03
  28 -14   0    1.40    1.00
 -14 -14   0    2.32    0.76
  28 -14   0    1.93    1.10
  11 -28   0    8.57    1.49
  17  11   0    7.85    1.04
 -11  28   0   10.53    1.79
  28 -17   0    8.59    1.47
  20   8   0    0.18    0.47
   8 -28   0    0.11    0.76
   8 -28   0    0.19    0.77
  -8  28   0   -0.41    0.77
  28 -20   0    0.21    0.70
 -28  23   0   -0.68    0.39
   5 -28   0    1.33    0.84
   5 -28   0   -0.48    0.50
  23   5   0    0.04    0.44
  -5  28   0   -1.11    0.64
  28 -23   0   -1.23    0.69
 -28  26   0    0.52    0.61
  26   2   0    0.88    0.59
   2 -28   0   -1.26    0.45
  28 -26   0   -1.01    0.70
  -2  28   0   -0.16    0.78
   1  28   0   -0.22    0.90
  29  -1   0    0.98    0.78
 -28  29   0   -0.82    0.60
  -1 -28   0   -0.28    0.57
  25 -29   0    0.10    0.79
   4  25   0    0.08    0.81
 -25  29   0   -1.19    0.54
  29  -4   0   -0.43    0.64
  -4 -25   0   -0.44    0.53
   7  22   0   -0.47    0.68
  22 -29   0   -0.69    0.65
  -7 -22   0    0.11    0.52
 -22  29   0   -0.52    0.68
  29  -7   0   -0.76    0.66
  10  19   0   13.71    1.69
 -10 -19   0   13.55    1.35
  29 -10   0   12.12    1.34
 -19  29   0   16.24    1.98
  29 -10   0   15.41    1.90
  13  16   0   -0.14    0.60
  13  16   0    0.33    0.69
  16 -29   0    1.16    1.08
 -13 -16   0    0.66    0.63
  29 -13   0   -0.44    0.79
  29 -13   0    1.17    0.78
 -16  29   0    2.17    1.05
  16  13   0    0.87    0.61
  13 -29   0    0.53    0.94
  16  13   0    0.54    0.61
  13 -29   0   -0.20    0.70
 -13  29   0   -0.44    0.79
 -16 -13   0    1.31    0.75
  29 -16   0    1.71    0.85
  10 -29   0   15.02    1.96
  19  10   0   11.95    1.18
 -10  29   0   11.86    1.93
  29 -19   0   11.37    1.63
  22   7   0    0.19    0.58
   7 -29   0    2.40    0.76
   7 -29   0    0.85    0.92
  29 -22   0   -0.69    0.71
  -7  29   0    0.86    0.85
 -29  25   0   -0.13    0.49
  25   4   0   -0.49    0.47
   4 -29   0    0.50    1.05
  -4  29   0    0.83    0.86
  29 -25   0    0.98    0.80
  28   1   0   -0.74    0.56
   1 -29   0    1.05    0.79
  -1  29   0    0.02    0.89
   3  27   0    2.15    1.06
  -3 -27   0    1.27    0.71
  30  -3   0    1.59    0.93
 -27  30   0    2.36    1.02
   6  24   0   -0.24    0.76
  30  -6   0   -0.91    0.60
 -24  30   0   -0.75    0.57
  -6 -24   0    0.60    0.55
  21 -30   0    0.00    0.73
  30  -9   0    0.01    0.92
 -21  30   0    1.64    0.91
  -9 -21   0   -0.52    0.49
  12  18   0    3.28    1.00
  18 -30   0    3.85    1.32
 -12 -18   0    0.79    0.68
  30 -12   0    2.07    1.06
  30 -12   0    2.97    0.90
 -18  30   0    1.44    1.11
  15  15   0    2.20    0.81
  15 -30   0    2.59    1.20
  15 -30   0    0.98    0.93
  15  15   0    0.09    0.58
 -15  30   0    1.50    1.11
  30 -15   0    3.29    1.73
 -15 -15   0    0.76    0.67
  30 -15   0    1.49    0.85
  12 -30   0    1.46    0.97
  12 -30   0    2.97    1.28
  18  12   0    1.13    0.62
  30 -18   0    3.42    1.11
 -12  30   0    2.82    1.24
   9 -30   0   -0.25    0.70
  21   9   0    1.26    0.98
   9 -30   0    2.31    0.77
  30 -21   0   -0.74    0.76
  -9  30   0   -0.33    0.90
  24   6   0    0.29    0.57
  30 -24   0   -1.82    1.38
  -6  30   0   -0.44    0.76
  27   3   0    1.80    0.78
   3 -30   0    1.02    0.80
 -30  27   0    1.54    0.66
  -3  30   0    1.07    1.02
  30 -27   0    1.49    1.21
 -30  30   0    1.71    0.80
  30   0   0    0.03    0.70
   0 -30   0   -1.07    0.61
   0  30   0    0.96    1.02
   2  29   0    0.41    1.06
  -2 -29   0    0.88    0.74
  31  -2   0   -0.09    0.77
   5  26   0   -0.36    0.81
  31  -5   0   -0.16    0.65
 -26  31   0   -0.30    0.79
  -5 -26   0   -0.23    0.61
   8  23   0   -0.42    0.73
  -8 -23   0   -0.48    0.57
 -23  31   0   -0.61    0.69
  31  -8   0    1.03    0.76
  11  20   0   -1.43    0.72
  20 -31   0   -0.63    1.58
 -20  31   0    2.62    1.07
  31 -11   0   -1.05    0.54
 -11 -20   0    2.05    0.71
  31 -11   0    1.72    1.13
  17 -31   0    3.13    1.13
  14  17   0    4.42    0.96
  17 -31   0    2.27    1.22
  14  17   0    4.44    1.08
  31 -14   0    3.37    1.33
 -14 -17   0    3.99    0.91
  31 -14   0    1.60    0.82
 -17  31   0    3.42    1.23
  14 -31   0    2.43    1.23
  14 -31   0    3.80    1.10
  17  14   0    3.43    0.82
  17  14   0    4.15    0.91
 -14  31   0    0.94    0.99
  31 -17   0    2.86    0.98
  31 -17   0    2.64    1.25
  11 -31   0    1.34    0.94
  20  11   0    1.98    0.68
  11 -31   0    0.59    0.91
 -11  31   0   -0.24    0.87
  31 -20   0    1.25    0.89
  23   8   0    0.46    0.60
   8 -31   0   -0.02    0.66
  -8  31   0   -0.16    0.90
  31 -23   0    0.59    1.10
  26   5   0    0.35    0.65
   5 -31   0    0.83    0.72
  -5  31   0   -0.43    0.86
  31 -26   0    2.32    1.03
  29   2   0    0.62    0.68
   2 -31   0    0.48    0.67
  -2  31   0    0.57    1.02
   4  28   0    1.14    1.03
  -4 -28   0    0.78    0.69
 -28  32   0    1.52    1.01
   7  25   0   -0.99    0.78
  32  -7   0    0.82    1.08
 -25  32   0    0.13    0.80
  -7 -25   0    0.72    0.69
  10  22   0    1.05    0.96
 -22  32   0    0.05    0.90
  32 -10   0    1.02    0.96
 -10 -22   0    0.71    0.60
  13  19   0   -0.76    0.63
 -13 -19   0   -0.19    0.60
 -19  32   0    0.24    0.88
  32 -13   0   -0.35    0.73
  32 -13   0   -1.36    0.65
  16  16   0    1.99    0.83
  16 -32   0    1.10    0.96
  16 -32   0    1.69    1.71
  16  16   0    1.86    0.72
 -16 -16   0    1.23    0.76
  32 -16   0   -0.57    0.89
  32 -16   0    1.59    0.80
 -16  32   0    2.29    1.23
  19  13   0    0.04    0.51
  13 -32   0    0.26    0.70
  13 -32   0    0.22    0.86
 -13  32   0   -0.50    0.77
  32 -19   0    1.04    0.89
  22  10   0    1.15    0.66
  10 -32   0   -0.63    0.82
  10 -32   0    0.55    0.89
 -10  32   0    0.58    0.86
  32 -22   0   -0.35    0.82
   7 -32   0    2.38    1.24
  25   7   0    0.70    0.69
   7 -32   0    0.59    0.82
  -7  32   0    0.72    0.93
  32 -25   0   -0.94    0.79
   4 -32   0    0.89    0.80
 -32  28   0    0.57    0.61
  28   4   0    0.76    0.68
  -4  32   0    0.48    1.04
   6  27   0    0.68    1.03
 -27  33   0    0.09    0.90
  33  -6   0    0.95    0.96
  -6 -27   0    0.24    0.65
   9  24   0   -0.36    0.76
  -9 -24   0   -0.31    0.64
 -24  33   0    0.85    1.00
  33  -9   0    0.81    1.02
  12  21   0    2.17    1.05
  33 -12   0    3.87    1.38
 -12 -21   0    2.01    0.72
 -21  33   0    2.65    1.24
  33 -12   0    3.09    1.02
  18 -33   0   -0.57    0.87
  15  18   0   -1.29    0.66
 -15 -18   0    0.19    0.70
  33 -15   0    1.01    0.88
 -18  33   0   -1.22    0.85
  33 -15   0    1.69    0.94
  15 -33   0   -0.15    0.76
  18  15   0   -0.16    0.51
  18  15   0    0.23    0.68
 -15  33   0   -0.03    0.77
  33 -18   0   -0.98    0.75
  12 -33   0    2.80    1.48
  12 -33   0    1.52    1.04
  21  12   0    2.52    0.77
  33 -21   0    1.49    0.96
 -12  33   0    2.13    1.25
  24   9   0   -0.41    0.56
   9 -33   0   -1.90    0.77
   9 -33   0   -0.77    1.00
  33 -24   0   -0.65    0.95
  -9  33   0   -0.27    0.96
   6 -33   0    1.04    0.73
  27   6   0    0.10    0.65
  -6  33   0   -0.64    1.00
   8  26   0   -1.60    0.87
  -8 -26   0    0.13    0.72
  34  -8   0    0.41    0.89
 -26  34   0    0.46    0.90
  11  23   0    1.04    0.91
 -11 -23   0   -0.72    0.63
 -23  34   0   -1.25    0.79
  20 -34   0    1.92    1.31
  14  20   0    1.59    0.82
 -14 -20   0   -0.20    0.57
  34 -14   0    1.02    0.89
 -20  34   0    0.15    0.90
  17  17   0    0.91    0.72
  17  17   0    0.61    0.84
  17 -34   0    0.95    1.09
 -17  34   0    0.35    1.01
  34 -17   0    1.21    1.02
  20  14   0    2.93    1.10
  14 -34   0    0.83    0.94
 -14  34   0    0.95    0.98
  34 -20   0   -0.49    0.88
  23  11   0   -1.55    0.56
  11 -34   0   -0.72    0.76
 -11  34   0   -1.73    0.87
  34 -23   0   -0.42    1.02
  26   8   0    0.25    0.63
   8 -34   0   -0.18    0.76
  -8  34   0   -0.59    0.89
  10  25   0    0.08    0.95
 -10 -25   0    0.12    0.65
  22 -35   0   -0.64    1.17
  13  22   0    2.17    0.98
  35 -13   0    0.16    0.83
 -22  35   0    0.09    0.83
 -13 -22   0    0.20    0.58
  16  19   0    0.60    0.92
  19 -35   0    0.04    1.12
  35 -16   0   -0.67    0.89
 -19  35   0   -2.29    1.01
 -16 -19   0   -0.62    0.58
  16 -35   0    0.13    1.07
  19  16   0    0.80    1.09
 -16  35   0   -0.75    0.78
  35 -19   0    0.83    1.05
  13 -35   0    0.96    0.89
 -13  35   0    0.36    1.04
  35 -22   0   -2.23    0.88
  10 -35   0   -0.55    0.84
  25  10   0   -0.84    0.60
 -10  35   0   -1.14    0.80
  15  21   0   -0.45    0.78
  21 -36   0   -1.25    1.10
 -21  36   0   -0.27    1.03
 -15 -21   0    0.00    0.58
  36 -15   0   -1.69    0.86
  18 -36   0    2.10    1.07
  18  18   0    0.28    1.41
  36 -18   0   -0.87    0.95
 -18  36   0    0.83    1.11
  21  15   0    0.07    0.56
  15 -36   0    1.80    1.09
  36 -21   0    2.18    1.18
 -15  36   0   -0.96    0.90
   5  -3  -1  626.83   10.70
  -2   5  -1  633.30   11.05
   2  -5   1  621.12   11.14
  -1  -3  -1  139.34    2.89
  -3   4  -1  152.51    3.12
   3  -4   1  166.75    3.19
   1   3   1  162.44    2.98
   1   3   1  166.33    2.92
  -3   7  -1  406.94    7.62
  -4  -3  -1  414.46    7.18
   7  -4  -1  403.08    7.17
   3  -7   1  404.49    7.62
   4   3   1  392.85    7.18
  -7   4   1  394.95    6.96
  -4   0  -1    0.10    0.16
   4  -4  -1   -0.23    0.14
   0   4  -1    0.08    0.16
  -4   4   1    0.29    0.17
   0  -4   1   -0.11    0.10
   4   0   1    0.00    0.16
   0  -4   1    0.04    0.14
   3   1  -1  163.35    2.99
   1  -4  -1  161.99    3.23
   4  -3   1  162.71    3.13
  -1   4   1  167.91    3.25
  -2  -4  -1  285.56    5.03
  -4   6  -1  279.93    5.42
  -2  -4  -1  267.21    4.94
   2   4   1  281.31    5.02
   4  -6   1  281.16    5.45
   2   4   1  274.49    5.07
  -4   9  -1    9.93    0.87
  -5  -4  -1    8.89    0.61
   9  -5  -1    7.55    0.61
   4  -9   1    7.53    0.81
   5   4   1    8.51    0.57
  -5  -1  -1  225.86    4.25
   6  -5  -1  224.18    4.35
  -1   6  -1  231.39    4.47
   1  -6   1  220.47    4.39
   5   1   1  188.34    4.40
  -6   5   1  230.73    4.26
   2   3  -1  615.02   10.42
   3  -5  -1  615.56   10.87
   0  -5  -1    0.26    0.18
   0  -5  -1   -0.05    0.24
  -5   5  -1   -0.09    0.19
   5   0  -1   -0.07    0.18
   0   5   1   -0.20    0.19
   5  -5   1   -0.13    0.19
   0   5   1   -0.11    0.15
  -3  -5  -1  342.61    6.03
  -5   8  -1  336.36    6.56
   3   5   1  330.02    6.06
   5  -8   1  323.27    6.56
   3   5   1  321.71    6.00
  -5  11  -1   41.82    1.75
  -6  -5  -1   42.10    1.36
  11  -6  -1   40.55    1.34
   6   5   1   41.67    1.28
   5 -11   1   40.03    1.74
  -2   8  -1    1.62    0.42
   8  -6  -1    1.24    0.34
  -6  -2  -1    1.81    0.38
  -8   6   1    1.19    0.30
   2  -8   1    1.01    0.39
   6   2   1    1.73    0.34
   1   5  -1  223.37    4.34
   1   5  -1  225.83    4.17
   5  -6  -1  219.92    4.53
  -1  -5   1  229.32    4.13
  -5   6   1  229.53    4.52
   6  -1   1  228.58    4.47
  -1  -5   1  220.27    4.24
   2  -6  -1  272.91    5.38
  -6   4  -1  278.97    5.05
   4   2  -1  279.39    4.96
   6  -4   1  273.95    5.14
  -2   6   1  282.41    5.40
  -4  -2   1  276.27    4.99
  -1  -6  -1   85.05    1.91
  -1  -6  -1   79.63    2.00
   7  -1  -1   85.54    2.13
  -6   7  -1   85.96    2.24
   1   6   1   84.40    1.95
   1   6   1   84.87    2.11
   6  -7   1   83.49    2.27
  -6  10  -1    0.37    0.38
  -4  -6  -1    0.83    0.31
   4   6   1    0.61    0.28
   4   6   1    0.63    0.31
   6 -10   1   -0.45    0.29
  -7  -6  -1   34.14    1.31
  -6  13  -1   32.80    1.72
  13  -7  -1   34.39    1.33
   6 -13   1   33.50    1.73
   7   6   1   34.79    1.22
  10  -7  -1   32.33    1.27
  -3  10  -1   31.63    1.46
  -7  -3  -1   32.25    1.19
   7   3   1   34.72    1.15
   3 -10   1   32.89    1.45
 -10   7   1   32.08    1.09
   0   7  -1   -0.05    0.24
   7  -7  -1    0.08    0.27
  -7   7   1   -0.05    0.22
   0  -7   1   -0.26    0.22
   0  -7   1   -0.22    0.16
   7   0   1   -0.10    0.23
   4  -7  -1  395.92    7.58
   3   4  -1  402.38    6.99
   3   4  -1  397.82    7.01
   7  -3   1  393.92    6.99
  -3  -4   1  415.25    7.03
  -4   7   1  400.20    7.58
   1  -7  -1   82.93    2.18
  -7   6  -1   84.40    2.07
   1  -7  -1   84.51    2.01
  -1   7   1   83.09    2.20
   7  -6   1   82.19    2.14
  -6  -1   1   80.81    1.96
  -7   9  -1   97.32    2.62
  -2  -7  -1   93.69    2.15
  -2  -7  -1   91.05    2.17
   2   7   1   93.30    2.36
   2   7   1   92.16    2.18
   7  -9   1   92.61    2.64
  -5  -7  -1    0.34    0.32
  12  -5  -1    0.72    0.29
   5   7   1    0.62    0.31
   5   7   1    0.90    0.36
   7 -12   1    0.45    0.43
  15  -8  -1  151.09    3.64
  -7  15  -1  153.25    4.32
  -8  -7  -1  153.62    3.57
   7 -15   1  152.96    4.30
   8   7   1  158.05    3.46
  -8  -4  -1   82.06    2.24
  12  -8  -1   84.68    2.39
   4 -12   1   84.36    2.68
 -12   8   1   83.94    2.04
   8   4   1   84.16    2.16
  -1   9  -1   13.56    0.94
   9  -8  -1   14.19    0.91
  -8  -1  -1   13.84    0.83
   1  -9   1   13.49    0.89
   1  -9   1   13.03    0.74
  -9   8   1   13.54    0.82
   8   1   1   12.60    0.76
   6  -8  -1    1.40    0.43
   2   6  -1    1.58    0.37
  -2  -6   1    2.02    0.32
   8  -2   1    1.39    0.43
  -2  -6   1    0.89    0.27
  -6   8   1    1.78    0.40
   3  -8  -1  325.73    6.50
   5   3  -1  321.90    5.92
  -8   5  -1  329.14    5.93
   8  -5   1  324.78    6.13
  -3   8   1  340.92    6.54
  -5  -3   1  328.36    5.97
  -8   8  -1    0.44    0.29
   8   0  -1    0.07    0.24
   0  -8  -1    0.14    0.22
   0  -8  -1    0.16    0.26
   8  -8   1    0.00    0.27
   0   8   1    0.02    0.26
  -8  11  -1   32.27    1.52
  -3  -8  -1   31.82    1.12
  -3  -8  -1   29.20    1.04
   3   8   1   30.98    1.28
   3   8   1   32.13    1.14
   8 -11   1   29.93    1.50
  -8  14  -1  108.83    3.38
  -6  -8  -1  111.43    2.68
  14  -6  -1  105.69    2.57
   6   8   1  110.05    2.62
   6   8   1  101.50    2.67
   8 -14   1  109.15    3.40
  17  -9  -1    4.26    0.73
  -8  17  -1    4.45    1.03
  -9  -8  -1    4.61    0.73
   9   8   1    4.78    0.63
   8 -17   1    4.94    1.00
   9   8   1    5.92    0.74
  -9  -5  -1  174.95    3.96
  -5  14  -1  177.74    4.61
  14  -9  -1  173.78    4.13
 -14   9   1  170.17    3.56
   5 -14   1  180.20    4.59
   9   5   1  176.16    3.83
  -2  11  -1   -0.04    0.33
  -9  -2  -1   -0.09    0.30
  11  -9  -1    0.25    0.32
 -11   9   1    0.34    0.31
   9   2   1    0.27    0.30
   2 -11   1    0.16    0.35
   2 -11   1    0.00    0.26
   1   8  -1   14.72    0.90
   8  -9  -1   12.74    0.93
  -8   9   1   13.15    0.91
   9  -1   1   14.14    0.87
  -1  -8   1   13.64    0.77
  -1  -8   1   13.59    0.68
   5  -9  -1    7.05    0.81
   4   5  -1    9.01    0.56
   9  -4   1    7.32    0.52
  -4  -5   1    8.24    0.54
  -5   9   1    8.14    0.82
   2  -9  -1   90.82    2.54
   2  -9  -1   96.73    2.38
  -9   7  -1   93.76    2.29
   7   2  -1   95.48    2.18
   9  -7   1   89.97    2.42
  -7  -2   1   91.73    2.24
  -2   9   1   93.16    2.59
  10  -1  -1   24.89    1.18
  -1  -9  -1   24.94    1.01
  -9  10  -1   24.01    1.26
  -1  -9  -1   23.78    1.10
   1   9   1   24.44    1.06
   9 -10   1   26.42    1.36
   1   9   1   25.23    1.22
  -9  13  -1   24.86    1.51
  -4  -9  -1   26.93    1.12
   4   9   1   26.21    1.11
   4   9   1   25.15    1.26
   9 -13   1   25.41    1.54
  -9  16  -1   44.43    2.17
  16  -7  -1   44.97    1.58
  -7  -9  -1   40.57    1.58
   7   9   1   43.47    1.64
   7   9   1   43.41    1.54
   9 -16   1   40.60    2.09
  -9  19  -1   -0.23    0.47
 -10  -9  -1   -0.18    0.37
  19 -10  -1    0.22    0.42
  10   9   1    0.06    0.34
   9 -19   1    0.17    0.48
  10   9   1    0.00    0.36
 -10  -6  -1   26.33    1.34
  -6  16  -1   25.59    1.73
  16 -10  -1   24.07    1.40
  10   6   1   26.71    1.23
   6 -16   1   25.49    1.69
  -3  13  -1    0.75    0.49
  13 -10  -1    0.79    0.45
 -10  -3  -1    0.65    0.43
   3 -13   1    0.87    0.49
   3 -13   1    0.26    0.38
  10   3   1    0.46    0.34
 -13  10   1    0.86    0.38
  10 -10  -1    0.13    0.34
   0  10  -1   -0.08    0.32
  10   0   1    0.17    0.31
   0 -10   1    0.26    0.28
   0 -10   1    0.27    0.32
 -10  10   1    0.09    0.30
   3   7  -1   32.64    1.21
   7 -10  -1   33.55    1.51
   3   7  -1   31.94    1.05
  -3  -7   1   31.75    1.04
  -7  10   1   31.84    1.44
   4 -10  -1    0.28    0.38
 -10   6  -1    0.33    0.23
   6   4  -1    0.72    0.27
  10  -6   1    0.46    0.30
  -6  -4   1    0.22    0.25
  -4  10   1    0.22    0.35
 -10   9  -1   26.01    1.20
   9   1  -1   25.04    1.06
   1 -10  -1   23.71    1.21
   1 -10  -1   25.48    1.09
  10  -9   1   24.27    1.25
  -1  10   1   26.21    1.31
  12  -2  -1    0.69    0.43
  -2 -10  -1    1.03    0.37
  -2 -10  -1    1.01    0.38
 -10  12  -1    1.62    0.63
   2  10   1    0.95    0.35
  10 -12   1    0.89    0.50
   2  10   1    0.53    0.38
  -5 -10  -1   77.74    2.19
 -10  15  -1   82.81    2.91
  10 -15   1   80.58    2.94
   5  10   1   79.80    2.43
   5  10   1   76.54    2.20
 -10  18  -1   13.47    1.42
  18  -8  -1   11.57    0.95
  -8 -10  -1   12.00    0.97
   8  10   1   12.70    0.91
   8  10   1   12.48    1.02
 -10  21  -1    4.30    0.97
 -11 -10  -1    6.32    0.96
  21 -11  -1    6.84    0.97
  11  10   1    5.98    0.80
  11  10   1    5.43    0.79
 -11  -7  -1    0.58    0.46
  18 -11  -1    0.27    0.43
  -7  18  -1   -0.01    0.58
   7 -18   1    0.01    0.50
  11   7   1   -0.01    0.36
  15 -11  -1   54.63    2.13
 -11  -4  -1   55.46    1.99
  -4  15  -1   55.94    2.38
  11   4   1   53.65    1.83
 -15  11   1   56.18    1.76
   4 -15   1   53.24    2.11
   4 -15   1   58.32    2.33
  12 -11  -1    8.11    0.93
 -12  11   1    8.15    0.82
   1 -12   1    8.29    0.88
   1 -12   1    8.79    0.75
  11   1   1    7.93    0.77
   2   9  -1    0.50    0.34
   2   9  -1    0.27    0.24
   9 -11  -1   -0.08    0.32
  -2  -9   1   -0.02    0.23
  -2  -9   1    0.09    0.27
  -9  11   1    0.59    0.38
  11  -2   1   -0.23    0.27
   5   6  -1   41.87    1.21
   5   6  -1   40.46    1.25
   6 -11  -1   38.12    1.71
  11  -5   1   40.77    1.28
  -5  -6   1   42.30    1.26
  -6  11   1   40.82    1.73
   3 -11  -1   30.66    1.31
 -11   8  -1   30.95    1.16
   3 -11  -1   28.27    1.44
   8   3  -1   30.89    1.12
  -3  11   1   31.28    1.51
  -8  -3   1   30.38    1.19
  11  -8   1   30.80    1.34
   0 -11  -1    0.08    0.25
   0 -11  -1    0.05    0.32
  11   0  -1    0.11    0.32
 -11  11  -1    0.33    0.35
   0  11   1   -0.11    0.31
  11 -11   1    0.10    0.34
  14  -3  -1    7.55    1.07
  -3 -11  -1    6.80    0.69
 -11  14  -1    6.76    0.95
  -3 -11  -1    5.87    0.67
   3  11   1    6.67    0.71
  11 -14   1    5.50    0.93
   3  11   1    7.58    0.97
 -11  17  -1   16.18    1.41
  -6 -11  -1   15.29    1.02
   6  11   1   15.06    1.14
   6  11   1   13.70    0.95
  -9 -11  -1   -0.21    0.39
  20  -9  -1    0.54    0.44
 -11  20  -1    0.10    0.50
   9  11   1   -0.04    0.38
  11 -20   1   -0.08    0.22
   9  11   1    0.51    0.40
 -12 -11  -1    0.56    0.60
 -11  23  -1    0.48    0.75
  23 -12  -1    0.81    0.57
  12  11   1    0.84    0.90
  11 -23   1    1.74    0.86
  12  11   1    0.55    0.48
  20 -12  -1    3.91    0.78
  -8  20  -1    2.44    0.89
 -12  -8  -1    3.78    1.21
   8 -20   1    3.58    0.92
  12   8   1    4.03    0.69
  17 -12  -1   22.08    1.44
  -5  17  -1   23.99    1.70
 -12  -5  -1   20.83    1.32
  12   5   1   24.94    1.23
   5 -17   1   20.95    1.37
   5 -17   1   24.92    1.63
 -17  12   1   22.90    1.08
  -2  14  -1    1.09    0.57
  14 -12  -1    2.08    0.61
   2 -14   1    0.90    0.50
   2 -14   1    2.60    0.57
  12   2   1    1.33    0.46
 -14  12   1    1.44    0.47
  11 -12  -1    8.70    0.97
   1  11  -1    8.76    0.93
  -1 -11   1    9.70    0.82
 -11  12   1    8.41    0.92
  12  -1   1    8.82    0.87
  -1 -11   1    8.31    0.68
   4   8  -1   84.16    2.08
   4   8  -1   85.82    2.31
   8 -12  -1   83.35    2.75
  -4  -8   1   88.04    2.11
 -12   7  -1    0.61    0.25
   7   5  -1    0.73    0.31
   5 -12  -1    0.28    0.40
  12  -7   1    0.41    0.34
  -5  12   1    1.38    0.88
  -7  -5   1    1.10    0.37
 -12  10  -1    1.32    0.41
   2 -12  -1    1.58    0.47
  10   2  -1    0.91    0.38
   2 -12  -1    0.47    0.41
  12 -10   1    1.16    0.46
 -12  13  -1    3.49    0.69
  13  -1  -1    3.73    0.68
  -1 -12  -1    2.64    0.56
  -1 -12  -1    3.74    0.57
  12 -13   1    3.16    0.71
 -12  16  -1   10.89    1.21
  16  -4  -1    9.04    1.08
  -4 -12  -1   10.19    0.85
   4  12   1    9.53    0.86
  12 -16   1   10.07    1.18
   4  12   1   11.26    1.51
  19  -7  -1    4.19    0.62
 -12  19  -1    3.64    0.94
  -7 -12  -1    4.84    0.77
   7  12   1    4.57    0.71
   7  12   1    3.83    0.78
  22 -10  -1    3.90    0.81
 -12  22  -1    2.70    0.95
 -10 -12  -1    3.10    0.75
  12 -22   1    3.67    0.87
  10  12   1    2.94    0.67
  10  12   1    4.10    0.81
 -13 -12  -1    7.58    1.09
  25 -13  -1    8.24    1.23
 -12  25  -1    5.57    1.32
  13  12   1    7.11    0.99
  12 -25   1    6.24    1.35
  13  12   1    6.87    1.03
 -13  -9  -1   33.98    1.74
  -9  22  -1   32.63    2.27
  22 -13  -1   31.98    1.86
   9 -22   1   36.77    2.13
  13   9   1   31.50    1.52
 -13  -6  -1    0.67    0.76
  19 -13  -1    0.32    0.46
  -6  19  -1    1.16    0.68
 -19  13   1    0.88    0.36
   6 -19   1    0.43    0.46
  13   6   1    0.22    0.40
   6 -19   1    0.27    0.49
  -3  16  -1    0.27    0.49
  16 -13  -1    0.58    0.48
   3 -16   1    0.12    0.43
   3 -16   1    0.37    0.42
  13   3   1    0.05    0.36
 -16  13   1    0.19    0.37
   0  13  -1   -0.24    0.40
  13 -13  -1    0.31    0.43
   0 -13   1    0.45    0.40
  13   0   1    0.46    0.42
 -13  13   1   -0.02    0.36
   0 -13   1    0.58    0.33
   3  10  -1    0.80    0.44
   3  10  -1    0.99    0.38
  10 -13  -1    0.99    0.55
  -3 -10   1    0.67    0.36
 -10  13   1    0.72    0.47
  13  -3   1    0.83    0.55
   6   7  -1   32.89    1.22
   6   7  -1   33.79    1.16
   7 -13  -1   34.77    1.76
  -7  13   1   34.94    1.74
  -6  -7   1   36.42    1.26
  13  -6   1   33.04    1.25
   4 -13  -1   25.17    1.31
   4 -13  -1   23.99    1.47
 -13   9  -1   26.70    1.09
   9   4  -1   23.68    1.06
  -9  -4   1   24.75    1.18
  -4  13   1   24.80    1.52
  13  -9   1   23.63    1.28
   1 -13  -1    3.31    0.68
   1 -13  -1    4.01    0.61
 -13  12  -1    3.92    0.69
  12   1  -1    2.98    0.60
  13 -12   1    3.95    0.74
  -1  13   1    4.01    0.78
  15  -2  -1    2.63    0.64
  -2 -13  -1    2.13    0.52
  -2 -13  -1    1.25    0.45
 -13  15  -1    1.12    0.54
   2  13   1    1.26    0.57
  13 -15   1    2.51    0.69
  18  -5  -1   19.86    1.49
  -5 -13  -1   19.09    1.14
 -13  18  -1   18.19    1.52
   5  13   1   19.28    1.35
   5  13   1   18.47    1.14
  21  -8  -1    6.92    1.32
  21  -8  -1    5.85    0.80
  -8 -13  -1    6.58    0.90
 -13  21  -1    7.44    1.28
   8  13   1    6.43    0.87
   8  13   1    5.35    0.93
 -11 -13  -1   21.96    1.49
 -13  24  -1   23.33    2.13
  24 -11  -1   22.35    1.55
  13 -24   1   20.83    2.06
  11  13   1   22.06    1.37
  11  13   1   23.46    1.55
 -14 -13  -1    1.53    0.78
  27 -14  -1    2.47    0.83
 -13  27  -1    3.81    1.24
  14  13   1    2.76    0.78
  13 -27   1    1.66    1.07
  14  13   1    3.20    0.78
  13 -27   1    2.53    1.32
  24 -14  -1    8.40    1.24
 -14 -10  -1    9.29    1.19
 -10  24  -1    8.18    2.03
  10 -24   1    9.57    1.49
  10 -24   1   12.37    1.51
  14  10   1    8.65    1.00
 -14  -7  -1   14.59    1.26
  21 -14  -1   16.13    1.44
  -7  21  -1   15.79    1.65
   7 -21   1   16.22    1.46
   7 -21   1   16.04    1.41
  14   7   1   15.30    1.12
  -4  18  -1    4.04    0.91
  18 -14  -1    3.06    0.74
  14   4   1    4.08    0.70
   4 -18   1    3.82    0.71
 -18  14   1    3.32    0.62
   4 -18   1    2.97    0.80
  -1  15  -1    2.31    0.71
  15 -14  -1    2.63    0.70
  14   1   1    2.38    0.58
   1 -15   1    1.42    0.59
   1 -15   1    2.55    0.73
 -15  14   1    3.09    0.65
  12 -14  -1    1.35    0.57
  -2 -12   1    2.13    0.49
  14  -2   1    1.17    0.53
 -12  14   1    1.06    0.57
  -2 -12   1    1.81    0.46
   5   9  -1  173.43    3.72
   9 -14  -1  177.64    4.67
   5   9  -1  174.95    3.99
  -5  -9   1  176.63    3.76
  -9  14   1  174.05    4.56
   6 -14  -1  108.34    3.36
   8   6  -1  105.13    2.52
  -6  14   1  109.37    3.37
  14  -8   1  107.07    2.83
  -8  -6   1  102.57    2.63
   3 -14  -1    6.13    0.79
   3 -14  -1    6.54    0.96
  11   3  -1    5.75    0.70
 -14  11  -1    6.89    0.80
  -3  14   1    8.12    1.13
  14 -11   1    6.41    0.93
  14   0  -1    0.13    0.36
   0 -14  -1   -0.13    0.30
 -14  14  -1   -0.13    0.35
   0 -14  -1    0.15    0.37
   0  14   1   -0.35    0.39
  14 -14   1    0.20    0.44
 -14  17  -1   12.77    1.26
  17  -3  -1   12.70    1.19
  -3 -14  -1   11.89    0.97
  14 -17   1   13.59    1.36
   3  14   1   11.22    1.15
  20  -6  -1    0.60    0.54
 -14  20  -1    0.24    0.59
  -6 -14  -1    0.85    0.50
   6  14   1    0.88    0.51
   6  14   1    0.38    0.57
 -14  23  -1   11.00    1.62
  -9 -14  -1   12.69    1.19
  23  -9  -1   13.09    1.19
  23  -9  -1   11.90    1.61
   9  14   1   10.67    1.05
   9  14   1   13.11    1.33
  14 -23   1   11.08    1.58
  26 -12  -1    3.36    1.22
 -14  26  -1    4.29    1.22
  26 -12  -1    2.66    0.86
 -12 -14  -1    1.50    0.74
  12  14   1    4.66    0.85
  12  14   1    2.36    0.85
  14 -26   1    1.75    1.02
  29 -15  -1    0.97    0.75
 -14  29  -1   -0.17    0.77
  29 -15  -1    0.68    1.10
 -15 -14  -1    1.25    0.74
  15  14   1    0.24    0.67
  15  14   1    0.72    0.56
  14 -29   1    2.03    1.03
 -15 -11  -1   22.34    1.65
  26 -15  -1   24.62    2.46
 -11  26  -1   23.84    2.24
  15  11   1   22.63    1.44
  11 -26   1   24.60    2.06
  11 -26   1   17.84    2.00
  -8  23  -1    6.13    1.27
  23 -15  -1    8.02    1.24
 -15  -8  -1    7.82    1.12
   8 -23   1    9.31    1.43
  15   8   1    8.41    1.05
  -5  20  -1    9.75    1.40
  20 -15  -1    9.87    1.31
 -20  15   1    8.71    0.88
   5 -20   1    9.70    1.10
   5 -20   1   10.88    1.29
  15   5   1    9.13    0.94
  -2  17  -1    1.61    0.68
  17 -15  -1    3.01    0.78
   2 -17   1    1.36    0.58
 -17  15   1    2.74    0.62
   2 -17   1    2.06    0.60
  15   2   1    2.22    0.60
   1  14  -1    2.69    0.72
  14 -15  -1    2.63    0.75
  -1 -14   1    2.16    0.53
 -14  15   1    2.61    0.68
  15  -1   1    2.11    0.59
  -1 -14   1    2.46    0.52
   4  11  -1   53.98    1.77
  11 -15  -1   54.23    2.37
   4  11  -1   56.54    2.06
  -4 -11   1   56.12    1.73
  15  -4   1   55.39    2.27
 -11  15   1   56.71    2.34
   7   8  -1  152.99    3.34
   8 -15  -1  154.30    4.34
   7   8  -1  150.58    3.43
  -8  15   1  152.35    4.28
  15  -7   1  147.71    3.50
  -7  -8   1  153.34    3.43
   5 -15  -1   80.98    2.86
   5 -15  -1   80.48    2.61
  10   5  -1   79.66    2.16
 -15  10  -1   77.90    2.06
  15 -10   1   79.89    2.57
 -10  -5   1   80.90    2.35
  -5  15   1   81.49    2.93
  13   2  -1    2.21    0.56
   2 -15  -1    0.78    0.51
   2 -15  -1    2.01    0.53
 -15  13  -1    1.51    0.57
  15 -13   1    1.67    0.57
  -2  15   1    1.41    0.60
  -1 -15  -1    1.22    0.48
 -15  16  -1    2.20    0.66
  16  -1  -1    0.83    0.45
  -1 -15  -1    0.38    0.43
  15 -16   1   -0.03    0.50
   1  15   1    1.30    0.64
  19  -4  -1    0.97    0.58
 -15  19  -1    0.00    0.51
  -4 -15  -1    0.00    0.37
   4  15   1   -0.84    0.41
  15 -19   1    0.24    0.55
 -15  22  -1    0.22    0.67
  -7 -15  -1    0.46    0.48
  22  -7  -1    0.07    0.62
  15 -22   1    0.34    0.55
   7  15   1    0.76    0.61
   7  15   1    0.83    0.54
 -10 -15  -1   10.69    1.19
  25 -10  -1   10.16    1.21
  25 -10  -1    9.53    1.50
 -15  25  -1    9.38    1.62
  10  15   1   11.07    1.15
  15 -25   1    9.24    1.81
  10  15   1    9.99    1.29
  28 -13  -1   15.24    2.23
 -15  28  -1   14.76    2.03
  28 -13  -1   17.01    1.60
 -13 -15  -1   14.52    1.41
  13  15   1   16.30    1.31
  13  15   1   14.92    1.48
 -15  31  -1    2.77    1.21
 -16 -15  -1    1.32    0.71
  31 -16  -1    1.16    0.96
  31 -16  -1   -1.02    0.77
  15 -31   1    0.95    0.99
  16  15   1   -0.79    0.60
  15 -31   1    2.69    1.21
  16  15   1    1.21    0.64
  28 -16  -1    5.68    1.21
 -16 -12  -1    7.66    1.20
 -12  28  -1    4.11    1.30
  16  12   1    6.49    1.01
  16  12   1    4.55    0.91
  12 -28   1    5.60    1.27
  -9  25  -1   10.50    1.62
  25 -16  -1   14.15    1.56
   9 -25   1   12.99    1.74
  16   9   1   11.59    1.14
   9 -25   1   11.02    1.75
  22 -16  -1   11.54    1.41
  -6  22  -1   15.82    1.74
  16   6   1   15.00    1.18
 -22  16   1   13.35    0.99
   6 -22   1   14.76    1.39
  19 -16  -1    1.50    0.66
  -3  19  -1    3.02    0.90
   3 -19   1    3.29    0.78
  16   3   1    2.27    0.64
 -19  16   1    2.74    0.66
   3 -19   1    2.75    0.77
   0  16  -1    0.28    0.47
  16 -16  -1   -0.19    0.44
   0 -16   1    0.11    0.35
 -16  16   1   -0.28    0.37
  16   0   1   -0.37    0.34
   0 -16   1    0.19    0.39
  13 -16  -1    0.10    0.44
   3  13  -1    0.50    0.50
 -13  16   1   -0.36    0.40
  -3 -13   1    0.32    0.35
  16  -3   1    0.39    0.42
   6  10  -1   25.93    1.17
   6  10  -1   27.99    1.38
  -6 -10   1   25.87    1.20
  16  -6   1   25.76    1.15
 -10  16   1   28.27    1.75
   9   7  -1   41.56    1.46
   7 -16  -1   48.54    2.25
  -9  -7   1   41.57    1.59
  16  -9   1   43.43    1.75
  -7  16   1   45.32    2.19
 -16  12  -1    9.94    0.85
   4 -16  -1    9.89    1.13
  12   4  -1   10.58    0.85
   4 -16  -1    9.90    0.98
  -4  16   1    9.66    1.32
  16 -12   1   11.37    1.12
   1 -16  -1    0.37    0.46
   1 -16  -1    1.09    0.49
  15   1  -1    0.77    0.47
 -16  15  -1    0.78    0.50
  16 -15   1    1.16    0.60
  -1  16   1    1.18    0.63
  -2 -16  -1    3.53    0.69
  -2 -16  -1    1.58    0.52
 -16  18  -1    2.00    0.71
  18  -2  -1    2.76    0.72
   2  16   1    3.05    0.82
 -16  21  -1   -0.33    0.59
  21  -5  -1    1.07    0.61
  -5 -16  -1    0.08    0.48
   5  16   1    0.05    0.58
  16 -21   1    1.50    0.83
  -8 -16  -1   32.55    1.69
 -16  24  -1   30.75    2.29
  24  -8  -1   34.12    2.30
  16 -24   1   32.85    2.43
   8  16   1   31.43    1.72
   8  16   1   31.72    1.98
  27 -11  -1    3.02    1.21
  27 -11  -1    2.66    0.87
 -16  27  -1    4.31    1.29
 -11 -16  -1    2.77    0.84
  11  16   1    2.78    0.79
  11  16   1    2.80    0.91
  30 -14  -1   11.35    1.50
 -14 -16  -1   11.69    1.41
  30 -14  -1   11.71    1.96
 -16  30  -1   15.91    2.24
  16 -30   1   12.45    1.83
  14  16   1   11.64    1.44
  14  16   1    8.65    1.31
  16 -30   1   11.66    1.86
 -16  33  -1    0.12    0.91
  33 -17  -1    3.54    0.92
  33 -17  -1   -0.05    0.97
  17  16   1    0.73    0.72
  17  16   1    1.26    0.93
  16 -33   1    0.96    1.07
  30 -17  -1    4.35    1.10
 -13  30  -1    2.67    1.16
  13 -30   1    2.80    1.08
  13 -30   1    4.95    1.31
  17  13   1    4.56    0.88
 -10  27  -1   -0.10    0.77
  27 -17  -1    0.87    0.73
  10 -27   1   -0.31    0.69
  17  10   1    0.33    0.54
  10 -27   1    0.82    0.88
  24 -17  -1    1.34    0.74
  -7  24  -1    1.57    1.21
   7 -24   1    1.03    0.64
  17   7   1    2.44    0.68
   7 -24   1    2.46    0.82
  -4  21  -1   43.77    2.53
  21 -17  -1   40.06    3.01
   4 -21   1   31.04    3.23
 -21  17   1   40.14    1.77
  17   4   1   39.14    1.86
   4 -21   1   40.96    1.98
  -1  18  -1   -0.53    0.46
  18 -17  -1   -0.86    0.38
  17   1   1   -0.41    0.39
   1 -18   1    0.66    0.48
   1 -18   1    0.05    0.45
 -18  17   1   -0.12    0.46
  15 -17  -1    1.06    0.62
   2  15  -1    2.02    0.69
 -15  17   1    2.18    0.70
  17  -2   1    2.36    0.70
  -2 -15   1    2.14    0.57
   5  12  -1   22.49    2.18
   5  12  -1   22.06    1.16
  17  -5   1   24.85    1.64
  -5 -12   1   23.95    1.17
 -12  17   1   25.53    1.70
   8   9  -1    4.30    0.60
   8   9  -1    5.21    0.70
  -8  -9   1    6.36    0.79
  -9  17   1    3.49    0.85
  17  -8   1    3.22    0.63
   6 -17  -1   15.77    1.28
   6 -17  -1   14.95    1.39
  11   6  -1   12.73    0.90
  -6  17   1   14.96    1.41
 -11  -6   1   16.34    1.11
  17 -11   1   14.61    1.17
   3 -17  -1   10.62    1.17
   3 -17  -1   12.19    1.03
  14   3  -1   11.21    0.95
 -17  14  -1   13.19    1.74
  17 -14   1   14.76    1.28
  -3  17   1   14.38    1.37
  17   0  -1   -0.01    0.40
   0 -17  -1   -0.43    0.35
 -17  17  -1    0.55    0.53
   0 -17  -1   -0.27    0.41
  17 -17   1    0.16    0.53
   0  17   1    0.07    0.49
 -17  20  -1    4.62    0.97
  20  -3  -1    6.65    1.17
  -3 -17  -1    7.50    0.98
  17 -20   1    4.93    1.11
   3  17   1    4.89    1.04
  -6 -17  -1   -0.61    0.43
 -17  23  -1   -0.47    0.62
  23  -6  -1    0.10    0.58
  17 -23   1   -0.13    0.61
   6  17   1    0.41    0.71
  -9 -17  -1    3.64    0.81
 -17  26  -1    1.41    0.90
  26  -9  -1    2.62    0.97
   9  17   1    3.57    0.96
 -17  29  -1    1.84    1.05
 -12 -17  -1    1.01    0.66
  29 -12  -1    0.84    0.82
  29 -12  -1    0.50    0.66
  12  17   1    1.07    0.76
  12  17   1    0.33    0.56
  17 -29   1    1.26    0.96
 -15 -17  -1   -0.26    0.64
  32 -15  -1    1.40    0.80
 -17  32  -1    0.60    0.92
  32 -15  -1    0.60    0.93
  15  17   1    1.02    0.63
  17 -32   1    0.02    0.87
  15  17   1   -0.50    0.61
  35 -18  -1    0.51    1.02
 -17  35  -1    1.87    1.10
  17 -35   1    1.98    1.26
  18  17   1    2.52    0.86
  18  17   1    1.62    0.72
  32 -18  -1    0.44    1.04
  32 -18  -1    0.66    0.83
 -14  32  -1    1.24    0.96
  18  14   1    3.30    0.82
  18  14   1    1.87    0.71
  14 -32   1    2.57    1.06
  14 -32   1    1.70    0.94
 -11  29  -1    1.37    0.92
  29 -18  -1    0.93    0.86
  11 -29   1    1.09    0.93
  18  11   1    0.13    0.52
  26 -18  -1    1.73    0.89
  -8  26  -1    2.70    1.15
  18   8   1    0.39    0.53
   8 -26   1   -1.13    0.66
   8 -26   1    0.95    0.78
  23 -18  -1    4.30    1.07
  -5  23  -1    5.28    1.24
   5 -23   1    5.82    1.02
  18   5   1    5.04    0.88
 -23  18   1    4.25    0.77
  -2  20  -1   12.76    1.66
  20 -18  -1   16.34    1.64
   2 -20   1   15.73    1.27
  18   2   1   14.99    1.30
 -20  18   1   14.51    1.27
   2 -20   1   14.37    1.39
  17 -18  -1    0.15    0.64
   1  17  -1    0.01    0.57
  18  -1   1    0.09    0.54
 -17  18   1    0.16    0.52
  -1 -17   1   -0.10    0.36
  -1 -17   1   -0.49    0.33
  14 -18  -1    2.85    0.80
   4  14  -1    3.71    0.81
 -14  18   1    1.88    0.69
  18  -4   1    3.71    0.80
  -4 -14   1    4.20    0.64
   7  11  -1    0.18    0.43
   7  11  -1   -0.13    0.32
  11 -18  -1    0.03    0.22
  18  -7   1    0.22    0.36
  -7 -11   1   -0.41    0.29
 -11  18   1    0.46    0.58
   8 -18  -1   12.13    1.30
  10   8  -1   11.53    0.85
  -8  18   1   11.22    1.32
  18 -10   1   12.74    1.10
 -10  -8   1   11.18    0.94
  13   5  -1   18.02    1.06
 -18  13  -1   18.17    1.02
   5 -18  -1   18.22    1.30
   5 -18  -1   17.47    1.48
  -5  18   1   16.69    1.52
  18 -13   1   18.48    1.40
   2 -18  -1    1.60    0.55
  16   2  -1    1.62    0.55
 -18  16  -1    2.13    0.63
   2 -18  -1    3.16    0.78
  18 -16   1    3.15    0.85
  -2  18   1    3.11    0.86
  -1 -18  -1   -0.42    0.42
 -18  19  -1    0.34    0.56
  -1 -18  -1    0.14    0.46
  19  -1  -1    0.00    0.47
   1  18   1    0.28    0.59
  18 -19   1   -0.28    0.55
  -4 -18  -1    8.02    1.05
 -18  22  -1    5.45    1.14
  22  -4  -1    6.55    1.44
   4  18   1    7.94    1.39
  18 -22   1    7.67    1.42
  25  -7  -1    9.85    1.44
 -18  25  -1    9.66    2.03
  -7 -18  -1   10.05    1.13
   7  18   1    8.46    1.38
  28 -10  -1    4.66    0.92
 -18  28  -1    4.64    1.22
  28 -10  -1    4.03    1.14
 -10 -18  -1    3.78    0.90
  10  18   1    7.32    1.25
 -13 -18  -1   -0.20    0.55
 -18  31  -1   -0.29    0.76
  31 -13  -1   -1.52    1.14
  31 -13  -1   -1.43    1.22
  13  18   1    0.22    0.64
  18 -31   1    0.56    0.90
 -16 -18  -1    5.98    1.08
  34 -16  -1    6.73    1.37
 -18  34  -1    5.96    1.50
  16  18   1    5.88    1.25
  18 -34   1    3.67    1.37
 -15  34  -1    0.38    0.91
  34 -19  -1   -1.23    0.92
  15 -34   1   -0.47    0.95
  19  15   1    0.12    0.66
  19  15   1   -0.87    0.49
  31 -19  -1    1.07    0.86
 -12  31  -1    0.10    0.88
  12 -31   1   -0.71    0.65
  19  12   1   -0.05    0.47
  12 -31   1   -0.16    0.78
  -9  28  -1   -0.81    0.68
  28 -19  -1    0.24    0.72
   9 -28   1    0.91    1.29
  19   9   1    0.70    0.56
   9 -28   1    1.56    0.94
  -6  25  -1    1.87    1.00
  25 -19  -1    3.19    1.03
  19   6   1    3.39    0.81
   6 -25   1    2.98    0.86
   6 -25   1    2.91    0.84
 -25  19   1    3.14    0.64
  -3  22  -1    7.07    1.35
  22 -19  -1    6.83    1.27
   3 -22   1    7.30    1.16
   3 -22   1    7.55    1.08
 -22  19   1    7.17    1.02
  19   3   1    7.09    1.09
   0  19  -1   -0.28    0.60
  19 -19  -1   -0.58    0.53
   0 -19   1   -0.10    0.46
  19   0   1   -0.13    0.48
 -19  19   1   -0.37    0.49
   0 -19   1   -0.04    0.45
   3  16  -1    3.77    0.86
  16 -19  -1    2.57    0.81
  19  -3   1    3.00    0.88
  -3 -16   1    3.67    0.67
 -16  19   1    2.62    0.77
  13 -19  -1   -0.11    0.23
   6  13  -1    0.70    0.42
   6  13  -1    0.64    0.48
 -13  19   1    0.53    0.60
  19  -6   1    0.23    0.53
  -6 -13   1    0.59    0.43
   9  10  -1    0.58    0.42
   9  10  -1   -0.11    0.30
  19  -9   1    0.25    0.41
  -9 -10   1    0.00    0.38
 -10  19   1    0.12    0.57
   7 -19  -1    3.59    0.88
  12   7  -1    4.17    0.65
   7 -19  -1    4.67    0.95
 -12  -7   1    3.66    0.74
  -7  19   1    4.14    0.97
  19 -12   1    3.69    0.81
  15   4  -1   -0.13    0.34
   4 -19  -1    0.91    0.53
   4 -19  -1    0.40    0.51
 -19  15  -1   -0.14    0.35
  19 -15   1    0.43    0.50
  -4  19   1   -0.88    0.35
   1 -19  -1   -0.42    0.41
   1 -19  -1   -0.01    0.45
 -19  18  -1    0.21    0.52
  18   1  -1   -0.31    0.47
  -1  19   1   -1.24    0.43
  19 -18   1   -1.26    0.46
  21  -2  -1    2.08    0.76
 -19  21  -1    2.44    0.90
  -2 -19  -1    1.75    0.69
  19 -21   1    1.80    0.84
   2  19   1    1.02    0.76
 -19  24  -1   15.20    1.72
  24  -5  -1   12.19    1.74
  -5 -19  -1   15.06    1.31
  19 -24   1   11.26    1.72
   5  19   1   16.56    1.74
  27  -8  -1    1.10    0.79
 -19  27  -1    2.03    0.90
  -8 -19  -1    0.12    0.54
   8  19   1    0.91    0.77
 -19  30  -1    1.42    0.89
  30 -11  -1    1.80    1.03
  30 -11  -1    0.85    0.65
 -11 -19  -1    1.60    0.74
  19 -30   1    1.14    0.99
  11  19   1    0.33    0.78
 -14 -19  -1    0.89    0.67
  33 -14  -1    2.27    0.97
  33 -14  -1    2.20    0.89
 -19  33  -1    0.38    1.07
  19 -33   1    2.66    1.08
  14  19   1    2.06    0.86
  36 -17  -1    0.94    1.04
 -19  36  -1   -0.50    1.00
  17  19   1    0.76    0.82
  19 -36   1    1.81    1.22
 -16  36  -1    1.08    1.05
  20  16   1    0.25    0.67
  16 -36   1    1.56    1.13
 -13  33  -1    1.18    0.96
  33 -20  -1   -1.58    0.84
  13 -33   1    1.61    1.11
  20  13   1   -0.78    0.55
 -10  30  -1    0.16    0.87
  30 -20  -1    0.86    0.86
  20  10   1    1.11    0.72
  10 -30   1    0.93    1.06
  10 -30   1    0.13    0.68
  -7  27  -1   -0.34    0.66
  27 -20  -1    0.45    0.73
   7 -27   1    0.86    0.81
   7 -27   1    1.52    0.79
  20   7   1    1.56    0.69
  24 -20  -1    7.45    1.41
  -4  24  -1    5.59    1.42
   4 -24   1    5.18    1.07
  20   4   1    6.28    1.04
 -24  20   1    6.61    0.97
  -1  21  -1    4.53    1.25
  21 -20  -1    0.79    0.74
  20   1   1    3.05    0.78
 -21  20   1    3.52    0.89
   1 -21   1    1.64    0.70
   1 -21   1    3.50    0.90
   2  18  -1   15.34    1.60
  18 -20  -1   17.69    1.72
 -18  20   1   14.56    1.50
  20  -2   1   14.91    1.43
  -2 -18   1   14.53    1.16
   5  15  -1    9.24    1.22
  15 -20  -1   10.43    1.25
  20  -5   1    7.23    1.14
 -15  20   1   10.61    1.39
  -5 -15   1   10.89    1.30
   8  12  -1    3.01    0.73
   8  12  -1    3.62    0.67
  20  -8   1    3.87    0.68
  -8 -12   1    4.87    0.76
  20  -8   1    4.34    1.04
 -12  20   1    3.48    0.93
  11   9  -1    0.14    0.35
   9 -20  -1    0.80    0.51
  20 -11   1    0.46    0.44
 -11  -9   1   -0.33    0.37
  -9  20   1    0.01    0.53
  14   6  -1    0.46    0.39
   6 -20  -1    0.74    0.52
   6 -20  -1   -0.06    1.11
 -20  14  -1    0.66    0.41
  20 -14   1    1.09    0.62
  -6  20   1    0.27    0.61
   3 -20  -1    6.48    0.98
   3 -20  -1    5.56    1.00
 -20  17  -1    7.22    1.00
  17   3  -1    5.58    0.93
  -3  20   1    4.91    1.10
  20   0  -1    0.28    0.58
   0 -20  -1   -0.54    0.46
   0 -20  -1    0.27    0.51
 -20  20  -1   -0.42    0.55
   0  20   1    0.06    0.70
  20 -20   1   -0.38    0.53
  23  -3  -1    6.64    1.15
 -20  23  -1    6.27    1.26
  -3 -20  -1    7.81    1.05
  20 -23   1    7.59    1.41
   3  20   1    4.79    1.21
  -6 -20  -1    8.99    1.19
 -20  26  -1    9.37    1.53
  26  -6  -1   10.41    1.67
  20 -26   1    5.38    1.34
   6  20   1    6.45    1.34
 -20  29  -1    1.59    0.98
  29  -9  -1    2.33    1.08
  -9 -20  -1    2.10    0.75
   9  20   1    2.61    1.00
  32 -12  -1    1.07    0.84
  32 -12  -1    2.23    0.92
 -12 -20  -1   -0.43    0.55
 -20  32  -1   -0.55    0.78
 -20  35  -1   -0.20    1.17
 -15 -20  -1    0.74    0.75
  35 -15  -1    0.07    0.90
  15  20   1    0.76    0.82
  20 -35   1    0.67    1.10
  35 -21  -1   -2.22    1.00
 -14  35  -1    0.05    0.89
  21  14   1    0.09    0.62
  14 -35   1   -0.34    1.00
 -11  32  -1    2.31    1.05
  32 -21  -1    0.80    1.00
  11 -32   1    1.16    0.93
  11 -32   1    1.50    0.94
  21  11   1    0.62    0.71
  -8  29  -1    0.64    0.88
  29 -21  -1    0.97    0.85
  21   8   1    0.78    1.02
   8 -29   1    0.22    0.56
  26 -21  -1    1.67    0.94
  -5  26  -1    4.17    1.20
   5 -26   1    2.90    0.94
   5 -26   1    3.62    0.89
 -26  21   1    2.76    0.73
  21   5   1    1.15    0.66
  23 -21  -1    5.14    1.18
  -2  23  -1    7.61    1.57
   2 -23   1    7.37    1.09
  21   2   1    5.71    1.08
 -23  21   1    6.26    1.01
   2 -23   1    5.07    1.05
   1  20  -1    3.37    1.03
  20 -21  -1    2.19    0.99
  21  -1   1    4.01    1.03
 -20  21   1    4.09    0.97
  -1 -20   1    2.75    0.77
  17 -21  -1   41.04    2.54
   4  17  -1   44.21    2.33
  21  -4   1   38.57    2.23
 -17  21   1   44.19    2.37
  -4 -17   1   41.31    1.76
   7  14  -1   15.31    1.11
   7  14  -1   16.36    1.39
  21  -7   1   16.01    1.92
  21  -7   1   14.88    1.04
 -14  21   1   15.89    1.59
  10  11  -1    6.56    0.81
  10  11  -1    5.59    0.83
 -11  21   1    5.35    1.11
 -10 -11   1    7.22    0.93
  21 -10   1    5.81    0.87
  13   8  -1    7.55    0.89
   8 -21  -1    6.32    1.14
  21 -13   1    7.16    1.10
  -8  21   1    5.77    1.21
  16   5  -1    0.45    0.48
   5 -21  -1    0.17    0.60
   5 -21  -1    0.83    0.63
 -21  16  -1    0.15    0.44
  21 -16   1    1.00    0.63
  -5  21   1    1.02    0.73
  19   2  -1    1.15    0.66
   2 -21  -1    1.93    0.71
 -21  19  -1    1.46    0.65
   2 -21  -1    1.08    0.67
  -2  21   1    1.71    0.90
  21 -19   1    2.24    0.89
  22  -1  -1    4.41    1.00
  -1 -21  -1    4.71    0.89
 -21  22  -1    1.83    0.84
  21 -22   1    2.31    0.99
   1  21   1    4.95    1.20
  25  -4  -1   19.54    1.80
 -21  25  -1   19.11    1.87
  -4 -21  -1   21.00    1.50
  21 -25   1   13.67    1.91
   4  21   1   19.90    1.98
  -7 -21  -1    2.54    0.77
  28  -7  -1    3.27    1.09
 -21  28  -1    0.56    0.82
  21 -28   1    4.07    1.25
   7  21   1    1.92    0.93
 -21  31  -1   -0.75    0.80
 -10 -21  -1    1.01    0.66
  31 -10  -1   -0.58    0.86
  10  21   1   -0.55    0.64
  34 -13  -1   -1.63    1.00
  34 -13  -1    0.25    0.73
 -13 -21  -1    1.18    0.71
  13  21   1   -0.68    0.77
 -12  34  -1   -1.31    0.82
  34 -22  -1   -0.78    0.99
  12 -34   1    1.82    0.95
  22  12   1   -0.40    0.50
  31 -22  -1   -0.35    0.85
  -9  31  -1   -1.11    0.71
   9 -31   1    0.52    0.74
   9 -31   1    1.14    0.77
  22   9   1    0.09    0.52
  -6  28  -1    2.75    1.17
  28 -22  -1    3.08    1.11
 -28  22   1    2.84    0.62
   6 -28   1    4.11    1.12
   6 -28   1    3.13    0.89
  22   6   1    3.03    0.81
  25 -22  -1    6.18    1.38
  -3  25  -1    5.03    1.28
  22   3   1    5.03    1.23
   3 -25   1    6.50    1.09
 -25  22   1    5.45    1.00
  22 -22  -1    0.18    0.75
   0  22  -1    0.34    0.68
 -22  22   1    0.22    0.62
   0 -22   1    0.06    0.54
  22   0   1   -1.09    0.98
   3  19  -1    5.33    1.16
  19 -22  -1    5.83    1.22
  -3 -19   1    9.08    1.06
 -19  22   1    8.02    1.30
  22  -3   1    6.89    1.43
  16 -22  -1   16.35    1.74
   6  16  -1   13.36    1.48
 -16  22   1   16.61    1.69
  -6 -16   1   12.76    1.14
  22  -6   1   16.24    1.65
   9  13  -1   33.36    1.53
   9  13  -1   33.29    1.77
 -13  22   1   33.73    2.26
  22  -9   1   30.76    2.17
  22  -9   1   33.75    1.65
  -9 -13   1   32.85    2.33
  12  10  -1    2.70    0.62
  12  10  -1    3.25    0.63
 -10  22   1    2.02    0.92
 -12 -10   1    3.25    1.18
  22 -12   1    2.56    0.76
   7 -22  -1    0.13    0.57
   7 -22  -1   -0.49    0.28
  15   7  -1    0.40    0.43
  -7  22   1    0.46    0.71
  22 -15   1   -0.09    0.53
 -22  18  -1    7.50    1.01
  18   4  -1    6.81    1.01
   4 -22  -1    8.50    1.36
   4 -22  -1    7.54    1.12
  -4  22   1    9.40    1.47
  22 -18   1    4.73    1.16
  21   1  -1    3.00    0.87
 -22  21  -1    3.09    0.91
   1 -22  -1    4.97    0.99
   1 -22  -1    3.72    0.86
  -1  22   1    3.80    1.15
  22 -21   1    4.16    1.14
 -22  24  -1    0.69    0.68
  24  -2  -1    0.05    0.66
  -2 -22  -1    0.16    0.53
  22 -24   1   -0.34    0.70
   2  22   1    1.51    0.86
  -5 -22  -1    0.86    0.62
  27  -5  -1   -0.47    0.61
 -22  27  -1    1.01    0.81
   5  22   1   -1.76    1.08
  -8 -22  -1    0.22    0.55
  30  -8  -1    1.08    0.86
 -22  30  -1    0.67    0.78
  22 -30   1    1.75    1.08
   8  22   1    0.49    0.80
 -11 -22  -1   -0.49    0.58
 -22  33  -1   -0.62    0.86
  33 -11  -1    1.38    1.13
  11  22   1    0.92    0.89
 -10  33  -1   -0.08    0.80
  33 -23  -1   -1.52    0.80
  23  10   1   -0.02    0.64
  10 -33   1    0.26    0.86
  10 -33   1   -1.44    0.58
  -7  30  -1    2.02    1.13
  30 -23  -1   -0.22    0.88
   7 -30   1    0.54    0.79
  23   7   1    0.37    0.60
  -4  27  -1    1.35    0.86
  27 -23  -1    0.39    0.75
  23   4   1    0.24    0.55
   4 -27   1    0.39    0.59
 -27  23   1   -0.52    0.47
   4 -27   1    0.55    0.65
  24 -23  -1    1.47    0.92
  -1  24  -1    0.63    0.78
   1 -24   1   -0.01    0.55
  23   1   1    0.13    0.57
 -24  23   1    0.62    0.62
   2  21  -1    4.63    1.22
  21 -23  -1    7.01    1.35
  -2 -21   1    5.22    0.90
 -21  23   1    5.53    1.15
  23  -2   1    6.72    1.25
   5  18  -1    6.11    1.16
  18 -23  -1    3.72    1.04
  -5 -18   1    6.75    0.94
 -18  23   1    4.27    1.08
  23  -5   1    4.75    1.11
  15 -23  -1    4.52    1.08
   8  15  -1    8.31    1.20
   8  15  -1    7.99    0.99
  -8 -15   1    7.73    1.00
  23  -8   1    5.84    0.88
  23  -8   1    6.44    1.33
 -15  23   1    4.98    1.14
  11  12  -1    0.92    0.56
  11  12  -1    0.78    0.49
  12 -23  -1    1.72    0.79
 -11 -12   1    0.71    0.53
  23 -11   1    0.60    0.58
 -12  23   1    0.81    0.75
  14   9  -1   12.09    1.04
   9 -23  -1   14.09    1.53
  23 -14   1   14.16    1.45
  -9  23   1   10.03    1.55
 -14  -9   1   10.37    1.18
   6 -23  -1   -0.62    0.29
  17   6  -1    0.56    0.50
   6 -23  -1    0.11    0.52
  23 -17   1   -0.33    0.49
  -6  23   1    0.05    0.68
 -23  20  -1    6.31    1.01
  20   3  -1    6.28    1.04
   3 -23  -1    8.12    1.12
   3 -23  -1    8.85    1.35
  -3  23   1    5.60    1.34
  23 -20   1    6.96    1.36
 -23  23  -1    0.03    0.59
  23   0  -1    1.11    0.70
   0 -23  -1    0.36    0.53
   0  23   1   -0.64    1.06
  23 -23   1    0.88    0.79
 -23  26  -1    2.38    0.94
  26  -3  -1    2.67    0.93
  -3 -23  -1    4.22    0.90
   3  23   1    3.32    1.10
  23 -26   1    1.50    0.99
  -6 -23  -1    0.81    0.61
  29  -6  -1    1.04    0.77
 -23  29  -1    1.61    0.84
  23 -29   1    0.07    0.95
  -9 -23  -1    0.85    0.61
 -23  32  -1    0.91    0.92
  32  -9  -1   -0.46    0.89
   9  23   1    2.84    1.10
 -12 -23  -1   -0.64    0.68
 -23  35  -1   -1.46    0.80
  35 -12  -1   -2.01    0.75
  12  23   1    1.81    1.08
 -11  35  -1    0.00    0.90
  35 -24  -1    0.33    1.25
  11 -35   1    1.69    1.06
  24  11   1    0.12    0.68
  32 -24  -1    1.40    1.09
  -8  32  -1    1.62    1.30
  24   8   1    2.42    0.85
   8 -32   1    1.87    1.03
   8 -32   1    1.70    1.08
  -5  29  -1    1.51    1.02
  29 -24  -1   -1.51    0.77
  24   5   1    0.52    0.53
 -29  24   1    0.61    0.48
  26 -24  -1    1.85    0.99
  -2  26  -1    1.59    1.05
   2 -26   1    1.67    0.75
  24   2   1    4.26    0.92
 -26  24   1    3.87    0.95
  23 -24  -1    0.57    0.81
   1  23  -1    0.63    0.76
  24  -1   1    0.43    0.70
 -23  24   1    1.10    0.67
  -1 -23   1    0.89    0.63
  20 -24  -1    5.92    1.39
   4  20  -1    7.12    1.31
 -20  24   1    5.26    1.25
  24  -4   1    7.03    1.28
  -4 -20   1    5.83    0.95
  17 -24  -1    1.96    0.92
   7  17  -1    2.75    0.89
 -17  24   1    2.48    0.95
  -7 -17   1    1.72    0.66
  24  -7   1    1.68    0.79
  14 -24  -1    7.42    1.48
  10  14  -1    9.82    1.27
  10  14  -1    9.03    1.09
 -14  24   1    7.70    1.41
  24 -10   1   10.04    1.19
 -10 -14   1    8.61    1.09
  24 -10   1   11.50    1.78
  13  11  -1   22.48    1.32
  11 -24  -1   21.91    2.04
  13  11  -1   18.14    2.11
  11 -24  -1   25.57    2.03
 -13 -11   1   23.12    1.51
 -11  24   1   23.78    2.46
  24 -13   1   23.53    1.72
  16   8  -1   31.65    1.58
   8 -24  -1   33.47    2.07
   8 -24  -1   32.42    2.24
  24 -16   1   28.60    2.59
  19   5  -1   13.86    1.25
   5 -24  -1   12.47    1.40
 -24  19  -1   15.53    1.24
  -5  24   1   14.17    1.91
  24 -19   1   14.05    1.71
  22   2  -1    0.71    0.68
   2 -24  -1    0.54    0.61
 -24  22  -1    0.68    0.62
   2 -24  -1   -0.63    0.55
  -2  24   1   -0.15    0.77
  24 -22   1    0.16    0.73
 -24  25  -1    4.50    1.04
  25  -1  -1    4.42    1.02
  -1 -24  -1    4.27    0.90
  24 -25   1    2.80    1.05
   1  24   1    2.89    1.12
 -24  28  -1    0.63    0.80
  -4 -24  -1    1.09    0.65
  28  -4  -1    1.05    0.77
  24 -28   1    0.40    0.85
   4  24   1    0.84    0.82
  -7 -24  -1   -0.44    0.53
  31  -7  -1   -0.41    0.76
 -24  31  -1    0.75    0.83
   7  24   1    0.72    0.93
 -10 -24  -1    0.68    0.72
 -24  34  -1   -0.11    0.91
  34 -10  -1    1.09    1.03
  10  24   1    0.43    0.82
  -9  34  -1    0.19    0.87
  25   9   1    0.78    0.65
   9 -34   1    2.17    1.00
  -6  31  -1    0.87    0.88
  31 -25  -1    0.14    0.98
  25   6   1   -0.24    0.58
   6 -31   1   -0.60    0.75
  28 -25  -1    1.65    1.47
  -3  28  -1    0.56    0.97
 -28  25   1    0.42    0.58
   3 -28   1    0.88    0.66
  25   3   1    0.86    0.67
   0  25  -1   -1.25    0.62
  25 -25  -1   -0.14    0.79
   0 -25   1   -0.26    0.52
 -25  25   1   -1.09    0.55
  25   0   1   -1.02    0.48
  22 -25  -1    4.43    1.28
   3  22  -1    4.01    1.20
 -22  25   1    4.40    1.16
  25  -3   1    5.71    1.23
  -3 -22   1    5.91    0.97
   6  19  -1    3.39    0.96
  19 -25  -1    3.19    1.18
  25  -6   1    3.46    1.16
  -6 -19   1    3.99    0.86
   9  16  -1   12.08    1.51
   9  16  -1   11.70    1.16
  25  -9   1   12.59    1.20
  25  -9   1   13.01    1.75
  -9 -16   1   12.52    1.21
 -16  25   1   11.28    1.73
  12  13  -1    7.04    0.95
  13 -25  -1    7.24    1.48
  12  13  -1    6.44    1.03
 -13  25   1    5.79    1.36
  25 -12   1    5.83    1.00
 -12 -13   1    6.60    1.00
  25 -12   1    5.59    1.45
  10 -25  -1    9.15    1.63
  15  10  -1    9.27    1.02
  10 -25  -1   13.51    1.62
 -10  25   1    8.46    1.53
  25 -15   1    9.66    1.41
 -15 -10   1   10.53    1.23
   7 -25  -1   11.17    1.62
  18   7  -1   10.35    1.19
   7 -25  -1   11.52    1.35
  25 -18   1    8.99    1.40
  -7  25   1    6.09    1.33
  21   4  -1   16.05    1.42
   4 -25  -1   17.66    1.56
 -25  21  -1   16.71    1.40
  25 -21   1   19.12    1.99
  -4  25   1   22.90    2.23
  24   1  -1    2.91    0.87
 -25  24  -1    3.01    0.93
   1 -25  -1    4.25    0.91
  -1  25   1    1.76    1.00
  25 -24   1    2.92    1.18
  -2 -25  -1   -0.05    0.50
 -25  27  -1    0.14    0.61
  27  -2  -1   -0.27    0.59
  25 -27   1    1.41    0.87
   2  25   1    0.86    0.89
 -25  30  -1    0.07    0.70
  30  -5  -1    1.50    0.88
  -5 -25  -1    0.75    0.60
   5  25   1   -1.46    0.67
 -25  33  -1   -0.97    0.70
  33  -8  -1    0.03    0.97
   8  25   1    1.01    0.86
  -7  33  -1    1.56    1.01
   7 -33   1   -0.28    0.80
  26   7   1   -0.08    0.61
  -4  30  -1   -0.64    0.82
  30 -26  -1    1.25    0.83
   4 -30   1   -0.13    0.59
 -30  26   1    0.31    0.50
  26   4   1    0.67    0.63
  27 -26  -1    1.34    0.86
  -1  27  -1    1.37    1.01
 -27  26   1    1.18    0.69
  26   1   1    3.06    0.92
   1 -27   1    2.11    0.78
   2  24  -1    2.44    1.08
  24 -26  -1    1.83    0.98
  -2 -24   1    1.27    0.63
  26  -2   1    1.01    0.74
 -24  26   1    3.53    1.55
  21 -26  -1    1.31    0.94
   5  21  -1    3.17    1.06
 -21  26   1    3.17    1.02
  -5 -21   1    4.18    0.88
  26  -5   1    3.09    0.93
   8  18  -1    0.21    0.64
  -8 -18   1    0.44    0.56
 -18  26   1   -0.11    0.72
  26  -8   1    0.29    0.73
  15 -26  -1   20.99    2.26
  11  15  -1   23.63    1.48
  11  15  -1   23.38    1.74
  26 -11   1   22.82    2.07
 -11 -15   1   21.23    1.50
  26 -11   1   21.90    1.61
 -15  26   1   23.92    2.21
  12 -26  -1    2.47    1.07
  14  12  -1    2.26    0.76
  12 -26  -1    2.30    0.96
  14  12  -1    2.88    0.73
 -14 -12   1    4.09    0.92
 -12  26   1    3.91    1.26
  26 -14   1    2.94    0.92
   9 -26  -1    2.30    0.98
   9 -26  -1    1.25    0.92
  17   9  -1    3.01    0.77
  -9  26   1    3.80    1.14
  26 -17   1    2.41    0.99
  20   6  -1    8.15    1.12
   6 -26  -1   10.58    1.61
 -26  20  -1    8.66    0.96
   6 -26  -1    8.29    1.39
  -6  26   1   10.59    1.74
  26 -20   1   10.55    1.57
  23   3  -1    2.75    0.84
   3 -26  -1    2.11    0.73
 -26  23  -1    3.14    0.83
  26 -23   1    1.56    0.87
  -3  26   1    2.04    1.15
  26   0  -1   -0.04    0.52
   0 -26  -1    0.40    0.56
 -26  26  -1    0.14    0.67
  26 -26   1   -0.34    0.92
   0  26   1    0.34    0.76
  -3 -26  -1    0.45    0.67
 -26  29  -1    0.91    0.71
  29  -3  -1   -0.27    0.70
  26 -29   1   -0.51    0.82
   3  26   1    0.50    0.80
  -6 -26  -1    0.08    0.59
  32  -6  -1    0.07    1.44
 -26  32  -1    0.95    0.90
   6  26   1   -0.40    0.86
  -5  32  -1    1.33    0.98
  27   5   1    1.07    0.68
   5 -32   1    0.43    0.72
  -2  29  -1    0.17    0.96
  29 -27  -1   -0.13    0.75
  27   2   1   -0.34    0.60
 -29  27   1   -0.59    0.49
   2 -29   1    0.44    0.70
   1  26  -1    1.39    0.98
  26 -27  -1    1.55    0.95
  -1 -26   1    2.49    0.78
  27  -1   1    1.27    0.70
 -26  27   1    2.34    0.85
  23 -27  -1   -0.08    0.71
   4  23  -1    1.21    0.94
  -4 -23   1    0.40    0.49
 -23  27   1   -0.72    0.59
  27  -4   1   -0.35    0.64
   7  20  -1   -0.65    0.61
  -7 -20   1    0.87    0.61
 -20  27   1    0.01    0.78
  27  -7   1   -0.37    0.67
  10  17  -1    2.19    0.81
  27 -10   1    1.12    0.63
  27 -10   1    0.70    0.75
 -17  27   1    1.75    0.81
 -10 -17   1    0.71    0.60
  13  14  -1    1.48    0.79
  14 -27  -1    1.69    0.96
  13  14  -1    2.44    0.70
 -14  27   1    3.26    1.17
  27 -13   1    1.88    0.81
 -13 -14   1    2.19    0.77
  27 -13   1    0.11    0.94
  11 -27  -1    2.69    1.21
  11 -27  -1    3.44    1.23
  16  11  -1    2.71    0.71
  27 -16   1    2.91    0.99
 -11  27   1    2.56    1.10
   8 -27  -1    1.23    0.79
  19   8  -1    0.88    0.56
   8 -27  -1    0.65    0.76
  27 -19   1    2.89    0.98
  -8  27   1    0.16    0.82
   5 -27  -1    0.11    0.51
 -27  22  -1    0.02    0.49
   5 -27  -1    0.65    0.70
  22   5  -1    0.68    0.60
  27 -22   1   -0.67    0.75
  -5  27   1    1.06    0.91
 -27  25  -1    0.60    0.60
  25   2  -1    1.62    0.66
   2 -27  -1    0.41    0.63
  27 -25   1   -0.23    1.43
  -2  27   1    0.46    0.83
 -27  28  -1    0.77    0.79
  28  -1  -1    0.58    0.67
  -1 -27  -1    0.62    0.64
  27 -28   1   -0.95    0.75
   1  27   1    2.01    1.05
  -4 -27  -1   -1.01    0.54
  31  -4  -1   -0.32    0.87
 -27  31  -1    0.80    0.82
   4  27   1    1.53    0.94
 -27  34  -1    0.51    0.99
  34  -7  -1    1.99    1.07
  -7 -27  -1    0.71    0.69
   7  27   1   -1.03    0.93
  -3  31  -1    0.22    1.02
   3 -31   1    1.22    0.75
 -31  28   1    0.41    0.61
  28   3   1   -0.04    0.65
  28 -28  -1   -1.18    0.72
   0  28  -1    1.65    0.97
   0 -28   1    0.95    0.62
  28   0   1   -0.40    0.59
 -28  28   1    1.33    0.70
   3  25  -1    0.76    0.78
  25 -28  -1   -0.41    0.68
  -3 -25   1   -0.46    0.47
 -25  28   1   -0.20    0.56
  28  -3   1    0.04    0.60
  22 -28  -1    4.22    1.14
   6  22  -1    3.53    1.14
  28  -6   1    3.71    1.00
  -6 -22   1    1.34    0.70
 -22  28   1    3.26    1.06
   9  19  -1    0.71    0.77
  28  -9   1    0.95    0.88
  -9 -19   1   -0.75    0.49
 -19  28   1    0.51    0.80
  28  -9   1   -0.31    0.49
  12  16  -1    7.73    1.24
  12  16  -1    5.94    1.01
  16 -28  -1    2.63    1.45
 -12 -16   1    5.52    0.98
  28 -12   1    5.41    1.12
 -16  28   1    5.37    1.41
  28 -12   1    4.65    1.22
  15  13  -1   12.24    1.18
  13 -28  -1   16.50    1.95
  15  13  -1   15.09    1.38
 -13  28   1   18.32    2.12
  28 -15   1   13.25    1.56
 -15 -13   1   13.69    1.38
  28 -15   1   14.40    2.24
  18  10  -1    6.17    0.98
  10 -28  -1    5.18    1.34
  28 -18   1    5.53    1.23
 -10  28   1    5.63    1.37
   7 -28  -1    2.13    1.00
  21   7  -1    1.53    0.69
   7 -28  -1    2.64    1.07
  28 -21   1    0.01    0.76
  -7  28   1    3.76    1.20
   4 -28  -1    0.86    0.80
   4 -28  -1   -0.43    0.54
  24   4  -1   -0.92    0.46
 -28  24  -1    0.57    0.55
  28 -24   1    1.67    0.96
  -4  28   1   -0.23    0.83
 -28  27  -1    1.54    0.72
   1 -28  -1    0.50    0.57
  27   1  -1    0.73    0.53
  28 -27   1    1.37    0.92
  -1  28   1    0.38    0.85
 -28  30  -1    0.12    0.73
  -2 -28  -1    0.25    0.64
  30  -2  -1    0.32    0.73
   2  28   1    1.11    0.90
  33  -5  -1    0.49    0.93
  -5 -28  -1    2.02    0.83
 -28  33  -1    1.27    0.97
   5  28   1    1.55    1.13
  -4  33  -1   -1.38    1.02
  29   4   1    0.18    0.71
   4 -33   1    1.06    0.79
  -1  30  -1    0.31    0.93
  29   1   1    0.49    0.81
   1 -30   1   -0.21    0.56
 -30  29   1    0.89    0.71
   2  27  -1   -1.18    0.76
 -27  29   1    1.08    0.72
  29  -2   1   -0.25    0.67
  -2 -27   1   -0.27    0.51
  24 -29  -1    0.72    0.80
   5  24  -1    0.64    0.87
  -5 -24   1   -0.57    0.49
 -24  29   1    0.44    0.71
  29  -5   1    0.63    0.76
   8  21  -1    0.59    0.86
  21 -29  -1    0.97    0.86
 -21  29   1    0.29    0.73
  29  -8   1   -0.30    0.71
  -8 -21   1    0.42    0.53
  11  18  -1    0.55    0.73
  18 -29  -1    0.22    0.91
 -11 -18   1    1.36    0.68
  29 -11   1    0.91    0.86
 -18  29   1    0.65    0.88
  29 -11   1    0.35    0.64
  14  15  -1    1.00    0.67
  15 -29  -1    0.16    0.93
  14  15  -1    0.60    0.49
  15 -29  -1   -1.30    0.92
 -14 -15   1    0.50    0.55
  29 -14   1    1.25    0.88
 -15  29   1    0.64    0.91
  29 -14   1    0.22    0.88
  12 -29  -1    1.16    0.81
  12 -29  -1   -0.01    0.87
  17  12  -1    0.67    0.57
 -12  29   1    0.25    0.84
  29 -17   1    2.16    0.89
  20   9  -1    2.86    0.71
   9 -29  -1    2.52    1.08
  -9  29   1    2.38    1.12
  29 -20   1    0.95    0.92
 -29  23  -1    0.35    0.43
  23   6  -1   -0.07    0.45
   6 -29  -1    0.28    0.80
   6 -29  -1    0.53    0.63
  29 -23   1    0.03    0.79
  -6  29   1    0.24    0.79
   3 -29  -1   -0.22    0.62
 -29  26  -1   -0.52    0.48
  26   3  -1   -0.36    0.53
  29 -26   1   -1.66    0.78
  -3  29   1   -0.18    0.79
 -29  29  -1   -1.12    0.62
  29   0  -1    0.18    0.63
   0 -29  -1    1.72    1.16
   0  29   1    0.96    1.03
  -3 -29  -1    0.45    1.19
  32  -3  -1   -0.11    0.76
 -29  32  -1    1.37    0.94
   3  29   1    1.21    1.12
  -2  32  -1    1.11    1.27
   2 -32   1    1.04    0.72
  30   2   1    0.29    0.71
 -32  30   1    0.31    0.74
   1  29  -1   -0.84    0.90
 -29  30   1    3.06    1.00
  30  -1   1    0.33    0.87
  -1 -29   1    0.97    0.62
   4  26  -1   -0.85    0.77
  -4 -26   1   -0.19    0.46
 -26  30   1    0.70    0.84
  30  -4   1   -0.67    0.75
   7  23  -1    0.42    0.78
  23 -30  -1    1.23    1.11
 -23  30   1    1.00    0.90
  30  -7   1   -0.34    0.80
  -7 -23   1    0.85    0.56
  20 -30  -1   -0.67    0.78
  10  20  -1    1.32    0.87
 -20  30   1    0.10    0.83
  30 -10   1    0.41    0.84
  30 -10   1    0.02    0.65
 -10 -20   1   -0.13    0.59
  17 -30  -1    1.93    1.05
  17 -30  -1    3.24    1.26
  13  17  -1    3.56    0.97
 -13 -17   1    4.71    0.93
  30 -13   1    2.95    1.18
 -17  30   1    6.17    1.45
  30 -13   1    3.77    1.27
  14 -30  -1   12.11    1.97
  16  14  -1    8.99    1.23
  14 -30  -1   10.30    1.75
  16  14  -1   10.87    1.18
  30 -16   1   10.46    1.57
  30 -16   1    7.58    1.79
 -14  30   1    9.63    1.67
  19  11  -1    0.84    0.59
  11 -30  -1    1.14    0.97
  11 -30  -1    2.13    1.82
 -11  30   1    1.13    0.96
  30 -19   1    2.22    0.88
   8 -30  -1    2.64    0.91
  30 -22   1   -0.07    0.83
  -8  30   1    0.62    0.93
   5 -30  -1   -1.41    0.59
   5 -30  -1    0.53    0.84
  25   5  -1    1.30    0.65
 -30  25  -1   -0.87    0.43
  30 -25   1   -0.24    0.87
  -5  30   1    0.04    0.77
   2 -30  -1    0.47    0.69
  28   2  -1   -0.81    0.58
 -30  28  -1    0.86    0.68
  -2  30   1    0.18    0.85
  31  -1  -1    0.49    0.80
 -30  31  -1   -0.98    0.70
  -1 -30  -1    0.93    0.73
   1  30   1    1.82    1.23
   0  31  -1   -0.04    0.95
 -31  31   1    0.02    0.76
   0 -31   1   -1.34    0.62
  31   0   1    0.37    0.81
   3  28  -1    0.33    1.00
  31  -3   1   -0.99    0.77
  -3 -28   1    0.74    0.70
 -28  31   1    0.15    0.89
   6  25  -1    0.45    0.88
 -25  31   1    0.40    0.75
  31  -6   1    0.79    0.82
  -6 -25   1    1.41    0.61
   9  22  -1    0.02    0.84
  -9 -22   1    0.05    0.55
  31  -9   1    1.57    0.92
 -22  31   1    0.69    0.89
  12  19  -1    0.61    0.74
  19 -31  -1   -0.46    0.86
  31 -12   1    0.22    0.65
  31 -12   1   -0.10    1.32
 -12 -19   1    0.25    0.55
 -19  31   1   -0.74    0.74
  15  16  -1    1.56    0.75
  15  16  -1    1.43    0.68
  16 -31  -1   -0.88    0.72
  16 -31  -1   -0.10    0.90
  31 -15   1    0.80    0.97
  31 -15   1    1.73    0.79
 -15 -16   1    1.76    0.76
 -16  31   1    1.24    0.97
  13 -31  -1    0.26    0.86
  18  13  -1   -0.16    0.48
  13 -31  -1   -1.17    0.77
  31 -18   1    0.19    0.85
  31 -18   1   -0.30    0.63
 -13  31   1    0.21    0.72
  10 -31  -1    1.12    0.78
  21  10  -1    1.05    0.60
  10 -31  -1   -0.36    0.83
 -10  31   1    2.06    1.02
  31 -21   1   -0.12    0.73
   7 -31  -1    1.66    1.07
   7 -31  -1    1.35    0.89
  24   7  -1   -0.21    0.55
  31 -24   1    0.31    0.88
  -7  31   1    1.55    1.04
   4 -31  -1   -0.28    0.63
  27   4  -1   -0.20    0.60
 -31  27  -1    1.44    0.60
  -4  31   1    0.11    0.95
   1 -31  -1   -0.14    0.62
 -31  30  -1    1.89    0.86
  30   1  -1    0.84    0.81
  -1  31   1    1.59    1.12
   2  30  -1   -0.41    0.97
 -30  32   1   -0.42    0.78
  -2 -30   1    0.13    0.78
   5  27  -1   -0.47    0.89
 -27  32   1   -0.58    0.81
  32  -5   1   -1.61    0.83
  -5 -27   1    0.69    0.61
   8  24  -1    1.62    0.99
  -8 -24   1    1.29    0.70
 -24  32   1    2.71    1.10
  32  -8   1    4.33    1.26
  11  21  -1    3.48    1.09
 -21  32   1    2.78    1.14
 -11 -21   1    1.47    0.69
  32 -11   1    1.83    1.04
  32 -11   1    1.50    0.82
  14  18  -1    2.53    0.88
  18 -32  -1    1.13    1.02
 -14 -18   1    2.11    0.70
  32 -14   1    4.50    1.31
  32 -14   1    1.72    0.91
 -18  32   1    1.44    1.11
  15 -32  -1    1.27    0.93
  17  15  -1   -0.80    0.56
  15 -32  -1   -0.22    0.89
  17  15  -1   -0.43    0.49
  32 -17   1    1.33    0.84
 -15  32   1   -0.38    0.79
  32 -17   1    0.47    0.89
  12 -32  -1   -0.84    0.68
  20  12  -1    0.54    0.58
  12 -32  -1   -0.99    0.77
 -12  32   1    0.60    0.88
  32 -20   1    0.78    0.92
   9 -32  -1    1.90    1.03
  23   9  -1    1.81    0.67
   9 -32  -1    1.30    0.92
  -9  32   1   -1.14    0.90
  32 -23   1    2.06    1.22
   6 -32  -1   -0.09    0.67
  26   6  -1    0.48    0.66
  32 -26   1   -2.06    0.92
  -6  32   1    0.24    0.87
   3 -32  -1   -0.03    0.59
  29   3  -1   -0.62    0.57
  -3  32   1   -0.59    1.10
   4  29  -1    2.16    1.22
 -29  33   1   -0.44    0.85
  -4 -29   1    0.32    0.71
  33  -4   1    1.03    1.00
   7  26  -1    1.74    1.05
  -7 -26   1   -1.08    0.55
 -26  33   1   -0.38    0.77
  33  -7   1    0.58    0.87
  10  23  -1    0.35    0.97
 -23  33   1   -0.01    0.88
  33 -10   1   -0.75    0.86
 -10 -23   1    0.01    0.62
  13  20  -1   -1.11    0.83
  20 -33  -1   -0.29    0.93
  33 -13   1   -1.35    0.71
  33 -13   1    1.43    0.96
 -20  33   1    0.54    0.95
 -13 -20   1    1.34    0.69
  16  17  -1    1.86    0.81
  16  17  -1    0.43    0.66
  17 -33  -1   -0.20    0.86
 -17  33   1    1.66    1.01
  33 -16   1    0.56    1.06
  14 -33  -1    0.04    1.14
  19  14  -1   -0.36    0.52
  33 -19   1    1.08    0.82
 -14  33   1    0.75    0.85
  11 -33  -1    1.90    1.00
  22  11  -1    1.19    0.65
  11 -33  -1    1.95    1.09
 -11  33   1    0.55    0.99
  25   8  -1    0.58    0.60
   8 -33  -1   -0.28    1.02
   8 -33  -1    1.57    0.81
  33 -25   1   -0.03    0.91
  -8  33   1   -1.04    0.76
  28   5  -1    0.64    0.67
   5 -33  -1    0.72    0.80
  -5  33   1    0.40    1.02
   9  25  -1    1.83    0.95
  34  -9   1   -1.27    0.83
 -25  34   1    0.94    0.98
  -9 -25   1    1.93    0.79
  12  22  -1   -0.72    0.84
 -12 -22   1    1.19    0.69
  34 -12   1    0.64    0.78
 -22  34   1    0.54    0.90
  34 -12   1   -0.42    1.00
  19 -34  -1   -0.41    1.10
 -15 -19   1    1.46    0.70
  34 -15   1    0.05    0.84
 -19  34   1   -0.24    0.93
  18  16  -1    4.50    1.00
  16 -34  -1    6.54    1.62
  18  16  -1    5.05    0.95
  34 -18   1    4.74    1.31
 -16  34   1    7.00    1.71
  13 -34  -1   -0.72    0.97
  34 -21   1   -0.30    1.02
 -13  34   1    1.50    1.15
  10 -34  -1    0.87    0.92
  24  10  -1    0.63    0.62
  34 -24   1   -0.43    1.20
 -10  34   1   -0.64    0.93
  27   7  -1    0.55    0.63
   7 -34  -1    1.58    0.88
  -7  34   1    0.24    0.90
  11  24  -1   -1.54    0.91
 -11 -24   1   -0.05    0.53
 -24  35   1   -0.60    0.82
  21 -35  -1    1.27    1.23
  14  21  -1   -1.48    0.72
  35 -14   1    1.15    0.87
 -14 -21   1    0.79    0.58
  17  18  -1    2.40    0.88
  18 -35  -1    1.98    1.11
 -18  35   1   -0.91    1.12
  35 -17   1   -1.07    0.95
  15 -35  -1    2.02    1.37
  20  15  -1    1.44    0.78
 -15  35   1    1.59    1.04
  35 -20   1    4.04    1.22
  12 -35  -1   -0.31    0.88
  35 -23   1    1.18    1.18
 -12  35   1   -0.18    0.87
  20 -36  -1   -0.53    1.07
  16  20  -1   -0.37    0.83
  36 -16   1   -1.40    0.91
 -20  36   1    0.77    1.27
  17 -36  -1   -0.68    1.17
  19  17  -1   -0.73    0.69
  36 -19   1    0.75    1.01
 -17  36   1    0.06    1.12
  -1   4  -2   88.74    1.89
   4  -3  -2   86.05    1.73
  -3  -1  -2   71.57    1.69
   1  -4   2   86.35    1.86
   3   1   2   85.27    1.73
  -4   3   2   70.26    1.62
  -3   5  -2  147.92    3.11
  -2  -3  -2  143.50    2.70
  -2  -3  -2  149.69    2.82
   3  -5   2  149.18    3.13
   2   3   2  147.44    2.81
   2   3   2  143.75    2.79
  -2   6  -2   57.48    1.66
  -4  -2  -2   56.59    1.41
   6  -4  -2   53.62    1.39
   2  -6   2   55.86    1.61
   4   2   2   54.59    1.38
  -6   4   2   55.47    1.30
   1   3  -2   85.23    1.73
   3  -4  -2   87.58    1.93
   1   3  -2   84.17    1.61
  -3   4   2   81.90    1.88
   4  -1   2   85.51    1.91
  -4   4  -2  101.05    2.15
   0  -4  -2   97.11    2.10
   0  -4  -2   98.07    2.00
   0   4   2   95.38    2.10
   4  -4   2   92.54    2.13
   0   4   2   95.34    2.01
  -3  -4  -2    7.51    0.51
  -4   7  -2    7.29    0.72
   3   4   2    6.32    0.48
   4  -7   2    7.19    0.74
  -3   8  -2  349.56    6.80
  -5  -3  -2  342.39    6.35
   8  -5  -2  341.76    6.37
   3  -8   2  341.59    6.75
   5   3   2  352.27    6.33
  -8   5   2  342.12    6.13
   0   5  -2   94.00    2.12
  -5   0  -2   92.50    2.11
   5  -5  -2   89.57    2.13
   0  -5   2   92.55    1.90
  -5   5   2   93.59    2.10
   0  -5   2   78.03    2.22
  -5   3  -2  146.61    2.79
   2  -5  -2  145.68    3.09
   3   2  -2  147.72    2.67
  -2   5   2  147.36    3.08
   5  -3   2  144.24    2.85
  -3  -2   2  146.43    2.69
  -1  -5  -2   18.75    0.80
  -5   6  -2   20.86    0.95
  -1  -5  -2   22.06    0.77
   1   5   2   20.70    0.86
   5  -6   2   19.82    0.95
  -5   9  -2   33.33    1.43
   9  -4  -2   31.49    0.94
  -4  -5  -2   33.09    1.11
   4   5   2   32.24    1.05
   4   5   2   31.44    1.05
   5  -9   2   30.76    1.41
  -6  -4  -2    0.18    0.28
  -4  10  -2    0.33    0.34
  10  -6  -2    0.39    0.29
   4 -10   2    0.56    0.40
   6   4   2    0.35    0.26
 -10   6   2    0.14    0.19
  -6  -1  -2  204.32    4.09
  -1   7  -2  205.71    4.28
   7  -6  -2  200.55    4.16
   1  -7   2  197.14    4.18
   6   1   2  205.29    4.03
  -7   6   2  204.64    4.04
   2   4  -2   54.67    1.22
   4  -6  -2   55.41    1.64
   2   4  -2   54.58    1.34
  -2  -4   2   56.16    1.22
  -4   6   2   57.49    1.63
   5   1  -2   21.20    0.75
   1  -6  -2   20.09    0.93
  -6   5  -2   21.27    0.86
   1  -6  -2   20.98    0.83
  -1   6   2   20.42    0.94
   6  -5   2   19.43    0.89
  -2  -6  -2    0.25    0.24
  -6   8  -2    0.11    0.29
   2   6   2    0.52    0.25
   2   6   2   -0.06    0.25
   6  -8   2    0.23    0.33
  11  -5  -2   60.72    1.65
  -6  11  -2   61.55    2.19
  -5  -6  -2   65.11    1.76
   5   6   2   62.73    1.68
   5   6   2   62.29    1.68
   6 -11   2   61.94    2.21
  -5  12  -2   18.31    2.12
  -7  -5  -2   22.35    1.06
  12  -7  -2   21.44    1.04
   5 -12   2   21.77    1.33
   7   5   2   21.54    0.97
  -2   9  -2  108.43    2.86
   9  -7  -2  106.61    2.65
  -7  -2  -2  104.44    2.55
  -9   7   2  110.24    2.48
   2  -9   2  103.40    2.75
   1   6  -2  206.67    4.11
   6  -7  -2  201.61    4.31
  -1  -6   2  211.04    3.83
  -6   7   2  205.29    4.25
   7  -1   2  205.44    4.22
  -1  -6   2  192.36    4.02
   4   3  -2    6.83    0.41
   3  -7  -2    7.61    0.72
  -7   4  -2    8.34    0.48
  -4  -3   2    6.69    0.46
  -3   7   2    6.74    0.71
   7  -4   2    7.36    0.55
  -7   7  -2   57.35    1.72
   0  -7  -2   54.27    1.65
   0  -7  -2   56.35    1.51
   7   0  -2   56.25    1.57
   0   7   2   54.98    1.56
   7  -7   2   54.83    1.75
   0   7   2   56.12    1.70
  -3  -7  -2    8.47    0.62
  -7  10  -2    9.41    0.88
   7 -10   2    9.37    0.89
   3   7   2    9.44    0.73
   3   7   2    9.22    0.62
  -7  13  -2   24.36    1.50
  -6  -7  -2   24.54    1.13
  13  -6  -2   26.29    1.05
   7 -13   2   23.35    1.47
   6   7   2   25.24    1.06
   6   7   2   24.92    1.07
  14  -8  -2    9.36    0.89
  -6  14  -2    9.77    1.17
  -8  -6  -2   10.36    0.91
   8   6   2    9.39    0.80
   6 -14   2    9.51    1.12
  -8  -3  -2    0.03    0.28
  -3  11  -2    0.74    0.41
  11  -8  -2   -0.40    0.25
   3 -11   2   -0.30    0.29
 -11   8   2   -0.03    0.22
   8   3   2    0.00    0.26
   0   8  -2   -0.13    0.24
   8  -8  -2    0.42    0.30
   0  -8   2    0.08    0.20
  -8   8   2    0.12    0.25
   8   0   2    0.22    0.26
   0  -8   2    0.09    0.25
   3   5  -2  346.56    6.11
   5  -8  -2  339.36    6.78
   3   5  -2  339.26    6.23
  -5   8   2  346.42    6.76
  -3  -5   2  351.15    6.12
   6   2  -2    0.23    0.26
   2  -8  -2    0.12    0.31
   2  -8  -2    0.22    0.24
  -8   6  -2    0.76    0.29
  -6  -2   2    0.35    0.24
  -2   8   2    0.13    0.31
   8  -6   2    0.11    0.27
  -1  -8  -2   36.27    1.30
   9  -1  -2   34.84    1.33
  -8   9  -2   36.65    1.47
  -1  -8  -2   35.97    1.19
   8  -9   2   35.90    1.51
   1   8   2   34.97    1.23
   1   8   2   34.71    1.38
  -4  -8  -2   37.24    1.31
   4   8   2   37.42    1.30
   8 -12   2   35.98    1.74
   4   8   2   37.76    1.42
  15  -7  -2   11.53    0.88
  -7  -8  -2   11.58    0.95
  -8  15  -2   11.10    1.28
   7   8   2   11.64    0.87
   7   8   2   11.47    0.90
   8 -15   2   13.76    1.31
  -9  -7  -2   99.65    2.77
  16  -9  -2  100.52    2.85
  -7  16  -2   99.02    3.40
   7 -16   2  105.49    3.43
   9   7   2  103.83    2.64
  -9  -4  -2    1.15    0.47
  13  -9  -2    1.05    0.44
  -4  13  -2    1.38    0.58
   4 -13   2    0.83    0.51
   9   4   2    0.90    0.42
 -13   9   2    1.27    0.36
  -1  10  -2   24.31    1.27
  -9  -1  -2   24.77    1.16
  10  -9  -2   24.02    1.22
 -10   9   2   23.71    1.10
   1 -10   2   22.77    1.17
   9   1   2   23.54    1.08
   1 -10   2   24.13    1.02
   2   7  -2  107.71    2.57
   2   7  -2  103.39    2.33
   7  -9  -2  104.32    2.85
   9  -2   2  109.90    2.78
  -7   9   2  104.09    2.77
  -2  -7   2  108.36    2.28
   4  -9  -2   30.67    1.39
   5   4  -2   30.13    0.97
  -4   9   2   35.45    1.45
  -5  -4   2   32.31    1.00
   9  -5   2   31.45    1.12
   8   1  -2   34.77    1.20
   1  -9  -2   34.17    1.42
  -9   8  -2   37.22    1.37
   1  -9  -2   34.22    1.24
   9  -8   2   34.76    1.43
  -1   9   2   36.81    1.47
  11  -2  -2   19.23    1.10
  -2  -9  -2   16.71    0.90
  -2  -9  -2   18.37    0.89
  -9  11  -2   17.56    1.13
   2   9   2   17.17    0.89
   9 -11   2   17.09    1.16
   2   9   2   16.76    1.03
  -5  -9  -2   50.50    1.66
  -9  14  -2   48.40    2.17
   9 -14   2   50.23    2.21
   5   9   2   49.54    1.63
   5   9   2   48.86    1.76
  17  -8  -2    3.24    0.60
  -8  -9  -2    4.35    0.69
  -9  17  -2    2.45    0.79
   8   9   2    4.00    0.65
   8   9   2    4.15    0.66
  -8  18  -2   14.55    1.46
  18 -10  -2   12.93    1.10
 -10  -8  -2   12.44    1.05
  10   8   2   12.26    0.95
  10   8   2   13.77    0.91
   8 -18   2   14.08    1.38
  15 -10  -2    1.09    0.50
 -10  -5  -2    1.17    0.54
  -5  15  -2    1.42    0.73
   5 -15   2    1.53    0.67
 -15  10   2    1.42    0.40
  10   5   2    1.83    0.53
 -10  -2  -2    1.82    0.54
  12 -10  -2    1.53    0.49
 -12  10   2    1.58    0.43
   2 -12   2    2.16    0.58
   2 -12   2    1.78    0.45
  10   2   2    2.11    0.48
   1   9  -2   23.05    1.17
   9 -10  -2   23.63    1.28
  -9  10   2   24.78    1.23
  -1  -9   2   25.99    0.95
  10  -1   2   23.47    1.17
  -1  -9   2   22.83    1.03
   4   6  -2    0.27    0.21
   4   6  -2    0.36    0.27
   6 -10  -2    0.22    0.33
  -4  -6   2    0.51    0.24
  10  -4   2    0.15    0.22
  -6  10   2    0.54    0.38
   3 -10  -2    9.86    0.76
   7   3  -2    8.30    0.58
 -10   7  -2    9.43    0.66
   3 -10  -2    8.81    0.85
  -3  10   2    9.79    0.89
  10  -7   2    9.86    0.77
  -7  -3   2    8.85    0.63
   0 -10  -2  173.95    4.01
   0 -10  -2  179.11    3.81
  10   0  -2  176.30    3.90
 -10  10  -2  182.24    4.16
   0  10   2  177.67    4.17
  10 -10   2  172.73    4.25
  -3 -10  -2    2.36    0.46
  -3 -10  -2    1.41    0.41
 -10  13  -2    1.02    0.54
  13  -3  -2    1.71    0.55
   3  10   2    1.54    0.50
   3  10   2    1.76    0.46
  10 -13   2    1.71    0.58
 -10  16  -2   20.49    1.53
  -6 -10  -2   16.99    1.07
   6  10   2   17.42    1.14
   6  10   2   17.67    1.03
  19  -9  -2    9.33    0.93
 -10  19  -2    9.08    1.29
  -9 -10  -2    8.99    0.94
   9  10   2   10.83    0.97
   9  10   2    8.40    0.84
  -9  20  -2   11.96    1.45
  20 -11  -2   10.82    1.06
 -11  -9  -2   12.72    1.15
  11   9   2   13.28    0.97
   9 -20   2   14.31    1.42
  -6  17  -2   51.04    2.42
  17 -11  -2   51.76    2.07
 -11  -6  -2   50.18    1.94
  11   6   2   51.38    1.79
   6 -17   2   54.96    2.41
  -3  14  -2    0.71    0.54
 -11  -3  -2    0.97    0.48
  14 -11  -2    0.07    0.41
   3 -14   2    0.98    0.52
  11   3   2    0.66    0.39
   3 -14   2    1.27    0.46
 -14  11   2    0.73    0.37
   0  11  -2   -0.18    0.31
  11 -11  -2    0.14    0.36
 -11  11   2    0.07    0.32
  11   0   2   -0.13    0.27
   0 -11   2   -0.25    0.24
   0 -11   2   -0.13    0.30
   8 -11  -2   -0.33    0.30
   3   8  -2   -0.31    0.25
   3   8  -2   -0.09    0.19
  -8  11   2    0.36    0.35
  -3  -8   2   -0.29    0.18
  11  -3   2   -0.19    0.29
   6   5  -2   62.83    1.57
   5 -11  -2   60.24    2.17
  -5  11   2   65.00    2.21
  11  -6   2   59.55    1.77
  -6  -5   2   65.17    1.66
 -11   9  -2   18.83    1.01
   2 -11  -2   16.97    1.12
   9   2  -2   15.99    0.85
   2 -11  -2   17.33    0.96
  -2  11   2   17.40    1.16
  11  -9   2   17.01    1.08
  -1 -11  -2    0.14    0.30
  -1 -11  -2    0.15    0.34
 -11  12  -2    0.55    0.40
  12  -1  -2   -0.31    0.27
  11 -12   2    0.55    0.42
   1  11   2    0.36    0.39
  15  -4  -2   39.18    1.87
  -4 -11  -2   37.55    1.46
 -11  15  -2   39.15    1.94
  11 -15   2   35.44    1.93
   4  11   2   36.44    1.46
   4  11   2   40.35    1.71
  -7 -11  -2    0.94    0.44
 -11  18  -2    0.73    0.55
  18  -7  -2    0.68    0.38
   7  11   2    0.45    0.45
   7  11   2    0.64    0.40
  11 -18   2    0.02    0.18
  21 -10  -2    0.34    0.45
 -10 -11  -2   -0.14    0.42
 -11  21  -2    0.12    0.63
  11 -21   2    0.23    0.25
  10  11   2    0.77    0.50
  10  11   2    0.48    0.43
  22 -12  -2   -0.57    0.43
 -12 -10  -2   -0.21    0.51
 -10  22  -2   -0.45    0.59
  12  10   2    1.00    0.50
  12  10   2    0.25    0.45
  19 -12  -2   19.27    1.36
 -12  -7  -2   16.30    2.21
  -7  19  -2   21.17    1.72
  12   7   2   18.71    1.13
   7 -19   2   18.05    1.56
 -12  -4  -2    2.26    0.68
  -4  16  -2    1.64    0.70
  16 -12  -2    1.48    0.56
 -16  12   2    2.34    0.49
   4 -16   2    2.93    0.77
   4 -16   2    1.61    0.56
  12   4   2    2.31    0.57
  -1  13  -2   13.71    1.18
  13 -12  -2    9.55    1.03
  12   1   2   11.05    0.94
   1 -13   2   11.38    1.00
   1 -13   2    9.11    0.80
 -13  12   2   12.00    0.98
  10 -12  -2    1.32    0.49
   2  10  -2    2.25    0.58
  -2 -10   2    2.37    0.46
 -10  12   2    1.52    0.55
  12  -2   2    1.54    0.48
   7 -12  -2   19.53    1.31
   5   7  -2   21.90    0.99
   5   7  -2   23.08    0.88
  12  -5   2   21.60    0.93
  -5  -7   2   22.29    0.92
   4 -12  -2   37.93    1.73
   4 -12  -2   36.87    1.53
 -12   8  -2   36.25    1.25
   8   4  -2   35.44    1.21
  -8  -4   2   37.25    1.32
  -4  12   2   34.35    2.56
  12  -8   2   35.92    1.47
   1 -12  -2    0.06    0.28
   1 -12  -2   -0.15    0.34
  11   1  -2    0.35    0.34
 -12  11  -2   -0.15    0.32
  -1  12   2    0.04    0.62
  12 -11   2    0.20    0.41
 -12  14  -2    0.93    0.52
  14  -2  -2    1.84    0.59
  -2 -12  -2    1.05    0.41
  -2 -12  -2    0.93    0.41
   2  12   2    1.46    0.44
   2  12   2    0.50    0.54
  12 -14   2    0.25    0.43
  -5 -12  -2    2.80    0.59
  17  -5  -2    3.25    0.83
 -12  17  -2    2.59    0.77
   5  12   2    2.74    0.58
   5  12   2    3.69    0.76
 -12  20  -2    7.63    1.25
  20  -8  -2    8.62    0.86
  -8 -12  -2    7.94    0.94
   8  12   2    9.10    1.02
   8  12   2    8.12    0.85
  23 -11  -2    6.02    0.98
 -12  23  -2    6.09    1.27
 -11 -12  -2    7.01    1.03
  12 -23   2    6.54    1.32
  11  12   2    7.50    1.02
  11  12   2    7.26    0.95
  24 -13  -2   -0.34    0.51
 -11  24  -2    1.17    0.95
 -13 -11  -2    1.63    0.71
  11 -24   2    0.44    0.75
  13  11   2    1.25    0.73
  13  11   2    0.95    0.57
  21 -13  -2    3.21    0.78
 -13  -8  -2    1.75    0.66
  -8  21  -2    1.63    0.76
   8 -21   2    0.10    0.40
  13   8   2    2.70    0.65
   8 -21   2    1.55    0.66
  -5  18  -2    5.24    1.07
 -13  -5  -2    4.74    1.03
  18 -13  -2    6.27    0.97
 -18  13   2    5.66    0.68
  13   5   2    6.53    0.85
   5 -18   2    5.91    0.95
   5 -18   2    5.71    1.01
  -2  15  -2    2.05    0.66
  15 -13  -2    2.35    0.66
   2 -15   2    2.28    0.64
 -15  13   2    2.79    0.62
   2 -15   2    3.63    0.66
  13   2   2    2.99    0.61
  12 -13  -2    9.58    1.08
 -12  13   2    9.47    0.99
  -1 -12   2   11.17    0.79
  13  -1   2   10.91    1.00
  -1 -12   2    9.95    0.88
   4   9  -2    1.50    0.39
   4   9  -2    1.40    0.49
   9 -13  -2    1.14    0.55
  -9  13   2    0.68    0.50
  13  -4   2    1.35    0.58
  -4  -9   2    1.17    0.36
   6 -13  -2   23.72    1.47
   7   6  -2   24.86    0.96
  -7  -6   2   25.13    1.06
  -6  13   2   24.10    1.48
  13  -7   2   26.24    1.19
   3 -13  -2    1.46    0.55
  10   3  -2    2.65    0.52
 -13  10  -2    2.03    0.48
   3 -13  -2    1.94    0.55
  13 -10   2    2.30    0.57
  -3  13   2    0.97    0.53
   0 -13  -2    2.10    0.48
 -13  13  -2    2.24    0.61
  13   0  -2    2.59    0.58
   0 -13  -2    2.32    0.58
  13 -13   2    2.47    0.71
   0  13   2    2.11    0.65
  -3 -13  -2   16.55    1.04
  16  -3  -2   17.60    1.30
 -13  16  -2   16.64    1.38
  -3 -13  -2   16.72    1.02
   3  13   2   18.39    1.31
   3  13   2   16.41    1.08
  13 -16   2   17.54    1.48
 -13  19  -2   10.60    1.30
  19  -6  -2   11.03    1.53
  -6 -13  -2    8.59    1.14
   6  13   2    9.59    1.08
   6  13   2    9.49    0.89
  -9 -13  -2    3.29    0.77
 -13  22  -2    3.18    0.98
  22  -9  -2    3.10    0.71
   9  13   2    2.17    0.69
   9  13   2    3.69    0.72
  13 -22   2    2.92    0.85
 -13  25  -2   -0.91    0.63
 -12 -13  -2    0.21    0.59
  25 -12  -2   -0.02    0.54
  12  13   2    0.40    0.50
  12  13   2   -0.08    0.54
  13 -25   2   -0.59    0.71
 -14 -12  -2    6.71    1.14
  26 -14  -2    4.75    1.04
 -12  26  -2    6.61    1.48
  12 -26   2    5.13    1.35
  14  12   2    4.05    0.85
  14  12   2    4.02    0.85
  12 -26   2    3.02    1.14
 -14  -9  -2    1.70    0.74
  -9  23  -2    0.78    0.82
  23 -14  -2    1.86    0.77
   9 -23   2    0.22    0.53
   9 -23   2    2.01    0.77
  14   9   2    1.30    0.62
 -14  -6  -2    4.39    0.89
  20 -14  -2    3.59    0.87
  -6  20  -2    2.00    0.84
   6 -20   2    2.67    0.72
 -20  14   2    2.58    0.50
   6 -20   2    2.11    1.33
  14   6   2    4.13    0.70
  -3  17  -2    0.57    0.57
  17 -14  -2   -0.02    0.44
   3 -17   2   -0.08    0.40
  14   3   2    0.22    0.41
   3 -17   2   -0.43    0.42
   0  14  -2    2.56    0.71
  14 -14  -2    2.80    0.74
  14   0   2    1.79    0.59
   0 -14   2    2.01    0.57
   0 -14   2    3.25    0.56
 -14  14   2    2.23    0.62
   3  11  -2    1.13    0.49
  11 -14  -2    0.83    0.54
  14  -3   2    0.94    0.55
 -11  14   2    1.32    0.56
  -3 -11   2    0.46    0.32
   6   8  -2   10.17    0.85
   8 -14  -2    9.78    1.13
   6   8  -2    9.56    0.70
  14  -6   2    8.97    0.78
  -8  14   2    9.28    1.14
  -6  -8   2    9.51    0.76
   5 -14  -2   46.32    1.94
   9   5  -2   48.10    1.52
 -14   9  -2   46.79    1.45
   5 -14  -2   50.82    2.17
  14  -9   2   47.80    1.83
  -9  -5   2   47.25    1.62
  -5  14   2   47.70    2.13
 -14  12  -2    0.58    0.43
  12   2  -2    1.50    0.47
   2 -14  -2    0.96    0.49
   2 -14  -2    0.83    0.48
  -2  14   2    0.91    0.53
  14 -12   2    1.16    0.54
  15  -1  -2    3.61    0.75
  -1 -14  -2    4.59    0.83
 -14  15  -2    4.19    0.85
  -1 -14  -2    3.92    0.68
   1  14   2    2.94    0.74
  14 -15   2    5.13    0.97
 -14  18  -2    0.18    0.49
  -4 -14  -2    0.95    0.49
  18  -4  -2    1.16    0.61
  14 -18   2    0.42    0.45
   4  14   2    0.18    0.44
   4  14   2    1.26    0.47
 -14  21  -2    0.24    0.62
  -7 -14  -2   -0.02    0.42
  21  -7  -2    0.82    0.60
   7  14   2    0.06    0.42
   7  14   2   -0.82    0.42
  14 -21   2    0.47    0.32
  24 -10  -2   20.12    1.96
 -14  24  -2   17.27    1.96
  24 -10  -2   20.41    1.45
 -10 -14  -2   18.96    1.41
  10  14   2   19.69    1.53
  10  14   2   20.77    1.37
  14 -24   2   19.13    1.97
 -14  27  -2    0.75    0.89
 -13 -14  -2    0.64    0.63
  27 -13  -2   -0.91    0.58
  13  14   2   -0.28    0.60
  13  14   2   -0.09    0.49
  28 -15  -2    6.05    1.23
 -15 -13  -2    4.99    1.02
 -13  28  -2    7.14    1.60
  15  13   2    7.25    1.05
  15  13   2    6.29    0.98
  13 -28   2    9.00    1.55
  25 -15  -2    2.76    0.91
 -10  25  -2    2.90    1.09
 -15 -10  -2    1.82    0.83
  10 -25   2    2.64    0.97
  10 -25   2    0.82    0.98
  15  10   2    2.55    0.73
 -15  -7  -2    2.79    0.78
  -7  22  -2    1.45    0.81
  22 -15  -2    2.08    0.80
  15   7   2    2.43    0.66
   7 -22   2    2.65    0.83
  -4  19  -2    2.77    0.84
  19 -15  -2    1.24    0.63
  15   4   2    1.71    0.59
 -19  15   2    1.22    0.73
   4 -19   2    1.65    0.73
   4 -19   2    0.87    0.51
  16 -15  -2    9.06    1.12
  -1  16  -2    9.97    1.33
 -16  15   2    7.64    0.92
   1 -16   2    8.08    0.98
   1 -16   2    8.44    0.85
  15   1   2    8.86    0.96
   2  13  -2    3.21    0.75
  13 -15  -2    2.36    0.69
  -2 -13   2    3.82    0.61
 -13  15   2    2.53    0.66
  15  -2   2    3.89    0.83
   5  10  -2    1.53    0.55
  10 -15  -2    1.32    0.65
   5  10  -2    2.06    0.47
 -10  15   2    1.23    0.62
  15  -5   2    4.10    0.97
  -5 -10   2    1.33    0.45
   8   7  -2   11.54    0.79
   7 -15  -2   12.88    1.28
  -8  -7   2   11.79    0.89
  -7  15   2   11.52    1.27
  15  -8   2   10.59    0.97
 -15  11  -2   37.24    1.45
   4 -15  -2   38.70    1.93
   4 -15  -2   38.83    1.69
  11   4  -2   37.52    1.43
  15 -11   2   38.19    1.78
 -11  -4   2   36.49    1.52
  -4  15   2   37.84    1.96
   1 -15  -2    3.69    0.74
   1 -15  -2    3.55    0.67
  14   1  -2    5.20    0.80
 -15  14  -2    3.81    0.73
  -1  15   2    4.28    0.87
  15 -14   2    3.78    0.80
  -2 -15  -2    2.24    0.60
  17  -2  -2    0.67    0.59
 -15  17  -2    1.75    0.65
  -2 -15  -2    1.67    0.52
   2  15   2    1.56    0.64
  15 -17   2    1.29    0.64
  -5 -15  -2    0.12    0.41
 -15  20  -2    0.30    0.58
  20  -5  -2    0.38    0.57
   5  15   2   -0.48    0.36
  15 -20   2    0.66    0.48
   5  15   2    0.24    0.53
  23  -8  -2    1.44    0.85
 -15  23  -2    0.39    0.74
  -8 -15  -2    0.36    0.52
  23  -8  -2    0.41    0.50
   8  15   2    0.95    0.61
  15 -23   2    1.84    0.89
   8  15   2    0.14    0.50
  26 -11  -2    9.56    1.22
 -15  26  -2    7.40    1.48
 -11 -15  -2   10.70    1.24
  26 -11  -2    9.89    1.60
  11  15   2    9.27    1.28
  11  15   2   10.24    1.14
  15 -26   2    9.25    1.64
 -15  29  -2    2.16    1.10
 -14 -15  -2    2.51    0.84
  29 -14  -2    1.80    1.20
  14  15   2    3.07    0.83
  14  15   2    0.58    0.63
  15 -29   2    0.32    1.58
  30 -16  -2    1.73    0.90
 -14  30  -2    2.46    1.11
 -16 -14  -2    2.52    0.88
  14 -30   2    3.60    1.20
  16  14   2    1.80    0.73
  14 -30   2    1.45    0.97
  16  14   2    3.22    0.73
 -11  27  -2    2.86    1.16
  27 -16  -2    2.36    0.89
 -16 -11  -2    2.81    0.89
  11 -27   2    5.30    1.28
  11 -27   2    1.19    0.99
  16  11   2    2.95    0.76
 -16  -8  -2    1.33    0.67
  -8  24  -2   -0.67    1.26
  16   8   2    1.53    0.62
   8 -24   2    1.92    0.81
   8 -24   2    1.75    0.79
  -5  21  -2    7.14    1.37
  21 -16  -2    6.26    1.11
   5 -21   2    8.21    1.21
   5 -21   2    4.63    1.01
  16   5   2    6.07    0.91
  -2  18  -2    2.56    0.81
  18 -16  -2    1.67    0.68
   2 -18   2    1.96    0.64
 -18  16   2    1.26    0.56
  16   2   2    3.01    0.73
   2 -18   2    1.68    0.56
  15 -16  -2    7.18    1.09
   1  15  -2    9.71    1.23
 -15  16   2    8.44    1.09
  -1 -15   2    9.44    0.82
  -1 -15   2    7.99    0.88
  16  -1   2    9.48    1.00
  12 -16  -2    1.50    0.61
   4  12  -2    1.59    0.47
 -12  16   2    1.95    0.67
  -4 -12   2    2.08    0.49
  16  -4   2    2.36    0.68
   7   9  -2  104.60    2.71
   7   9  -2  101.87    2.49
   9 -16  -2   86.35    3.22
  16  -7   2  102.66    2.68
  -9  16   2  103.98    3.42
  -7  -9   2  104.21    2.58
   6 -16  -2   18.37    1.47
   6 -16  -2   19.93    1.36
  10   6  -2   18.00    0.97
 -10  -6   2   18.74    1.10
  -6  16   2   16.29    1.46
  16 -10   2   17.53    1.23
 -16  13  -2   19.05    1.18
   3 -16  -2   18.56    1.37
  13   3  -2   18.52    1.08
   3 -16  -2   15.78    1.14
  -3  16   2   16.44    1.41
  16 -13   2   17.07    1.34
 -16  16  -2   19.47    1.40
  16   0  -2   19.92    1.28
   0 -16  -2   19.08    1.18
   0 -16  -2   18.81    1.30
  16 -16   2   20.15    1.56
   0  16   2   20.25    1.52
  19  -3  -2    2.34    0.72
 -16  19  -2    2.99    0.82
  -3 -16  -2    2.82    0.66
  16 -19   2    3.28    0.92
   3  16   2    2.94    0.75
 -16  22  -2   19.32    1.78
  -6 -16  -2   18.15    1.30
   6  16   2   19.85    1.62
  16 -22   2   22.07    1.92
   6  16   2   18.10    1.31
  25  -9  -2    5.90    1.47
  25  -9  -2    8.05    1.06
  -9 -16  -2    8.90    1.19
 -16  25  -2    8.06    1.47
   9  16   2    7.04    1.03
   9  16   2   10.68    1.36
  28 -12  -2    0.61    0.66
 -12 -16  -2    0.17    0.64
  28 -12  -2   -0.61    0.67
 -16  28  -2    0.63    0.87
  12  16   2    0.52    0.72
  12  16   2    0.08    0.54
  16 -28   2   -0.15    0.99
 -15 -16  -2   -0.41    0.57
  31 -15  -2    1.52    0.83
 -16  31  -2    0.26    0.82
  31 -15  -2    0.56    0.86
  15  16   2   -0.15    0.44
  16 -31   2   -0.82    0.78
  15  16   2    0.56    0.70
  16 -31   2   -1.30    0.78
 -15  32  -2   -0.19    0.84
 -17 -15  -2   -0.20    0.60
  32 -17  -2    1.83    0.93
  32 -17  -2    0.65    0.85
  15 -32   2   -1.11    0.80
  15 -32   2    0.56    0.93
  17  15   2    0.26    0.61
  29 -17  -2   12.24    1.69
 -17 -12  -2   12.68    1.45
 -12  29  -2   17.25    2.11
  12 -29   2   16.72    1.90
  17  12   2   12.88    1.27
  17  12   2   14.30    1.29
  12 -29   2    9.63    2.26
  26 -17  -2    2.36    0.92
  -9  26  -2    2.47    1.10
   9 -26   2    0.81    0.87
  17   9   2    3.24    0.78
   9 -26   2    3.85    1.05
  23 -17  -2    1.98    0.80
  -6  23  -2    1.70    0.94
 -23  17   2    0.94    0.49
   6 -23   2    0.99    0.68
  17   6   2    0.87    0.56
  20 -17  -2    2.45    1.46
  -3  20  -2    0.01    0.67
   3 -20   2    0.80    0.62
 -20  17   2    1.21    0.56
   3 -20   2   -0.06    0.48
  17   3   2    0.74    0.64
  17 -17  -2    2.70    0.79
   0  17  -2    4.02    0.94
  17   0   2    4.28    0.83
   0 -17   2    4.30    0.72
   0 -17   2    2.98    0.69
 -17  17   2    2.71    0.71
  14 -17  -2    0.01    0.43
   3  14  -2    0.43    0.50
  -3 -14   2    0.24    0.35
 -14  17   2    0.62    0.49
  17  -3   2   -0.32    0.41
   6  11  -2   53.47    2.00
   6  11  -2   50.11    1.67
  17  -6   2   50.41    1.65
  -6 -11   2   50.20    1.69
  17  -6   2   50.87    2.33
 -11  17   2   50.43    2.35
   9   8  -2    3.63    0.56
   8 -17  -2    4.76    1.00
  -9  -8   2    4.50    0.69
  17  -9   2    4.26    0.69
  -8  17   2    3.05    0.85
   5 -17  -2    2.66    0.69
  12   5  -2    2.71    0.56
   5 -17  -2    2.73    0.72
 -17  12  -2    2.38    0.51
  17 -12   2    2.83    0.67
 -12  -5   2    3.46    0.64
  -5  17   2    1.40    0.64
   2 -17  -2    1.47    0.60
 -17  15  -2    1.41    0.55
   2 -17  -2    2.21    0.58
  15   2  -2    1.53    0.55
  17 -15   2    0.42    0.47
  -2  17   2    1.62    0.69
  -1 -17  -2   10.01    1.07
  18  -1  -2   10.91    1.14
  -1 -17  -2   11.91    1.02
 -17  18  -2    9.18    1.23
   1  17   2   12.31    1.36
  17 -18   2    9.08    1.34
  21  -4  -2   15.84    1.55
 -17  21  -2   15.98    1.59
  -4 -17  -2   14.29    1.19
  17 -21   2   14.71    1.69
   4  17   2   15.30    1.52
 -17  24  -2    0.85    0.71
  24  -7  -2    0.71    0.75
  -7 -17  -2    0.52    0.58
   7  17   2    0.55    0.73
  17 -24   2   -0.59    0.64
  27 -10  -2    7.78    1.57
 -17  27  -2    5.81    1.41
  27 -10  -2    6.22    1.01
 -10 -17  -2    7.60    1.13
  10  17   2    6.75    1.08
  10  17   2    7.03    1.18
  30 -13  -2    0.86    0.85
  30 -13  -2    0.19    0.68
 -17  30  -2    0.52    0.84
 -13 -17  -2    0.86    0.70
  13  17   2    1.42    0.62
  17 -30   2   -0.14    0.90
  13  17   2    0.19    0.71
 -16 -17  -2   -0.89    0.59
 -17  33  -2    0.21    0.79
  33 -16  -2   -0.58    0.92
  16  17   2    1.02    0.69
  16  17   2    0.67    0.65
  17 -33   2    2.39    1.18
 -16  34  -2    0.81    1.05
  34 -18  -2    0.24    0.96
  16 -34   2   -0.52    1.10
  18  16   2    1.94    0.77
  18  16   2   -0.07    0.60
 -13  31  -2    1.18    0.97
  31 -18  -2    0.12    0.69
  18  13   2    2.67    0.97
  13 -31   2   -0.08    0.90
  13 -31   2    0.83    0.93
  28 -18  -2    0.62    0.78
 -10  28  -2    2.19    1.06
  18  10   2    2.50    0.71
  10 -28   2    0.54    1.25
  -7  25  -2   -0.05    0.79
  25 -18  -2    0.53    0.62
   7 -25   2    0.15    0.66
   7 -25   2    0.22    0.61
  18   7   2    0.11    0.52
  -4  22  -2    3.15    1.02
  22 -18  -2    4.84    1.13
 -22  18   2    3.83    0.77
   4 -22   2    4.13    0.97
   4 -22   2    4.42    0.94
  18   4   2    4.33    0.92
  19 -18  -2    4.35    1.13
  -1  19  -2    5.07    1.12
   1 -19   2    5.35    0.85
  18   1   2    4.59    0.90
 -19  18   2    4.68    0.90
   1 -19   2    4.97    0.91
   2  16  -2    1.62    0.70
 -16  18   2    1.76    0.70
  18  -2   2    3.40    0.87
  -2 -16   2    1.96    0.65
   5  13  -2    5.75    0.78
   5  13  -2    6.86    0.99
 -13  18   2    4.66    0.96
  -5 -13   2    6.32    0.78
  18  -5   2    7.30    1.26
   8  10  -2   14.91    0.92
   8  10  -2   15.33    1.07
  18  -8   2   14.33    1.03
  -8 -10   2   11.49    0.92
 -10  18   2   14.23    1.44
  11   7  -2    0.46    0.38
   7 -18  -2    1.45    0.58
   7 -18  -2   -0.22    0.41
  18 -11   2    0.37    0.44
  -7  18   2    0.64    0.57
 -11  -7   2    0.29    0.40
   4 -18  -2    0.83    0.55
   4 -18  -2    1.14    0.53
  14   4  -2    0.22    0.39
 -18  14  -2    0.40    0.40
  -4  18   2    1.01    0.68
  18 -14   2    0.24    0.47
   1 -18  -2   10.82    1.19
   1 -18  -2    9.42    1.02
 -18  17  -2   11.88    1.21
  17   1  -2    9.61    1.08
  -1  18   2    9.13    1.32
  18 -17   2   10.53    1.48
  -2 -18  -2    5.31    0.88
  20  -2  -2    5.59    1.01
 -18  20  -2    7.26    1.22
   2  18   2    7.20    1.25
  18 -20   2    4.93    1.09
  -5 -18  -2    3.45    0.81
 -18  23  -2    3.97    1.06
  23  -5  -2    2.97    0.98
   5  18   2    3.94    1.03
  18 -23   2    3.48    1.10
 -18  26  -2    3.80    1.13
  26  -8  -2    1.79    0.85
  -8 -18  -2    3.09    0.77
   8  18   2    2.32    0.86
 -11 -18  -2    1.55    0.73
 -18  29  -2    0.77    0.87
  29 -11  -2    2.59    1.01
  29 -11  -2    2.91    0.84
  11  18   2    1.27    0.84
  18 -29   2    3.04    1.22
  32 -14  -2    0.91    0.87
 -18  32  -2    0.49    1.03
  32 -14  -2    0.47    0.97
 -14 -18  -2    0.56    0.70
  18 -32   2    1.42    1.09
  14  18   2   -0.06    1.17
  14  18   2    3.90    0.97
 -18  35  -2   -0.58    0.82
  35 -17  -2   -0.84    0.96
  17  18   2   -0.55    0.67
  17  18   2    0.64    0.69
  18 -35   2    1.44    1.21
  36 -19  -2   -0.74    0.91
 -17  36  -2   -0.78    0.91
  19  17   2   -1.41    0.59
  19  17   2    0.79    0.73
  17 -36   2   -0.15    0.99
  33 -19  -2    1.58    0.99
 -14  33  -2    1.75    0.96
  19  14   2    1.36    0.75
  14 -33   2    0.66    0.90
 -11  30  -2   -0.72    0.79
  30 -19  -2    1.29    0.90
  11 -30   2    1.47    0.80
  11 -30   2    0.62    1.77
  19  11   2    0.26    0.65
  27 -19  -2    2.52    0.91
  -8  27  -2    2.66    1.11
  19   8   2    3.33    0.84
   8 -27   2    4.07    1.05
   8 -27   2    3.59    1.15
  -5  24  -2    0.27    0.75
  24 -19  -2    0.38    0.78
  19   5   2    0.00    0.55
   5 -24   2    0.18    0.30
   5 -24   2    0.89    0.62
 -24  19   2    1.36    0.58
  -2  21  -2    4.04    1.06
  21 -19  -2    4.98    1.17
   2 -21   2    5.86    1.06
   2 -21   2    6.13    0.94
 -21  19   2    5.22    0.93
  19   2   2    6.99    1.06
   1  18  -2    5.51    1.12
  18 -19  -2    3.72    1.05
  19  -1   2    5.67    1.03
  -1 -18   2    5.45    0.84
 -18  19   2    4.64    0.95
   4  15  -2    0.82    0.61
  15 -19  -2    1.40    0.65
  -4 -15   2    1.23    0.47
  19  -4   2    1.41    0.78
 -15  19   2    0.50    0.56
   7  12  -2   18.51    1.48
   7  12  -2   17.80    1.04
  19  -7   2   17.34    1.54
 -12  19   2   18.15    1.59
  -7 -12   2   19.26    1.10
  19  -7   2   18.76    1.10
   9 -19  -2    9.83    1.41
  10   9  -2    8.95    0.77
  10   9  -2   10.76    0.91
  19 -10   2   11.35    1.06
  -9  19   2    8.79    1.25
 -10  -9   2   11.31    0.94
   6 -19  -2    6.86    1.14
 -19  13  -2    8.28    0.75
  13   6  -2    9.00    0.83
   6 -19  -2    8.85    1.08
  19 -13   2    9.56    1.12
  -6  19   2   10.83    1.49
  16   3  -2    3.41    0.66
   3 -19  -2    2.94    0.75
   3 -19  -2    3.72    0.85
 -19  16  -2    2.87    0.68
  -3  19   2    2.73    0.84
  19 -16   2    4.15    0.96
   0 -19  -2    0.60    0.54
 -19  19  -2    1.20    0.68
  19   0  -2    0.85    0.61
   0 -19  -2    1.15    0.59
  19 -19   2    1.07    0.75
   0  19   2    1.76    0.82
 -19  22  -2    4.30    1.11
  -3 -19  -2    4.96    0.90
  22  -3  -2    4.25    1.00
   3  19   2    2.98    1.00
  19 -22   2    3.85    1.01
  -6 -19  -2   -0.05    0.49
  25  -6  -2    0.12    0.78
  19 -25   2    1.01    0.95
   6  19   2   -0.34    0.70
  28  -9  -2    0.50    0.79
 -19  28  -2    0.00    0.69
  -9 -19  -2    0.04    0.57
   9  19   2    1.57    0.94
  31 -12  -2    4.36    1.04
  31 -12  -2    1.79    1.05
 -12 -19  -2    3.98    0.93
 -19  31  -2    4.10    1.29
  12  19   2    3.32    0.92
  19 -31   2    1.51    1.07
  34 -15  -2    1.58    0.98
 -15 -19  -2    0.44    0.75
 -19  34  -2    0.17    0.90
  19 -34   2   -0.08    1.14
  35 -20  -2    0.71    0.98
 -15  35  -2    0.87    1.03
  20  15   2    1.65    0.64
  20  15   2    1.42    0.73
  15 -35   2    1.91    1.08
 -12  32  -2    1.04    1.02
  32 -20  -2    4.25    1.08
  12 -32   2    0.85    0.98
  12 -32   2    0.60    0.83
  20  12   2   -0.69    0.57
  -9  29  -2    6.12    1.59
  29 -20  -2    5.99    1.30
   9 -29   2    6.14    1.29
  -6  26  -2    4.76    1.25
  26 -20  -2    2.74    0.94
   6 -26   2    3.27    1.03
  20   6   2    4.07    0.92
   6 -26   2    3.30    0.95
  -3  23  -2    0.01    0.76
  23 -20  -2    1.11    0.76
 -23  20   2    0.53    0.57
   3 -23   2    0.04    0.57
   3 -23   2    1.20    0.69
  20   3   2    1.22    0.65
  20 -20  -2    1.16    0.78
   0  20  -2    0.85    0.77
  20   0   2    1.91    0.77
   0 -20   2   -0.15    0.51
 -20  20   2    0.81    0.60
   3  17  -2    1.20    0.75
  17 -20  -2    0.22    0.58
 -17  20   2    1.67    0.77
  -3 -17   2    1.85    0.57
  20  -3   2   -0.56    0.56
   6  14  -2    3.71    0.86
  20  -6   2    4.47    0.92
  -6 -14   2    4.88    0.77
 -14  20   2    2.47    0.80
   9  11  -2   14.12    0.94
   9  11  -2   12.27    1.07
  -9 -11   2   13.48    0.98
  20  -9   2   11.08    1.04
 -11  20   2   12.59    1.43
   8 -20  -2    9.21    1.23
  12   8  -2    9.35    0.83
   8 -20  -2    7.46    1.23
 -12  -8   2    7.60    0.91
  -8  20   2    7.58    1.25
  20 -12   2   10.05    1.12
   5 -20  -2   -0.46    0.40
 -20  15  -2   -0.14    0.38
   5 -20  -2    0.48    0.60
  15   5  -2   -0.09    0.36
  -5  20   2   -0.47    0.47
  20 -15   2   -0.34    0.44
 -20  18  -2    7.20    1.02
   2 -20  -2    5.03    0.90
   2 -20  -2    6.18    1.09
  18   2  -2    4.95    0.85
  -2  20   2    5.42    1.17
  20 -18   2    7.36    1.26
  -1 -20  -2    8.80    1.12
  21  -1  -2    7.75    1.18
 -20  21  -2    7.70    1.21
  -1 -20  -2    7.72    1.09
  20 -21   2    7.51    1.43
   1  20   2    7.33    1.32
 -20  24  -2    0.11    0.72
  -4 -20  -2    0.16    0.58
  24  -4  -2    1.28    0.78
   4  20   2    1.49    0.87
  20 -24   2    0.39    0.82
 -20  27  -2    6.47    1.40
  -7 -20  -2    5.76    0.97
  27  -7  -2    4.92    1.27
   7  20   2    5.42    1.22
 -20  30  -2    0.45    0.79
  30 -10  -2    2.20    1.01
 -10 -20  -2    1.03    0.63
  20 -30   2    1.33    1.09
  10  20   2    1.40    0.84
 -13 -20  -2    0.43    0.64
 -20  33  -2   -0.46    0.87
  33 -13  -2    0.76    0.86
  33 -13  -2   -0.29    0.72
  13  20   2   -0.43    0.70
 -16 -20  -2   -0.20    0.57
  36 -16  -2    1.75    1.04
 -20  36  -2   -0.59    1.13
  16  20   2    2.64    0.93
  20 -36   2   -1.48    1.02
  34 -21  -2    1.79    1.09
 -13  34  -2   -0.32    0.91
  13 -34   2    0.41    0.91
  21  13   2   -0.63    0.59
 -10  31  -2    2.37    1.20
  31 -21  -2   -0.33    0.84
  21  10   2    2.21    0.75
  10 -31   2    2.42    1.01
  10 -31   2    1.37    0.96
  -7  28  -2   -0.09    0.75
  28 -21  -2   -0.64    0.72
   7 -28   2    0.60    0.64
   7 -28   2    0.54    0.67
  21   7   2    0.32    0.51
  -4  25  -2    2.49    1.04
  25 -21  -2   -0.46    0.70
   4 -25   2   -0.40    0.37
 -25  21   2    0.97    0.60
   4 -25   2    0.32    0.67
  21   4   2   -0.18    0.67
  -1  22  -2    4.64    1.21
  22 -21  -2    5.23    1.26
 -22  21   2    4.36    0.96
   1 -22   2    6.23    0.98
  21   1   2    5.20    0.93
   2  19  -2    6.39    1.25
  19 -21  -2    3.28    1.05
  -2 -19   2    6.45    0.96
 -19  21   2    5.92    1.10
  21  -2   2    4.78    1.01
  16 -21  -2    3.60    0.98
   5  16  -2    7.01    1.15
  -5 -16   2    7.54    0.90
  21  -5   2    6.32    1.27
 -16  21   2    6.45    1.20
   8  13  -2    2.14    0.68
   8  13  -2    2.64    0.59
 -13  21   2    1.70    0.79
  -8 -13   2    2.82    0.63
  21  -8   2    2.53    0.61
  21  -8   2    1.89    0.96
  11  10  -2   -0.06    0.39
  10 -21  -2   -0.04    0.33
  11  10  -2    0.06    0.34
  21 -11   2   -0.09    0.41
 -10  21   2    0.38    0.67
 -11 -10   2    0.56    0.46
  14   7  -2   -0.56    0.37
   7 -21  -2    0.23    0.53
   7 -21  -2    1.48    0.52
  21 -14   2    0.09    0.50
  -7  21   2   -0.03    0.59
 -21  17  -2   14.13    1.21
   4 -21  -2   15.14    1.99
   4 -21  -2   13.00    1.30
  17   4  -2   15.14    1.22
  -4  21   2   15.41    1.69
  21 -17   2   18.64    1.78
   1 -21  -2    8.90    1.15
 -21  20  -2    7.50    1.20
   1 -21  -2    7.41    1.20
  20   1  -2    6.46    1.12
  -1  21   2    8.89    1.46
  21 -20   2    7.25    1.47
  23  -2  -2   14.82    1.55
  -2 -21  -2   14.97    1.35
 -21  23  -2   18.33    1.71
  21 -23   2   17.39    1.92
   2  21   2   16.85    1.82
  26  -5  -2    1.06    0.81
  -5 -21  -2    0.25    0.59
 -21  26  -2   -0.25    0.68
   5  21   2   -0.38    0.62
  21 -26   2    0.94    0.86
 -21  29  -2    2.70    1.08
  -8 -21  -2    3.37    0.84
  29  -8  -2    3.07    1.12
   8  21   2    4.94    1.92
  21 -29   2    2.74    1.21
 -21  32  -2    0.64    0.82
  32 -11  -2    2.90    0.84
 -11 -21  -2    0.68    0.65
  32 -11  -2    1.48    0.96
  11  21   2    0.88    0.78
 -21  35  -2   -1.61    0.94
  35 -14  -2    0.10    0.84
 -14 -21  -2    1.99    0.81
  21 -35   2    3.08    1.47
 -11  33  -2   -0.75    0.83
  11 -33   2    0.57    0.98
  11 -33   2    0.38    0.81
  22  11   2    0.43    0.64
  30 -22  -2    1.76    0.98
  -8  30  -2    2.03    1.20
   8 -30   2    1.95    0.90
  22   8   2    0.93    0.65
  -5  27  -2    1.73    1.06
  27 -22  -2   -0.25    0.77
 -27  22   2    1.11    0.53
   5 -27   2    0.47    0.68
  22   5   2    1.24    0.66
   5 -27   2    1.58    0.85
  -2  24  -2    1.42    0.95
  24 -22  -2    3.66    1.12
   2 -24   2    4.93    0.94
  22   2   2    2.44    0.85
 -24  22   2    2.78    0.78
  21 -22  -2    4.22    1.19
   1  21  -2    5.47    1.23
  22  -1   2    6.90    1.26
 -21  22   2    3.29    0.97
  -1 -21   2    7.94    1.04
  18 -22  -2    3.83    1.10
   4  18  -2    4.83    1.09
  -4 -18   2    5.17    0.86
 -18  22   2    1.81    0.88
  22  -4   2    3.89    1.09
  15 -22  -2    1.68    0.72
   7  15  -2    3.78    0.93
  -7 -15   2    3.07    0.76
 -15  22   2    1.58    0.87
  22  -7   2    3.00    0.97
  10  12  -2   -0.06    0.50
  12 -22  -2    1.58    0.65
  10  12  -2    0.61    0.43
  22 -10   2   -0.28    0.56
 -12  22   2    0.12    0.68
  22 -10   2    0.58    0.53
 -10 -12   2    0.07    0.43
   9 -22  -2    2.93    1.00
  13   9  -2    3.05    0.64
 -13  -9   2    1.67    1.06
  -9  22   2    3.27    0.97
  22 -13   2    4.43    0.87
   6 -22  -2   20.54    1.58
  16   6  -2   18.49    1.23
 -22  16  -2   16.76    1.10
  -6  22   2   19.11    1.84
  22 -16   2   17.99    1.66
 -22  19  -2    5.51    0.90
   3 -22  -2    4.51    1.03
  19   3  -2    3.30    0.81
   3 -22  -2    3.60    0.97
  -3  22   2    4.55    1.24
  22 -19   2    3.17    0.99
   0 -22  -2    0.73    0.61
  22   0  -2   -0.22    0.57
 -22  22  -2    0.64    0.68
   0 -22  -2    0.18    0.60
   0  22   2    0.41    0.68
  22 -22   2   -0.74    0.62
  25  -3  -2    3.51    1.04
  -3 -22  -2    3.70    0.85
 -22  25  -2    1.30    0.91
   3  22   2    2.18    1.05
  22 -25   2    3.58    1.20
  -6 -22  -2    0.75    0.62
 -22  28  -2    0.80    0.77
  28  -6  -2    1.90    0.93
  22 -28   2    0.72    0.84
   6  22   2    0.78    0.80
  31  -9  -2   -1.91    0.73
  -9 -22  -2   -0.56    0.55
 -22  31  -2    1.15    0.93
   9  22   2   -0.22    0.76
 -12 -22  -2    1.95    0.89
  34 -12  -2    2.56    0.88
  34 -12  -2    0.11    0.99
 -22  34  -2    1.13    1.12
  12  22   2    1.91    1.09
 -12  35  -2    1.60    1.10
  35 -23  -2    1.59    1.06
  12 -35   2   -1.49    0.73
  23  12   2    0.57    0.67
  32 -23  -2   -0.76    0.90
   9 -32   2    0.43    0.89
   9 -32   2    1.05    0.75
  23   9   2    0.89    0.57
  29 -23  -2   -0.24    0.80
  -6  29  -2    0.34    0.80
   6 -29   2    0.96    0.80
   6 -29   2    0.73    1.13
  23   6   2   -1.00    0.44
  -3  26  -2    0.24    0.83
  26 -23  -2    1.29    0.90
  23   3   2    0.06    0.59
   3 -26   2    0.88    0.62
 -26  23   2    0.69    0.60
  23 -23  -2    0.34    0.77
  23   0   2    4.10    0.95
 -23  23   2   -0.16    0.63
   0 -23   2    0.90    0.60
  20 -23  -2    0.45    0.77
   3  20  -2   -0.65    0.61
  23  -3   2   -0.01    0.70
 -20  23   2   -0.71    0.58
  -3 -20   2    0.64    0.57
   6  17  -2    1.72    0.84
  17 -23  -2    1.32    0.89
  23  -6   2    0.72    0.71
  -6 -17   2    2.27    0.67
 -17  23   2    1.34    0.81
   9  14  -2    2.33    0.66
   9  14  -2    2.08    0.75
  14 -23  -2    2.18    0.88
  -9 -14   2    2.32    0.75
 -14  23   2    1.37    0.90
  23  -9   2    1.41    0.62
  23  -9   2    1.17    0.77
  12  11  -2    8.20    0.90
  11 -23  -2    5.88    1.20
  12  11  -2    8.52    1.05
 -11  23   2    6.72    1.30
  23 -12   2    6.69    1.04
   8 -23  -2   -0.78    0.31
   8 -23  -2    0.23    0.68
  15   8  -2    0.96    0.51
  23 -15   2    1.60    0.72
  -8  23   2    0.29    0.67
 -23  18  -2    1.79    0.64
  18   5  -2    3.17    0.80
   5 -23  -2    2.46    0.78
  -5  23   2    3.40    1.10
  23 -18   2    3.92    1.11
 -23  21  -2   18.06    1.53
  21   2  -2   12.87    1.39
   2 -23  -2   17.17    1.48
   2 -23  -2   19.02    1.68
  23 -21   2   16.55    1.84
  -2  23   2   21.52    2.44
  -1 -23  -2    0.74    0.56
 -23  24  -2   -0.56    0.58
  24  -1  -2    0.45    0.67
  23 -24   2    1.58    0.90
   1  23   2    0.58    0.81
  -4 -23  -2   -0.42    0.48
  27  -4  -2    0.38    0.69
 -23  27  -2   -1.38    0.64
   4  23   2    1.14    0.86
  23 -27   2   -0.46    0.70
 -23  30  -2   -0.20    0.69
  -7 -23  -2   -0.10    0.56
  30  -7  -2   -0.41    0.69
  23 -30   2    0.49    0.97
   7  23   2    0.76    0.82
 -23  33  -2    2.07    1.19
 -10 -23  -2    2.76    0.81
  33 -10  -2    2.15    1.09
  10  23   2    1.81    1.04
 -10  34  -2   -2.01    0.73
  34 -24  -2   -0.20    1.13
  24  10   2   -0.83    0.52
  10 -34   2   -0.62    0.79
  -7  31  -2    0.41    0.98
  31 -24  -2   -1.04    0.75
   7 -31   2    0.08    0.67
   7 -31   2    1.57    1.26
  24   7   2    0.36    0.66
  28 -24  -2    0.86    0.85
  -4  28  -2   -0.69    0.76
  24   4   2    0.78    0.55
 -28  24   2    0.14    0.51
   4 -28   2   -0.54    0.51
  25 -24  -2   -1.36    0.61
  -1  25  -2   -1.47    0.66
  24   1   2    1.10    0.61
   1 -25   2    0.49    0.57
 -25  24   2    0.98    0.68
   2  22  -2    3.40    1.14
  22 -24  -2    3.66    1.23
  24  -2   2    2.32    0.93
  -2 -22   2    2.42    0.74
 -22  24   2    4.14    1.02
   5  19  -2    0.81    0.71
  19 -24  -2    0.07    0.77
 -19  24   2    1.06    0.86
  24  -5   2    0.76    0.74
  -5 -19   2   -0.17    0.52
  16 -24  -2    1.09    0.81
   8  16  -2    0.55    0.67
  -8 -16   2    1.61    0.59
  24  -8   2    0.43    0.78
 -16  24   2    0.50    0.69
  24  -8   2    0.63    0.53
  11  13  -2    0.44    0.58
  11  13  -2    0.66    0.50
  13 -24  -2    0.85    0.79
 -13  24   2    1.38    0.80
  24 -11   2    2.09    1.03
 -11 -13   2    0.78    0.54
  24 -11   2    0.80    0.63
  10 -24  -2   20.04    1.92
  10 -24  -2   19.88    1.79
  14  10  -2   18.48    1.22
 -14 -10   2   17.63    1.38
  24 -14   2   20.07    1.63
 -10  24   2   22.70    3.38
   7 -24  -2    0.87    0.71
   7 -24  -2    0.60    0.72
  17   7  -2    0.40    0.51
  24 -17   2    1.30    0.74
  -7  24   2   -1.51    0.55
   4 -24  -2   -0.63    0.37
   4 -24  -2    0.48    0.68
 -24  20  -2    0.53    0.60
  20   4  -2    0.74    0.62
  24 -20   2   -0.90    0.65
  -4  24   2   -1.36    0.68
   1 -24  -2    1.74    0.73
 -24  23  -2    0.19    0.59
  23   1  -2   -0.43    1.02
   1 -24  -2    0.23    0.63
  24 -23   2    0.84    0.83
  -1  24   2    1.78    0.96
  -2 -24  -2    0.48    0.56
  26  -2  -2   -0.21    0.54
   2  24   2    0.37    0.82
  24 -26   2    0.41    0.84
  29  -5  -2   -1.62    0.61
  -5 -24  -2   -1.05    0.49
 -24  29  -2    0.51    0.70
   5  24   2    0.21    0.80
  24 -29   2    1.23    0.87
  32  -8  -2   -1.12    1.40
  -8 -24  -2   -1.01    0.54
 -24  32  -2    1.66    0.95
   8  24   2   -0.68    0.69
 -24  35  -2   -0.87    1.00
 -11 -24  -2   -0.23    0.79
  11  24   2   -0.12    0.86
  -8  33  -2    0.39    0.95
  33 -25  -2    0.96    0.89
  25   8   2   -0.14    0.57
   8 -33   2   -1.11    0.71
  30 -25  -2   -0.52    0.88
  -5  30  -2    0.12    0.96
 -30  25   2    0.92    0.53
   5 -30   2    0.66    0.63
  25   5   2    0.13    0.56
  27 -25  -2   -0.48    1.12
  -2  27  -2    0.82    0.88
  25   2   2   -0.16    0.58
   2 -27   2   -0.01    0.58
 -27  25   2   -0.42    0.56
  24 -25  -2   -0.54    0.63
   1  24  -2    0.03    0.81
  25  -1   2   -0.66    0.58
  -1 -24   2    0.06    0.50
 -24  25   2   -0.37    0.58
  21 -25  -2   -0.10    0.72
   4  21  -2   -0.03    0.78
 -21  25   2    1.87    0.86
  25  -4   2    0.19    0.67
  -4 -21   2    0.02    0.55
   7  18  -2    0.29    0.72
  -7 -18   2    0.69    0.52
 -18  25   2    0.78    1.13
  25  -7   2   -1.30    0.52
  10  15  -2    3.45    0.78
  10  15  -2    1.79    0.81
  15 -25  -2    2.75    1.64
 -15  25   2    2.30    1.07
  25 -10   2    1.78    0.93
 -10 -15   2    2.43    0.73
  25 -10   2    1.77    0.69
  13  12  -2    0.13    0.52
  12 -25  -2    0.09    0.75
  13  12  -2    0.01    0.42
  12 -25  -2    0.64    0.74
 -13 -12   2   -0.78    0.46
 -12  25   2   -1.23    0.56
  25 -13   2   -0.61    0.54
  16   9  -2    8.52    0.99
   9 -25  -2    8.69    1.52
   9 -25  -2    7.14    1.34
  25 -16   2    7.45    1.27
  -9  25   2    9.15    1.58
 -25  19  -2    1.15    0.55
   6 -25  -2    2.26    0.84
  19   6  -2    1.45    0.61
   6 -25  -2    2.88    0.91
  25 -19   2    0.02    0.61
  -6  25   2    1.38    0.94
  22   3  -2    2.50    0.85
 -25  22  -2    3.08    0.84
   3 -25  -2    4.03    0.91
  -3  25   2    3.47    1.09
  25 -22   2    4.23    1.15
  25   0  -2    1.07    0.55
   0 -25  -2   -0.62    0.47
 -25  25  -2   -0.43    0.54
  25 -25   2    0.11    0.82
   0  25   2    0.68    0.86
  -3 -25  -2    0.21    0.55
  28  -3  -2    0.43    0.62
 -25  28  -2    0.57    0.75
   3  25   2    0.45    0.80
  25 -28   2   -0.79    0.82
 -25  31  -2    0.97    0.89
  31  -6  -2    1.05    0.83
  -6 -25  -2    0.68    0.57
   6  25   2    0.36    0.80
 -25  34  -2    0.91    0.96
  -9 -25  -2    0.80    0.67
  34  -9  -2   -1.08    0.89
   9  25   2    1.08    0.95
  32 -26  -2   -0.67    0.92
  -6  32  -2    1.80    1.03
  26   6   2    0.60    0.67
   6 -32   2    1.28    0.86
  -3  29  -2   -0.49    0.85
  29 -26  -2   -1.50    0.79
  26   3   2   -1.08    0.46
   3 -29   2    0.07    0.56
 -29  26   2    0.49    0.57
  26 -26  -2    0.34    0.86
   0  26  -2    0.04    0.69
  26   0   2    0.18    0.58
 -26  26   2    1.08    0.69
   0 -26   2    0.23    0.50
  23 -26  -2   -0.13    0.80
   3  23  -2    1.10    0.88
  -3 -23   2    0.22    0.49
  26  -3   2    0.57    0.68
 -23  26   2    1.70    0.98
  20 -26  -2    2.76    1.08
   6  20  -2    2.51    0.89
  -6 -20   2    3.88    0.83
  26  -6   2    5.28    1.31
 -20  26   2    3.08    0.95
   9  17  -2    4.32    1.01
  26  -9   2    2.32    0.95
 -17  26   2    1.90    0.96
  -9 -17   2    3.68    0.81
  26  -9   2    3.03    0.71
  14 -26  -2    3.43    1.15
  12  14  -2    5.57    1.06
  12  14  -2    3.00    0.70
 -14  26   2    4.10    1.19
 -12 -14   2    4.48    0.86
  26 -12   2    3.55    1.03
  26 -12   2    4.72    1.03
  15  11  -2    8.64    1.03
  11 -26  -2   12.33    1.80
  11 -26  -2    7.26    1.48
 -15 -11   2   10.02    1.21
 -11  26   2    7.56    1.48
   8 -26  -2    1.59    0.95
  18   8  -2    2.77    0.72
   8 -26  -2    2.57    0.88
  -8  26   2    3.35    1.16
  26 -18   2    2.93    0.91
 -26  21  -2    0.65    0.54
  21   5  -2   -0.41    0.51
   5 -26  -2   -0.33    0.62
   5 -26  -2    0.30    0.72
  26 -21   2    0.01    0.77
  -5  26   2    1.26    0.93
 -26  24  -2    0.40    0.59
   2 -26  -2    0.32    0.55
  24   2  -2    0.81    0.59
   2 -26  -2   -0.28    0.44
  26 -24   2   -0.32    0.62
  -2  26   2   -1.10    0.71
  27  -1  -2    0.08    0.55
  -1 -26  -2    0.28    0.59
 -26  27  -2    0.26    0.66
  26 -27   2    1.59    0.85
   1  26   2   -0.62    0.77
  -4 -26  -2   -0.65    0.48
  30  -4  -2   -0.29    0.69
 -26  30  -2   -0.39    0.70
   4  26   2   -1.68    0.74
  33  -7  -2    0.22    0.87
  -7 -26  -2    0.30    0.66
 -26  33  -2   -0.23    0.87
   7  26   2   -0.84    0.84
  -7  34  -2    2.45    1.21
  27   7   2    0.67    0.70
   7 -34   2    0.18    0.74
  -4  31  -2    0.53    1.01
 -31  27   2    0.90    0.58
  27   4   2    1.07    0.78
   4 -31   2    0.19    0.77
  -1  28  -2   -0.13    0.85
  28 -27  -2    1.49    0.93
  27   1   2   -0.27    0.49
   1 -28   2   -0.08    0.56
 -28  27   2    1.39    0.69
  25 -27  -2   -1.14    0.66
   2  25  -2   -0.58    0.73
  -2 -25   2   -0.45    0.47
 -25  27   2   -0.16    0.61
  27  -2   2    0.09    0.63
 -22  27   2    1.04    0.81
  27  -5   2    1.81    0.94
  -5 -22   2    1.54    0.65
   8  19  -2    2.60    0.99
 -19  27   2    3.62    1.09
  -8 -19   2    2.65    0.70
  27  -8   2    4.55    1.13
  11  16  -2    1.82    0.67
  11  16  -2    3.24    0.95
  27 -11   2    2.18    0.96
 -11 -16   2    3.57    0.84
  27 -11   2    1.65    0.77
 -16  27   2    4.12    1.20
  14  13  -2    0.52    0.62
  13 -27  -2    0.05    0.69
  13 -27  -2   -0.24    0.76
  14  13  -2    0.00    0.48
  27 -14   2   -1.22    0.56
  27 -14   2   -0.68    0.82
 -13  27   2    0.59    0.89
 -14 -13   2    0.09    0.59
  10 -27  -2    6.89    1.47
  17  10  -2    9.49    1.12
  10 -27  -2    7.82    1.56
 -10  27   2    5.99    1.41
  27 -17   2    7.14    1.31
   7 -27  -2    4.70    1.20
   7 -27  -2    5.11    1.04
  20   7  -2    4.33    0.86
  27 -20   2    5.88    1.32
  -7  27   2    3.38    1.17
   4 -27  -2   -1.20    0.49
   4 -27  -2   -0.22    0.53
 -27  23  -2   -0.18    0.46
  23   4  -2    0.78    1.05
  27 -23   2    1.30    0.86
  -4  27   2    0.15    0.75
  26   1  -2   -0.31    0.55
   1 -27  -2    0.62    0.58
 -27  26  -2    0.90    0.68
  27 -26   2    0.57    0.83
  -1  27   2   -0.96    0.70
  -2 -27  -2    1.41    0.75
  29  -2  -2    0.96    0.69
 -27  29  -2   -0.08    0.61
   2  27   2    0.01    0.93
  -5 -27  -2    0.02    0.64
 -27  32  -2   -0.72    0.78
  32  -5  -2    0.11    0.85
   5  27   2    0.83    1.06
  -5  33  -2    1.93    1.16
  28   5   2   -0.56    0.58
   5 -33   2    1.38    0.82
  -2  30  -2    0.16    0.95
   2 -30   2    0.70    0.75
 -30  28   2    0.10    0.59
  28   2   2    0.00    0.63
  27 -28  -2    0.68    0.87
   1  27  -2    0.73    0.90
 -27  28   2   -0.13    0.63
  28  -1   2    0.08    0.67
  -1 -27   2    0.64    0.62
   4  24  -2    0.80    0.79
  24 -28  -2    0.42    0.71
  -4 -24   2    0.96    0.64
  28  -4   2   -0.98    0.60
 -24  28   2    0.11    0.60
  21 -28  -2    1.32    0.80
   7  21  -2   -0.23    0.67
  28  -7   2    0.17    0.86
 -21  28   2   -0.20    0.76
  -7 -21   2    0.09    0.54
  10  18  -2    2.07    0.86
 -10 -18   2    0.80    0.60
 -18  28   2    1.81    0.95
  28 -10   2    2.01    0.73
  28 -10   2    1.12    0.78
  13  15  -2    7.00    1.01
  15 -28  -2    5.56    1.43
  13  15  -2    6.79    1.14
  28 -13   2   11.83    1.44
 -13 -15   2    8.14    1.12
 -15  28   2    7.49    1.55
  28 -13   2    8.93    1.79
  12 -28  -2    0.68    0.78
  16  12  -2    0.31    0.51
 -12  28   2    0.52    0.89
  28 -16   2    2.00    0.86
   9 -28  -2   -0.11    0.67
  19   9  -2    0.27    0.53
   9 -28  -2    0.76    0.85
  -9  28   2    0.32    0.80
  28 -19   2    2.13    0.99
  22   6  -2    0.03    0.53
   6 -28  -2    1.58    1.30
   6 -28  -2    0.17    0.73
  28 -22   2   -0.62    0.74
  -6  28   2    0.27    0.82
  25   3  -2   -0.81    0.44
 -28  25  -2   -0.12    0.51
   3 -28  -2   -0.77    0.54
  -3  28   2    0.78    0.80
  28 -25   2    0.18    1.02
  28   0  -2    0.95    0.68
   0 -28  -2    0.16    0.62
 -28  28  -2    0.73    0.69
   0  28   2    0.97    0.84
  28 -28   2    0.00    0.96
  -3 -28  -2    1.16    0.77
 -28  31  -2   -0.30    0.84
  31  -3  -2    0.24    0.83
   3  28   2    1.58    1.17
  -3  32  -2   -1.18    0.99
   3 -32   2    0.15    0.73
 -32  29   2   -0.39    0.63
  29   3   2    0.20    0.68
   0  29  -2    0.68    0.94
   0 -29   2   -0.11    0.59
  29   0   2    1.33    0.74
 -29  29   2   -0.52    0.68
  26 -29  -2   -1.97    0.78
   3  26  -2    0.38    0.87
 -26  29   2    0.67    0.73
  -3 -26   2    0.20    0.57
  29  -3   2    0.68    0.75
   6  23  -2   -0.20    0.65
  29  -6   2    0.45    0.80
  -6 -23   2    0.26    0.50
 -23  29   2    0.71    0.77
   9  20  -2    5.86    1.30
  -9 -20   2    4.73    0.89
  29  -9   2    3.75    0.85
 -20  29   2    5.99    1.34
  29  -9   2    4.99    1.21
  17 -29  -2   13.75    2.00
  12  17  -2   16.46    1.65
 -17  29   2   15.48    2.08
  29 -12   2   11.07    1.75
 -12 -17   2   13.97    1.32
  29 -12   2   10.93    1.35
  15  14  -2    1.71    0.66
  14 -29  -2    2.47    1.02
  14 -29  -2    2.04    2.02
  15  14  -2    2.73    0.88
  29 -15   2    3.98    1.47
  29 -15   2    1.69    0.84
 -14  29   2    1.71    1.05
 -15 -14   2    1.53    0.75
  11 -29  -2    0.04    0.82
  18  11  -2    1.95    0.65
 -11  29   2    1.84    1.02
  29 -18   2    1.95    0.84
  21   8  -2    3.61    0.77
   8 -29  -2    1.48    0.90
  29 -21   2    4.28    1.20
  -8  29   2    2.20    1.04
   5 -29  -2    0.01    0.78
  24   5  -2    0.47    0.54
 -29  24  -2    0.38    0.47
   5 -29  -2   -0.16    0.50
  29 -24   2   -2.42    0.81
  -5  29   2   -0.93    0.71
 -29  27  -2    0.59    0.59
   2 -29  -2    0.75    0.68
  27   2  -2    0.31    0.63
  29 -27   2    0.96    0.91
  -2  29   2    2.00    1.11
 -29  30  -2    0.43    0.82
  -1 -29  -2   -0.47    0.57
  30  -1  -2    1.16    0.85
   1  29   2   -0.28    1.03
  33  -4  -2   -1.18    0.74
 -29  33  -2   -0.73    0.86
  -4 -29  -2    0.56    0.76
   4  29   2   -0.26    0.89
  -1  31  -2    0.59    0.97
   1 -31   2    0.41    0.70
  30   1   2    1.05    0.77
 -31  30   2   -0.10    0.69
   2  28  -2    0.44    0.84
  -2 -28   2    0.42    0.63
 -28  30   2    0.58    0.78
  30  -2   2   -0.31    0.68
   5  25  -2    0.50    0.97
  -5 -25   2    0.07    0.61
 -25  30   2   -0.64    0.69
  30  -5   2    1.82    0.84
  22 -30  -2    0.74    0.88
   8  22  -2    0.41    0.78
  30  -8   2    0.60    0.89
  -8 -22   2    1.39    0.63
 -22  30   2   -0.12    0.77
  11  19  -2    0.04    0.69
  19 -30  -2    0.41    0.87
 -11 -19   2    1.56    0.60
 -19  30   2   -0.20    0.79
  30 -11   2    0.10    0.75
  30 -11   2   -0.85    0.58
  14  16  -2    3.69    0.89
  14  16  -2    1.88    0.82
  16 -30  -2    3.37    1.23
  16 -30  -2    1.69    1.05
  30 -14   2    4.72    1.01
 -16  30   2    2.59    1.10
 -14 -16   2    1.86    0.79
  30 -14   2    4.06    1.66
  13 -30  -2    0.54    0.88
  13 -30  -2    0.15    0.83
  17  13  -2    0.97    0.55
  17  13  -2    2.14    0.66
  30 -17   2    0.07    0.72
  30 -17   2   -0.19    0.95
 -13  30   2    0.76    0.84
  10 -30  -2    1.04    0.78
  10 -30  -2   -0.48    0.96
  20  10  -2    1.11    0.59
  30 -20   2    1.81    0.82
 -10  30   2   -0.20    0.92
   7 -30  -2    1.74    0.79
  23   7  -2   -0.21    0.58
  30 -23   2    0.66    0.96
  -7  30   2    2.12    1.02
 -30  26  -2   -0.12    0.49
  26   4  -2   -0.03    0.60
   4 -30  -2    0.00    0.63
  -4  30   2    0.89    1.00
  30 -26   2    1.63    0.95
  29   1  -2    0.43    0.74
   1 -30  -2    0.38    0.68
 -30  29  -2   -0.03    0.68
  -1  30   2   -0.62    0.89
  32  -2  -2    0.52    0.78
 -30  32  -2    0.48    0.82
  -2 -30  -2   -0.38    0.72
   2  30   2   -0.03    0.98
   1  30  -2    0.13    1.04
 -30  31   2   -0.88    0.70
  -1 -30   2    1.28    1.34
  31  -1   2   -0.80    0.67
   4  27  -2    1.80    1.00
  31  -4   2   -0.35    0.80
 -27  31   2   -0.05    0.74
  -4 -27   2    0.12    0.62
   7  24  -2    1.07    0.91
 -24  31   2    0.45    0.68
  -7 -24   2   -0.18    0.50
  31  -7   2   -0.52    0.73
  10  21  -2    0.61    0.73
  31 -10   2    2.76    1.35
 -10 -21   2    1.11    0.66
 -21  31   2    1.10    0.94
  18 -31  -2    1.55    0.98
  18 -31  -2    2.48    1.15
  13  18  -2    2.10    0.79
 -13 -18   2    0.79    0.60
  31 -13   2   -1.61    0.65
 -18  31   2    0.45    0.91
  31 -13   2   -0.42    0.87
  16  15  -2   -0.11    0.53
  15 -31  -2    0.19    0.88
  15 -31  -2    1.32    0.94
  16  15  -2    0.71    0.67
  31 -16   2   -1.24    0.67
  31 -16   2   -0.74    0.75
 -15  31   2   -0.55    0.83
  12 -31  -2    5.29    1.44
  19  12  -2    3.30    0.76
  12 -31  -2    4.21    1.35
  31 -19   2    3.20    1.04
 -12  31   2    4.51    1.36
   9 -31  -2    0.37    0.73
  22   9  -2   -0.06    0.52
   9 -31  -2    0.04    0.77
  -9  31   2    0.32    0.93
  31 -22   2   -1.58    0.74
   6 -31  -2   -0.50    0.54
  25   6  -2    1.13    0.58
  31 -25   2   -0.21    0.85
  -6  31   2   -0.14    0.80
   3 -31  -2    0.56    0.71
 -31  28  -2    0.18    0.60
  28   3  -2    1.05    0.73
  -3  31   2   -0.61    0.88
 -31  31  -2    0.25    0.76
  31   0  -2    0.00    0.73
   0 -31  -2   -0.18    0.69
   0  31   2    0.94    1.06
   3  29  -2    0.71    1.13
  -3 -29   2   -0.91    0.61
 -29  32   2    0.37    0.89
  32  -3   2   -1.05    0.72
   6  26  -2    0.53    1.04
  -6 -26   2    1.31    0.67
  32  -6   2   -0.56    0.80
 -26  32   2    1.10    0.96
   9  23  -2    0.48    0.86
  32  -9   2    0.39    0.89
 -23  32   2    0.83    0.90
  -9 -23   2   -0.50    0.55
  12  20  -2    0.82    0.96
 -12 -20   2    0.93    0.53
 -20  32   2    0.39    0.93
  32 -12   2    0.25    0.84
  17 -32  -2    0.67    0.96
  15  17  -2   -0.42    0.65
  32 -15   2    1.00    1.10
 -17  32   2    1.25    1.01
  32 -15   2    0.80    0.85
 -15 -17   2   -0.29    0.50
  14 -32  -2    1.18    1.10
  18  14  -2    3.76    0.80
  14 -32  -2    1.32    0.98
 -14  32   2    0.80    1.08
  32 -18   2    1.00    0.90
  32 -18   2   -0.19    0.79
  11 -32  -2    0.53    0.88
  11 -32  -2   -0.14    0.66
  21  11  -2    1.16    0.63
  32 -21   2   -0.64    0.89
 -11  32   2    1.31    0.95
   8 -32  -2    1.21    0.80
  24   8  -2   -0.96    0.51
   8 -32  -2   -1.04    0.82
  -8  32   2   -1.44    0.65
  32 -24   2    0.34    1.04
   5 -32  -2    1.17    0.83
  27   5  -2    0.85    0.67
  -5  32   2    0.90    0.81
  30   2  -2    0.83    0.79
 -32  30  -2   -1.16    0.59
   2 -32  -2    0.04    0.71
  -2  32   2    0.01    1.02
   5  28  -2    0.80    1.08
  33  -5   2   -0.45    0.85
  -5 -28   2    0.10    0.70
 -28  33   2    0.08    0.89
   8  25  -2    0.24    0.92
  -8 -25   2    1.77    0.69
  33  -8   2    1.63    0.89
 -25  33   2   -1.17    0.72
  11  22  -2    0.69    0.91
  33 -11   2    1.06    1.12
  33 -11   2    1.19    0.87
 -22  33   2    0.55    0.94
 -11 -22   2    0.57    0.67
  14  19  -2    0.81    0.82
  19 -33  -2    1.58    1.24
 -19  33   2    1.43    1.04
  33 -14   2    3.50    0.95
  33 -14   2    0.84    0.79
 -14 -19   2    0.35    0.65
  17  16  -2    0.33    0.57
  16 -33  -2    1.34    0.95
  17  16  -2   -0.39    0.66
 -16  33   2   -0.50    0.79
  33 -17   2    1.14    0.86
  20  13  -2   -0.20    0.52
  13 -33  -2   -0.30    0.73
  33 -20   2   -0.96    0.80
 -13  33   2    0.91    0.92
  10 -33  -2    1.92    1.06
  23  10  -2    1.30    0.73
  10 -33  -2    1.71    1.06
  33 -23   2   -0.38    1.11
 -10  33   2    0.87    0.93
   7 -33  -2    2.32    1.13
  26   7  -2    0.59    0.63
   7 -33  -2   -1.57    0.58
  -7  33   2    1.70    0.98
 -33  29  -2   -0.26    0.52
  29   4  -2   -0.11    0.67
 -33  29  -2    0.04    0.45
   4 -33  -2    1.13    0.80
  -4  33   2   -0.64    0.95
   7  27  -2   -0.08    1.00
  -7 -27   2    0.29    0.67
  34  -7   2   -0.58    0.90
 -27  34   2    0.31    0.92
  10  24  -2    1.52    1.02
 -10 -24   2    0.30    0.61
 -24  34   2    1.49    0.99
  34 -10   2    0.46    1.09
  13  21  -2   -0.51    0.87
  21 -34  -2    1.52    1.28
 -13 -21   2    0.92    0.64
 -21  34   2   -0.37    0.88
  34 -13   2    0.90    0.73
  16  18  -2    0.05    0.76
  18 -34  -2    0.43    1.01
  34 -16   2   -0.64    0.84
 -18  34   2    0.53    0.94
  19  15  -2    1.05    0.60
  15 -34  -2   -0.22    0.87
 -15  34   2    1.17    1.01
  34 -19   2   -0.28    1.00
  12 -34  -2    2.57    1.15
  22  12  -2    2.01    1.22
 -12  34   2   -0.36    0.97
  34 -22   2    0.04    1.12
  25   9  -2    1.43    0.60
   9 -34  -2   -0.85    1.32
   9 -34  -2    1.04    0.90
  -9  34   2   -0.98    0.88
  12  23  -2    0.94    0.91
 -12 -23   2    0.25    0.54
 -23  35   2   -0.62    0.84
  20 -35  -2    0.84    0.98
  15  20  -2    1.05    0.84
 -15 -20   2   -0.61    0.41
 -20  35   2    0.91    1.09
  35 -15   2    1.21    0.94
  18  17  -2    0.49    0.70
  17 -35  -2    0.88    1.17
  35 -18   2   -2.24    0.85
 -17  35   2    0.08    1.11
  21  14  -2    0.03    0.62
  14 -35  -2    0.13    0.84
  35 -21   2   -1.86    0.96
 -14  35   2    2.13    1.15
  11 -35  -2    0.94    0.98
  24  11  -2   -0.73    0.59
 -11  35   2   -0.26    0.96
  35 -24   2    1.21    1.36
  36 -14   2    0.03    0.89
  17  19  -2   -0.59    0.80
  19 -36  -2    0.75    1.01
  36 -17   2    0.99    0.99
 -19  36   2    0.55    1.16
  16 -36  -2    1.26    1.17
  20  16  -2    0.38    0.69
 -16  36   2   -1.51    1.08
  36 -20   2   -1.11    1.31
  -2   4  -3    0.44    0.20
   4  -2  -3    0.60    0.13
  -2  -2  -3    0.45    0.13
   2   2   3    0.40    0.13
   2   2   3    0.43    0.15
   2  -4   3    0.36    0.18
   0   3  -3    0.12    0.13
   3  -3  -3    0.04    0.12
  -3   0  -3   -0.02    0.09
  -3   3   3   -0.05    0.06
   3   0   3    0.15    0.13
   0  -3  -3   -0.08    0.06
   0  -3  -3   -0.05    0.09
  -3   3  -3   -0.12    0.08
   0   3   3    0.07    0.12
   0   3   3    0.12    0.11
   3  -3   3    0.14    0.13
   6  -3  -3    8.14    0.41
  -3   6  -3    8.71    0.70
  -3  -3  -3    8.52    0.54
   3   3   3    9.66    0.47
   3   3   3    7.72    0.61
   3  -6   3    7.26    0.65
  -1   5  -3  191.78    3.79
   5  -4  -3  190.13    3.65
  -4  -1  -3  191.69    3.67
   4   1   3  189.31    3.65
  -5   4   3  190.92    3.57
   1  -5   3  179.13    4.03
   2  -4  -3    0.48    0.20
  -4   2  -3    0.57    0.12
  -4   2  -3    0.24    0.11
  -2   4   3    0.25    0.17
   4  -2   3    0.29    0.15
  -1  -4  -3    5.22    0.42
  -4   5  -3    5.46    0.51
  -1  -4  -3    5.63    0.40
   4  -5   3    4.84    0.51
   1   4   3    5.21    0.39
   1   4   3    5.54    0.45
  -4   8  -3    4.70    0.64
   8  -4  -3    4.21    0.40
  -4  -4  -3    4.14    0.50
   4   4   3    4.59    0.44
   4  -8   3    4.33    0.66
   4   4   3    4.23    0.48
  -5  -2  -3   32.95    1.11
  -2   7  -3   33.77    1.31
   7  -5  -3   33.85    1.11
   5   2   3   32.71    1.08
   2  -7   3   33.41    1.28
  -7   5   3   33.02    0.99
   1   4  -3  187.59    3.61
   4  -5  -3  188.87    3.82
   5  -1   3  185.84    3.90
  -4   5   3  198.70    3.81
  -1  -4   3  190.56    3.40
   1  -5  -3    4.77    0.50
   1  -5  -3    5.50    0.42
   4   1  -3    5.41    0.35
  -5   4  -3    5.32    0.45
   5  -4   3    5.64    0.48
  -1   5   3    5.22    0.53
  -1   5   3    5.04    0.48
  -5   7  -3   20.81    1.03
  -2  -5  -3   20.52    0.79
  -2  -5  -3   19.46    0.78
   5  -7   3   19.52    1.04
   2   5   3   21.35    0.86
   2   5   3   21.75    0.81
  -5  10  -3   13.76    1.02
  -5  -5  -3   14.01    0.78
  10  -5  -3   13.61    0.70
   5 -10   3   14.10    1.02
   5   5   3   13.37    0.72
   5   5   3   13.75    0.69
   9  -6  -3  104.73    2.47
  -6  -3  -3  104.65    2.48
  -3   9  -3  105.70    2.82
  -9   6   3  105.44    2.25
   3  -9   3   99.28    2.72
   6   3   3  104.49    2.41
   0   6  -3    0.02    0.25
  -6   0  -3   -0.39    0.20
   6  -6  -3   -0.14    0.24
  -6   6   3   -0.48    0.18
   6   0   3    0.03    0.23
   0  -6   3   -0.06    0.22
   0  -6   3   -0.20    0.16
   3   3  -3    8.12    0.36
   3  -6  -3    8.72    0.68
  -6   3  -3    8.13    0.39
  -6   3  -3    8.89    0.44
  -3  -3   3    8.56    0.40
   6  -3   3    9.08    0.52
  -3   6   3    9.08    0.66
   0  -6  -3    0.10    0.20
   0  -6  -3    0.30    0.26
  -6   6  -3    0.06    0.25
   6   0  -3    0.10    0.23
   6  -6   3    0.05    0.26
   0   6   3    0.05    0.22
   0   6   3    0.04    0.25
  -6   9  -3  192.78    4.17
  -3  -6  -3  179.64    3.61
  -3  -6  -3  170.13    3.44
   6  -9   3  172.85    4.11
   3   6   3  170.58    3.66
   3   6   3  179.11    3.61
  -6  -6  -3   33.03    1.27
  12  -6  -3   33.37    1.18
  -6  12  -3   32.37    2.14
   6   6   3   33.58    1.20
   6 -12   3   32.62    1.61
   6   6   3   32.46    1.14
  -7  -4  -3    4.80    0.62
  11  -7  -3    2.98    0.50
  -4  11  -3    4.81    0.80
   7   4   3    4.43    0.55
   4 -11   3    3.83    0.66
 -11   7   3    3.77    0.43
  -7  -1  -3    0.76    0.33
  -1   8  -3    0.79    0.37
   8  -7  -3    0.76    0.33
   1  -8   3    0.48    0.34
   7   1   3    1.08    0.32
  -8   7   3    0.90    0.31
   2   5  -3   32.37    1.05
   5  -7  -3   30.94    1.27
   2   5  -3   32.71    0.88
  -5   7   3   34.10    1.27
   7  -2   3   34.42    1.28
  -2  -5   3   33.88    0.87
  -7   5  -3   20.87    0.85
   5   2  -3   20.14    0.70
   2  -7  -3   20.61    0.91
   2  -7  -3   20.58    1.00
  -5  -2   3   19.52    0.73
   7  -5   3   19.26    0.89
  -2   7   3   21.34    1.03
  -1  -7  -3   65.32    1.69
  -1  -7  -3   62.77    1.77
  -7   8  -3   63.78    1.95
   7  -8   3   65.18    2.03
   1   7   3   65.36    1.86
   1   7   3   62.41    1.71
  -4  -7  -3   93.75    2.31
  -7  11  -3   92.84    2.79
   4   7   3   96.78    2.30
   4   7   3   91.68    2.34
   7 -11   3   90.96    2.81
  -7  14  -3   10.21    1.17
  14  -7  -3   11.85    0.84
  -7  -7  -3   10.39    0.88
   7 -14   3   11.70    1.18
   7   7   3   10.61    0.81
   7   7   3   10.14    0.79
  -5  13  -3  103.38    3.20
  -8  -5  -3  106.39    2.73
  13  -8  -3  106.12    2.75
   5 -13   3  103.03    3.15
 -13   8   3  101.89    2.25
   8   5   3  102.50    2.58
  -2  10  -3    4.20    0.70
  -8  -2  -3    6.55    0.77
  10  -8  -3    4.79    0.63
   8   2   3    4.59    0.61
 -10   8   3    4.90    0.55
   2 -10   3    4.73    0.71
   1   7  -3    1.05    0.34
   7  -8  -3    0.23    0.28
   8  -1   3    0.75    0.33
  -1  -7   3    0.39    0.26
  -1  -7   3    0.81    0.23
  -7   8   3    0.69    0.33
   4  -8  -3    3.59    0.56
   4   4  -3    4.76    0.36
  -4  -4   3    4.21    0.39
  -4   8   3    4.59    0.65
   8  -4   3    4.12    0.48
  -8   7  -3   64.40    1.83
   7   1  -3   62.20    1.64
   1  -8  -3   61.51    1.90
   1  -8  -3   62.18    1.72
   8  -7   3   61.39    1.89
  -1   8   3   64.28    1.94
  -2  -8  -3  106.88    2.59
  -2  -8  -3  113.09    2.59
  -8  10  -3  113.42    3.04
   2   8   3  114.11    2.82
   8 -10   3  109.60    3.07
   2   8   3  111.52    2.63
  -5  -8  -3   37.03    1.38
  -8  13  -3   37.57    1.82
   5   8   3   36.99    1.42
   8 -13   3   33.45    1.74
   5   8   3   36.34    1.33
  16  -8  -3   16.05    1.04
  -8  -8  -3   13.60    1.05
  -8  16  -3   13.64    1.40
   8   8   3   16.56    1.01
   8   8   3   15.00    0.97
   8 -16   3   14.50    1.36
  -6  15  -3   37.21    1.99
  -9  -6  -3   34.65    1.53
  15  -9  -3   37.88    1.60
   6 -15   3   37.05    1.93
   9   6   3   35.81    1.43
  -3  12  -3   23.85    2.30
  -9  -3  -3   26.86    1.26
  12  -9  -3   25.47    1.29
 -12   9   3   26.73    1.09
   3 -12   3   25.02    1.39
   9   3   3   27.36    1.18
   0   9  -3   -0.14    0.26
   9  -9  -3   -0.27    0.22
   9   0   3   -0.26    0.21
  -9   9   3    0.19    0.29
   0  -9   3   -0.20    0.22
   0  -9   3   -0.08    0.18
   6  -9  -3  103.32    2.82
   3   6  -3  102.05    2.18
   3   6  -3  104.68    2.38
  -6   9   3  106.04    2.78
  -3  -6   3  104.98    2.17
   9  -3   3  105.85    2.78
   3  -9  -3  175.04    4.04
   3  -9  -3  176.47    3.84
   6   3  -3  165.70    3.43
  -9   6  -3  176.69    3.58
   9  -6   3  176.19    3.77
  -6  -3   3  175.88    3.48
  -3   9   3  180.02    4.06
  -9   9  -3   -0.06    0.29
   0  -9  -3   -0.12    0.28
   0  -9  -3    0.07    0.24
   9   0  -3    0.07    0.24
   9  -9   3   -0.26    0.26
   0   9   3    0.09    0.34
   0   9   3    0.05    0.25
  -3  -9  -3   17.59    0.88
  -3  -9  -3   16.27    0.91
   3   9   3   16.18    1.03
   3   9   3   17.99    0.94
   9 -12   3   18.58    1.26
  15  -6  -3   64.42    1.83
  -6  -9  -3   66.96    2.06
  -9  15  -3   70.57    2.70
   6   9   3   67.57    2.01
   6   9   3   68.20    2.12
   9 -15   3   69.05    2.68
  -9  18  -3   13.71    1.45
  18  -9  -3   16.76    1.14
  -9  -9  -3   18.45    1.19
   9 -18   3   12.85    1.23
   9   9   3   18.00    1.08
   9   9   3   16.83    1.06
  -7  17  -3   11.05    1.35
 -10  -7  -3   10.13    1.03
  17 -10  -3   10.89    1.05
  10   7   3   11.13    0.92
   7 -17   3   10.83    1.26
 -10  -4  -3   32.42    1.47
  14 -10  -3   31.59    1.53
  -4  14  -3   32.06    1.77
  10   4   3   29.83    1.33
 -14  10   3   30.60    1.20
   4 -14   3   30.12    1.66
 -10  -1  -3    0.72    0.42
  11 -10  -3    0.81    0.40
  -1  11  -3    1.09    0.45
   1 -11   3    0.53    0.30
 -11  10   3    0.61    0.36
  10   1   3    0.98    0.40
   1 -11   3    0.78    0.40
   2   8  -3    5.15    0.64
   8 -10  -3    6.03    0.79
  -8  10   3    4.82    0.68
  10  -2   3    3.76    0.60
  -2  -8   3    4.49    0.43
   5   5  -3   11.64    0.69
   5 -10  -3   14.56    1.02
  -5  -5   3   13.02    0.63
  -5  10   3   14.51    1.02
  10  -5   3   13.76    0.75
   2 -10  -3  109.26    2.72
 -10   8  -3  112.23    2.75
   8   2  -3  113.08    2.51
   2 -10  -3  108.78    2.97
  -2  10   3  113.71    3.04
  10  -8   3  110.52    2.90
  -1 -10  -3    0.21    0.31
  11  -1  -3   -0.01    0.28
  -1 -10  -3    0.39    0.28
 -10  11  -3    0.00    0.35
   1  10   3   -0.02    0.24
   1  10   3   -0.02    0.30
  10 -11   3   -0.38    0.28
  -4 -10  -3   14.61    0.94
 -10  14  -3   12.90    1.22
   4  10   3   12.27    0.88
  10 -14   3   10.18    1.13
   4  10   3   12.49    1.03
  -7 -10  -3    3.77    0.67
 -10  17  -3    5.57    1.02
  17  -7  -3    3.96    0.59
   7  10   3    4.99    0.76
   7  10   3    5.98    0.78
 -10  20  -3    3.47    0.94
 -10 -10  -3    4.58    0.82
  20 -10  -3    4.64    0.78
  10  10   3    4.02    0.73
  10  10   3    3.21    0.66
 -11  -8  -3    3.39    0.87
  19 -11  -3    3.37    0.70
  -8  19  -3    2.17    0.81
  11   8   3    3.33    0.62
   8 -19   3    3.11    0.84
  16 -11  -3   14.87    1.16
 -11  -5  -3   13.23    1.11
  -5  16  -3   13.61    1.38
   5 -16   3   13.51    1.28
 -16  11   3   15.00    0.85
  11   5   3   15.38    1.00
  13 -11  -3    9.72    0.99
 -11  -2  -3    9.83    0.94
  -2  13  -3    9.43    1.08
 -13  11   3    8.18    0.80
   2 -13   3    9.73    0.83
   2 -13   3    8.46    0.95
  11   2   3    9.41    0.85
   1  10  -3    0.09    0.35
  10 -11  -3    0.76    0.44
  -1 -10   3    1.07    0.39
  11  -1   3    0.87    0.43
 -10  11   3    0.82    0.39
  -1 -10   3    1.37    0.33
   4   7  -3    3.87    0.52
   7 -11  -3    4.26    0.73
   4   7  -3    3.68    0.41
  -7  11   3    2.95    0.62
  11  -4   3    3.70    0.45
  -4  -7   3    3.80    0.43
   7   4  -3   92.35    2.10
   4 -11  -3   91.02    2.76
 -11   7  -3   91.84    2.19
  -7  -4   3   92.38    2.18
  11  -7   3   91.84    2.45
  -4  11   3   93.57    2.78
   1 -11  -3   -0.16    0.27
  10   1  -3    0.21    0.29
 -11  10  -3    0.00    0.32
   1 -11  -3    0.43    0.37
  11 -10   3   -0.12    0.31
  -1  11   3   -0.24    0.30
  13  -2  -3   12.20    1.02
  -2 -11  -3   13.82    0.94
 -11  13  -3   13.08    1.13
  -2 -11  -3   14.62    0.90
   2  11   3   12.41    1.04
   2  11   3   13.49    0.92
  11 -13   3   14.63    1.22
 -11  16  -3    1.27    0.62
  -5 -11  -3    1.65    0.51
   5  11   3    1.90    0.54
   5  11   3    1.56    0.57
  11 -16   3    0.55    0.43
  -8 -11  -3    0.49    0.69
  19  -8  -3    0.33    0.37
 -11  19  -3    0.41    0.51
   8  11   3   -0.06    0.34
   8  11   3    0.61    0.44
  11 -19   3   -0.41    0.33
 -11  22  -3   17.63    1.77
 -11 -11  -3   16.08    1.29
  22 -11  -3   16.53    1.28
  11 -22   3   10.90    1.30
  11  11   3   15.16    1.12
  21 -12  -3    1.06    0.54
  -9  21  -3    1.48    0.74
 -12  -9  -3    1.31    0.58
  12   9   3    0.49    0.45
 -12  -6  -3    2.22    0.94
  18 -12  -3    0.51    0.49
  -6  18  -3    0.83    0.64
 -18  12   3    0.79    0.32
  12   6   3    0.73    0.44
   6 -18   3   -0.07    0.47
  -3  15  -3   43.31    2.13
  15 -12  -3   47.27    2.02
 -12  -3  -3   45.86    1.90
   3 -15   3   47.67    2.06
 -15  12   3   48.15    1.69
  12   3   3   46.84    1.75
   3 -15   3   44.79    1.79
  12 -12  -3    0.48    0.44
  12   0   3   -0.21    0.39
   0 -12   3    0.57    0.34
   0 -12   3    0.45    0.38
 -12  12   3    0.29    0.39
   3   9  -3   25.55    1.01
   9 -12  -3   24.28    1.44
   3   9  -3   27.60    1.27
  -9  12   3   23.71    2.25
  -3  -9   3   26.40    0.99
  12  -3   3   28.94    1.45
   6   6  -3   32.18    1.02
   6 -12  -3   30.79    1.57
  -6  -6   3   32.39    1.09
  -6  12   3   35.42    2.40
  12  -6   3   29.99    1.20
 -12   9  -3   18.39    0.99
   9   3  -3   17.77    0.87
   3 -12  -3   17.30    1.21
   3 -12  -3   16.56    1.03
  -3  12   3   18.17    1.50
  12  -9   3   17.35    1.11
 -12  12  -3    0.52    0.39
  12   0  -3    0.41    0.36
   0 -12  -3    0.02    0.30
   0 -12  -3    0.35    0.37
  12 -12   3    0.03    0.37
   0  12   3   -0.32    0.41
  15  -3  -3   21.82    1.41
  -3 -12  -3   23.21    1.14
  -3 -12  -3   25.12    1.20
 -12  15  -3   22.92    1.51
   3  12   3   25.56    1.51
  12 -15   3   21.81    1.57
   3  12   3   23.33    1.22
  -6 -12  -3    0.89    0.58
 -12  18  -3    0.63    0.56
   6  12   3    1.60    0.53
  12 -18   3    0.04    0.26
   6  12   3    1.20    0.56
  21  -9  -3    6.44    0.89
  -9 -12  -3    4.87    0.83
 -12  21  -3    5.38    1.11
   9  12   3    3.95    0.79
   9  12   3    5.27    0.80
 -12  24  -3    5.80    1.38
  24 -12  -3    5.96    0.99
 -12 -12  -3    7.20    1.11
  12  12   3    7.09    0.98
  12  12   3    5.02    0.92
  12 -24   3    4.52    1.17
  23 -13  -3   30.53    1.83
 -13 -10  -3   29.07    1.74
 -10  23  -3   31.68    2.35
  13  10   3   31.82    1.58
  10 -23   3   33.23    2.13
  -7  20  -3    3.76    0.96
 -13  -7  -3    2.12    0.66
  20 -13  -3    2.42    0.71
   7 -20   3    1.35    0.62
   7 -20   3    3.11    1.02
  13   7   3    2.14    0.57
 -13  -4  -3    8.58    1.04
  17 -13  -3    9.49    1.07
  -4  17  -3   13.20    1.35
 -17  13   3   10.03    0.85
   4 -17   3    8.75    0.97
   4 -17   3   10.62    1.16
  13   4   3    9.18    0.92
  -1  14  -3    7.00    1.02
  14 -13  -3    7.44    1.01
  13   1   3    9.31    0.92
   1 -14   3    7.67    0.76
   1 -14   3    7.14    0.89
   2  11  -3   10.71    0.99
  11 -13  -3    8.92    1.13
  -2 -11   3    9.14    0.69
 -11  13   3    9.42    1.01
  13  -2   3    9.83    1.00
   8 -13  -3  102.37    3.20
   5   8  -3  100.65    2.34
   5   8  -3  101.74    2.58
  -5  -8   3  106.42    2.39
  -8  13   3  101.77    3.12
  13  -5   3  100.49    2.42
   8   5  -3   33.94    1.16
   5 -13  -3   34.48    1.76
 -13   8  -3   35.93    1.19
  13  -8   3   36.19    1.50
  -8  -5   3   35.80    1.29
  -5  13   3   37.12    1.80
 -13  11  -3   15.13    1.04
  11   2  -3   13.49    0.87
   2 -13  -3   14.38    0.98
   2 -13  -3   13.18    1.11
  -2  13   3   13.16    1.16
  13 -11   3   13.69    1.12
 -13  14  -3   12.03    1.11
  14  -1  -3   12.60    1.01
  -1 -13  -3   12.61    1.00
  -1 -13  -3   12.59    0.91
   1  13   3   11.99    1.10
  13 -14   3    9.74    1.13
 -13  17  -3    3.49    0.85
  17  -4  -3    4.08    0.94
  -4 -13  -3    4.25    1.22
   4  13   3    4.45    0.83
   4  13   3    5.20    0.81
 -13  20  -3   14.46    1.52
  -7 -13  -3   10.72    1.04
   7  13   3   12.58    1.04
   7  13   3   14.13    1.24
 -10 -13  -3    0.21    0.55
 -13  23  -3   -0.11    0.59
  23 -10  -3    1.09    0.55
  10  13   3   -0.23    0.41
  13 -23   3    0.28    0.63
  10  13   3   -0.46    0.47
  26 -13  -3   19.75    1.67
 -13  26  -3   17.86    2.03
 -13 -13  -3   20.45    1.55
  13  13   3   18.77    1.41
  13 -26   3   20.26    2.12
  13  13   3   18.25    1.51
 -11  25  -3    0.39    0.89
  25 -14  -3    0.82    0.71
 -14 -11  -3    0.40    0.68
  11 -25   3    0.48    0.79
  14  11   3    1.18    0.63
  14  11   3    0.90    0.60
  22 -14  -3    0.37    0.55
 -14  -8  -3    0.93    0.59
  -8  22  -3    1.11    0.78
   8 -22   3    0.84    0.64
   8 -22   3    0.17    0.29
  14   8   3    0.52    0.51
 -14  -5  -3    3.55    0.77
  -5  19  -3    2.34    0.82
  19 -14  -3    2.52    0.72
  14   5   3    3.57    0.75
 -19  14   3    2.35    0.51
   5 -19   3    1.80    0.66
   5 -19   3    2.52    0.76
  -2  16  -3   -0.23    0.42
  16 -14  -3   -0.61    0.35
  14   2   3   -0.22    0.31
   2 -16   3   -0.07    0.41
   2 -16   3   -0.04    0.34
 -16  14   3    0.57    0.41
  13 -14  -3    7.85    1.13
   1  13  -3    7.38    1.02
  14  -1   3    9.10    0.95
  -1 -13   3    6.71    0.68
  -1 -13   3    6.83    0.78
 -13  14   3    7.93    0.94
  10 -14  -3   31.15    1.75
   4  10  -3   29.43    1.44
   4  10  -3   30.54    1.20
  14  -4   3   30.47    1.67
 -10  14   3   30.65    1.69
  -4 -10   3   29.30    1.14
   7   7  -3   11.66    0.70
   7 -14  -3   11.21    1.17
  -7  14   3   10.46    1.15
  -7  -7   3   10.10    0.76
  14  -7   3   10.81    0.88
  10   4  -3   12.25    0.81
 -14  10  -3   13.84    0.91
   4 -14  -3   14.36    1.26
   4 -14  -3   12.92    1.08
 -10  -4   3   12.35    0.88
  14 -10   3   12.36    1.08
  -4  14   3   13.62    1.24
   1 -14  -3   13.61    1.11
 -14  13  -3   14.00    1.17
  13   1  -3   11.27    0.90
  -1  14   3   11.33    1.15
  14 -13   3   14.48    1.22
  16  -2  -3   16.47    1.23
  -2 -14  -3   14.97    1.09
 -14  16  -3   15.93    1.33
  -2 -14  -3   16.68    1.10
  14 -16   3   17.77    1.48
   2  14   3   15.39    1.28
  19  -5  -3    0.15    0.43
  -5 -14  -3   -0.49    0.30
 -14  19  -3    0.26    0.55
   5  14   3   -0.06    0.38
  14 -19   3    0.39    0.32
   5  14   3    0.30    0.50
 -14  22  -3    0.26    0.70
  22  -8  -3    1.02    0.72
  22  -8  -3    0.19    0.41
  -8 -14  -3    0.37    0.54
   8  14   3    0.42    0.48
   8  14   3   -0.09    0.54
  25 -11  -3   -0.87    0.46
 -11 -14  -3    0.57    0.67
 -14  25  -3    0.16    0.81
  14 -25   3   -0.72    0.65
  11  14   3    1.23    0.65
  11  14   3    0.58    0.54
 -14  28  -3    2.83    1.19
  28 -14  -3    3.01    0.93
 -14 -14  -3    3.25    0.94
  14  14   3    2.11    0.75
  14  14   3    2.81    0.82
  27 -15  -3    0.10    0.82
 -15 -12  -3    0.48    0.66
 -12  27  -3    0.96    0.92
  12 -27   3    0.87    0.78
  15  12   3   -0.42    0.48
  12 -27   3    0.24    0.86
  15  12   3    0.05    0.50
 -15  -9  -3   11.27    1.41
  24 -15  -3    8.36    1.27
   9 -24   3   10.74    1.58
  15   9   3    9.31    1.08
   9 -24   3   11.28    1.66
  21 -15  -3    5.33    1.05
  -6  21  -3    7.43    1.29
 -15  -6  -3    6.02    1.01
   6 -21   3    7.18    1.23
 -21  15   3    6.18    0.74
   6 -21   3    8.67    1.21
  15   6   3    7.44    0.96
  18 -15  -3    5.06    0.98
  -3  18  -3    6.34    1.10
   3 -18   3    6.46    1.03
 -18  15   3    4.90    0.72
   3 -18   3    8.16    1.06
  15   3   3    6.90    0.93
   0  15  -3   -0.03    0.45
  15 -15  -3   -0.37    0.39
   0 -15   3    0.17    0.37
  15   0   3    0.41    0.47
   0 -15   3    0.25    0.39
 -15  15   3    0.10    0.40
  12 -15  -3   42.57    2.14
 -12  15   3   46.78    2.07
  15  -3   3   45.64    2.02
  -3 -12   3   44.51    1.49
   6   9  -3   36.78    1.50
   6   9  -3   35.42    1.27
   9 -15  -3   36.70    1.97
  -6  -9   3   36.68    1.30
  -9  15   3   36.49    1.92
  15  -6   3   34.90    1.36
 -15   9  -3   61.72    1.60
   9   6  -3   65.35    1.80
   6 -15  -3   63.99    2.57
  15  -9   3   66.81    2.23
  -6  15   3   70.31    2.65
  -9  -6   3   64.14    1.93
 -15  12  -3   24.21    1.29
  12   3  -3   23.78    1.16
   3 -15  -3   23.97    1.33
   3 -15  -3   23.92    1.52
  -3  15   3   24.46    1.60
  15 -12   3   24.18    1.49
   0 -15  -3   -0.24    0.37
  15   0  -3    0.28    0.40
   0 -15  -3    0.10    0.39
 -15  15  -3    0.06    0.39
  15 -15   3   -0.31    0.36
   0  15   3   -0.85    0.35
  -3 -15  -3   10.71    0.91
  -3 -15  -3    9.01    0.90
  18  -3  -3   10.59    1.13
 -15  18  -3   10.57    1.22
   3  15   3    9.58    1.15
  -6 -15  -3    0.80    0.52
  21  -6  -3    2.29    0.84
 -15  21  -3    1.31    0.73
   6  15   3    0.92    0.57
   6  15   3    0.83    0.63
 -15  24  -3    1.40    0.88
  24  -9  -3    0.68    0.54
  -9 -15  -3    1.16    0.64
  24  -9  -3    1.80    0.91
  15 -24   3    0.18    0.81
   9  15   3    1.27    0.69
   9  15   3    0.29    0.50
 -12 -15  -3    1.24    0.69
 -15  27  -3    2.47    1.09
  27 -12  -3    2.18    0.83
  27 -12  -3    1.46    0.98
  12  15   3    2.64    0.72
  12  15   3    1.29    0.74
  30 -15  -3    7.66    1.43
  30 -15  -3    8.43    1.37
 -15 -15  -3    6.83    1.20
 -15  30  -3    7.38    1.59
  15 -30   3    5.34    1.44
  15 -30   3    5.60    1.45
  15  15   3    7.66    1.12
  15  15   3    6.22    1.11
  29 -16  -3    0.28    0.67
 -16 -13  -3   -0.10    0.69
 -13  29  -3   -0.09    0.82
  16  13   3    0.08    0.51
  13 -29   3   -0.40    0.74
  13 -29   3    0.38    0.84
  16  13   3    1.49    0.62
 -16 -10  -3    0.31    0.64
 -10  26  -3    0.56    0.86
  26 -16  -3    1.58    0.83
  16  10   3    0.58    0.56
  10 -26   3    1.89    0.96
  10 -26   3    1.26    0.77
  -7  23  -3    3.64    1.10
 -16  -7  -3    4.26    0.94
  23 -16  -3    3.25    1.09
   7 -23   3    4.83    1.06
  16   7   3    6.40    0.99
  20 -16  -3   17.24    1.56
  -4  20  -3   15.72    1.67
   4 -20   3   17.05    1.30
 -20  16   3   16.80    1.17
   4 -20   3   17.61    1.51
  16   4   3   16.30    1.27
  -1  17  -3    1.07    0.64
  17 -16  -3    0.77    0.56
   1 -17   3    0.88    0.49
 -17  16   3    0.66    0.48
  16   1   3    0.80    0.51
   1 -17   3    1.53    0.60
  14 -16  -3    0.25    0.47
   2  14  -3    0.66    0.51
  16  -2   3   -0.45    0.34
  -2 -14   3    0.28    0.34
 -14  16   3   -0.08    0.39
   5  11  -3   15.60    0.92
  11 -16  -3   10.22    1.08
   5  11  -3   15.46    1.16
 -11  16   3   15.78    1.36
  -5 -11   3   13.89    0.86
  16  -5   3   16.40    1.38
   8   8  -3   14.48    0.83
   8 -16  -3   13.46    1.34
   8   8  -3   13.76    0.92
  -8  -8   3   13.75    0.92
  16  -8   3   14.27    1.05
  -8  16   3   14.43    1.38
 -16  11  -3    0.96    0.40
   5 -16  -3    1.94    0.62
  11   5  -3    2.91    0.53
   5 -16  -3    1.79    0.74
  16 -11   3    1.58    0.57
 -11  -5   3    2.15    0.54
  -5  16   3    1.50    0.67
 -16  14  -3   15.33    1.16
   2 -16  -3   18.98    1.35
   2 -16  -3   16.97    1.14
  14   2  -3   17.10    1.09
  -2  16   3   17.28    1.44
  16 -14   3   17.96    1.40
  -1 -16  -3   12.32    1.06
 -16  17  -3   10.33    1.20
  17  -1  -3   10.60    1.06
  -1 -16  -3   11.10    0.96
   1  16   3   10.67    1.22
  16 -17   3   11.93    1.34
  20  -4  -3    1.64    0.68
  -4 -16  -3    2.31    0.65
 -16  20  -3    1.50    0.73
  16 -20   3    1.09    0.70
   4  16   3    2.91    0.83
  -7 -16  -3    2.14    0.69
 -16  23  -3    2.40    0.85
  23  -7  -3    2.03    0.91
   7  16   3    2.54    0.75
  16 -23   3    3.20    0.99
   7  16   3    1.40    0.75
 -10 -16  -3    4.60    0.92
  26 -10  -3    2.63    0.79
 -16  26  -3    2.52    1.03
  26 -10  -3    2.40    0.97
  10  16   3    3.42    0.93
  10  16   3    2.86    0.75
 -16  29  -3   -0.44    0.70
  29 -13  -3    0.66    0.84
 -13 -16  -3    0.63    0.67
  29 -13  -3   -0.37    0.59
  13  16   3    0.31    0.65
  16 -29   3   -1.21    0.75
  13  16   3    0.48    0.56
 -16 -16  -3    2.04    0.82
  32 -16  -3    5.03    1.20
 -16  32  -3    1.65    1.15
  32 -16  -3    1.12    1.25
  16  16   3    3.36    0.88
  16  16   3    2.85    0.88
  16 -32   3    6.46    1.62
  16 -32   3    1.53    1.37
 -14  31  -3   -0.94    0.93
  31 -17  -3    0.18    0.64
 -17 -14  -3    0.14    0.63
  17  14   3   -0.40    0.96
  14 -31   3    0.28    0.83
  14 -31   3   -0.37    0.86
  17  14   3   -0.59    0.52
 -11  28  -3    3.34    1.23
  28 -17  -3    1.22    0.79
 -17 -11  -3    2.62    0.84
  11 -28   3    2.83    1.60
  17  11   3    4.04    0.79
  -8  25  -3    1.76    1.05
  25 -17  -3    2.28    0.89
  17   8   3    1.81    0.66
   8 -25   3    1.80    0.79
   8 -25   3    1.14    0.83
  -5  22  -3    1.21    0.85
  22 -17  -3    1.12    0.78
  17   5   3    3.13    0.72
   5 -22   3    2.99    0.85
   5 -22   3    3.22    0.80
 -22  17   3    2.35    0.62
  19 -17  -3    4.60    1.02
  -2  19  -3    5.41    1.16
  17   2   3    5.18    0.93
   2 -19   3    6.46    0.92
 -19  17   3    6.23    0.92
   2 -19   3    5.49    0.97
   1  16  -3    0.95    0.58
  16 -17  -3    0.78    0.61
  -1 -16   3    1.64    0.92
  17  -1   3    0.74    0.59
 -16  17   3    0.21    0.46
   4  13  -3   11.27    1.12
  13 -17  -3    7.00    1.07
  17  -4   3   10.69    1.15
  -4 -13   3   10.57    0.81
 -13  17   3   11.41    1.22
   7  10  -3   13.50    1.05
   7  10  -3   12.04    0.83
  17  -7   3   13.77    0.97
  -7 -10   3   11.44    0.87
  17  -7   3   11.41    1.30
 -10  17   3   11.17    1.34
   7 -17  -3    5.58    0.97
  10   7  -3    5.41    0.67
   7 -17  -3    4.48    0.92
 -10  -7   3    4.90    0.72
  17 -10   3    5.07    0.82
  -7  17   3    4.01    0.92
  13   4  -3    4.17    0.68
   4 -17  -3    4.32    0.76
   4 -17  -3    5.18    0.94
 -17  13  -3    3.45    0.66
  -4  17   3    3.60    0.91
  17 -13   3    3.04    0.73
   1 -17  -3   11.25    1.00
   1 -17  -3   10.47    1.14
 -17  16  -3   11.18    1.12
  16   1  -3   10.37    0.99
  -1  17   3   10.48    1.26
  17 -16   3   10.08    1.35
  -2 -17  -3    1.20    0.58
 -17  19  -3    0.32    0.59
  -2 -17  -3    1.37    0.53
  19  -2  -3    2.12    0.70
   2  17   3    1.22    0.69
  17 -19   3    0.28    0.64
  -5 -17  -3    4.01    0.88
  22  -5  -3    3.71    0.95
 -17  22  -3    3.57    1.03
  17 -22   3    4.13    1.04
   5  17   3    4.36    1.05
  -8 -17  -3   -0.09    0.55
 -17  25  -3    0.39    0.74
  25  -8  -3   -0.23    0.73
   8  17   3   -0.28    0.54
   8  17   3    0.13    0.49
 -11 -17  -3    0.86    0.68
 -17  28  -3    1.14    0.83
  28 -11  -3    0.40    0.80
  28 -11  -3   -0.40    0.53
  11  17   3    0.32    0.63
  11  17   3    0.82    0.75
  31 -14  -3    0.68    0.96
  31 -14  -3    0.88    0.75
 -17  31  -3    0.03    0.84
 -14 -17  -3    0.04    0.66
  14  17   3    0.12    0.66
  14  17   3    3.18    1.34
  17 -31   3    0.26    0.86
 -17  34  -3    0.05    1.01
 -17 -17  -3    0.93    0.73
  34 -17  -3    0.81    0.89
  17  17   3   -0.83    0.57
  17 -34   3    0.13    1.10
  17  17   3   -1.62    0.60
 -15  33  -3    1.15    1.04
  33 -18  -3    1.75    0.93
  18  15   3    0.11    0.63
  15 -33   3    1.59    0.96
  18  15   3   -0.50    0.62
  30 -18  -3    3.48    1.08
 -12  30  -3    5.33    1.45
  12 -30   3    3.27    1.11
  12 -30   3    3.33    1.17
  18  12   3    3.95    1.50
  27 -18  -3    3.14    1.07
  -9  27  -3    2.50    1.04
   9 -27   3    2.02    0.93
   9 -27   3    0.98    0.81
  18   9   3    3.01    0.80
  24 -18  -3    2.98    1.03
  -6  24  -3    4.86    1.24
   6 -24   3    4.07    0.95
  18   6   3    5.11    0.93
  21 -18  -3    0.55    0.67
  -3  21  -3   -0.32    0.66
   3 -21   3   -0.66    0.51
   3 -21   3    0.64    0.54
  18   3   3    0.69    0.55
 -21  18   3   -0.04    0.49
  18 -18  -3    0.19    0.57
   0  18  -3    0.07    0.60
   0 -18   3    0.15    0.43
 -18  18   3    0.23    0.49
  18   0   3   -0.22    0.52
  15 -18  -3    4.65    1.34
   3  15  -3    5.60    0.98
  18  -3   3    6.20    0.95
 -15  18   3    6.18    1.05
  -3 -15   3    5.78    0.71
   6  12  -3    0.58    0.59
  12 -18  -3    0.15    0.26
   6  12  -3    1.44    0.45
 -12  18   3    1.00    0.66
  18  -6   3    1.50    0.70
  -6 -12   3    0.43    0.39
  18  -6   3    0.61    0.37
   9   9  -3   17.10    0.95
   9   9  -3   18.65    1.08
  18  -9   3   17.58    1.19
  -9  -9   3   17.34    1.04
  -9  18   3   16.06    1.51
   6 -18  -3    0.83    0.53
 -18  12  -3    0.93    0.37
   6 -18  -3    1.38    0.66
  12   6  -3    0.58    0.37
  -6  18   3    2.01    0.76
  18 -12   3    1.40    0.58
 -12  -6   3    0.67    0.45
   3 -18  -3   10.12    1.19
   3 -18  -3   11.39    1.05
 -18  15  -3    9.44    0.99
  15   3  -3    9.79    0.91
  18 -15   3    9.25    1.13
  -3  18   3    9.44    1.33
  18   0  -3    0.29    0.47
   0 -18  -3    0.73    0.49
   0 -18  -3    0.69    0.50
 -18  18  -3    0.73    0.60
  18 -18   3    1.13    0.65
   0  18   3    0.94    0.68
  21  -3  -3    4.24    0.97
  -3 -18  -3    4.65    0.87
 -18  21  -3    4.99    1.10
   3  18   3    3.47    1.01
  18 -21   3    4.25    1.09
  -6 -18  -3   17.75    1.42
  24  -6  -3   15.52    1.70
 -18  24  -3   17.81    1.86
   6  18   3   16.12    1.67
  18 -24   3   14.93    1.83
  27  -9  -3    6.05    1.39
  -9 -18  -3    3.01    0.82
 -18  27  -3    3.06    1.08
   9  18   3    4.97    1.11
  30 -12  -3   -0.45    0.64
 -18  30  -3    0.06    0.73
  30 -12  -3    1.73    1.03
 -12 -18  -3    0.28    0.58
  18 -30   3    0.77    1.03
  12  18   3    1.63    0.78
  12  18   3    1.27    0.67
 -15 -18  -3    0.13    0.65
  33 -15  -3   -0.30    0.90
  33 -15  -3    1.75    0.93
 -18  33  -3    0.46    1.02
  15  18   3    1.01    0.78
  15  18   3    3.06    0.92
  18 -33   3    0.16    1.06
 -18  36  -3   -0.59    0.87
  36 -18  -3    2.38    1.08
  18 -36   3   -0.37    1.03
  18  18   3   -0.06    0.76
 -16  35  -3    0.35    0.95
  35 -19  -3    0.03    1.07
  19  16   3   -0.15    0.50
  16 -35   3    0.28    1.02
  32 -19  -3    1.60    0.93
 -13  32  -3   -0.96    0.89
  19  13   3    0.10    0.49
  13 -32   3    1.21    0.84
  13 -32   3   -0.07    0.81
 -10  29  -3    1.23    1.01
  29 -19  -3    1.97    0.96
  19  10   3    2.71    1.23
  10 -29   3    1.91    0.93
  -7  26  -3    0.58    0.81
  26 -19  -3    1.11    0.79
   7 -26   3    0.46    0.62
  19   7   3   -0.30    0.54
   7 -26   3    1.56    0.82
  23 -19  -3    2.54    0.90
  -4  23  -3    1.46    0.99
   4 -23   3    0.80    0.60
   4 -23   3    0.75    0.62
  19   4   3    1.98    0.71
 -23  19   3    1.13    0.58
  20 -19  -3   12.20    1.63
  -1  20  -3   14.28    1.66
   1 -20   3   12.85    1.16
   1 -20   3   16.34    1.41
  19   1   3   10.59    1.26
 -20  19   3   14.99    1.34
   2  17  -3    5.56    1.11
  17 -19  -3    4.29    1.00
 -17  19   3    5.97    1.06
  19  -2   3    5.96    1.01
  -2 -17   3    6.23    0.86
   5  14  -3    2.28    0.72
 -14  19   3    1.86    0.75
  -5 -14   3    3.01    0.58
  19  -5   3    2.02    0.71
   8  11  -3    3.79    0.73
   8  11  -3    4.47    0.65
  19  -8   3    2.80    0.63
 -11  19   3    2.97    0.86
  19  -8   3    4.84    0.97
  -8 -11   3    2.90    0.61
  11   8  -3    0.64    0.38
   8 -19  -3    0.10    0.51
   8 -19  -3    0.91    0.62
 -11  -8   3   -0.12    0.38
  -8  19   3   -0.20    0.50
  19 -11   3    0.25    0.44
 -19  14  -3    0.06    0.32
  14   5  -3   -0.30    0.31
   5 -19  -3    0.23    0.51
   5 -19  -3    0.57    0.49
  19 -14   3    0.04    0.42
  -5  19   3   -0.03    0.50
   2 -19  -3    2.12    0.64
 -19  17  -3    1.51    0.62
  17   2  -3    0.86    0.50
   2 -19  -3    1.17    0.66
  19 -17   3    0.74    0.85
  -2  19   3   -0.23    0.56
  -1 -19  -3    5.72    0.95
  20  -1  -3    5.71    1.02
 -19  20  -3    6.54    1.12
  -1 -19  -3    5.48    0.93
  19 -20   3    5.01    1.12
   1  19   3    4.63    1.03
 -19  23  -3   39.15    2.44
  -4 -19  -3   36.34    1.88
  23  -4  -3   38.02    2.35
   4  19   3   36.85    2.32
  19 -23   3   39.12    2.66
 -19  26  -3    0.16    0.75
  26  -7  -3    1.36    0.83
  -7 -19  -3    0.46    0.59
   7  19   3    0.34    0.68
 -19  29  -3    1.26    0.98
  29 -10  -3    0.92    0.92
 -10 -19  -3    0.31    0.66
  29 -10  -3    1.75    0.69
  10  19   3    1.01    0.77
  32 -13  -3    2.26    0.91
 -13 -19  -3    0.05    0.63
  32 -13  -3   -0.85    0.68
 -19  32  -3   -0.18    0.81
  13  19   3   -0.42    0.65
 -16 -19  -3    1.55    0.79
  35 -16  -3   -0.65    0.90
  16  19   3    1.30    0.80
  19 -35   3    0.72    1.06
 -14  34  -3    1.35    0.98
  34 -20  -3    0.26    0.96
  14 -34   3   -0.29    0.91
  20  14   3    0.42    0.62
  31 -20  -3    0.31    0.83
 -11  31  -3    0.31    0.91
  11 -31   3    1.37    0.93
  20  11   3    1.90    0.70
  11 -31   3    0.93    0.87
  28 -20  -3    1.48    0.83
  -8  28  -3    0.28    0.78
   8 -28   3    0.05    0.61
   8 -28   3    0.85    0.79
  20   8   3    0.65    0.85
  -5  25  -3    1.76    1.09
  25 -20  -3    3.19    1.07
   5 -25   3    5.09    1.03
 -25  20   3    4.23    0.76
  20   5   3    3.96    0.95
  22 -20  -3    6.03    1.26
  -2  22  -3    5.55    1.26
  20   2   3    7.28    1.08
   2 -22   3    5.21    0.93
 -22  20   3    4.70    0.91
   1  19  -3   16.90    1.72
  19 -20  -3   13.60    1.58
  -1 -19   3   14.83    1.16
 -19  20   3   14.31    1.40
  20  -1   3   12.59    1.38
   4  16  -3   15.27    1.50
  16 -20  -3   18.75    1.75
 -16  20   3   17.96    1.57
  20  -4   3   17.48    1.58
   7  13  -3    2.63    0.57
   7  13  -3    3.63    0.78
  20  -7   3    2.52    0.58
  20  -7   3    2.99    0.84
  -7 -13   3    3.72    0.66
 -13  20   3    2.34    0.82
  10  10  -3    5.00    0.75
  10  10  -3    4.67    0.66
  20 -10   3    3.77    0.75
 -10  20   3    4.17    1.04
 -10 -10   3    5.40    0.79
  13   7  -3   13.11    0.93
   7 -20  -3   12.02    1.43
   7 -20  -3   12.15    1.29
  20 -13   3   11.09    1.20
  -7  20   3   11.36    1.54
   4 -20  -3    1.54    0.72
  16   4  -3    2.02    0.61
 -20  16  -3    1.06    0.51
   4 -20  -3    3.93    0.78
  20 -16   3    2.84    0.85
  -4  20   3    0.28    0.59
 -20  19  -3    6.71    1.05
   1 -20  -3    5.44    0.99
  19   1  -3    6.16    0.99
   1 -20  -3    5.79    0.99
  20 -19   3    3.66    0.97
  -1  20   3    5.40    1.18
 -20  22  -3    0.38    0.68
  22  -2  -3   -0.08    0.58
  -2 -20  -3   -0.58    0.49
  20 -22   3   -1.04    0.56
   2  20   3   -0.37    0.69
 -20  25  -3   26.05    4.01
  -5 -20  -3   31.99    1.82
  25  -5  -3   28.58    2.09
  20 -25   3   29.89    2.49
   5  20   3   31.58    2.23
  28  -8  -3    7.22    1.41
 -20  28  -3    5.05    1.22
  -8 -20  -3    8.73    1.23
   8  20   3    6.46    1.29
  31 -11  -3    0.28    0.68
 -11 -20  -3   -0.04    0.56
 -20  31  -3    0.39    0.81
  31 -11  -3   -0.14    0.69
  11  20   3   -0.10    0.82
 -20  34  -3   -0.73    0.83
  34 -14  -3    0.50    0.98
 -14 -20  -3    0.50    0.72
  34 -14  -3    0.87    0.75
  14  20   3    0.11    0.79
  20 -34   3   -0.80    0.86
  36 -21  -3    1.07    1.04
 -15  36  -3   -1.34    0.82
  21  15   3    0.59    0.65
  15 -36   3   -2.05    1.03
  33 -21  -3   -0.01    0.91
 -12  33  -3    0.06    0.89
  21  12   3    1.32    0.73
  12 -33   3   -0.01    0.97
  12 -33   3    0.57    0.90
  -9  30  -3   -0.48    0.79
  30 -21  -3   -0.46    0.78
  21   9   3   -0.34    0.49
   9 -30   3   -0.38    0.92
   9 -30   3   -0.85    0.74
  27 -21  -3   -1.08    0.57
  -6  27  -3   -0.36    0.71
   6 -27   3   -0.57    0.58
   6 -27   3   -0.30    0.49
  21   6   3   -0.38    0.47
  24 -21  -3    3.09    1.01
  -3  24  -3    3.61    1.17
   3 -24   3    2.42    0.78
   3 -24   3    2.98    0.86
 -24  21   3    4.59    0.86
  21 -21  -3    0.63    0.76
   0  21  -3   -0.36    0.63
  21   0   3   -0.21    0.62
   0 -21   3   -0.01    0.52
 -21  21   3    1.13    0.62
   3  18  -3    0.38    0.70
  18 -21  -3   -0.11    0.72
 -18  21   3    1.02    0.73
  -3 -18   3    0.73    0.51
  21  -3   3   -0.40    0.52
  15 -21  -3    4.02    0.98
   6  15  -3    5.64    1.03
  -6 -15   3    6.09    0.85
 -15  21   3    7.34    1.28
   9  12  -3    0.73    0.41
   9  12  -3    1.30    0.58
  12 -21  -3    0.14    0.30
  21  -9   3    0.43    0.49
 -12  21   3    0.38    0.65
  -9 -12   3    0.27    0.41
  21  -9   3    0.69    0.66
  12   9  -3    3.85    0.64
   9 -21  -3    5.91    1.07
  21 -12   3    4.43    0.85
  -9  21   3    3.77    1.00
 -12  -9   3    4.77    0.78
  15   6  -3    0.95    0.45
   6 -21  -3    1.50    0.67
 -21  15  -3    0.79    0.42
   6 -21  -3    0.96    0.61
  -6  21   3    1.50    0.79
  21 -15   3    0.91    0.67
   3 -21  -3    4.79    0.90
 -21  18  -3    3.43    0.80
   3 -21  -3    4.51    1.40
  18   3  -3    4.47    0.84
  -3  21   3    4.60    1.15
  21 -18   3    4.53    1.08
 -21  21  -3    0.61    0.65
   0 -21  -3    0.11    0.54
   0 -21  -3   -0.05    0.59
  21   0  -3   -0.13    0.66
  21 -21   3    0.78    0.76
   0  21   3    0.41    0.68
 -21  24  -3    6.31    1.21
  -3 -21  -3    5.71    1.00
  24  -3  -3    4.96    1.11
   3  21   3    7.05    1.31
  21 -24   3    5.35    1.27
  -6 -21  -3    0.35    0.64
  27  -6  -3    0.82    0.64
 -21  27  -3    0.55    0.71
  21 -27   3    1.23    1.18
   6  21   3    1.05    0.77
  30  -9  -3    0.09    0.84
  -9 -21  -3   -0.23    0.50
 -21  30  -3    1.50    0.81
   9  21   3    0.85    0.87
  21 -30   3   -0.29    0.80
  33 -12  -3    0.14    0.89
 -12 -21  -3   -0.39    0.57
 -21  33  -3    0.47    0.96
  33 -12  -3    1.99    1.27
  12  21   3   -0.77    0.75
 -15 -21  -3   -0.01    0.70
 -21  36  -3   -1.62    1.00
  36 -15  -3   -1.72    0.89
  15  21   3    1.24    0.92
  21 -36   3    0.20    1.39
  35 -22  -3   -1.39    1.04
 -13  35  -3   -0.40    0.91
  22  13   3    0.52    0.66
  13 -35   3    0.92    1.02
 -10  32  -3   -0.55    0.87
  32 -22  -3    1.66    0.99
  10 -32   3    1.63    0.99
  22  10   3    0.06    0.58
  10 -32   3   -1.25    0.58
  -7  29  -3   -0.15    0.71
  29 -22  -3    0.07    0.83
   7 -29   3   -1.01    1.12
   7 -29   3    1.04    0.89
  26 -22  -3    1.63    0.99
  -4  26  -3    1.61    0.96
   4 -26   3    0.02    0.51
 -26  22   3    2.02    0.71
  22   4   3    1.02    0.72
   4 -26   3    1.93    0.76
  23 -22  -3    0.56    0.65
  -1  23  -3    0.32    1.37
 -23  22   3    0.09    0.57
  22   1   3    1.43    0.67
   1 -23   3   -0.39    0.49
   2  20  -3    5.24    1.21
  20 -22  -3    4.76    1.20
  22  -2   3    6.12    1.12
  -2 -20   3    6.28    0.92
 -20  22   3    5.03    1.08
  17 -22  -3    3.05    0.95
   5  17  -3    2.97    0.92
 -17  22   3    1.67    0.86
  22  -5   3    4.35    1.10
  -5 -17   3    2.38    0.64
   8  14  -3    1.61    0.69
   8  14  -3    0.87    0.51
  -8 -14   3    0.73    0.50
  22  -8   3    1.96    0.95
  22  -8   3   -0.08    0.42
 -14  22   3    1.63    0.82
  11  11  -3   15.33    1.18
  11 -22  -3   15.78    1.52
  11  11  -3   16.58    1.04
 -11  22   3   16.73    1.70
 -11 -11   3   15.87    1.15
  22 -11   3   14.03    1.25
   8 -22  -3    0.19    0.30
  14   8  -3    1.08    0.50
   8 -22  -3   -0.21    0.50
  22 -14   3   -0.40    0.48
  -8  22   3    0.67    0.73
  17   5  -3    3.78    0.74
 -22  17  -3    4.00    0.75
   5 -22  -3    3.47    0.91
   5 -22  -3    1.49    0.68
  -5  22   3    4.38    1.16
  22 -17   3    3.04    0.93
 -22  20  -3   -0.34    0.51
  20   2  -3   -0.23    0.53
   2 -22  -3    1.30    1.10
   2 -22  -3   -0.60    0.50
  -2  22   3    0.23    0.72
  22 -20   3    1.59    0.89
  -1 -22  -3    6.01    0.99
 -22  23  -3    5.44    1.12
  23  -1  -3    5.13    1.80
   1  22   3    4.72    1.24
  22 -23   3    4.83    1.19
  26  -4  -3    4.32    1.09
 -22  26  -3    2.93    0.98
  -4 -22  -3    5.03    1.03
  22 -26   3    2.94    1.10
  29  -7  -3    0.08    0.62
 -22  29  -3   -0.06    0.71
  -7 -22  -3    0.61    0.61
  22 -29   3    0.76    0.92
   7  22   3    1.15    0.77
 -22  32  -3    2.04    1.06
  32 -10  -3    1.51    1.56
 -10 -22  -3    1.16    0.72
  10  22   3    1.34    0.96
 -22  35  -3    0.83    0.99
 -13 -22  -3   -0.31    0.68
  35 -13  -3    1.11    0.91
  13  22   3    0.77    0.87
  34 -23  -3    0.84    1.08
 -11  34  -3    0.20    1.06
  23  11   3    1.18    0.68
  11 -34   3    1.98    1.04
  -8  31  -3   -0.02    0.94
  31 -23  -3    0.43    1.08
   8 -31   3    3.14    1.91
  23   8   3    2.54    0.75
   8 -31   3    1.39    0.76
  28 -23  -3   -0.65    0.70
  -5  28  -3   -1.36    0.59
  23   5   3    0.22    0.57
 -28  23   3   -0.41    0.41
   5 -28   3    0.43    0.71
  -2  25  -3    3.63    1.17
  25 -23  -3    3.94    1.23
   2 -25   3    2.02    0.72
 -25  23   3    3.38    0.84
  23   2   3    3.78    0.98
   1  22  -3    0.15    0.76
  22 -23  -3   -0.20    0.78
 -22  23   3   -0.44    0.52
  23  -1   3   -0.12    0.57
  -1 -22   3   -0.08    0.51
   4  19  -3    1.34    0.87
  19 -23  -3    0.24    0.72
 -19  23   3    1.02    0.79
  -4 -19   3    0.64    0.55
  23  -4   3    0.28    0.63
   7  16  -3    5.97    1.11
  16 -23  -3    5.04    1.16
 -16  23   3    4.26    1.11
  23  -7   3    4.54    1.17
  -7 -16   3    4.87    0.79
  13 -23  -3   29.36    2.24
  10  13  -3   30.00    1.43
  10  13  -3   27.88    1.67
 -10 -13   3   28.30    1.50
  23 -10   3   29.26    2.18
 -13  23   3   31.33    2.25
  23 -10   3   30.38    1.69
  10 -23  -3    0.05    0.63
  13  10  -3    0.54    0.46
  10 -23  -3    1.05    0.66
  23 -13   3    0.31    0.60
 -10  23   3   -0.66    0.54
 -13 -10   3    0.91    0.68
  16   7  -3    1.95    0.60
   7 -23  -3    2.31    0.78
  -7  23   3    1.54    0.93
  19   4  -3   38.82    1.90
   4 -23  -3   38.27    2.08
 -23  19  -3   40.82    1.94
  -4  23   3   41.45    2.67
  23 -19   3   40.07    2.55
  22   1  -3    3.29    0.82
 -23  22  -3    4.21    0.98
   1 -23  -3    4.26    0.93
   1 -23  -3    5.29    1.27
  23 -22   3    3.08    1.13
  -2 -23  -3    8.32    1.22
 -23  25  -3    8.95    1.39
  25  -2  -3    7.33    1.20
  23 -25   3    8.54    1.62
   2  23   3    8.32    1.54
  -5 -23  -3   -0.63    0.49
  28  -5  -3    1.43    0.82
 -23  28  -3    0.63    0.69
   5  23   3    1.31    0.87
  23 -28   3   -0.88    0.64
  -8 -23  -3    2.22    0.79
  31  -8  -3    1.19    1.10
 -23  31  -3    1.38    0.93
   8  23   3    1.64    0.94
 -23  34  -3    0.16    1.04
 -11 -23  -3    0.85    0.88
  34 -11  -3    3.85    1.26
  11  23   3    4.44    1.26
  -9  33  -3   -0.16    0.87
  33 -24  -3   -2.24    0.83
   9 -33   3    1.53    0.89
  24   9   3    1.02    0.71
  30 -24  -3   -0.68    1.48
  -6  30  -3    3.55    1.20
  24   6   3    2.87    0.81
   6 -30   3    3.35    0.95
  27 -24  -3    0.89    0.91
  -3  27  -3    1.61    0.86
  24   3   3    0.04    0.58
   3 -27   3   -0.08    0.57
 -27  24   3   -0.02    0.51
  24 -24  -3    0.30    0.74
   0  24  -3    0.65    0.86
   0 -24   3   -0.17    0.47
  24   0   3   -0.45    0.52
 -24  24   3   -0.49    0.51
  21 -24  -3    5.11    1.38
   3  21  -3    3.79    1.14
 -21  24   3    3.84    0.99
  24  -3   3    1.39    0.89
  -3 -21   3    3.20    0.75
   6  18  -3    5.97    1.18
  18 -24  -3    5.02    1.26
 -18  24   3    3.36    1.12
  -6 -18   3    5.34    0.87
  24  -6   3    5.85    1.15
   9  15  -3   11.61    1.39
  15 -24  -3    7.92    1.48
   9  15  -3    8.27    1.01
 -15  24   3    8.50    1.51
  -9 -15   3    9.15    1.04
  24  -9   3   10.30    1.77
  24  -9   3   10.47    1.17
  12 -24  -3    7.36    1.39
  12  12  -3    6.62    0.85
  12 -24  -3    4.24    1.17
  12  12  -3    6.42    0.98
  24 -12   3    6.08    1.06
 -12  24   3    3.72    1.12
  24 -12   3    6.18    1.22
  15   9  -3    0.71    0.48
   9 -24  -3    1.22    0.73
   9 -24  -3    0.45    0.85
  24 -15   3    0.52    0.73
  18   6  -3   17.53    1.26
   6 -24  -3   16.38    1.53
 -24  18  -3   16.71    1.17
  24 -18   3   16.12    1.73
  -6  24   3   13.91    1.87
 -24  21  -3    5.91    1.05
   3 -24  -3    8.77    1.29
   3 -24  -3    6.68    1.20
  21   3  -3    4.18    0.94
  24 -21   3    5.64    1.25
  -3  24   3    5.75    1.39
 -24  24  -3    0.04    0.60
   0 -24  -3    0.78    0.64
  24   0  -3    0.10    0.53
   0  24   3   -1.49    0.65
  24 -24   3   -0.71    0.65
  27  -3  -3   -0.25    0.63
  -3 -24  -3    0.66    0.58
 -24  27  -3   -0.47    0.73
  24 -27   3    0.38    0.76
  30  -6  -3    2.00    0.95
 -24  30  -3   -1.00    0.69
  -6 -24  -3    0.60    0.64
   6  24   3   -0.17    0.76
 -24  33  -3   -0.26    0.85
  -9 -24  -3   -0.17    0.62
  33  -9  -3   -0.77    0.80
   9  24   3    1.55    1.01
 -10  35  -3    0.45    0.97
  25  10   3   -0.93    0.64
  10 -35   3    0.34    0.98
  32 -25  -3    0.69    1.08
  -7  32  -3    2.46    1.11
   7 -32   3    0.86    0.82
  25   7   3    1.27    0.74
  29 -25  -3    1.63    0.94
  -4  29  -3    0.74    0.78
   4 -29   3    0.58    0.61
  25   4   3    1.65    0.58
 -29  25   3    0.01    0.47
  26 -25  -3    1.71    0.95
  -1  26  -3    3.20    1.10
  25   1   3    4.53    1.06
   1 -26   3    2.45    0.78
 -26  25   3    2.08    0.74
   2  23  -3    3.10    1.09
  23 -25  -3    3.65    1.27
 -23  25   3    3.04    0.92
  -2 -23   3    3.95    0.85
  25  -2   3    2.94    0.94
  20 -25  -3    4.72    1.23
   5  20  -3    5.35    1.19
  25  -5   3    3.17    0.96
  -5 -20   3    3.33    0.79
 -20  25   3    2.96    1.25
   8  17  -3    2.21    0.87
 -17  25   3    1.93    1.00
  25  -8   3    2.88    1.03
  -8 -17   3    2.38    0.67
  11  14  -3    2.14    0.76
  14 -25  -3    1.51    0.90
  11  14  -3    0.28    0.49
 -14  25   3    0.55    0.81
  25 -11   3    0.70    0.64
 -11 -14   3    1.51    0.64
  25 -11   3    1.79    0.83
  11 -25  -3    0.70    0.81
  14  11  -3    0.29    0.48
  11 -25  -3   -0.48    0.57
 -14 -11   3    0.47    0.56
  25 -14   3   -0.27    0.57
 -11  25   3   -0.10    0.73
   8 -25  -3    0.47    0.71
  17   8  -3    0.84    0.48
   8 -25  -3   -1.29    0.57
  -8  25   3    0.35    0.86
  25 -17   3    0.22    0.62
   5 -25  -3   23.14    1.86
 -25  20  -3   30.75    1.65
  20   5  -3   31.47    1.71
   5 -25  -3   32.45    2.00
  -5  25   3   34.21    2.54
  25 -20   3   28.13    2.22
 -25  23  -3    9.73    1.31
   2 -25  -3    7.71    1.20
   2 -25  -3   12.35    1.34
  23   2  -3    8.60    1.50
  25 -23   3    6.14    1.35
  -2  25   3    7.41    1.56
 -25  26  -3    0.11    0.70
  26  -1  -3    0.57    0.66
  -1 -25  -3    0.07    0.55
   1  25   3   -0.64    0.61
 -25  29  -3   -0.32    0.68
  -4 -25  -3   -0.51    0.51
  29  -4  -3    1.28    0.77
  25 -29   3    0.92    0.70
   4  25   3    1.36    0.91
  -7 -25  -3   -0.04    0.57
 -25  32  -3    1.34    0.87
  32  -7  -3    1.71    0.94
   7  25   3   -0.91    0.76
 -25  35  -3   -2.20    0.80
 -10 -25  -3   -0.16    0.70
  10  25   3    0.42    0.82
  -8  34  -3   -1.76    0.87
   8 -34   3   -0.54    0.76
  26   8   3    0.05    0.60
  31 -26  -3    2.42    0.99
  -5  31  -3   -1.81    0.83
  26   5   3    1.85    0.62
   5 -31   3   -0.67    0.56
  28 -26  -3   -0.32    0.89
  -2  28  -3   -0.18    0.85
   2 -28   3    0.77    0.61
  26   2   3   -0.02    0.60
 -28  26   3    0.56    0.65
   1  25  -3    4.24    1.30
  -1 -25   3    1.80    0.68
  26  -1   3    2.75    0.92
 -25  26   3    2.94    0.90
  22 -26  -3    1.93    0.96
   4  22  -3    4.14    1.25
  -4 -22   3    2.08    0.73
  26  -4   3    1.76    0.84
 -22  26   3    4.75    1.18
   7  19  -3    0.44    0.72
  -7 -19   3   -0.04    0.50
  26  -7   3    0.53    0.75
 -19  26   3    1.17    0.73
  10  16  -3    0.38    0.69
  26 -10   3    1.11    0.79
 -10 -16   3    0.82    0.59
  26 -10   3    0.30    0.62
 -16  26   3    0.42    0.75
  13  13  -3   19.73    1.55
  13  13  -3   19.83    1.27
  13 -26  -3   22.35    3.42
  13 -26  -3   19.65    2.09
  26 -13   3   18.85    2.02
  26 -13   3   20.49    1.73
 -13 -13   3   17.81    1.39
 -13  26   3   16.26    1.93
  16  10  -3    2.88    0.67
  10 -26  -3    3.05    1.09
  10 -26  -3    1.35    1.03
 -10  26   3    2.79    1.04
  26 -16   3    1.33    0.79
   7 -26  -3    0.45    0.63
   7 -26  -3    1.93    0.86
  19   7  -3    0.53    0.50
  26 -19   3   -0.02    0.75
  -7  26   3    0.78    0.87
 -26  22  -3    4.57    0.86
   4 -26  -3    4.16    1.00
  22   4  -3    3.18    0.84
   4 -26  -3    3.68    0.91
  26 -22   3    5.03    1.30
  -4  26   3    4.77    1.33
  25   1  -3    0.56    0.58
 -26  25  -3    0.26    0.60
   1 -26  -3   -0.21    0.58
  26 -25   3    0.67    0.82
 -26  28  -3    0.09    0.64
  -2 -26  -3    0.37    0.59
  28  -2  -3   -0.66    0.55
  26 -28   3   -0.06    0.79
   2  26   3    1.10    0.92
 -26  31  -3   -0.28    0.84
  -5 -26  -3    0.56    0.66
  31  -5  -3    1.28    0.91
   5  26   3    0.68    0.83
  -8 -26  -3    0.57    0.76
 -26  34  -3    0.41    0.97
  34  -8  -3    2.08    0.97
   8  26   3   -2.02    0.71
  -6  33  -3    0.13    1.06
  27   6   3   -0.05    0.69
  30 -27  -3    0.67    0.98
  -3  30  -3    0.79    0.99
   3 -30   3   -0.17    0.96
 -30  27   3   -0.52    0.57
  27   3   3    0.46    0.69
   0  27  -3    1.91    0.91
  27 -27  -3   -0.05    0.77
 -27  27   3    0.22    0.70
  27   0   3    0.15    0.63
   0 -27   3    0.36    0.51
   3  24  -3    0.34    0.73
  24 -27  -3   -0.18    0.62
  27  -3   3    0.80    0.71
 -24  27   3   -0.19    0.57
  -3 -24   3   -0.30    0.49
   6  21  -3   -0.19    0.64
  21 -27  -3   -0.85    0.72
  -6 -21   3   -0.41    0.48
  27  -6   3   -0.28    0.61
 -21  27   3    1.03    0.80
   9  18  -3    2.57    0.91
  27  -9   3    0.85    0.62
  -9 -18   3    2.30    0.71
  27  -9   3    0.53    0.76
 -18  27   3    2.09    0.97
  12  15  -3    0.17    0.43
  12  15  -3   -0.32    0.59
 -15  27   3   -0.56    0.75
 -12 -15   3    0.85    0.56
  27 -12   3   -0.27    0.73
  27 -12   3    0.08    0.58
  15  12  -3    1.95    0.75
  12 -27  -3    2.07    1.01
  15  12  -3    2.82    0.67
  12 -27  -3    1.80    0.96
 -12  27   3    1.26    1.05
  27 -15   3    2.66    0.93
  18   9  -3    4.71    0.79
   9 -27  -3    4.91    1.25
   9 -27  -3    5.22    1.28
  27 -18   3    3.29    1.08
  -9  27   3    2.76    1.07
   6 -27  -3    1.41    0.85
   6 -27  -3    0.80    0.69
 -27  21  -3    0.28    0.47
  21   6  -3    1.59    0.65
  27 -21   3    0.57    0.79
  -6  27   3    1.24    0.91
  24   3  -3    0.06    0.54
   3 -27  -3    0.33    0.56
 -27  24  -3    0.55    0.59
   3 -27  -3    1.63    0.70
  27 -24   3   -0.17    0.65
  -3  27   3    0.62    0.85
  27   0  -3    1.17    0.60
   0  27   3    0.14    0.71
  27 -27   3    2.70    1.02
 -27  30  -3    0.73    0.79
  -3 -27  -3    0.01    0.62
  30  -3  -3   -0.33    0.79
   3  27   3    0.97    0.88
 -27  33  -3   -0.74    0.72
  -6 -27  -3   -0.79    0.63
  33  -6  -3   -0.22    0.88
   6  27   3   -0.04    1.00
  -4  32  -3    1.01    1.16
   4 -32   3   -0.72    0.69
 -32  28   3   -0.57    0.51
  28   4   3   -0.19    0.64
  -1  29  -3   -0.09    0.94
   1 -29   3   -0.25    0.56
  28   1   3    0.21    0.68
   2  26  -3    0.08    0.86
  26 -28  -3   -0.77    0.75
 -26  28   3    0.27    0.66
  -2 -26   3    0.40    0.52
  28  -2   3    0.82    0.70
  23 -28  -3    1.31    0.95
   5  23  -3    0.14    0.77
  -5 -23   3    0.09    0.47
  28  -5   3    0.62    0.85
 -23  28   3    0.87    0.72
   8  20  -3   -0.64    0.62
  28  -8   3    1.21    0.98
  -8 -20   3    0.18    0.47
 -20  28   3    0.58    0.82
  11  17  -3    2.48    0.87
  28 -11   3    3.76    1.13
  28 -11   3    1.70    0.70
 -17  28   3    3.06    1.08
 -11 -17   3    1.82    0.74
  14  14  -3    2.62    0.86
  14 -28  -3    3.40    1.14
  14  14  -3    3.76    0.79
 -14  28   3    1.94    1.08
  28 -14   3    4.37    1.38
 -14 -14   3    2.65    0.78
  17  11  -3    0.91    0.51
  11 -28  -3    0.39    0.82
 -11  28   3    0.40    0.90
  28 -17   3    0.11    0.72
   8 -28  -3    7.37    1.53
   8 -28  -3    4.68    1.21
  20   8  -3    6.51    0.96
  -8  28   3    7.23    1.62
  28 -20   3    4.73    1.22
 -28  23  -3    0.06    0.51
  23   5  -3    0.01    0.49
   5 -28  -3    0.37    0.76
  28 -23   3   -1.11    0.69
  -5  28   3    0.00    0.85
   2 -28  -3    0.34    0.70
  26   2  -3    0.24    0.51
 -28  26  -3    0.28    0.62
  -2  28   3   -0.72    0.82
 -28  29  -3   -0.77    0.66
  29  -1  -3   -0.37    0.58
  -1 -28  -3   -0.14    1.03
   1  28   3    0.71    0.95
  32  -4  -3    1.38    0.92
 -28  32  -3    0.74    0.89
  -4 -28  -3   -0.72    0.89
   4  28   3    1.16    1.01
  -2  31  -3    0.50    1.02
  29   2   3    0.79    0.70
   2 -31   3   -0.09    0.60
 -31  29   3    2.12    0.91
   1  28  -3   -0.14    0.92
 -28  29   3   -0.76    0.59
  -1 -28   3    0.89    0.56
  29  -1   3   -0.63    0.57
  25 -29  -3   -1.75    0.69
   4  25  -3    1.01    0.90
 -25  29   3   -0.01    0.67
  29  -4   3    1.16    0.87
  -4 -25   3   -0.19    0.54
  22 -29  -3   -0.27    0.83
   7  22  -3   -0.62    0.74
  29  -7   3    0.51    0.74
 -22  29   3    0.77    0.86
  -7 -22   3   -0.67    0.45
  10  19  -3    1.27    0.84
  29 -10   3    1.01    0.69
  29 -10   3    1.77    1.11
 -10 -19   3    1.45    0.67
 -19  29   3    0.35    0.78
  16 -29  -3    0.51    0.87
  13  16  -3   -0.40    0.47
  13  16  -3    0.74    0.72
  16 -29  -3   -0.39    0.70
 -16  29   3   -0.06    0.78
 -13 -16   3    0.20    0.52
  29 -13   3    0.26    0.81
  29 -13   3   -0.03    0.64
  13 -29  -3    1.95    1.09
  13 -29  -3   -1.30    0.61
  16  13  -3   -0.10    0.49
  29 -16   3    1.95    0.86
  29 -16   3    0.47    0.76
 -13  29   3   -0.72    0.77
  19  10  -3    1.73    0.60
  10 -29  -3    1.28    0.80
  29 -19   3    1.12    0.89
 -10  29   3    0.31    0.90
   7 -29  -3   -0.04    0.56
  22   7  -3   -0.08    0.45
   7 -29  -3   -0.03    1.40
  -7  29   3    1.36    0.94
  29 -22   3    0.50    0.78
   4 -29  -3    0.39    0.73
   4 -29  -3    0.08    0.51
 -29  25  -3    0.38    0.49
  25   4  -3   -0.05    0.52
  -4  29   3    1.53    1.00
  29 -25   3    2.21    1.04
   1 -29  -3   -0.78    0.48
  28   1  -3    0.19    0.59
 -29  28  -3   -0.97    0.71
  -1  29   3    0.32    0.88
  -2 -29  -3   -0.54    0.61
 -29  31  -3   -1.11    0.78
  31  -2  -3    0.15    0.71
   2  29   3   -0.35    1.03
   0  30  -3   -0.92    0.95
   0 -30   3    1.21    0.72
  30   0   3    0.25    0.71
 -30  30   3   -0.51    0.67
   3  27  -3    0.51    0.89
 -27  30   3    1.13    0.84
  -3 -27   3    0.10    0.53
  30  -3   3    0.84    0.83
   6  24  -3    2.93    1.05
  30  -6   3    3.30    1.13
 -24  30   3    1.80    0.86
  -6 -24   3    4.23    0.84
  21 -30  -3    1.11    0.88
  30  -9   3    0.87    0.86
  -9 -21   3    0.34    0.50
 -21  30   3   -0.61    0.67
  12  18  -3    2.04    0.89
  18 -30  -3    4.43    1.37
 -12 -18   3    2.55    0.76
  30 -12   3    3.49    0.87
  30 -12   3    5.26    1.25
 -18  30   3    4.12    1.27
  15 -30  -3    8.19    1.70
  15  15  -3    6.13    1.13
  15 -30  -3    8.95    1.53
  15  15  -3    9.40    1.06
  30 -15   3    4.72    2.40
 -15  30   3    7.69    1.58
 -15 -15   3    7.07    1.01
  30 -15   3    8.12    1.34
  12 -30  -3    2.32    1.08
  12 -30  -3   -0.14    0.87
  18  12  -3    1.06    0.55
 -12  30   3    1.07    0.90
  30 -18   3    2.51    0.95
  21   9  -3    1.49    0.56
   9 -30  -3    0.16    0.68
   9 -30  -3    0.48    0.72
  -9  30   3    0.53    0.83
  30 -21   3    1.06    0.87
   6 -30  -3   -0.17    0.69
  24   6  -3   -0.47    0.53
  -6  30   3    0.29    0.97
  30 -24   3    0.27    1.00
   3 -30  -3   -0.06    0.58
  27   3  -3   -0.68    0.55
 -30  27  -3    0.36    0.60
  30 -27   3    0.54    1.06
  -3  30   3    0.40    0.98
 -30  30  -3    0.33    0.77
  30   0  -3    0.05    0.73
   0 -30  -3   -0.26    0.65
   0  30   3    1.25    0.92
   2  29  -3    0.18    1.05
  -2 -29   3    0.92    0.64
  31  -2   3    0.35    0.96
 -29  31   3   -1.65    0.66
   5  26  -3    0.78    1.05
  -5 -26   3    0.09    0.51
 -26  31   3   -1.43    0.69
  31  -5   3   -0.45    0.65
   8  23  -3    1.05    0.89
 -23  31   3    0.65    0.84
  -8 -23   3    0.83    0.60
  31  -8   3   -0.58    0.79
  11  20  -3   -1.20    0.69
 -11 -20   3    0.47    0.52
  31 -11   3    1.63    1.27
  31 -11   3    0.73    0.72
 -20  31   3    0.70    0.89
  17 -31  -3   -0.26    0.88
  17 -31  -3   -0.99    0.71
 -14 -17   3   -0.04    0.57
  31 -14   3    0.11    0.78
 -17  31   3   -0.30    0.81
  31 -14   3    0.64    0.76
  14 -31  -3   -0.84    0.78
  14 -31  -3   -1.00    0.76
  17  14  -3   -0.38    0.43
 -14  31   3   -1.97    0.65
  31 -17   3    0.34    0.86
  31 -17   3    1.08    0.80
  11 -31  -3    1.77    0.94
  20  11  -3    0.33    0.53
  11 -31  -3   -0.21    0.82
 -11  31   3   -1.15    0.69
  31 -20   3   -0.19    0.76
   8 -31  -3    3.21    1.12
  23   8  -3    2.65    1.00
   8 -31  -3   -0.75    1.56
  -8  31   3    2.65    1.16
  26   5  -3    1.09    0.63
 -31  26  -3    0.07    0.49
   5 -31  -3    0.48    0.65
  -5  31   3   -0.38    0.78
  31 -26   3    2.33    1.10
  29   2  -3    1.66    0.69
   2 -31  -3    0.49    0.73
  -2  31   3    0.31    0.92
   4  28  -3    0.83    0.97
  32  -4   3    2.41    0.96
 -28  32   3   -0.66    0.75
  -4 -28   3   -0.29    0.66
   7  25  -3    0.49    1.03
 -25  32   3    1.17    0.81
  -7 -25   3    0.70    0.60
  32  -7   3   -0.46    0.86
  10  22  -3   -0.30    0.76
 -22  32   3   -0.26    0.85
  32 -10   3   -1.03    0.65
 -10 -22   3   -0.73    0.51
  32 -10   3    0.06    0.80
  13  19  -3    0.45    0.72
  19 -32  -3    1.18    1.03
 -19  32   3    0.35    0.83
  32 -13   3    0.89    0.89
  32 -13   3    0.34    0.80
  16 -32  -3    2.67    1.17
  16  16  -3    3.19    0.87
  16  16  -3    2.47    0.83
  32 -16   3    4.27    1.30
 -16  32   3    3.59    1.23
  32 -16   3    2.71    1.11
  19  13  -3    0.33    0.52
  13 -32  -3    0.05    0.94
  13 -32  -3   -1.79    0.66
  32 -19   3    0.80    0.94
  32 -19   3    0.20    1.00
 -13  32   3    0.59    0.87
  22  10  -3    2.12    0.75
  10 -32  -3    1.48    0.89
  10 -32  -3    2.39    1.06
 -10  32   3    2.05    0.96
  32 -22   3    1.66    1.02
   7 -32  -3    1.41    0.82
   7 -32  -3    0.01    0.87
  25   7  -3   -0.78    0.56
  -7  32   3   -0.94    0.74
  32 -25   3    0.02    0.94
 -32  28  -3   -0.23    0.55
   4 -32  -3    1.75    0.79
  28   4  -3    1.98    0.72
  -4  32   3   -0.08    0.88
   6  27  -3    0.24    0.99
 -27  33   3   -0.74    0.81
  33  -6   3   -0.45    0.92
  -6 -27   3    0.97    0.66
   9  24  -3   -0.93    0.93
  -9 -24   3    0.62    0.62
 -24  33   3    0.52    0.79
  33  -9   3   -0.10    0.78
  21 -33  -3   -0.04    0.95
  12  21  -3   -0.56    0.73
  33 -12   3   -1.54    0.90
  33 -12   3    0.52    0.77
 -12 -21   3   -0.51    0.57
 -21  33   3    1.13    0.94
  18 -33  -3    1.14    0.89
  15  18  -3    0.90    0.77
  33 -15   3   -0.69    0.78
  33 -15   3    0.31    0.89
 -18  33   3    0.22    0.98
  18  15  -3    2.20    0.71
  15 -33  -3   -0.59    0.83
 -15  33   3    2.10    1.13
  33 -18   3   -1.26    0.85
  12 -33  -3    0.26    0.75
  21  12  -3   -0.42    0.53
  33 -21   3    0.52    1.04
 -12  33   3   -0.42    0.77
   9 -33  -3   -0.76    1.02
  24   9  -3   -0.13    0.47
   9 -33  -3   -0.63    0.79
  33 -24   3    0.38    0.98
  -9  33   3    0.26    0.98
  27   6  -3   -0.03    0.62
   6 -33  -3    0.68    0.81
  -6  33   3   -0.99    0.85
   8  26  -3   -0.19    1.00
  34  -8   3    0.90    0.98
  -8 -26   3    0.63    0.60
 -26  34   3    0.17    0.91
  11  23  -3    2.02    1.02
  34 -11   3    3.87    1.00
 -23  34   3    1.47    1.08
  14  20  -3    0.74    0.76
  20 -34  -3   -0.41    1.01
 -20  34   3   -0.45    0.84
  34 -14   3   -0.94    0.72
 -14 -20   3   -0.83    0.46
  17  17  -3   -0.35    0.77
  17 -34  -3   -0.03    0.95
  34 -17   3    1.71    1.04
 -17  34   3    0.53    1.08
  20  14  -3    0.97    0.54
  14 -34  -3    0.18    1.01
 -14  34   3   -0.82    0.85
  34 -20   3   -1.99    0.79
  11 -34  -3    3.60    1.19
  23  11  -3    2.74    1.50
 -11  34   3    1.71    1.16
  34 -23   3    4.27    1.32
  26   8  -3    0.34    0.58
   8 -34  -3    0.03    0.80
   8 -34  -3   -0.10    1.03
  -8  34   3   -2.38    0.86
  10  25  -3   -0.31    1.01
 -10 -25   3    0.45    0.54
 -25  35   3   -1.96    0.76
  13  22  -3    1.74    0.93
  22 -35  -3    2.01    1.21
 -22  35   3   -0.53    0.86
  35 -13   3   -0.16    0.82
 -13 -22   3   -0.78    0.46
  19 -35  -3    0.54    1.12
  16  19  -3   -0.55    1.24
  35 -16   3   -0.27    0.90
 -19  35   3   -1.79    0.91
  16 -35  -3   -1.24    0.80
  19  16  -3   -0.06    0.72
  19  16  -3    1.37    0.67
  35 -19   3    0.42    1.00
 -16  35   3    0.33    1.11
  22  13  -3   -0.95    0.58
  13 -35  -3    0.24    0.89
 -13  35   3   -0.15    0.95
  35 -22   3   -1.23    1.05
  10 -35  -3    1.39    0.92
  25  10  -3    0.05    0.61
 -10  35   3    0.02    1.01
  21 -36  -3    0.67    1.15
  15  21  -3    0.77    0.86
  36 -15   3    0.87    0.91
 -21  36   3    0.19    0.96
  18  18  -3   -0.67    0.71
  18 -36  -3   -1.20    0.84
  36 -18   3    1.64    0.94
 -18  36   3    0.51    1.04
  15 -36  -3    1.58    1.23
  21  15  -3    1.81    0.69
 -15  36   3   -0.89    0.99
  36 -21   3   -0.09    1.10
   0   2   4   16.37    0.52
   5  -3  -4   76.79    1.62
  -3  -2  -4   77.04    1.75
  -2   5  -4   77.08    1.91
   3   2   4   76.36    1.57
  -5   3   4   76.94    1.55
   2  -5   4   74.29    1.87
   3   2   4   77.43    1.75
   2  -3  -4  134.72    2.68
   3  -1   4  144.45    2.48
   3  -1   4  127.26    2.69
   3  -1   4  142.92    2.55
  -1  -3  -4   76.96    1.71
  -1  -3  -4   81.22    1.71
  -3   4  -4   79.37    1.86
   1   3   4   80.91    1.72
   3  -4   4   77.17    1.92
   1   3   4   80.77    1.74
   7  -4  -4    3.38    0.40
  -4  -3  -4    4.00    0.50
  -3   7  -4    5.04    0.68
   4   3   4    4.33    0.47
   3  -7   4    4.60    0.60
  -7   4   4    4.04    0.33
   4   3   4    4.24    0.38
   4  -4  -4   52.01    1.35
   0   4  -4   53.13    1.34
  -4   0  -4   50.60    1.36
   4   0   4   49.68    1.39
  -4   4   4   52.21    1.30
  -4   3  -4   79.01    1.77
   1  -4  -4   77.95    1.84
   1  -4  -4   80.57    1.77
   3   1  -4   77.64    1.52
  -1   4   4   79.36    1.80
  -1   4   4   82.48    1.85
   4  -3   4   78.45    1.78
  -4   6  -4   29.79    1.14
  -2  -4  -4   27.74    0.91
  -2  -4  -4   26.19    0.86
   4  -6   4   26.48    1.10
   2   4   4   27.09    0.91
   2   4   4   27.69    0.92
  -4   9  -4   15.71    1.03
  -5  -4  -4   17.20    0.84
   9  -5  -4   15.59    0.72
   4  -9   4   15.77    1.01
   5   4   4   15.11    0.76
   5   4   4   15.07    0.66
  -1   6  -4    5.00    0.59
   6  -5  -4    2.84    0.40
  -5  -1  -4    4.48    0.52
   5   1   4    3.31    0.43
   1  -6   4    2.96    0.44
  -6   5   4    3.52    0.41
  -5   2  -4   74.70    1.45
   3  -5  -4   76.85    1.89
  -5   2  -4   75.50    1.54
   5  -2   4   74.76    1.62
   5  -2   4   73.50    1.51
   5  -2   4   74.81    1.89
   0  -5  -4    4.85    0.42
  -5   5  -4    4.39    0.51
   0  -5  -4    3.92    0.49
   0   5   4    4.08    0.43
   5  -5   4    4.61    0.52
   0   5   4    4.42    0.48
  -3  -5  -4   17.65    0.80
  -5   8  -4   20.33    1.08
  -3  -5  -4   16.00    0.68
   5  -8   4   20.00    1.07
   3   5   4   17.67    0.80
   3   5   4   18.64    0.79
  -6  -5  -4   12.63    0.81
  -5  11  -4   12.28    1.03
  11  -6  -4   12.52    0.72
   6   5   4   12.46    0.75
   5 -11   4   12.83    1.02
  -6  -2  -4   16.30    0.84
   8  -6  -4   14.76    0.80
  -2   8  -4   16.17    0.98
  -8   6   4   17.13    0.74
   2  -8   4   15.73    0.91
   6   2   4   16.63    0.81
   5  -6  -4    3.61    0.52
   1   5  -4    3.39    0.43
  -6   1  -4    3.39    0.45
  -1  -5   4    3.35    0.31
   6  -1   4    2.78    0.44
  -5   6   4    2.93    0.41
   4   2  -4   26.09    0.71
   2  -6  -4   27.16    0.99
   2  -6  -4   26.83    1.08
  -6   4  -4   27.66    0.93
   6  -4   4   23.71    1.19
  -4  -2   4   26.23    0.74
  -2   6   4   27.68    1.08
  -1  -6  -4   17.68    0.83
  -6   7  -4   17.22    0.94
  -1  -6  -4   17.57    0.77
   1   6   4   17.71    0.87
   1   6   4   17.18    0.78
   6  -7   4   17.94    0.97
  -6  10  -4   21.63    1.22
  10  -4  -4   19.59    0.69
  -4  -6  -4   18.98    0.90
   4   6   4   20.15    0.92
   6 -10   4   19.19    1.18
   4   6   4   19.79    0.88
  13  -7  -4    0.27    0.31
  -6  13  -4    0.18    0.41
  -7  -6  -4   -0.05    0.35
   7   6   4    0.33    0.30
   6 -13   4    0.08    0.43
   7   6   4   -0.02    0.28
  -7  -3  -4   64.04    1.86
  -3  10  -4   61.75    2.12
  10  -7  -4   62.73    1.85
 -10   7   4   64.75    1.64
   7   3   4   64.28    1.80
   3 -10   4   61.19    2.05
   7  -7  -4   40.72    1.42
  -7   0  -4   41.18    1.42
   0   7  -4   39.58    1.39
   0  -7   4   40.06    1.14
  -7   7   4   42.06    1.35
   0  -7   4   40.18    1.30
   7   0   4   37.97    1.33
   4  -7  -4    4.71    0.62
   3   4  -4    3.63    0.28
   7  -3   4    4.01    0.42
  -3  -4   4    3.67    0.32
  -4   7   4    5.78    0.68
   1  -7  -4   17.66    0.92
   1  -7  -4   17.81    0.82
  -7   6  -4   18.59    0.89
   6   1  -4   15.61    0.68
  -1   7   4   17.31    0.92
  -1   7   4   17.36    0.85
   7  -6   4   15.57    0.87
  -7   9  -4    1.50    0.45
  -2  -7  -4    1.95    0.41
  -2  -7  -4    1.67    0.38
   7  -9   4    1.12    0.42
   2   7   4    1.68    0.38
   2   7   4    1.38    0.40
  -7  12  -4    1.57    0.63
  -5  -7  -4    2.59    0.50
  12  -5  -4    2.36    0.37
   5   7   4    1.96    0.44
   5   7   4    3.27    0.53
   7 -12   4    1.20    0.48
  15  -8  -4    9.16    0.87
  -8  -7  -4   10.94    0.97
  -7  15  -4    9.70    1.33
   8   7   4   10.81    0.86
   8   7   4   10.81    0.82
   7 -15   4   12.17    1.22
  12  -8  -4   43.08    1.58
  -8  -4  -4   44.68    1.60
  -4  12  -4   41.89    2.26
   4 -12   4   42.36    1.83
   8   4   4   42.76    1.48
 -12   8   4   43.50    1.29
  -8  -1  -4    2.55    0.49
   9  -8  -4    2.00    0.45
  -1   9  -4    2.24    0.50
   1  -9   4    2.09    0.44
  -9   8   4    2.21    0.41
   8   1   4    4.33    0.59
   6  -8  -4   15.94    0.96
   2   6  -4   16.03    0.80
   8  -2   4   16.95    0.96
  -6   8   4   16.93    0.95
  -2  -6   4   17.11    0.60
   3  -8  -4   16.06    0.97
  -8   5  -4   18.41    0.78
   3  -8  -4   18.25    0.93
   5   3  -4   17.88    0.62
  -5  -3   4   18.13    0.66
  -3   8   4   17.74    0.99
   8  -5   4   18.53    0.87
   0  -8  -4  189.65    4.14
   0  -8  -4  194.69    3.95
  -8   8  -4  196.14    4.23
   8   0  -4  193.13    3.95
   0   8   4  192.67    4.05
   8  -8   4  185.41    4.27
   0   8   4  189.81    4.20
  -8  11  -4   34.27    1.60
  -3  -8  -4   37.06    1.30
  -3  -8  -4   34.84    1.20
   3   8   4   34.88    1.37
   8 -11   4   34.62    1.64
   3   8   4   35.37    1.28
  14  -6  -4   34.32    1.23
  -8  14  -4   37.53    1.91
  -6  -8  -4   36.32    1.45
   8 -14   4   36.23    1.84
   6   8   4   35.04    1.41
   6   8   4   39.28    1.42
  -8  17  -4   43.27    2.24
  -9  -8  -4   44.20    1.78
  17  -9  -4   44.47    1.75
   8 -17   4   44.87    2.23
   9   8   4   43.91    1.58
   9   8   4   41.84    1.62
  -5  14  -4   16.99    1.42
  14  -9  -4   14.35    1.06
  -9  -5  -4   16.76    1.15
   5 -14   4   15.11    1.30
   9   5   4   15.63    1.02
 -14   9   4   15.96    0.80
  -9  -2  -4   43.37    1.62
  11  -9  -4   42.06    1.63
  -2  11  -4   44.12    1.80
   2 -11   4   42.60    1.68
 -11   9   4   43.30    1.46
   9   2   4   43.08    1.53
   1   8  -4    2.32    0.47
   8  -9  -4    2.56    0.56
  -1  -8   4    2.85    0.37
  -8   9   4    2.73    0.51
   9  -1   4    2.73    0.49
   5  -9  -4   14.86    1.00
   4   5  -4   15.26    0.57
  -4  -5   4   15.23    0.60
  -5   9   4   17.71    1.04
   2  -9  -4    2.12    0.49
   2  -9  -4    1.70    0.45
  -9   7  -4    1.96    0.42
   9  -7   4    2.07    0.46
  -2   9   4    1.69    0.52
  -1  -9  -4    7.47    0.64
  10  -1  -4    7.43    0.70
  -9  10  -4    6.08    0.76
  -1  -9  -4    6.13    0.68
   9 -10   4    5.99    0.84
   1   9   4    6.71    0.64
   1   9   4    7.20    0.77
  -4  -9  -4   45.06    1.56
  -9  13  -4   43.98    1.98
  -4  -9  -4   41.60    1.32
   4   9   4   44.23    1.53
   9 -13   4   42.52    1.95
   4   9   4   43.11    1.64
  -9  16  -4   21.11    1.60
  -7  -9  -4   20.36    1.20
  16  -7  -4   20.79    1.07
   7   9   4   20.29    1.17
   7   9   4   22.48    1.15
   9 -16   4   17.31    1.40
 -10  -9  -4    0.54    0.46
  19 -10  -4    0.42    0.44
  -9  19  -4    1.04    0.65
  10   9   4    0.43    0.37
  10   9   4   -0.36    0.35
   9 -19   4    1.07    0.66
  16 -10  -4    1.20    0.51
  -6  16  -4    0.90    0.61
 -10  -6  -4    1.85    0.67
   6 -16   4    1.11    0.61
  10   6   4    1.71    0.49
 -10  -3  -4   16.66    1.13
  13 -10  -4   17.19    1.17
  -3  13  -4   18.06    1.34
   3 -13   4   16.86    1.22
 -13  10   4   18.47    0.97
  10   3   4   16.72    1.02
   0  10  -4    0.03    0.34
  10 -10  -4   -0.06    0.28
 -10  10   4   -0.17    0.27
   0 -10   4   -0.17    0.20
   0 -10   4    0.31    0.31
  10   0   4    0.07    0.28
   3   7  -4   62.42    1.75
   7 -10  -4   61.83    2.10
   3   7  -4   54.00    1.70
  -3  -7   4   61.92    1.46
  -7  10   4   63.00    2.05
  10  -3   4   63.80    2.08
   6   4  -4   20.30    0.73
   4 -10  -4   18.76    1.15
 -10   6  -4   20.33    0.83
  10  -6   4   19.26    0.97
  -4  10   4   20.90    1.19
  -6  -4   4   20.36    0.79
   1 -10  -4    6.82    0.66
 -10   9  -4    7.02    0.75
   9   1  -4    6.58    0.60
   1 -10  -4    7.13    0.78
  10  -9   4    6.92    0.79
  -1  10   4    7.97    0.82
  12  -2  -4   20.25    1.17
  -2 -10  -4   19.59    1.05
  -2 -10  -4   22.22    1.05
   2  10   4   19.13    1.15
   2  10   4   19.99    1.04
  10 -12   4   21.00    1.36
 -10  15  -4    0.51    0.54
  -5 -10  -4   -0.26    0.35
   5  10   4    0.08    0.40
  10 -15   4    0.17    0.44
   5  10   4    0.58    0.38
  18  -8  -4    0.61    0.41
  -8 -10  -4    0.40    0.54
 -10  18  -4    0.35    0.58
   8  10   4   -0.22    0.37
   8  10   4    0.69    0.44
  10 -18   4    0.04    0.27
 -10  21  -4    1.40    0.74
  21 -11  -4    1.34    0.53
 -11 -10  -4    2.09    0.68
  11  10   4    1.83    0.55
  11  10   4    1.82    0.56
 -11  -7  -4   11.59    1.43
  -7  18  -4   11.85    1.37
  18 -11  -4   13.03    1.11
  11   7   4    9.06    0.87
   7 -18   4   12.07    1.31
 -11  -4  -4    8.44    0.96
  15 -11  -4    7.80    0.96
  -4  15  -4    7.82    1.10
   4 -15   4    8.61    1.13
 -15  11   4    7.93    0.75
  11   4   4    7.93    0.85
 -11  -1  -4    3.15    0.72
  12 -11  -4    3.68    0.71
  11   1   4    3.58    0.64
   1 -12   4    4.30    0.58
 -12  11   4    2.89    0.56
   1 -12   4    3.33    0.64
   2   9  -4   42.60    1.60
   9 -11  -4   43.30    1.82
  11  -2   4   43.81    1.71
  -9  11   4   43.35    1.72
  -2  -9   4   43.37    1.26
   5   6  -4   12.49    0.68
   6 -11  -4   11.47    0.98
  -6  11   4   14.56    1.06
  11  -5   4   11.47    0.72
  -5  -6   4   12.70    0.62
   8   3  -4   35.13    1.13
   3 -11  -4   37.94    1.46
   3 -11  -4   32.81    1.56
 -11   8  -4   34.61    1.31
  11  -8   4   35.69    1.47
  -3  11   4   36.41    1.64
   0 -11  -4   10.54    0.79
 -11  11  -4   10.70    0.98
  11   0  -4   10.83    0.83
   0 -11  -4    9.65    0.89
   0  11   4   11.64    1.03
  11 -11   4    9.92    0.99
  -3 -11  -4    0.05    0.37
  -3 -11  -4    0.28    0.34
  14  -3  -4    0.76    0.45
 -11  14  -4    0.91    0.53
  11 -14   4    0.42    0.47
   3  11   4    0.65    0.45
   3  11   4    0.61    0.38
 -11  17  -4   10.23    1.22
  -6 -11  -4   10.23    0.96
   6  11   4   11.34    1.04
   6  11   4   10.36    0.91
 -11  20  -4    0.20    0.57
  20  -9  -4    0.11    0.37
  -9 -11  -4    0.58    0.49
  11 -20   4   -0.20    0.22
   9  11   4    0.33    0.39
   9  11   4    0.31    0.49
 -12 -11  -4    1.18    0.66
 -11  23  -4   -0.18    0.65
  23 -12  -4    1.33    0.59
  12  11   4    1.17    0.56
  12  11   4    1.01    0.58
  11 -23   4    0.71    0.69
  20 -12  -4    0.91    0.48
 -12  -8  -4    0.69    0.50
  -8  20  -4    1.58    0.73
  12   8   4    1.25    0.50
   8 -20   4    0.88    0.57
  -5  17  -4    4.02    0.95
  17 -12  -4    2.93    0.73
 -12  -5  -4    3.38    0.88
 -17  12   4    3.58    0.56
  12   5   4    4.06    0.71
   5 -17   4    4.76    0.96
  -2  14  -4   41.37    1.99
  14 -12  -4   39.08    1.84
 -12  -2  -4   40.64    1.78
   2 -14   4   40.07    1.80
 -14  12   4   37.88    1.56
  12   2   4   38.95    1.61
   2 -14   4   39.86    1.55
   1  11  -4    4.78    0.77
  11 -12  -4    3.91    0.75
 -11  12   4    4.25    0.70
  -1 -11   4    3.37    0.52
  12  -1   4    3.81    0.74
   4   8  -4   42.17    1.50
   4   8  -4   41.59    1.24
   8 -12  -4   44.14    1.89
  -4  -8   4   43.58    1.26
  12  -4   4   44.77    1.86
   5 -12  -4    2.19    0.59
   7   5  -4    2.76    0.39
 -12   7  -4    2.06    0.35
 -12   7  -4    1.88    0.36
  -7  -5   4    2.45    0.44
  12  -7   4    2.17    0.47
  -5  12   4    2.15    0.70
   2 -12  -4   19.94    1.28
 -12  10  -4   23.67    1.21
  10   2  -4   20.97    0.98
   2 -12  -4   20.64    1.11
  12 -10   4   22.76    1.30
  -2  12   4   20.31    1.37
  13  -1  -4   10.77    0.92
  -1 -12  -4   10.54    0.93
 -12  13  -4    9.54    1.02
  -1 -12  -4   10.38    0.84
  12 -13   4    9.88    1.09
   1  12   4   11.13    1.08
   1  12   4   11.07    0.91
  -4 -12  -4   41.48    1.63
  -4 -12  -4   37.92    1.41
  16  -4  -4   44.17    2.00
 -12  16  -4   45.12    2.13
  12 -16   4   41.91    2.12
   4  12   4   39.97    1.62
   4  12   4   41.57    1.85
 -12  19  -4    5.24    1.00
  -7 -12  -4    3.83    0.73
   7  12   4    3.86    0.79
   7  12   4    4.44    0.71
  22 -10  -4   10.61    1.07
 -12  22  -4   10.66    1.55
 -10 -12  -4   10.91    1.13
  10  12   4    9.82    1.08
  12 -22   4   13.57    1.49
  10  12   4    9.95    1.00
 -13 -12  -4    5.05    0.98
 -12  25  -4    1.68    1.00
  25 -13  -4    2.68    0.86
  13  12   4    4.97    0.91
  13  12   4    4.85    0.86
  12 -25   4    4.07    1.16
  22 -13  -4    0.42    0.51
 -13  -9  -4    0.65    0.55
  -9  22  -4    0.80    0.78
   9 -22   4    0.10    0.30
  13   9   4   -0.14    0.38
 -13  -6  -4    6.26    1.03
  19 -13  -4    3.83    0.83
  -6  19  -4    6.33    1.14
  13   6   4    3.40    0.69
   6 -19   4    5.46    1.06
   6 -19   4    4.48    0.90
 -19  13   4    4.70    0.57
  -3  16  -4    0.37    0.53
  16 -13  -4    0.75    0.52
 -13  -3  -4    0.87    0.56
   3 -16   4    0.97    0.55
 -16  13   4    1.04    0.44
   3 -16   4    1.19    0.47
  13   3   4    0.75    0.45
  13 -13  -4   24.78    1.54
   0  13  -4   26.41    1.55
   0 -13   4   25.72    1.34
 -13  13   4   24.88    1.41
  13   0   4   25.17    1.38
   0 -13   4   25.81    1.16
  10 -13  -4   15.61    1.25
   3  10  -4   18.93    1.16
 -10  13   4   16.79    1.24
  -3 -10   4   17.19    0.83
  13  -3   4   17.26    1.24
   6   7  -4    0.41    0.30
   7 -13  -4    0.03    0.44
   6   7  -4    0.09    0.23
  -6  -7   4    0.17    0.29
  -7  13   4    0.35    0.42
  13  -6   4   -0.27    0.27
   4 -13  -4   42.94    1.82
 -13   9  -4   43.64    1.51
   4 -13  -4   44.36    1.95
   9   4  -4   41.24    1.34
  -9  -4   4   41.83    1.44
  -4  13   4   45.02    1.96
  13  -9   4   45.02    1.76
   1 -13  -4   10.51    0.88
  12   1  -4   10.51    0.83
 -13  12  -4    8.56    0.93
   1 -13  -4   10.99    1.04
  -1  13   4   10.02    1.08
  13 -12   4   10.77    1.08
  -2 -13  -4    0.03    0.36
 -13  15  -4    0.69    0.50
  -2 -13  -4    0.45    0.50
  15  -2  -4   -0.38    0.35
   2  13   4    0.34    0.37
   2  13   4    0.47    0.44
  13 -15   4    0.23    0.46
 -13  18  -4    1.46    0.66
  -5 -13  -4    1.90    0.58
  18  -5  -4    1.76    0.73
   5  13   4    1.90    0.57
   5  13   4    1.91    0.61
  21  -8  -4    0.83    0.45
 -13  21  -4    1.19    0.77
  -8 -13  -4    0.66    0.54
  13 -21   4    0.03    0.26
   8  13   4    0.64    0.47
   8  13   4    0.35    0.53
 -13  24  -4    0.29    0.75
  24 -11  -4    1.05    0.59
 -11 -13  -4    0.30    0.58
  11  13   4    0.38    0.58
  11  13   4    0.42    0.50
  13 -24   4    0.36    0.71
 -13  27  -4    0.21    0.83
  27 -14  -4    2.02    0.84
 -14 -13  -4    1.34    0.81
  14  13   4    1.38    0.67
  13 -27   4    1.29    1.07
  14  13   4    1.05    0.64
  24 -14  -4    1.22    0.72
 -14 -10  -4    0.41    0.66
 -10  24  -4    2.01    1.79
  10 -24   4    2.26    0.96
  14  10   4    1.33    0.60
 -14  -7  -4    4.46    0.91
  -7  21  -4    3.60    1.03
  21 -14  -4    3.55    0.80
  14   7   4    2.60    0.64
   7 -21   4    3.24    0.78
   7 -21   4    2.72    0.87
 -14  -4  -4    0.28    0.45
  18 -14  -4    0.54    0.51
  -4  18  -4    0.06    0.56
   4 -18   4    0.14    0.46
   4 -18   4    0.25    0.45
 -18  14   4   -0.21    0.33
  14   4   4    0.36    0.44
  15 -14  -4   -0.08    0.36
  -1  15  -4   -0.50    0.38
 -15  14   4   -0.36    0.31
   1 -15   4    0.26    0.33
   1 -15   4   -0.53    0.31
  14   1   4   -0.64    0.31
  12 -14  -4   37.99    1.93
  -2 -12   4   40.01    1.38
  14  -2   4   41.25    1.84
 -12  14   4   41.24    1.85
   9 -14  -4   15.68    1.32
   5   9  -4   14.83    0.82
   5   9  -4   14.51    1.04
  -9  14   4   15.08    1.31
  14  -5   4   15.91    0.89
  14  -5   4   15.74    1.33
  -5  -9   4   15.07    0.84
   6 -14  -4   35.51    1.85
   8   6  -4   33.70    1.14
  -8  -6   4   35.56    1.28
  -6  14   4   38.03    1.87
  14  -8   4   35.12    1.52
 -14  11  -4    0.57    0.41
   3 -14  -4    0.76    0.42
   3 -14  -4    0.41    0.44
  11   3  -4    0.23    0.35
  -3  14   4    0.63    0.56
  14 -11   4    0.22    0.43
  14   0  -4    3.45    0.66
 -14  14  -4    3.17    0.70
   0 -14  -4    1.95    0.56
   0 -14  -4    2.08    0.51
   0  14   4    2.32    0.68
  14 -14   4    1.92    0.65
 -14  17  -4    0.32    0.46
  17  -3  -4    0.98    0.55
  -3 -14  -4    0.20    0.37
  -3 -14  -4   -0.32    0.28
   3  14   4   -0.09    0.42
  14 -17   4    0.18    0.44
   3  14   4   -0.11    0.36
  -6 -14  -4    1.25    0.57
 -14  20  -4    0.69    0.63
  20  -6  -4    0.69    0.61
   6  14   4    0.48    0.44
   6  14   4    1.70    0.68
  -9 -14  -4   -0.96    0.39
 -14  23  -4   -0.23    0.58
  23  -9  -4    0.58    0.49
   9  14   4    1.15    0.53
   9  14   4   -0.33    0.56
  14 -23   4   -0.05    0.67
  26 -12  -4   13.84    1.41
 -12 -14  -4   15.74    1.46
 -14  26  -4   17.15    2.02
  14 -26   4   13.39    1.94
  12  14   4   15.24    1.45
  12  14   4   15.33    1.32
 -14  29  -4    2.88    1.15
  29 -15  -4    4.53    1.13
 -15 -14  -4    2.56    0.88
  14 -29   4    3.42    1.97
  14 -29   4    3.09    1.20
  15  14   4    4.61    0.93
  15  14   4    3.46    0.88
  26 -15  -4    4.48    1.24
 -11  26  -4    2.45    1.09
 -15 -11  -4    2.27    0.84
  11 -26   4    1.64    0.97
  11 -26   4    5.35    1.16
  15  11   4    2.53    0.76
  -8  23  -4    6.26    1.42
  23 -15  -4    5.19    1.03
 -15  -8  -4    6.26    1.11
   8 -23   4    6.33    1.19
  15   8   4    5.32    0.88
  -5  20  -4    6.91    1.25
  20 -15  -4    6.42    1.05
 -15  -5  -4    7.02    1.05
 -20  15   4    8.00    0.82
   5 -20   4    5.88    1.00
   5 -20   4    7.87    1.03
  15   5   4    6.30    0.90
  -2  17  -4    0.51    0.54
  17 -15  -4    0.42    0.51
 -17  15   4    0.68    0.44
   2 -17   4    0.13    0.37
  15   2   4   -0.43    0.32
   2 -17   4   -0.05    0.40
   1  14  -4   -0.56    0.37
  14 -15  -4   -0.23    0.41
  -1 -14   4    0.04    0.30
  15  -1   4   -0.03    0.40
 -14  15   4    0.06    0.42
   4  11  -4    8.46    0.97
  11 -15  -4    7.55    1.08
  -4 -11   4    8.08    0.69
  15  -4   4    8.77    1.08
 -11  15   4    6.88    1.01
   7   8  -4    9.92    0.69
   7   8  -4   10.18    0.85
   8 -15  -4   10.65    1.19
  -7  -8   4   10.51    0.79
  -8  15   4   11.53    1.25
  15  -7   4   10.91    0.92
   5 -15  -4    0.53    0.51
 -15  10  -4    0.54    0.35
   5 -15  -4   -0.51    0.32
  10   5  -4    0.31    0.32
  -5  15   4    0.11    0.46
 -10  -5   4    0.51    0.37
  15 -10   4    0.20    0.37
   2 -15  -4    0.04    0.34
  13   2  -4    1.17    0.41
   2 -15  -4    0.15    0.45
  -2  15   4    0.36    0.47
  15 -13   4    0.49    0.48
  -1 -15  -4    2.20    0.58
  -1 -15  -4    1.97    0.56
 -15  16  -4    2.37    0.67
  16  -1  -4    1.51    0.56
   1  15   4    1.71    0.65
  15 -16   4    1.75    0.72
 -15  19  -4    0.85    0.62
  -4 -15  -4    1.65    0.56
  19  -4  -4    1.06    0.61
   4  15   4    1.10    0.50
   4  15   4    0.99    0.59
  15 -19   4    0.52    0.52
  -7 -15  -4    7.52    1.05
 -15  22  -4    6.33    1.18
   7  15   4    6.98    0.99
   7  15   4    6.75    1.10
  15 -22   4    3.69    0.84
 -10 -15  -4    5.69    1.00
 -15  25  -4    4.36    1.22
  25 -10  -4    5.09    1.38
  25 -10  -4    5.03    0.91
  15 -25   4    4.84    1.31
  10  15   4    5.27    0.89
  10  15   4    6.22    1.06
 -15  28  -4    8.14    1.58
  28 -13  -4    7.20    1.67
  28 -13  -4    6.14    1.09
 -13 -15  -4    5.88    1.06
  13  15   4    6.03    1.07
  13  15   4    5.88    1.03
  31 -16  -4   -1.29    0.72
  31 -16  -4    0.77    0.97
 -15  31  -4   -0.25    0.78
 -16 -15  -4   -0.33    0.63
  15 -31   4   -0.12    0.76
  15 -31   4    0.53    0.85
  16  15   4    0.52    0.62
  16  15   4   -0.81    0.45
 -12  28  -4   -0.29    0.77
 -16 -12  -4    0.95    0.74
  28 -16  -4    0.29    0.74
  12 -28   4   -1.01    0.56
  16  12   4    0.60    0.55
  16  12   4   -0.21    0.51
 -16  -9  -4    2.75    0.84
  -9  25  -4    3.96    1.20
  25 -16  -4    2.18    0.82
  16   9   4    2.66    0.75
   9 -25   4    1.82    0.80
   9 -25   4    1.44    0.85
 -16  -6  -4   12.58    1.36
  22 -16  -4   13.08    1.47
  -6  22  -4   14.31    1.69
  16   6   4   12.59    1.18
   6 -22   4   14.89    1.38
 -22  16   4   12.27    0.94
  19 -16  -4    0.66    0.61
  -3  19  -4    1.83    0.77
  16   3   4    0.36    0.50
   3 -19   4    0.75    0.51
 -19  16   4    0.82    0.49
   3 -19   4    1.17    0.62
   0  16  -4    2.22    0.74
  16 -16  -4    2.36    0.73
 -16  16   4    1.82    0.58
  16   0   4    2.27    0.64
   0 -16   4    2.39    0.56
   0 -16   4    2.38    0.60
   3  13  -4    0.05    0.50
  13 -16  -4    0.52    0.52
  -3 -13   4    1.46    0.41
 -13  16   4    0.51    0.54
  16  -3   4    0.52    0.48
   6  10  -4    1.70    0.55
   6  10  -4    1.61    0.41
  16  -6   4    1.51    0.70
  16  -6   4    1.13    0.44
 -10  16   4    1.48    0.64
  -6 -10   4    1.78    0.44
   9   7  -4   21.76    0.97
   7 -16  -4   24.44    1.64
  16  -9   4   19.95    1.26
  -7  16   4   20.82    1.57
  -9  -7   4   20.50    1.07
  12   4  -4   41.92    1.49
 -16  12  -4   41.45    1.62
   4 -16  -4   42.10    1.81
   4 -16  -4   40.30    2.04
  -4  16   4   38.33    2.02
  16 -12   4   41.37    1.94
   1 -16  -4    2.43    0.69
 -16  15  -4    1.51    0.58
   1 -16  -4    3.04    0.66
  15   1  -4    2.79    0.63
  16 -15   4    2.39    0.71
  -1  16   4    2.20    0.72
  -2 -16  -4    0.63    0.50
 -16  18  -4    0.04    0.52
  18  -2  -4    0.21    0.51
  -2 -16  -4    0.72    0.47
   2  16   4    0.86    0.60
  16 -18   4    0.50    0.66
  21  -5  -4    1.03    0.64
  -5 -16  -4    0.94    0.57
 -16  21  -4    1.15    0.73
   5  16   4    1.53    0.62
  16 -21   4    1.32    0.71
   5  16   4    0.66    0.66
  24  -8  -4    0.66    0.74
  -8 -16  -4    0.32    0.56
  24  -8  -4    0.51    0.48
 -16  24  -4    0.51    0.66
   8  16   4    0.67    0.54
  16 -24   4    0.64    0.74
   8  16   4    1.05    0.67
 -16  27  -4   13.39    1.91
 -11 -16  -4   16.38    1.46
  27 -11  -4   16.62    1.91
  27 -11  -4   17.88    1.49
  11  16   4   18.15    1.65
  11  16   4   14.61    1.34
  30 -14  -4    0.17    0.72
 -14 -16  -4    1.52    0.78
 -16  30  -4    1.20    0.99
  30 -14  -4    0.76    0.82
  14  16   4   -0.10    0.64
  14  16   4    1.45    0.74
  16 -30   4    2.01    1.02
 -17 -16  -4    0.17    0.66
 -16  33  -4    0.29    1.00
  33 -17  -4    2.26    0.95
  33 -17  -4   -1.18    0.83
  17  16   4    0.36    0.62
  17  16   4   -1.46    0.53
  16 -33   4   -1.12    0.72
  30 -17  -4    0.16    0.75
 -13  30  -4    1.09    0.91
 -17 -13  -4    0.44    0.61
  13 -30   4    0.21    0.76
  13 -30   4    0.82    0.77
  17  13   4   -0.43    0.82
  17  13   4    0.39    0.55
  27 -17  -4    5.37    1.17
 -17 -10  -4    7.25    1.23
 -10  27  -4    4.44    1.23
  10 -27   4    6.47    1.34
  17  10   4    6.80    1.05
  10 -27   4    6.56    1.29
  -7  24  -4   15.72    2.25
  24 -17  -4   21.07    1.80
   7 -24   4   21.43    1.67
   7 -24   4   13.38    1.47
  17   7   4   18.50    1.37
  21 -17  -4    7.16    1.57
   4 -21   4    8.15    1.11
   4 -21   4    6.89    1.98
 -21  17   4    7.69    0.96
  17   4   4    6.91    1.07
  18 -17  -4    2.01    0.76
  -1  18  -4    0.63    0.66
  17   1   4    1.82    0.69
   1 -18   4    1.39    0.54
   1 -18   4    2.36    0.69
 -18  17   4    0.90    0.56
   2  15  -4    0.24    0.48
  15 -17  -4    0.37    0.51
  -2 -15   4    0.84    0.41
 -15  17   4    0.39    0.46
  17  -2   4    0.05    0.41
   5  12  -4    4.38    1.23
  17  -5   4    4.87    1.00
  -5 -12   4    4.37    0.63
 -12  17   4    4.92    0.91
   8   9  -4   45.88    1.46
   8   9  -4   45.29    1.64
  -8  -9   4   43.52    1.52
  -9  17   4   42.34    2.20
  17  -8   4   43.74    1.74
   6 -17  -4   13.11    1.18
   6 -17  -4   10.45    1.24
  11   6  -4   11.55    0.80
 -17  11  -4   10.19    0.72
 -17  11  -4   12.12    0.79
  -6  17   4   11.23    1.27
  17 -11   4   12.84    1.14
 -11  -6   4   11.12    0.90
   3 -17  -4   -0.03    0.44
   3 -17  -4    0.59    0.45
  14   3  -4    0.59    0.37
 -17  14  -4   -0.11    0.34
  17 -14   4    0.13    0.42
  -3  17   4    0.30    0.53
 -17  17  -4    8.08    1.18
   0 -17  -4   10.45    1.21
  17   0  -4    8.28    1.04
   0 -17  -4    8.94    1.12
  17 -17   4    8.55    1.23
   0  17   4    7.95    1.22
 -17  20  -4   14.54    1.54
  20  -3  -4   14.73    1.42
  -3 -17  -4   14.39    1.14
  -3 -17  -4   14.76    1.20
   3  17   4   15.93    1.51
  17 -20   4   16.94    1.70
  -6 -17  -4    1.92    0.70
  23  -6  -4    1.05    0.80
 -17  23  -4    0.11    0.69
  17 -23   4    1.54    0.82
   6  17   4   -0.11    0.64
 -17  26  -4    0.35    0.81
  -9 -17  -4    1.38    0.72
  26  -9  -4    0.56    0.51
  26  -9  -4    1.71    0.89
   9  17   4    0.42    0.64
   9  17   4    0.21    0.59
 -12 -17  -4    1.09    0.73
  29 -12  -4    2.23    1.11
 -17  29  -4    0.97    0.85
  29 -12  -4    1.46    0.72
  12  17   4    1.51    0.69
  17 -29   4    1.25    1.05
  12  17   4   -0.20    0.68
 -15 -17  -4   -0.47    0.57
 -17  32  -4    0.04    0.86
  32 -15  -4   -1.76    0.87
  32 -15  -4    2.41    0.81
  17 -32   4   -0.89    0.81
  15  17   4    0.12    0.54
  15  17   4    0.52    0.70
  35 -18  -4   -0.16    1.04
 -17  35  -4   -0.28    0.77
  17 -35   4    0.19    0.93
  18  17   4   -0.81    0.71
  18  17   4   -0.04    0.61
  32 -18  -4    1.98    0.94
 -14  32  -4    1.43    1.02
  14 -32   4    1.41    0.93
  18  14   4    4.03    0.83
  14 -32   4    3.06    1.13
  18  14   4    2.11    0.77
  29 -18  -4    4.00    1.04
 -11  29  -4    5.16    1.38
  11 -29   4    7.70    1.49
  -8  26  -4   -0.58    0.65
  26 -18  -4   -1.11    0.50
   8 -26   4   -0.55    0.57
  18   8   4    0.33    0.53
   8 -26   4   -0.49    0.60
  -5  23  -4    2.09    0.93
  23 -18  -4    2.89    1.00
 -23  18   4    1.96    0.59
  18   5   4    2.92    0.78
   5 -23   4    1.41    0.68
  20 -18  -4    7.28    1.31
  -2  20  -4    6.47    1.31
 -20  18   4    9.42    1.11
  18   2   4    8.75    1.15
   2 -20   4    8.62    1.03
   2 -20   4    8.47    1.16
  17 -18  -4    1.26    0.80
   1  17  -4    1.82    0.75
  -1 -17   4    2.27    0.56
 -17  18   4    1.59    0.69
  18  -1   4    1.96    0.65
   4  14  -4    0.10    0.50
  14 -18  -4    0.60    0.52
 -14  18   4    0.48    0.54
  18  -4   4    0.09    0.46
  -4 -14   4   -0.10    0.28
   7  11  -4   10.65    1.04
   7  11  -4    9.59    0.77
  -7 -11   4    9.74    0.81
  18  -7   4   11.35    0.93
 -11  18   4   10.47    1.40
  18  -7   4   11.87    1.32
   8 -18  -4    1.31    0.60
   8 -18  -4    1.50    0.67
  10   8  -4    0.60    0.36
  18 -10   4    0.82    0.48
  -8  18   4    1.10    0.67
 -10  -8   4    0.35    0.38
   5 -18  -4    1.05    0.64
   5 -18  -4    0.92    0.57
  13   5  -4    1.44    0.45
 -18  13  -4    0.87    0.43
  18 -13   4    1.93    0.66
  -5  18   4    1.71    0.72
   2 -18  -4    0.71    0.55
  16   2  -4    0.72    0.51
 -18  16  -4    0.87    0.51
   2 -18  -4    0.80    0.55
  -2  18   4    1.19    0.66
  18 -16   4    0.24    0.53
  -1 -18  -4    2.13    0.64
  -1 -18  -4    2.10    0.67
 -18  19  -4    2.45    0.78
  19  -1  -4    2.01    0.69
  18 -19   4    1.91    0.83
   1  18   4    2.32    0.84
  22  -4  -4    0.81    0.81
 -18  22  -4    0.69    0.71
  -4 -18  -4    0.26    0.55
  18 -22   4    0.18    0.68
   4  18   4   -0.30    0.59
  -7 -18  -4   -0.24    0.52
 -18  25  -4    0.41    0.84
  25  -7  -4    0.46    0.72
   7  18   4    0.45    0.64
 -10 -18  -4    1.82    0.71
 -18  28  -4    0.55    0.82
  28 -10  -4    0.08    0.82
  28 -10  -4    1.10    0.60
  10  18   4    1.88    0.81
  10  18   4    1.07    0.63
 -18  31  -4   -0.75    0.77
 -13 -18  -4   -1.00    0.53
  31 -13  -4   -1.35    0.66
  18 -31   4    0.40    0.94
  13  18   4    0.29    0.66
  13  18   4    0.38    0.66
 -16 -18  -4    1.81    0.88
  34 -16  -4    2.22    1.02
 -18  34  -4    2.31    1.05
  16  18   4   -0.40    0.68
  18 -34   4    2.52    1.25
  16  18   4    0.60    0.75
 -15  34  -4    2.25    1.10
  34 -19  -4   -0.01    1.14
  15 -34   4    1.70    1.22
  19  15   4    1.34    0.78
  31 -19  -4    1.40    0.76
 -12  31  -4    1.23    1.05
  12 -31   4    2.24    0.98
  12 -31   4    0.64    0.95
  19  12   4    0.79    0.61
  -9  28  -4    0.78    0.89
  28 -19  -4    0.85    0.82
  19   9   4   -0.83    0.85
   9 -28   4    1.50    0.85
   9 -28   4    1.33    0.85
  -6  25  -4    0.32    0.80
  25 -19  -4    0.34    0.65
   6 -25   4   -0.16    0.57
  19   6   4    0.06    0.57
   6 -25   4    0.20    0.54
  -3  22  -4    7.00    1.30
  22 -19  -4    6.83    1.27
   3 -22   4    9.02    1.17
  19   3   4    6.98    1.09
   3 -22   4    8.40    1.22
 -22  19   4    9.15    1.13
   0  19  -4    9.77    1.48
  19 -19  -4   11.05    1.60
  19   0   4   10.26    1.26
 -19  19   4   11.22    1.25
   0 -19   4   11.95    1.09
  16 -19  -4    0.22    0.59
   3  16  -4    0.95    0.67
  19  -3   4    1.20    0.69
 -16  19   4    0.72    0.59
  -3 -16   4    0.77    0.44
   6  13  -4    4.45    0.84
 -13  19   4    3.67    0.91
  19  -6   4    4.88    0.65
  19  -6   4    4.42    1.04
  -6 -13   4    5.32    0.70
   9  10  -4    0.46    0.44
   9  10  -4    0.19    0.34
 -10  19   4    0.32    0.56
  -9 -10   4    0.22    0.37
  19  -9   4    0.28    0.42
   7 -19  -4    3.56    0.88
  12   7  -4    3.78    0.59
   7 -19  -4    3.76    0.83
  19 -12   4    4.68    0.89
  -7  19   4    5.03    1.00
 -12  -7   4    4.30    0.73
   4 -19  -4    0.86    0.56
 -19  15  -4    0.45    0.46
  15   4  -4    0.57    0.43
   4 -19  -4    0.34    0.46
  19 -15   4    0.65    0.63
  -4  19   4    0.65    0.65
   1 -19  -4    1.32    0.60
 -19  18  -4    1.98    0.72
  18   1  -4    2.36    0.71
   1 -19  -4    2.03    0.73
  -1  19   4    3.48    1.00
  19 -18   4    2.36    0.81
 -19  21  -4   12.61    1.53
  -2 -19  -4   12.40    1.21
  21  -2  -4   11.55    1.40
  -2 -19  -4   10.95    1.18
  19 -21   4   11.44    1.67
   2  19   4   11.61    1.56
 -19  24  -4    5.67    1.24
  24  -5  -4    4.09    1.13
  -5 -19  -4    6.24    1.04
  19 -24   4    4.99    1.28
   5  19   4    7.20    1.27
 -19  27  -4    5.79    1.25
  -8 -19  -4    5.86    1.06
  27  -8  -4    4.19    1.19
   8  19   4    5.02    1.14
  30 -11  -4    1.87    0.64
 -19  30  -4    0.73    0.91
  30 -11  -4   -0.66    0.67
 -11 -19  -4    0.74    0.69
  11  19   4   -0.03    0.67
  19 -30   4   -0.25    0.82
 -19  33  -4   -0.44    0.84
  33 -14  -4   -0.28    0.75
 -14 -19  -4   -0.24    0.62
  33 -14  -4   -0.27    0.72
  14  19   4    0.89    0.87
 -19  36  -4   -0.01    0.92
  36 -17  -4    0.56    1.03
 -17 -19  -4   -0.64    0.76
  17  19   4   -0.08    0.84
  19 -36   4    1.72    1.06
 -16  36  -4    0.42    0.98
  20  16   4   -0.03    0.60
  20  16   4   -0.43    0.57
  16 -36   4    0.90    1.19
 -13  33  -4    2.52    1.13
  33 -20  -4   -0.72    1.00
  20  13   4    2.55    0.81
  13 -33   4    2.23    1.08
 -10  30  -4    0.44    0.92
  30 -20  -4   -1.01    0.75
  20  10   4   -0.27    0.46
  10 -30   4    1.01    0.95
  10 -30   4   -0.73    0.61
  27 -20  -4   10.31    1.63
  -7  27  -4    9.45    1.73
  20   7   4    7.79    1.20
   7 -27   4   11.67    1.42
   7 -27   4    9.04    1.49
  -4  24  -4   -0.11    0.78
  24 -20  -4    0.82    0.83
  20   4   4    0.01    0.59
   4 -24   4   -0.05    0.48
   4 -24   4    1.14    0.69
 -24  20   4    0.32    0.53
  -1  21  -4   -0.12    0.69
  21 -20  -4   -0.26    0.59
  20   1   4    1.65    0.70
   1 -21   4    1.23    0.60
 -21  20   4    0.91    0.62
   2  18  -4    8.66    1.37
  18 -20  -4    6.70    1.31
 -18  20   4    8.29    1.22
  -2 -18   4    9.64    0.98
  20  -2   4    7.45    1.09
   5  15  -4    6.47    1.07
  15 -20  -4    6.79    1.26
 -15  20   4    6.87    1.14
  -5 -15   4    7.84    0.82
  20  -5   4    6.20    1.24
   8  12  -4    0.79    0.41
  12 -20  -4   -0.23    0.22
   8  12  -4    0.56    0.50
 -12  20   4    1.33    0.68
  20  -8   4    0.72    0.59
  -8 -12   4    0.42    0.40
  20  -8   4    1.21    0.46
   9 -20  -4    0.82    0.50
   9 -20  -4    0.74    0.59
  11   9  -4    0.51    0.34
  20 -11   4    0.71    0.48
  -9  20   4    0.00    0.51
 -11  -9   4    0.42    0.43
   6 -20  -4    0.66    0.57
  14   6  -4    1.50    0.49
 -20  14  -4    0.86    0.42
   6 -20  -4    0.18    1.10
  -6  20   4    0.76    0.64
  20 -14   4    0.54    0.53
 -20  17  -4   17.78    1.34
   3 -20  -4   17.08    1.53
  17   3  -4   15.93    1.20
   3 -20  -4   14.87    1.28
  20 -17   4   17.28    2.36
  -3  20   4   19.09    1.76
 -20  20  -4   -0.06    0.56
   0 -20  -4   -0.01    0.45
  20   0  -4   -0.97    0.41
   0 -20  -4    0.75    0.59
   0  20   4    0.10    0.65
  20 -20   4   -0.80    0.51
  -3 -20  -4   10.62    1.28
 -20  23  -4    7.94    1.35
   3  20   4    7.21    1.42
  20 -23   4    8.93    1.58
  -6 -20  -4    2.41    0.79
  26  -6  -4    1.22    0.80
 -20  26  -4    1.54    0.94
   6  20   4    0.21    0.75
  20 -26   4    1.95    0.98
  29  -9  -4    3.63    1.18
 -20  29  -4    3.57    1.14
  -9 -20  -4    5.44    1.04
   9  20   4    2.35    0.97
 -12 -20  -4    0.17    0.60
  32 -12  -4    0.18    0.88
 -20  32  -4    1.82    1.06
  32 -12  -4    0.17    0.69
  12  20   4    1.15    0.93
  35 -15  -4   -1.07    0.76
 -15 -20  -4    1.40    0.79
 -20  35  -4   -0.96    0.86
  15  20   4   -0.06    0.77
  20 -35   4    0.14    1.22
  35 -21  -4    2.59    1.35
 -14  35  -4    0.32    0.90
  14 -35   4    0.62    0.92
  21  14   4    0.37    0.63
  32 -21  -4   -1.18    0.77
 -11  32  -4   -0.35    0.80
  11 -32   4   -0.70    0.73
  21  11   4   -0.33    0.58
  11 -32   4    1.24    0.96
  -8  29  -4    2.84    1.26
  29 -21  -4    2.78    0.96
  21   8   4    2.60    0.76
  -5  26  -4    2.53    1.09
  26 -21  -4    2.04    0.96
   5 -26   4    4.06    1.03
   5 -26   4    1.91    0.76
  21   5   4    5.09    1.01
 -26  21   4    1.82    0.63
  23 -21  -4    0.66    0.73
  -2  23  -4   -0.34    0.69
  21   2   4    0.63    0.79
   2 -23   4    0.69    0.60
 -23  21   4    0.37    0.62
  20 -21  -4    0.20    0.62
   1  20  -4   -0.08    0.63
  -1 -20   4    0.90    0.58
  21  -1   4   -1.26    0.94
 -20  21   4    0.36    0.61
  17 -21  -4    5.31    1.28
   4  17  -4    5.44    1.11
 -17  21   4    5.78    1.14
  -4 -17   4    8.22    0.98
   7  14  -4    3.27    0.80
  21  -7   4    2.99    0.62
  -7 -14   4    3.08    0.68
  21  -7   4    2.97    0.95
 -14  21   4    3.74    0.96
  10  11  -4    2.04    0.49
  10  11  -4    2.05    0.62
 -10 -11   4    2.36    0.59
  21 -10   4    1.93    0.62
  21 -10   4    3.42    0.93
 -11  21   4    1.50    0.75
  13   8  -4    1.11    0.46
   8 -21  -4    1.77    0.71
  21 -13   4    1.23    0.61
  -8  21   4    0.05    0.65
   5 -21  -4    1.87    0.66
   5 -21  -4    0.86    0.62
 -21  16  -4    1.07    0.51
  16   5  -4    0.92    0.49
  21 -16   4    1.15    0.63
  -5  21   4    1.27    0.76
  19   2  -4   12.11    1.20
   2 -21  -4   10.35    1.39
 -21  19  -4   11.00    1.32
   2 -21  -4   12.93    1.32
  21 -19   4   10.98    1.53
  -2  21   4   13.84    1.69
  22  -1  -4    4.27    0.96
  -1 -21  -4    3.07    0.84
  -1 -21  -4    3.71    0.90
 -21  22  -4    2.00    0.85
  21 -22   4    3.82    1.14
   1  21   4    3.45    1.08
 -21  25  -4    3.43    1.25
  25  -4  -4    1.36    0.93
  -4 -21  -4    0.77    0.64
   4  21   4    1.79    0.95
  21 -25   4    0.84    0.88
  -7 -21  -4   -0.34    0.51
 -21  28  -4   -1.17    0.62
  28  -7  -4    1.11    0.75
  21 -28   4    0.23    0.68
   7  21   4    0.36    0.70
 -21  31  -4    0.38    0.82
 -10 -21  -4   -0.11    0.60
  31 -10  -4   -0.32    0.83
  10  21   4    1.89    0.87
  34 -13  -4    0.92    0.96
  34 -13  -4    0.68    0.78
 -21  34  -4   -1.74    0.85
 -13 -21  -4   -1.00    0.67
  13  21   4   -0.33    0.72
 -12  34  -4    0.33    1.01
  34 -22  -4   -0.59    1.04
  22  12   4   -0.28    0.61
  12 -34   4    1.39    1.11
  -9  31  -4    0.89    0.97
  31 -22  -4   -1.34    0.69
   9 -31   4    1.11    0.92
   9 -31   4   -0.86    0.61
  22   9   4    0.01    0.56
  28 -22  -4    1.74    0.86
  -6  28  -4    0.60    0.83
   6 -28   4    0.12    0.69
   6 -28   4    0.47    0.66
 -28  22   4   -0.22    0.38
  22   6   4    0.15    0.54
  25 -22  -4    0.43    0.79
  -3  25  -4   -0.15    0.71
 -25  22   4   -0.17    0.55
   3 -25   4   -0.71    0.51
  22   3   4    0.50    0.67
   0  22  -4   10.91    1.65
  22 -22  -4    9.31    1.53
   0 -22   4   10.05    1.11
  22   0   4   10.47    1.37
 -22  22   4    9.73    1.31
  19 -22  -4    9.06    1.52
   3  19  -4    5.75    1.19
 -19  22   4    8.24    1.32
  22  -3   4    8.67    1.32
  -3 -19   4    8.30    0.97
  16 -22  -4   12.71    1.58
   6  16  -4   14.20    1.45
  -6 -16   4   13.02    1.60
  22  -6   4   15.04    1.83
 -16  22   4   13.49    1.58
   9  13  -4   -0.16    0.39
  13 -22  -4   -0.12    0.44
   9  13  -4    1.41    0.64
  22  -9   4    0.37    0.49
  -9 -13   4    0.72    0.47
  22  -9   4    1.03    0.62
 -13  22   4   -0.58    0.53
  10 -22  -4    9.00    1.31
  12  10  -4    8.99    0.83
 -12 -10   4   10.26    1.00
 -10  22   4    8.80    1.50
  22 -12   4    9.51    1.21
   7 -22  -4    6.15    1.17
  15   7  -4    8.35    0.95
  -7  22   4    8.20    1.44
  22 -15   4    5.81    1.07
   4 -22  -4    0.94    0.65
 -22  18  -4    0.48    0.56
  18   4  -4   -0.50    0.47
   4 -22  -4    0.43    0.65
  -4  22   4   -0.15    0.75
  22 -18   4    0.02    0.73
 -22  21  -4    5.89    1.10
   1 -22  -4    4.66    1.02
  21   1  -4    1.49    0.73
   1 -22  -4    3.26    0.87
  22 -21   4    3.60    1.10
  -1  22   4    5.12    1.21
  -2 -22  -4    1.26    0.61
  24  -2  -4    0.48    0.62
 -22  24  -4    0.36    0.65
   2  22   4    0.57    0.84
  22 -24   4   -0.24    0.70
  -5 -22  -4   -0.63    0.50
 -22  27  -4   -0.15    0.66
  27  -5  -4    0.85    0.79
  22 -27   4    0.52    1.43
   5  22   4   -0.69    0.71
  30  -8  -4    0.14    0.90
 -22  30  -4    0.68    0.73
  -8 -22  -4    0.15    0.68
   8  22   4    1.46    0.84
  22 -30   4    1.25    0.91
 -11 -22  -4    0.86    0.73
 -22  33  -4   -0.12    0.95
  33 -11  -4    1.02    0.91
  11  22   4    1.48    0.87
 -10  33  -4    0.38    0.98
  33 -23  -4    0.57    0.91
  10 -33   4   -0.28    0.99
  23  10   4    1.80    0.72
  10 -33   4   -0.39    0.68
  -7  30  -4    1.24    1.04
  30 -23  -4   -0.50    0.81
   7 -30   4    1.20    0.75
  23   7   4    1.69    0.77
  -4  27  -4    1.00    0.85
  27 -23  -4    1.35    0.88
   4 -27   4   -0.35    0.61
  23   4   4   -0.02    0.46
 -27  23   4   -0.34    0.45
  24 -23  -4    0.77    0.82
  -1  24  -4    0.93    0.86
  23   1   4    1.21    0.73
 -24  23   4    2.87    0.83
   1 -24   4    0.58    0.60
   2  21  -4    0.21    0.71
  21 -23  -4    0.04    0.61
  -2 -21   4    0.14    0.45
  23  -2   4    0.34    0.61
 -21  23   4    0.23    0.60
   5  18  -4    1.79    0.86
  18 -23  -4    0.74    0.76
 -18  23   4    2.14    0.90
  -5 -18   4    3.25    0.70
  23  -5   4    1.87    0.82
   8  15  -4    7.44    1.15
  15 -23  -4    5.71    1.23
  23  -8   4    6.71    1.32
 -15  23   4    5.95    1.21
  23  -8   4    5.66    0.87
  -8 -15   4    5.65    0.82
  11  12  -4    0.45    0.57
  11  12  -4    0.90    0.49
  12 -23  -4    0.59    0.72
  23 -11   4    0.35    0.55
 -12  23   4    1.01    0.81
  23 -11   4    0.26    0.73
 -11 -12   4    2.44    0.61
  14   9  -4    0.42    0.43
   9 -23  -4    0.28    0.54
   9 -23  -4   -0.79    0.53
  23 -14   4   -0.35    0.56
  -9  23   4   -0.49    0.59
 -23  17  -4    1.84    0.90
   6 -23  -4    0.87    0.68
  17   6  -4    1.23    0.57
  23 -17   4    3.35    0.91
  -6  23   4    0.69    0.82
  20   3  -4    9.63    1.19
   3 -23  -4    8.95    1.22
 -23  20  -4   10.93    1.33
   3 -23  -4    8.35    1.31
  -3  23   4   10.19    1.94
  23 -20   4    9.42    1.52
 -23  23  -4    2.44    0.84
   0 -23  -4    2.07    0.76
  23   0  -4    2.37    0.85
   0 -23  -4    2.45    0.80
   0  23   4    3.19    1.29
  23 -23   4    1.42    0.84
  26  -3  -4   -0.50    0.59
  -3 -23  -4    0.05    0.59
 -23  26  -4   -0.39    0.59
  23 -26   4    0.99    0.90
   3  23   4   -1.27    0.65
  -6 -23  -4    0.91    0.62
  29  -6  -4   -0.20    0.70
 -23  29  -4   -0.10    0.71
  23 -29   4    0.43    0.90
   6  23   4   -0.52    0.67
 -23  32  -4    1.40    1.02
  32  -9  -4    0.92    1.06
  -9 -23  -4    0.13    0.63
   9  23   4   -0.08    0.83
 -12 -23  -4    1.30    0.76
 -23  35  -4   -0.04    1.05
  12  23   4   -1.43    0.70
  35 -24  -4   -1.12    1.20
 -11  35  -4    0.03    0.89
  11 -35   4   -0.21    0.80
  24  11   4   -0.74    0.54
  32 -24  -4    1.20    1.01
  -8  32  -4   -1.69    0.75
  24   8   4   -0.33    0.60
   8 -32   4   -0.48    0.68
  -5  29  -4   -0.11    0.84
  29 -24  -4   -0.26    0.91
 -29  24   4    0.76    0.52
  24   5   4    1.31    0.63
   5 -29   4    0.15    0.65
  -2  26  -4   -1.63    0.64
  26 -24  -4    1.16    0.90
  24   2   4   -0.83    0.46
 -26  24   4   -0.12    0.51
   2 -26   4   -0.17    0.49
  23 -24  -4   -0.81    0.73
   1  23  -4    1.37    0.93
 -23  24   4    0.83    0.71
  24  -1   4    2.01    0.82
  -1 -23   4    0.64    0.55
   4  20  -4    0.80    0.78
  20 -24  -4    0.09    0.78
  24  -4   4    0.73    0.78
  -4 -20   4    1.51    0.61
 -20  24   4    0.35    0.72
  17 -24  -4   19.86    1.97
   7  17  -4   21.03    1.78
  24  -7   4   15.16    1.77
  -7 -17   4   19.91    1.28
 -17  24   4   17.29    1.81
  10  14  -4    1.93    0.78
  14 -24  -4    0.98    0.90
  10  14  -4    1.69    0.57
  24 -10   4    0.96    0.65
  24 -10   4    2.24    1.13
 -10 -14   4    1.44    0.60
 -14  24   4    2.19    1.04
  11 -24  -4    0.22    0.66
  13  11  -4    1.17    0.51
  11 -24  -4    0.74    0.76
 -11  24   4    1.61    1.01
 -13 -11   4    1.39    0.66
  24 -13   4    1.64    0.73
   8 -24  -4    1.05    0.76
  16   8  -4    0.98    0.51
   8 -24  -4   -0.05    0.61
  24 -16   4    0.27    0.64
  -8  24   4   -1.13    0.99
 -24  19  -4    5.75    0.87
   5 -24  -4    5.57    1.09
  19   5  -4    7.15    1.04
  24 -19   4    3.84    1.04
  -5  24   4    4.85    1.30
   2 -24  -4    0.79    0.66
 -24  22  -4    0.54    0.59
  22   2  -4    0.49    0.60
   2 -24  -4    0.18    0.56
  -2  24   4   -0.15    0.69
  24 -22   4   -0.87    0.62
 -24  25  -4   -0.29    0.65
  25  -1  -4   -0.85    0.49
  -1 -24  -4    0.81    0.60
   1  24   4   -0.47    0.72
  24 -25   4   -0.77    0.65
  -4 -24  -4   -0.28    0.58
 -24  28  -4   -0.58    0.61
  28  -4  -4    0.34    0.57
  24 -28   4   -1.14    0.75
   4  24   4   -0.37    0.68
  -7 -24  -4    0.61    0.66
  31  -7  -4   -0.38    0.66
 -24  31  -4    0.50    0.77
   7  24   4   -1.07    0.73
 -10 -24  -4    0.46    0.78
 -24  34  -4   -0.80    0.91
  34 -10  -4    0.76    1.06
  10  24   4    0.40    0.85
  -9  34  -4    0.51    0.98
   9 -34   4    0.57    0.86
  25   9   4    2.77    0.79
  -6  31  -4    0.73    1.05
  31 -25  -4    0.06    0.85
   6 -31   4   -1.15    0.61
  25   6   4    0.45    0.63
  -3  28  -4    0.75    0.87
  28 -25  -4    1.71    1.13
   3 -28   4    0.68    0.66
 -28  25   4    0.00    0.52
  25   3   4    0.46    0.66
   0  25  -4   -0.88    0.69
  25 -25  -4   -0.38    0.74
   0 -25   4    0.18    0.51
  25   0   4    0.59    0.56
 -25  25   4   -0.48    0.55
   3  22  -4    1.12    0.87
  22 -25  -4    0.20    0.81
  25  -3   4    0.46    0.71
 -22  25   4   -0.07    0.65
  -3 -22   4    0.37    0.53
   6  19  -4    0.03    0.73
  19 -25  -4   -0.60    0.63
  25  -6   4   -0.39    0.64
  -6 -19   4   -0.48    0.40
   9  16  -4    1.43    0.80
  -9 -16   4    1.68    0.66
  25  -9   4    1.74    0.66
  25  -9   4    2.01    0.96
 -16  25   4    2.61    1.01
  13 -25  -4    8.07    1.61
  12  13  -4    5.59    1.01
  12  13  -4    3.40    0.69
  13 -25  -4    4.39    1.26
 -13  25   4    3.96    1.14
  25 -12   4    5.10    1.00
  25 -12   4    4.70    1.36
  10 -25  -4    4.91    1.12
  15  10  -4    4.63    0.76
  10 -25  -4    5.26    1.22
 -10  25   4    3.77    1.21
  25 -15   4    3.24    1.32
  18   7  -4    0.42    0.45
   7 -25  -4    0.28    0.67
  25 -18   4    0.04    0.58
  -7  25   4   -0.54    0.71
 -25  21  -4    0.80    0.62
  21   4  -4    1.12    0.69
   4 -25  -4    2.13    0.79
  -4  25   4    0.94    0.87
  25 -21   4    1.47    0.93
 -25  24  -4   -0.94    0.52
  24   1  -4    0.63    0.59
   1 -25  -4    0.46    0.67
   1 -25  -4   -0.49    0.64
  25 -24   4    1.15    0.92
  -1  25   4    0.00    0.71
  27  -2  -4    0.24    0.66
  -2 -25  -4    0.81    0.68
 -25  27  -4    0.07    0.65
  25 -27   4    0.47    0.74
   2  25   4   -0.24    0.68
  30  -5  -4    0.18    0.71
 -25  30  -4    0.18    0.73
  -5 -25  -4   -0.87    0.54
   5  25   4   -0.40    0.77
  33  -8  -4   -1.17    0.80
 -25  33  -4    0.27    0.96
  -8 -25  -4   -0.75    0.58
   8  25   4   -0.26    0.75
  -7  33  -4    0.54    1.03
  26   7   4    1.41    0.72
   7 -33   4    1.59    0.80
  30 -26  -4    0.25    0.80
  -4  30  -4   -0.51    0.79
 -30  26   4   -0.40    0.45
  26   4   4   -0.02    0.67
  27 -26  -4    0.76    0.85
  -1  27  -4   -0.94    0.65
   1 -27   4    0.12    0.50
 -27  26   4   -0.55    0.51
  26   1   4    0.80    0.59
  24 -26  -4   -0.86    0.70
   2  24  -4    0.91    0.79
  26  -2   4   -1.10    0.57
  -2 -24   4    0.29    0.53
  21 -26  -4    1.57    0.96
   5  21  -4    1.14    0.84
  26  -5   4    2.10    0.97
  -5 -21   4    2.75    0.78
 -21  26   4    1.97    0.89
   8  18  -4   -0.11    0.69
  -8 -18   4    0.23    0.48
 -18  26   4   -0.82    0.70
  11  15  -4    2.20    0.67
  15 -26  -4    2.02    1.61
  11  15  -4    3.16    0.88
  26 -11   4    4.10    0.86
 -11 -15   4    4.29    0.80
  26 -11   4    0.83    0.83
 -15  26   4    4.92    1.30
  14  12  -4   14.91    1.34
  14  12  -4   14.62    1.12
  12 -26  -4   15.80    1.88
  12 -26  -4   16.07    1.92
  26 -14   4   10.45    1.64
 -14 -12   4   16.35    1.31
 -12  26   4   15.73    1.95
  26 -14   4   14.02    1.57
   9 -26  -4    0.18    0.71
  17   9  -4    1.20    0.55
   9 -26  -4    0.81    0.83
  26 -17   4    0.73    0.73
  -9  26   4    1.91    0.96
 -26  20  -4    1.52    0.61
   6 -26  -4    1.26    0.86
   6 -26  -4    1.11    0.75
  20   6  -4    1.83    0.69
  26 -20   4    2.05    0.93
  -6  26   4    1.15    0.86
  23   3  -4   -0.15    0.46
   3 -26  -4   -0.41    0.48
 -26  23  -4    0.70    0.62
  -3  26   4   -0.97    0.63
  26 -23   4    1.01    0.81
 -26  26  -4    0.32    0.67
  26   0  -4    1.30    0.69
   0 -26  -4    0.97    0.69
   0  26   4   -0.37    0.78
  26 -26   4   -0.25    0.78
  -3 -26  -4   -0.72    0.59
 -26  29  -4    0.14    0.71
  29  -3  -4    0.85    0.67
   3  26   4    0.71    0.82
 -26  32  -4    1.57    0.98
  32  -6  -4    1.11    0.90
  -6 -26  -4    1.29    0.72
   6  26   4   -0.56    0.79
  -5  32  -4    1.73    1.08
  27   5   4    0.09    0.63
   5 -32   4    1.10    0.61
  -2  29  -4   -0.10    0.84
  29 -27  -4    0.97    0.92
  27   2   4    0.95    0.73
 -29  27   4    0.38    0.57
   2 -29   4    0.90    0.68
   1  26  -4    1.24    0.87
  -1 -26   4    0.84    0.56
  27  -1   4    0.48    0.59
 -26  27   4    0.23    0.64
  23 -27  -4    0.07    0.81
   4  23  -4    1.28    0.87
  -4 -23   4    0.08    0.45
  27  -4   4   -0.08    0.70
   7  20  -4   10.43    1.58
  20 -27  -4    9.80    2.56
 -20  27   4    7.10    1.42
  -7 -20   4    8.93    1.06
  27  -7   4   13.84    2.01
  10  17  -4    7.23    1.24
 -10 -17   4    6.49    0.97
  27 -10   4    5.76    1.24
  27 -10   4    5.15    0.96
 -17  27   4    6.45    1.38
  14 -27  -4    1.42    0.93
  13  14  -4    0.80    0.56
  13  14  -4    0.00    0.67
 -13 -14   4   -0.13    0.52
 -14  27   4    0.12    0.72
  27 -13   4    0.43    0.65
  27 -13   4    0.51    0.75
  11 -27  -4   17.86    2.22
  16  11  -4   14.85    1.16
  11 -27  -4   17.63    2.00
  27 -16   4   16.97    1.72
 -11  27   4   18.43    2.06
  19   8  -4    5.88    0.88
   8 -27  -4    3.20    1.09
   8 -27  -4    5.38    1.16
  -8  27   4    5.15    1.34
  27 -19   4    4.34    1.17
   5 -27  -4   -0.66    0.58
  22   5  -4   -0.55    0.42
   5 -27  -4   -0.10    0.69
 -27  22  -4    0.22    0.49
  27 -22   4    0.06    0.70
  -5  27   4    1.55    0.96
   2 -27  -4    0.52    0.62
  25   2  -4    0.02    0.53
   2 -27  -4   -0.85    0.45
 -27  25  -4   -0.24    0.55
  -2  27   4    0.72    0.82
  28  -1  -4   -0.37    0.53
 -27  28  -4    0.16    0.73
  -1 -27  -4    0.56    0.59
  27 -28   4   -0.54    0.78
   1  27   4    0.84    0.80
  -4 -27  -4   -0.45    0.58
  31  -4  -4   -0.11    0.74
 -27  31  -4   -0.57    0.77
   4  27   4    0.70    1.01
  34  -7  -4    1.79    1.20
 -27  34  -4    1.12    1.04
  -3  31  -4   -0.47    0.99
   3 -31   4   -0.65    0.58
 -31  28   4   -0.13    0.53
  28   3   4    2.35    0.89
  28 -28  -4   -0.88    0.82
   0  28  -4    0.05    0.78
   0 -28   4   -0.18    0.51
  28   0   4   -0.15    0.67
 -28  28   4    1.48    0.71
   3  25  -4    1.13    0.85
  25 -28  -4    1.42    0.83
  -3 -25   4    1.05    0.59
  28  -3   4    0.39    0.74
 -25  28   4    1.47    0.76
   6  22  -4   -0.70    0.65
  22 -28  -4    0.63    0.79
  28  -6   4    0.60    0.72
 -22  28   4    1.41    0.92
  -6 -22   4    0.00    0.52
   9  19  -4    0.99    0.74
  28  -9   4   -0.42    0.56
  -9 -19   4    0.98    0.57
  28  -9   4    0.50    0.80
 -19  28   4    1.44    0.89
  16 -28  -4    0.75    0.97
  12  16  -4   -0.36    0.60
  16 -28  -4   -0.82    0.72
 -16  28   4   -0.25    0.76
 -12 -16   4    1.60    0.64
  28 -12   4   -1.00    0.56
  28 -12   4   -0.06    0.64
  13 -28  -4    5.72    1.26
  15  13  -4    5.75    0.83
  28 -15   4    4.15    1.06
  28 -15   4    4.61    1.32
 -13  28   4    4.64    1.28
  18  10  -4    2.88    0.71
 -10  28   4    1.37    0.91
  28 -18   4    2.22    0.88
   7 -28  -4    0.37    0.83
   7 -28  -4    0.10    0.66
  21   7  -4    0.66    0.50
  28 -21   4   -0.10    0.69
  -7  28   4   -0.50    0.68
   4 -28  -4    0.13    0.63
   4 -28  -4    0.90    0.72
  24   4  -4   -1.01    0.47
 -28  24  -4    0.82    0.57
  28 -24   4    1.19    0.77
  -4  28   4   -0.64    0.80
   1 -28  -4    0.17    0.70
  27   1  -4   -0.46    0.54
 -28  27  -4   -0.22    0.57
  28 -27   4   -0.45    0.71
  -1  28   4   -0.01    0.77
  -2 -28  -4    0.38    0.60
  30  -2  -4    0.27    0.75
 -28  30  -4   -0.62    0.63
   2  28   4    0.95    0.96
  33  -5  -4    0.48    1.07
 -28  33  -4    0.10    0.81
   5  28   4    2.15    1.02
  -4  33  -4    0.08    1.12
  29   4   4    0.90    0.70
   4 -33   4    0.24    0.71
  -1  30  -4    0.60    1.06
   1 -30   4    0.85    0.62
 -30  29   4   -0.50    0.64
  29   1   4   -1.38    0.70
   2  27  -4   -0.19    0.85
  -2 -27   4    0.31    0.55
  29  -2   4   -0.08    0.64
 -27  29   4    1.17    0.77
   5  24  -4   -0.36    0.77
  24 -29  -4    1.03    0.92
  -5 -24   4    0.62    0.57
 -24  29   4    0.66    0.74
  29  -5   4    2.01    0.98
   8  21  -4    2.40    1.00
  21 -29  -4    3.26    1.08
 -21  29   4    2.70    1.05
  29  -8   4    3.24    1.11
  -8 -21   4    2.23    0.70
  18 -29  -4    2.31    1.33
  11  18  -4    5.14    1.15
  29 -11   4    4.70    1.35
 -11 -18   4    5.01    0.88
 -18  29   4    4.01    1.16
  29 -11   4    6.36    1.05
  15 -29  -4    4.98    1.43
  15 -29  -4    1.86    1.28
  14  15  -4    3.56    0.95
  14  15  -4    4.07    0.77
  29 -14   4    5.32    1.63
 -15  29   4    3.69    1.18
 -14 -15   4    2.39    0.72
  29 -14   4    5.26    1.07
  12 -29  -4    2.01    1.11
  17  12  -4    2.97    0.69
  12 -29  -4    2.01    1.00
 -12  29   4    1.28    0.95
  29 -17   4    0.99    1.86
  29 -17   4   -0.23    0.66
  20   9  -4    5.20    0.86
   9 -29  -4    6.10    1.30
  -9  29   4    5.10    1.41
  29 -20   4    3.84    1.09
   6 -29  -4   -0.55    0.57
  23   6  -4    1.28    0.59
   6 -29  -4    0.19    0.76
 -29  23  -4    0.23    0.41
 -29  23  -4    0.71    0.48
  29 -23   4    0.09    0.72
  -6  29   4    0.64    0.91
   3 -29  -4   -0.49    0.64
 -29  26  -4    0.13    0.54
  26   3  -4    0.05    0.57
  29 -26   4   -0.94    0.80
  -3  29   4    0.64    0.84
  29   0  -4    0.43    0.78
 -29  29  -4    0.42    0.79
   0 -29  -4    1.37    0.81
   0  29   4    0.45    0.89
  32  -3  -4    0.73    0.88
  -3 -29  -4   -0.02    0.74
 -29  32  -4    0.65    0.91
   3  29   4    1.99    1.11
  -2  32  -4    1.02    1.26
   2 -32   4   -0.92    0.64
 -32  30   4    0.23    1.16
  30   2   4    0.23    0.77
   1  29  -4   -0.59    0.78
  -1 -29   4    0.23    0.64
  30  -1   4   -0.55    0.70
 -29  30   4   -0.12    0.73
   4  26  -4   -0.50    0.77
  -4 -26   4    0.03    0.49
  30  -4   4   -0.49    0.71
 -26  30   4   -0.54    0.66
  23 -30  -4    1.21    1.14
   7  23  -4    0.54    0.80
 -23  30   4    2.01    0.96
  -7 -23   4    1.75    0.64
  30  -7   4    0.58    0.78
  10  20  -4   -0.68    0.57
  20 -30  -4   -0.16    0.78
  30 -10   4   -0.65    0.79
  30 -10   4   -0.81    0.54
 -10 -20   4   -0.60    0.49
 -20  30   4   -0.26    0.75
  13  17  -4    0.58    0.70
  17 -30  -4   -0.22    0.88
  17 -30  -4    0.33    0.91
 -17  30   4   -1.13    0.62
  30 -13   4   -1.75    0.92
 -13 -17   4    0.15    0.48
  30 -13   4    0.00    0.83
  16  14  -4    1.35    0.58
  14 -30  -4    0.86    0.97
  14 -30  -4    1.62    1.12
  16  14  -4   -0.13    0.56
  30 -16   4    0.31    0.91
  30 -16   4    0.99    0.77
 -14  30   4    0.75    0.87
  11 -30  -4    1.04    1.15
  11 -30  -4    0.91    0.82
  19  11  -4   -0.13    0.52
  30 -19   4    1.73    0.90
 -11  30   4    1.98    1.00
   8 -30  -4    0.24    0.65
  22   8  -4    1.65    0.64
  30 -22   4   -0.17    0.79
  -8  30   4    0.10    0.82
 -30  25  -4   -0.96    0.46
  25   5  -4   -0.34    0.48
   5 -30  -4    0.78    0.76
   5 -30  -4    0.65    1.12
  30 -25   4   -0.36    0.98
  -5  30   4    0.71    0.84
  28   2  -4    0.99    0.69
   2 -30  -4    0.97    0.64
 -30  28  -4   -0.02    0.60
  -2  30   4    1.25    1.02
  31  -1  -4    0.31    0.80
 -30  31  -4   -1.31    0.75
  -1 -30  -4    0.59    0.75
   1  30   4    0.17    0.91
   0  31  -4    2.83    1.24
   0 -31   4    1.82    1.11
  31   0   4   -2.04    1.31
 -31  31   4    0.97    0.83
   3  28  -4    0.66    0.92
  -3 -28   4    1.01    0.74
 -28  31   4   -0.80    0.59
  31  -3   4   -1.51    1.04
   6  25  -4   -0.57    0.79
 -25  31   4    0.02    0.79
  31  -6   4    0.06    1.00
  -6 -25   4    0.35    0.54
   9  22  -4    0.76    0.89
 -22  31   4    1.05    0.94
  -9 -22   4    1.27    0.57
  31  -9   4    0.38    1.55
  19 -31  -4    1.71    1.05
  19 -31  -4    0.39    1.02
  12  19  -4    0.38    0.80
  31 -12   4    1.14    1.03
  31 -12   4    2.21    0.99
 -19  31   4    0.11    0.81
 -12 -19   4    0.98    0.60
  16 -31  -4    1.47    1.03
  15  16  -4    0.01    0.61
  16 -31  -4   -0.96    0.81
  31 -15   4   -1.04    0.63
  31 -15   4    0.29    0.88
  18  13  -4    0.31    0.52
  13 -31  -4   -1.43    0.75
  13 -31  -4    0.54    0.75
  31 -18   4    1.72    0.90
  31 -18   4    1.31    0.89
 -13  31   4    0.61    0.84
  10 -31  -4    0.76    0.75
  10 -31  -4    1.32    0.91
  21  10  -4    0.59    0.58
 -10  31   4    0.76    0.81
  31 -21   4    0.46    0.76
  24   7  -4    1.26    0.98
   7 -31  -4    2.75    1.34
   7 -31  -4   -0.69    0.59
  -7  31   4    0.30    0.87
  31 -24   4   -0.81    0.77
   4 -31  -4    0.22    0.66
  27   4  -4   -0.67    0.60
 -31  27  -4    1.26    0.61
  -4  31   4   -0.82    0.77
  30   1  -4   -0.14    0.74
   1 -31  -4    0.47    0.71
 -31  30  -4    0.60    0.73
  -1  31   4   -0.45    0.91
   2  30  -4   -1.63    0.94
  32  -2   4    1.29    0.84
 -30  32   4   -0.88    0.72
  -2 -30   4    1.01    0.73
   5  27  -4   -0.98    0.93
  -5 -27   4    0.75    0.59
  32  -5   4    1.39    0.86
 -27  32   4    1.82    0.95
   8  24  -4   -0.06    0.78
  -8 -24   4    0.24    0.58
  32  -8   4    0.38    0.82
 -24  32   4    1.04    0.83
  11  21  -4    0.90    0.73
  32 -11   4    0.78    0.76
 -11 -21   4   -0.56    0.48
  32 -11   4    1.38    1.06
 -21  32   4    1.69    0.96
  18 -32  -4   -0.53    0.89
  14  18  -4    1.89    0.84
  32 -14   4    2.92    0.91
  32 -14   4    2.42    1.05
 -18  32   4    0.37    0.99
 -14 -18   4    2.62    0.71
  15 -32  -4   -0.34    0.80
  17  15  -4    0.49    0.65
  15 -32  -4    0.42    0.96
  17  15  -4    0.35    0.55
 -15  32   4   -0.33    0.77
  32 -17   4    0.88    0.83
  32 -17   4    0.22    0.88
  20  12  -4   -0.11    0.51
  12 -32  -4   -0.34    0.85
  12 -32  -4    1.34    0.86
 -12  32   4   -0.44    0.75
  32 -20   4   -0.31    0.92
   9 -32  -4   -0.41    0.86
   9 -32  -4    1.12    0.91
  23   9  -4    0.39    0.57
  -9  32   4   -0.86    0.87
  32 -23   4    0.30    1.00
  26   6  -4    0.00    0.61
   6 -32  -4   -0.74    1.76
   6 -32  -4    0.07    0.69
  -6  32   4   -0.69    0.79
  32 -26   4    1.22    1.84
  29   3  -4    1.09    0.66
 -32  29  -4    1.12    0.70
   3 -32  -4   -0.78    0.69
  -3  32   4   -1.12    0.79
   4  29  -4    1.40    1.16
  33  -4   4   -0.43    0.90
 -29  33   4    0.02    0.90
  -4 -29   4   -0.04    0.63
   7  26  -4    2.43    1.18
 -26  33   4    0.38    0.87
  33  -7   4    0.99    0.95
  -7 -26   4   -0.69    0.56
  10  23  -4    0.32    0.89
 -23  33   4    0.93    0.86
  33 -10   4   -0.42    0.89
 -10 -23   4    1.23    0.62
  20 -33  -4    3.26    1.46
  13  20  -4   -0.08    1.10
  33 -13   4    4.33    1.10
  33 -13   4    1.90    1.05
 -13 -20   4    1.74    0.68
 -20  33   4    1.75    1.02
  17 -33  -4   -0.79    0.77
  16  17  -4    0.44    0.70
  33 -16   4    0.00    0.84
 -17  33   4    1.52    1.01
  14 -33  -4    0.11    0.94
  19  14  -4    0.58    0.47
 -14  33   4    0.12    0.93
  33 -19   4    0.67    0.83
  11 -33  -4   -1.24    0.73
  22  11  -4   -0.19    0.53
  11 -33  -4   -0.89    0.94
  33 -22   4   -1.04    1.38
 -11  33   4   -0.54    0.80
   8 -33  -4   -0.86    0.95
   8 -33  -4   -0.69    0.60
  25   8  -4    0.51    0.60
  -8  33   4   -1.00    0.89
  33 -25   4   -1.51    0.80
   5 -33  -4    1.64    0.91
  28   5  -4    0.01    0.59
  -5  33   4    1.63    1.04
   9  25  -4    1.86    1.12
  -9 -25   4    0.14    0.51
 -25  34   4    0.77    0.98
  12  22  -4   -1.60    0.78
  22 -34  -4   -2.36    0.89
 -22  34   4    0.27    0.93
  19 -34  -4    2.71    1.46
  15  19  -4    2.51    1.02
  34 -15   4    1.96    1.09
 -19  34   4    1.17    1.04
  16 -34  -4    0.66    1.07
 -16  34   4    0.98    1.13
  34 -18   4    3.91    1.16
  21  13  -4    0.51    0.54
  13 -34  -4   -0.25    0.76
 -13  34   4    2.02    1.19
  24  10  -4   -0.85    0.94
  10 -34  -4    0.67    0.90
 -10  34   4   -0.82    0.81
  34 -24   4   -1.32    0.92
  27   7  -4   -0.79    0.64
   7 -34  -4   -0.40    1.06
   7 -34  -4   -0.85    0.69
  -7  34   4   -1.09    0.86
  24 -35  -4    0.57    1.09
  11  24  -4   -2.31    0.80
 -24  35   4   -0.31    0.86
  35 -11   4   -0.84    0.82
  14  21  -4   -1.45    0.78
  21 -35  -4    2.07    1.43
 -21  35   4    0.11    1.04
  35 -14   4    0.05    0.94
  17  18  -4    0.06    0.77
  18 -35  -4    1.84    1.16
 -18  35   4   -1.37    0.90
  35 -17   4    0.45    0.88
  15 -35  -4    0.18    0.94
 -15  35   4   -0.11    0.95
  35 -20   4    4.83    1.31
  23  12  -4   -0.08    0.61
  12 -35  -4   -1.14    0.79
  35 -23   4    1.44    1.10
 -12  35   4   -0.12    0.95
  20 -36  -4   -2.83    0.94
  16  20  -4   -1.25    0.81
  36 -16   4    0.39    0.97
 -20  36   4    0.11    1.08
  19  17  -4    0.11    0.78
  17 -36  -4    1.43    0.98
  36 -19   4    1.50    1.06
 -17  36   4   -0.38    1.02
   2  -2  -5    0.05    0.09
  -2   0  -5   -0.10    0.04
   2  -2  -5    0.03    0.08
  -2   0  -5    0.02    0.08
  -2   2   5    0.02    0.05
   2   0   5   -0.08    0.08
   2   0   5   -0.02    0.08
   3  -1  -5   84.96    1.60
  -2   3  -5   85.08    1.87
   2  -3   5   83.00    1.85
   1   2   5   86.51    1.78
   1   2   5   86.97    1.75
  -3  -1  -5    1.10    0.26
   4  -3  -5    1.01    0.20
  -1   4  -5    0.77    0.24
  -4   3   5    1.01    0.18
   3   1   5    1.13    0.17
   3   1   5    1.45    0.30
   1  -3  -5   83.26    1.82
  -1   3   5   87.37    1.82
   3  -2   5   85.60    1.78
  -1   3   5   87.44    1.82
   3  -2   5   77.78    1.85
  -2  -3  -5   45.99    1.21
  -2  -3  -5   44.72    1.14
  -3   5  -5   43.48    1.35
   5  -2  -5   45.38    0.98
   3  -5   5   44.82    1.35
   2   3   5   45.64    1.17
  -2   6  -5  132.78    2.93
  -4  -2  -5  130.53    2.74
   6  -4  -5  120.77    2.61
  -6   4   5  128.12    2.49
   2  -6   5  125.33    2.85
   4   2   5  127.44    2.70
   4   2   5  124.47    2.43
   3  -4  -5    0.87    0.29
  -4   1  -5    1.13    0.15
  -4   1  -5    1.22    0.28
  -4   1  -5    1.16    0.19
   4  -1   5    1.25    0.18
   4  -1   5    0.62    0.18
   4  -1   5    1.11    0.49
  -3   4   5    1.28    0.24
  -4   4  -5   -0.19    0.15
   0  -4  -5   -0.04    0.16
   0  -4  -5   -0.17    0.14
   0   4   5    0.22    0.19
  -4   7  -5   34.53    1.33
  -3  -4  -5   33.17    0.96
  -3  -4  -5   33.39    1.08
   7  -3  -5   34.66    0.87
   3   4   5   33.54    1.04
   4  -7   5   32.96    1.31
   3   4   5   32.76    1.07
   8  -5  -5    6.45    0.51
  -3   8  -5    7.05    0.73
  -5  -3  -5    6.41    0.59
  -8   5   5    6.65    0.44
   5   3   5    6.41    0.56
   3  -8   5    6.02    0.68
   0   5  -5    1.16    0.30
   5  -5  -5    0.84    0.30
  -5   0  -5    1.20    0.36
   5   0   5    0.67    0.29
  -5   5   5    1.35    0.29
  -5   3  -5   45.14    1.19
  -5   3  -5   43.42    1.07
   2  -5  -5   43.58    1.27
   2  -5  -5   44.15    1.34
   5  -3   5   43.84    1.21
  -2   5   5   46.01    1.33
  -5   6  -5    9.22    0.70
  -1  -5  -5    8.47    0.55
  -1  -5  -5    8.03    0.61
   1   5   5    7.28    0.53
   1   5   5    7.61    0.59
   5  -6   5    7.92    0.67
   9  -4  -5  122.65    2.52
  -4  -5  -5  128.87    2.84
  -5   9  -5  126.57    3.22
   4   5   5  125.11    2.73
   4   5   5  124.56    2.77
   5  -9   5  126.32    3.20
  -4  10  -5    3.14    0.62
  10  -6  -5    3.63    0.49
  -6  -4  -5    3.98    0.56
 -10   6   5    3.43    0.36
   4 -10   5    2.96    0.60
   6   4   5    4.19    0.58
  -1   7  -5   29.25    1.20
  -6  -1  -5   30.78    1.15
   7  -6  -5   28.89    1.11
   1  -7   5   28.42    1.12
  -7   6   5   29.91    1.03
   6   1   5   30.53    1.12
   4  -6  -5  123.96    2.89
   6  -2   5  125.33    2.41
  -4   6   5  131.56    2.87
   6  -2   5  129.22    2.54
   1  -6  -5    7.39    0.64
  -6   5  -5    7.80    0.60
   1  -6  -5    9.11    0.61
   5   1  -5    8.61    0.46
  -1   6   5    7.51    0.64
  -1   6   5    7.10    0.57
   6  -5   5    8.60    0.64
  -2  -6  -5   20.34    0.88
  -2  -6  -5   19.84    0.85
  -6   8  -5   18.60    1.05
   6  -8   5   20.13    1.08
   2   6   5   20.98    0.87
   2   6   5   20.96    0.94
  -5  -6  -5    9.90    0.74
  -6  11  -5   10.40    0.98
  11  -5  -5    9.34    0.58
   6 -11   5    8.76    0.90
   5   6   5    9.47    0.68
   5   6   5    9.97    0.68
  -5  12  -5    6.69    0.92
  -7  -5  -5    6.41    0.74
  12  -7  -5    6.28    0.64
   5 -12   5    6.16    0.84
   7   5   5    5.78    0.64
   7   5   5    5.48    0.53
  -7  -2  -5   12.88    0.82
  -2   9  -5   12.21    0.92
   9  -7  -5   12.27    0.80
   7   2   5   12.96    0.79
   2  -9   5   12.40    0.86
  -9   7   5   13.12    0.70
   6  -7  -5   29.43    1.21
  -7   1  -5   30.61    1.23
   1   6  -5   29.64    1.09
  -1  -6   5   29.29    0.83
  -6   7   5   31.73    1.17
   7  -1   5   29.93    1.19
   3  -7  -5   33.40    1.21
   3  -7  -5   34.26    1.31
  -7   4  -5   35.17    1.05
   4   3  -5   33.08    0.78
  -7   4  -5   32.52    0.92
  -3   7   5   32.63    1.27
   7  -4   5   31.02    1.30
   0  -7  -5    0.15    0.26
  -7   7  -5   -0.28    0.21
   0  -7  -5    0.28    0.26
   0   7   5    0.23    0.28
   7  -7   5    0.45    0.30
   0   7   5   -0.10    0.18
  -7  10  -5   57.93    2.01
  -3  -7  -5   55.77    1.63
  -3  -7  -5   52.87    1.51
   3   7   5   56.33    1.63
   3   7   5   54.99    1.70
   7 -10   5   52.78    1.96
  13  -6  -5    4.69    0.54
  -7  13  -5    4.45    0.79
  -6  -7  -5    6.57    0.81
   6   7   5    4.82    0.60
   6   7   5    4.94    0.63
   7 -13   5    5.03    0.82
  -8  -6  -5    1.17    0.51
  14  -8  -5    1.38    0.44
  -6  14  -5    0.96    0.61
   6 -14   5    1.44    0.62
   8   6   5    1.06    0.41
   8   6   5    1.03    0.37
  11  -8  -5   10.23    0.80
  -8  -3  -5    9.82    0.82
  -3  11  -5    9.46    0.94
 -11   8   5    9.57    0.65
   8   3   5    9.32    0.76
   3 -11   5    8.86    0.88
   8  -8  -5    0.36    0.31
  -8   0  -5   -0.14    0.26
   0   8  -5    0.29    0.29
   0  -8   5   -0.02    0.16
  -8   8   5    0.03    0.24
   8   0   5   -0.07    0.23
   0  -8   5    0.04    0.22
   3   5  -5    7.09    0.37
   5  -8  -5    6.70    0.71
   8  -3   5    7.25    0.51
   8  -3   5    7.40    0.45
   8  -3   5    7.21    0.72
  -5   8   5    6.73    0.69
  -3  -5   5    6.86    0.37
  -8   6  -5   19.72    0.92
   2  -8  -5   19.97    0.92
   6   2  -5   19.38    0.70
   2  -8  -5   20.23    1.05
   8  -6   5   20.59    0.99
  -2   8   5   20.56    1.05
  -1  -8  -5   44.15    1.52
  -1  -8  -5   44.45    1.42
  -8   9  -5   44.97    1.68
   1   8   5   45.21    1.48
   8  -9   5   42.66    1.69
   1   8   5   44.59    1.57
  -4  -8  -5   18.35    0.82
  -4  -8  -5   17.84    0.97
  -8  12  -5   15.04    1.26
   4   8   5   17.69    0.93
   8 -12   5   20.01    1.30
   4   8   5   18.89    1.03
  15  -7  -5   22.24    1.08
  -7  -8  -5   23.29    1.27
  -8  15  -5   22.37    1.59
   7   8   5   22.42    1.15
   7   8   5   22.01    1.14
   8 -15   5   23.09    1.56
  -7  16  -5    1.09    0.63
  -9  -7  -5    0.74    0.50
  16  -9  -5    0.30    0.42
   9   7   5    0.35    0.36
   9   7   5    0.63    0.41
   7 -16   5    0.69    0.57
  13  -9  -5   25.77    1.31
  -9  -4  -5   24.51    1.31
  -4  13  -5   25.88    1.56
   4 -13   5   25.91    1.50
   9   4   5   27.24    1.23
 -13   9   5   25.17    1.02
  10  -9  -5    0.31    0.32
  -1  10  -5    0.31    0.38
  -9  -1  -5    0.18    0.36
 -10   9   5   -0.17    0.24
   1 -10   5    0.31    0.30
   9   1   5    0.48    0.35
   1 -10   5    0.59    0.27
   7  -9  -5   12.71    0.92
   2   7  -5   11.13    0.75
  -7   9   5   11.49    0.85
  -2  -7   5   13.20    0.56
   9  -2   5   12.50    0.88
   5   4  -5  124.08    2.41
  -9   5  -5  125.53    2.65
   4  -9  -5  123.18    3.18
  -5  -4   5  124.76    2.48
   9  -5   5  122.84    2.84
  -4   9   5  132.70    3.21
   8   1  -5   44.01    1.33
   1  -9  -5   45.52    1.49
   1  -9  -5   45.32    1.65
  -9   8  -5   44.71    1.59
  -1   9   5   45.58    1.67
   9  -8   5   45.20    1.67
  -9  11  -5    1.79    0.54
  -2  -9  -5    2.64    0.47
  -2  -9  -5    2.18    0.47
   9 -11   5    2.05    0.60
   2   9   5    2.36    0.54
   2   9   5    2.25    0.48
  -9  14  -5   27.42    1.65
  -5  -9  -5   29.35    1.32
   5   9   5   28.68    1.27
   5   9   5   28.06    1.34
   9 -14   5   28.78    1.67
  -8  -9  -5   32.12    1.55
  -9  17  -5   33.87    2.02
  17  -8  -5   34.17    1.45
   8   9   5   34.86    1.49
   8   9   5   33.20    1.46
  18 -10  -5    2.13    0.60
  -8  18  -5    2.29    0.80
 -10  -8  -5    4.08    0.77
   8 -18   5    3.28    0.86
  10   8   5    3.00    0.66
  10   8   5    3.05    0.58
 -10  -5  -5    4.83    0.84
  15 -10  -5    2.86    0.67
  -5  15  -5    4.87    0.98
 -15  10   5    5.23    0.59
   5 -15   5    6.14    1.01
  10   5   5    3.18    0.60
  12 -10  -5   16.90    1.11
  -2  12  -5   12.64    1.37
 -10  -2  -5   15.92    1.09
   2 -12   5   14.70    1.09
 -12  10   5   14.80    0.92
  10   2   5   14.59    0.99
   1   9  -5    0.10    0.32
   9 -10  -5    0.54    0.36
  -9  10   5    0.29    0.32
  -1  -9   5    0.69    0.27
  10  -1   5   -0.12    0.28
   6 -10  -5    2.40    0.52
   4   6  -5    2.75    0.32
   4   6  -5    2.91    0.41
  -4  -6   5    3.00    0.35
  10  -4   5    2.85    0.63
  -6  10   5    3.54    0.64
  10  -4   5    3.27    0.51
   7   3  -5   45.73    1.51
 -10   7  -5   58.08    1.68
   3 -10  -5   54.69    1.77
   3 -10  -5   54.57    1.94
  -3  10   5   55.38    1.95
  10  -7   5   58.95    1.83
   0 -10  -5    0.01    0.31
  10   0  -5    0.29    0.29
 -10  10  -5   -0.36    0.28
   0 -10  -5    0.18    0.30
   0  10   5   -0.10    0.30
  10 -10   5    0.31    0.42
   0  10   5    0.03    0.32
  -3 -10  -5    0.57    0.37
 -10  13  -5    0.24    0.46
  -3 -10  -5    0.13    0.32
   3  10   5    0.39    0.41
   3  10   5    0.22    0.33
  10 -13   5    0.87    0.48
  -6 -10  -5   12.88    1.01
 -10  16  -5   14.25    1.37
   6  10   5    9.45    0.96
   6  10   5   11.16    0.90
  -9 -10  -5    0.92    0.53
 -10  19  -5    0.51    0.60
  19  -9  -5    1.21    0.48
   9  10   5    0.15    0.38
   9  10   5    0.63    0.45
  -9  20  -5    6.91    1.19
 -11  -9  -5    8.73    1.10
  20 -11  -5    6.06    0.91
  11   9   5    7.27    0.84
  11   9   5    7.82    0.83
   9 -20   5    8.91    1.32
  17 -11  -5    7.21    0.97
 -11  -6  -5    7.47    1.25
  -6  17  -5    6.44    1.09
  11   6   5    6.27    0.80
   6 -17   5    5.30    1.00
  14 -11  -5   42.79    1.87
 -11  -3  -5   45.26    1.86
  -3  14  -5   43.81    2.07
 -14  11   5   45.27    1.58
   3 -14   5   43.60    1.93
  11   3   5   45.47    1.71
  11 -11  -5   -0.07    0.36
   0  11  -5    0.20    0.39
  11   0   5   -0.20    0.35
   0 -11   5    0.18    0.26
 -11  11   5   -0.25    0.28
   0 -11   5    0.02    0.34
   8 -11  -5    8.42    0.89
   3   8  -5    9.22    0.76
  -8  11   5    9.71    0.89
  11  -3   5    8.31    0.86
  -3  -8   5    9.23    0.54
 -11   6  -5    9.16    0.57
   5 -11  -5    8.97    0.91
 -11   6  -5    7.84    0.76
   6   5  -5    9.38    0.49
  -6  -5   5    9.33    0.56
  11  -6   5   10.07    0.74
  -5  11   5    9.64    0.92
 -11   9  -5    1.83    0.48
   2 -11  -5    1.92    0.54
   2 -11  -5    1.78    0.50
   9   2  -5    1.75    0.39
  11  -9   5    1.38    0.47
  -2  11   5    1.68    0.52
  -1 -11  -5    0.55    0.38
  -1 -11  -5    0.18    0.38
  12  -1  -5    0.82    0.42
   1  11   5    0.53    0.34
  11 -12   5    0.82    0.51
   1  11   5    0.80    0.45
  -4 -11  -5   31.57    1.40
 -11  15  -5   31.68    1.79
  -4 -11  -5   28.95    1.20
   4  11   5   30.79    1.55
  11 -15   5   29.76    1.77
   4  11   5   31.53    1.40
  -7 -11  -5   -0.17    0.32
  18  -7  -5    0.67    0.38
 -11  18  -5    0.01    0.50
   7  11   5    0.91    0.43
   7  11   5    0.50    0.48
  11 -18   5    0.43    0.29
 -10 -11  -5    0.44    0.53
 -11  21  -5   -0.13    0.54
  21 -10  -5    0.87    0.54
  10  11   5    1.15    0.50
  10  11   5    1.02    0.86
 -12 -10  -5    3.06    0.78
 -10  22  -5    1.27    0.80
  22 -12  -5    1.34    0.61
  12  10   5    2.43    0.62
  12  10   5    2.04    0.61
  19 -12  -5    0.80    0.49
 -12  -7  -5    0.59    0.51
  -7  19  -5    0.98    0.66
  12   7   5    0.73    0.47
   7 -19   5    0.41    0.56
  16 -12  -5   47.18    2.04
  -4  16  -5   46.26    2.26
 -12  -4  -5   45.06    2.36
  12   4   5   48.01    1.83
   4 -16   5   45.56    2.09
 -16  12   5   46.60    1.60
   4 -16   5   45.72    1.89
  13 -12  -5    8.70    1.00
 -12  -1  -5    8.11    0.99
  -1  13  -5    9.16    1.10
  12   1   5    8.13    0.92
 -13  12   5    9.44    0.91
   1 -13   5    7.93    0.76
   1 -13   5    8.51    0.94
  10 -12  -5   14.31    1.17
   2  10  -5   14.99    1.07
  -2 -10   5   15.96    0.77
 -10  12   5   15.45    1.50
  12  -2   5   15.29    1.13
   7 -12  -5    5.64    0.81
   5   7  -5    6.92    0.63
   5   7  -5    5.24    0.56
  -5  -7   5    5.90    0.51
  12  -5   5    6.89    0.62
  -7  12   5    5.63    1.00
  12  -5   5    6.19    0.90
 -12   8  -5   17.98    0.94
   4 -12  -5   17.12    1.23
   4 -12  -5   16.25    1.08
   8   4  -5   18.74    0.79
  -8  -4   5   17.53    0.85
  12  -8   5   16.34    1.05
  -4  12   5   18.48    1.29
   1 -12  -5    0.68    0.40
 -12  11  -5    0.18    0.41
  11   1  -5    0.91    0.38
   1 -12  -5    0.25    0.41
  -1  12   5    0.82    0.50
  12 -11   5    0.32    0.43
 -12  14  -5    0.15    0.42
  -2 -12  -5    0.10    0.34
  -2 -12  -5    0.08    0.30
  14  -2  -5    0.37    0.40
  12 -14   5    0.38    0.47
   2  12   5    0.37    0.36
   2  12   5    0.13    0.39
 -12  17  -5   -0.16    0.47
  -5 -12  -5    0.40    0.44
   5  12   5    0.55    0.48
   5  12   5    0.50    0.41
  20  -8  -5    5.23    0.70
  -8 -12  -5    4.24    0.77
 -12  20  -5    3.77    0.97
   8  12   5    5.46    0.88
   8  12   5    4.48    0.75
 -11 -12  -5    3.85    0.90
  23 -11  -5    2.74    0.73
 -12  23  -5    1.27    0.90
  11  12   5    2.53    0.70
  12 -23   5    3.21    1.02
  11  12   5    2.11    0.68
 -13 -11  -5   42.25    2.12
  24 -13  -5   42.56    2.15
  13  11   5   42.49    1.93
  13  11   5   43.17    1.89
  11 -24   5   45.81    2.72
  21 -13  -5    0.29    0.50
  -8  21  -5    1.01    0.72
 -13  -8  -5    0.20    0.52
  13   8   5    0.32    0.42
   8 -21   5   -0.60    0.32
  18 -13  -5    3.92    0.76
 -13  -5  -5    5.00    0.89
  -5  18  -5    4.39    1.02
 -18  13   5    4.47    0.61
   5 -18   5    4.99    0.85
  13   5   5    4.72    0.75
   5 -18   5    6.07    1.03
  15 -13  -5   19.50    1.39
  -2  15  -5   21.00    1.54
 -13  -2  -5   18.78    1.32
   2 -15   5   19.12    1.12
   2 -15   5   20.40    1.34
  13   2   5   22.19    1.27
 -15  13   5   17.44    1.15
   1  12  -5    9.65    1.68
  12 -13  -5    8.17    1.06
 -12  13   5    7.93    0.94
  -1 -12   5    8.10    0.69
  13  -1   5    8.15    0.94
   9 -13  -5   23.29    1.49
   4   9  -5   22.02    1.20
   4   9  -5   25.83    0.98
  -4  -9   5   23.26    0.93
  13  -4   5   24.34    1.47
  -9  13   5   25.51    1.49
   6 -13  -5    3.55    0.71
   7   6  -5    4.23    0.45
  -6  13   5    5.16    0.81
  13  -7   5    4.68    0.68
  -7  -6   5    4.86    0.54
 -13  10  -5    0.14    0.35
   3 -13  -5   -0.19    0.36
  10   3  -5    0.05    0.27
   3 -13  -5    0.48    0.41
  13 -10   5   -0.27    0.34
  -3  13   5    0.67    0.49
   0 -13  -5    0.44    0.44
 -13  13  -5    0.18    0.37
  13   0  -5   -0.33    0.30
   0 -13  -5    0.01    0.36
   0  13   5    0.16    0.41
  13 -13   5   -0.16    0.39
 -13  16  -5    2.34    0.70
  16  -3  -5    3.22    0.72
  -3 -13  -5    2.78    0.63
  -3 -13  -5    3.76    0.61
   3  13   5    2.75    0.69
  13 -16   5    2.42    0.73
   3  13   5    2.58    0.58
  -6 -13  -5    1.78    0.58
 -13  19  -5    1.65    0.76
   6  13   5    0.79    0.49
   6  13   5    1.00    0.54
 -13  22  -5    1.74    0.87
  -9 -13  -5    0.79    0.56
  22  -9  -5    0.18    0.46
   9  13   5    2.13    0.61
  13 -22   5    3.03    0.81
   9  13   5    1.13    0.61
  25 -12  -5    1.21    0.68
 -13  25  -5    0.06    0.79
 -12 -13  -5    1.74    0.73
  12  13   5    1.44    0.64
  13 -25   5    1.37    0.92
  12  13   5    0.78    0.65
 -14 -12  -5    6.30    1.15
 -12  26  -5    4.34    1.20
  26 -14  -5    6.23    1.09
  14  12   5    5.69    1.00
  12 -26   5    4.60    1.26
  14  12   5    7.40    1.15
 -14  -9  -5    5.36    1.02
  23 -14  -5    3.48    0.88
  -9  23  -5    4.62    1.21
   9 -23   5    3.11    0.93
  14   9   5    6.42    0.96
  20 -14  -5    0.47    0.51
 -14  -6  -5   -0.46    0.41
  -6  20  -5   -0.29    0.53
   6 -20   5   -0.66    0.80
   6 -20   5   -0.03    0.42
  14   6   5    0.58    0.47
  17 -14  -5    3.26    0.81
 -14  -3  -5    2.85    0.72
  -3  17  -5    3.13    0.84
   3 -17   5    2.58    0.71
  14   3   5    4.16    0.80
   3 -17   5    3.71    0.68
   0  14  -5    0.05    0.45
  14 -14  -5    0.29    0.45
   0 -14   5   -0.07    0.29
 -14  14   5   -0.20    0.33
  14   0   5    0.43    0.45
   3  11  -5   46.27    1.85
  11 -14  -5   44.46    2.09
  14  -3   5   44.99    1.97
 -11  14   5   46.06    1.99
  -3 -11   5   43.82    1.39
   8 -14  -5    1.55    0.62
   6   8  -5    0.78    0.44
   6   8  -5    1.73    0.36
  -6  -8   5    1.29    0.37
  14  -6   5    1.37    0.44
  -8  14   5    0.58    0.53
  14  -6   5    1.55    0.71
   5 -14  -5   27.82    1.48
 -14   9  -5   28.02    1.16
   5 -14  -5   27.63    1.65
   9   5  -5   27.24    1.04
  14  -9   5   26.58    1.41
  -9  -5   5   27.04    1.14
  -5  14   5   28.88    1.68
  12   2  -5    0.25    0.33
   2 -14  -5    0.09    0.41
   2 -14  -5    0.19    0.38
 -14  12  -5   -0.35    0.31
  -2  14   5    0.07    0.44
  14 -12   5    0.00    0.37
 -14  15  -5    4.25    0.83
  -1 -14  -5    6.66    0.79
  -1 -14  -5    5.67    0.82
  15  -1  -5    6.00    0.85
   1  14   5    6.45    1.01
  14 -15   5    4.19    0.85
  -4 -14  -5    1.04    0.42
 -14  18  -5    1.61    0.65
  18  -4  -5    1.03    0.59
  -4 -14  -5    1.08    0.47
   4  14   5    0.59    0.48
   4  14   5    1.50    0.53
  14 -18   5    0.08    0.46
 -14  21  -5    1.17    0.78
  -7 -14  -5    0.25    0.48
  21  -7  -5    0.28    0.62
  14 -21   5   -0.01    0.22
   7  14   5    1.21    0.54
   7  14   5    1.19    0.61
 -10 -14  -5    5.07    0.93
 -14  24  -5    4.83    1.24
  24 -10  -5    3.24    0.76
  10  14   5    4.75    0.87
  10  14   5    3.33    0.83
  14 -24   5    2.61    1.03
 -13 -14  -5    2.02    0.81
  27 -13  -5    1.10    0.74
 -14  27  -5    1.11    0.95
  13  14   5    1.65    0.77
  13  14   5    1.91    0.72
  28 -15  -5    3.62    1.01
 -15 -13  -5    4.31    1.05
 -13  28  -5    2.21    1.09
  15  13   5    3.49    0.86
  15  13   5    3.75    0.87
  13 -28   5    5.40    1.22
 -15 -10  -5    0.27    0.61
 -10  25  -5    0.28    0.72
  25 -15  -5   -0.96    0.51
  10 -25   5    0.32    0.72
  15  10   5    0.39    0.55
  10 -25   5   -0.43    0.62
  -7  22  -5    2.33    0.96
  22 -15  -5    1.32    0.73
 -15  -7  -5    2.03    0.75
   7 -22   5    0.12    0.52
  15   7   5    1.97    0.66
  -4  19  -5    6.33    1.12
 -15  -4  -5    9.44    1.23
  19 -15  -5    7.91    1.19
 -19  15   5    6.91    1.27
  15   4   5    6.93    0.92
   4 -19   5    6.41    1.06
   4 -19   5    7.40    1.02
  -1  16  -5    1.73    0.69
  16 -15  -5    1.64    0.65
 -16  15   5    2.00    0.58
  15   1   5    3.42    0.78
   1 -16   5    2.68    0.57
   1 -16   5    1.16    0.53
   2  13  -5   18.57    1.34
  13 -15  -5   21.33    1.52
  -2 -13   5   18.11    0.94
  15  -2   5   19.89    1.36
 -13  15   5   20.60    1.38
   5  10  -5    5.31    0.79
   5  10  -5    4.36    0.57
  10 -15  -5    3.90    0.88
  15  -5   5    4.25    0.79
  -5 -10   5    5.47    0.60
  15  -5   5    3.77    0.57
 -10  15   5    3.90    0.86
   8   7  -5   22.35    0.91
   7 -15  -5   21.31    1.54
  15  -8   5   21.89    1.25
  -8  -7   5   22.59    1.02
  -7  15   5   23.34    1.57
 -15  11  -5   27.33    1.32
   4 -15  -5   30.42    1.53
  11   4  -5   31.34    1.22
   4 -15  -5   31.98    1.78
  -4  15   5   32.48    1.81
  15 -11   5   28.15    1.57
   1 -15  -5    5.97    0.90
  14   1  -5    6.39    0.85
 -15  14  -5    5.18    0.81
   1 -15  -5    5.35    0.78
  15 -14   5    5.57    0.91
  -1  15   5    6.96    1.04
  -2 -15  -5    2.23    0.58
  17  -2  -5    2.82    0.67
  -2 -15  -5    2.12    0.56
 -15  17  -5    2.23    0.67
   2  15   5    2.92    0.76
  15 -17   5    2.04    0.72
 -15  20  -5   14.17    1.48
  20  -5  -5   13.21    1.32
  -5 -15  -5   10.60    1.06
   5  15   5   12.65    1.11
  15 -20   5    7.20    1.13
   5  15   5   11.77    1.29
  23  -8  -5    0.08    0.73
  -8 -15  -5    1.28    0.62
 -15  23  -5   -0.51    0.57
   8  15   5    1.02    0.57
   8  15   5    1.15    0.66
  15 -23   5    1.99    0.91
 -15  26  -5    2.37    1.08
  26 -11  -5    2.67    0.79
  26 -11  -5    3.91    1.21
 -11 -15  -5    3.44    0.88
  15 -26   5    1.76    1.01
  11  15   5    1.96    0.80
  11  15   5    3.09    0.90
 -15  29  -5    0.12    0.84
 -14 -15  -5   -0.15    0.61
  15 -29   5    0.27    0.94
  14  15   5    0.37    0.65
  14  15   5    1.00    0.73
  30 -16  -5    4.89    1.17
 -14  30  -5    2.92    1.21
 -16 -14  -5    2.28    0.91
  14 -30   5    2.27    1.02
  16  14   5    2.44    0.84
  16  14   5    4.02    0.92
  14 -30   5    3.34    1.19
 -16 -11  -5    0.57    0.66
  27 -16  -5   -0.31    0.57
 -11  27  -5    0.29    0.73
  16  11   5    0.00    0.46
  11 -27   5    0.60    0.83
  11 -27   5    0.30    0.69
  24 -16  -5    0.53    1.06
 -16  -8  -5    0.13    0.64
  -8  24  -5   -0.38    0.79
   8 -24   5    2.00    0.79
  16   8   5    0.31    0.52
   8 -24   5    1.45    0.76
 -16  -5  -5    0.73    0.62
  -5  21  -5    0.70    0.73
  21 -16  -5    0.46    0.56
  16   5   5    0.58    0.52
   5 -21   5    0.10    0.51
   5 -21   5    1.56    0.68
  -2  18  -5   11.00    1.46
  18 -16  -5   10.37    1.26
   2 -18   5    7.85    0.90
  16   2   5    9.54    1.08
 -18  16   5    9.51    1.01
   2 -18   5    7.08    1.04
   1  15  -5    1.25    0.64
  15 -16  -5    2.39    0.76
  16  -1   5    2.50    0.76
  -1 -15   5    2.41    0.54
 -15  16   5    1.25    0.57
  12 -16  -5   47.10    2.27
   4  12  -5   43.22    2.85
 -12  16   5   47.87    2.16
  -4 -12   5   47.38    1.51
  16  -4   5   48.68    2.19
   7   9  -5    0.61    0.34
   9 -16  -5    0.11    0.37
   7   9  -5    0.41    0.44
  16  -7   5   -0.04    0.37
  -7  -9   5    0.85    0.41
  -9  16   5    0.79    0.59
  16  -7   5    0.25    0.53
   6 -16  -5    9.75    1.19
  10   6  -5   10.88    0.74
 -16  10  -5   11.64    0.71
   6 -16  -5   10.06    1.09
 -10  -6   5   10.51    0.83
  -6  16   5   10.70    1.26
  16 -10   5   10.21    1.03
   3 -16  -5    2.70    0.73
 -16  13  -5    2.63    0.63
   3 -16  -5    3.28    0.68
  13   3  -5    3.24    0.58
  -3  16   5    3.05    0.78
  16 -13   5    3.88    0.86
 -16  16  -5   -0.01    0.45
  16   0  -5   -0.22    0.32
   0 -16  -5    0.59    0.44
   0 -16  -5   -0.24    0.37
   0  16   5   -0.21    0.45
  16 -16   5    0.61    0.53
 -16  19  -5    2.10    0.80
  -3 -16  -5    2.34    0.60
  -3 -16  -5    3.40    0.68
  19  -3  -5    2.25    0.74
   3  16   5    3.26    0.88
  16 -19   5    2.26    0.81
  -6 -16  -5    9.35    1.11
  22  -6  -5    9.32    1.53
 -16  22  -5    9.52    1.45
   6  16   5    9.70    1.20
  16 -22   5    7.25    1.30
   6  16   5    7.32    1.19
 -16  25  -5    1.49    0.86
  25  -9  -5   -0.53    0.56
  -9 -16  -5    1.01    0.65
   9  16   5    1.32    0.69
   9  16   5    0.59    0.67
  28 -12  -5    2.21    0.99
  28 -12  -5    1.49    0.70
 -16  28  -5    2.20    1.02
 -12 -16  -5    1.61    0.78
  16 -28   5    1.86    1.11
  12  16   5    0.49    0.66
  12  16   5    2.85    0.79
  31 -15  -5   -0.56    0.97
 -16  31  -5    0.30    0.81
  31 -15  -5    1.12    0.77
 -15 -16  -5    0.62    0.69
  15  16   5   -1.07    0.43
  16 -31   5   -0.07    0.73
  15  16   5   -0.29    0.59
  16 -31   5   -1.14    0.71
 -17 -15  -5    0.67    0.58
  32 -17  -5    0.39    0.76
 -15  32  -5    0.71    0.98
  15 -32   5    0.53    0.86
  17  15   5   -0.31    0.57
  17  15   5   -0.64    0.53
  15 -32   5    0.05    0.80
 -12  29  -5    2.01    1.03
  29 -17  -5    2.14    0.92
 -17 -12  -5    0.61    0.73
  12 -29   5    2.90    1.41
  17  12   5    1.82    0.85
  12 -29   5    2.43    0.98
  17  12   5    1.03    0.67
 -17  -9  -5    1.17    0.72
  26 -17  -5   -0.79    0.59
  -9  26  -5   -0.11    0.66
  17   9   5    0.18    0.53
   9 -26   5   -0.60    0.60
   9 -26   5   -0.10    0.67
  23 -17  -5    2.42    0.88
  -6  23  -5    0.44    0.71
 -23  17   5    0.73    0.44
   6 -23   5   -0.37    0.29
  17   6   5    1.10    0.65
   6 -23   5    1.05    0.71
  -3  20  -5   10.74    1.51
   3 -20   5   10.67    1.22
 -20  17   5   10.39    1.08
  17   3   5   12.13    1.19
   3 -20   5   10.56    1.26
   0  17  -5    0.86    0.59
  17 -17  -5   -0.23    0.51
 -17  17   5    0.10    0.48
  17   0   5   -0.17    0.43
   0 -17   5    0.32    0.43
  14 -17  -5    3.01    0.87
   3  14  -5    2.49    0.72
  -3 -14   5    3.77    0.61
 -14  17   5    1.82    0.66
  17  -3   5    2.76    0.70
   6  11  -5    6.90    0.91
   6  11  -5    6.00    0.67
 -11  17   5    5.78    1.02
  17  -6   5    8.07    0.78
  -6 -11   5    7.43    0.70
  17  -6   5    6.76    1.19
   9   8  -5   35.53    1.22
   8 -17  -5   31.66    1.93
  -9  -8   5   34.60    1.33
  -8  17   5   31.79    1.92
  17  -9   5   30.37    1.55
 -17  12  -5    0.53    0.39
   5 -17  -5    0.75    0.56
   5 -17  -5    0.34    0.49
  12   5  -5    0.59    0.38
  17 -12   5    0.29    0.47
  -5  17   5    0.21    0.54
   2 -17  -5    1.64    0.54
  15   2  -5    3.08    0.63
 -17  15  -5    2.37    0.64
   2 -17  -5    1.95    0.65
  -2  17   5    2.58    0.77
  17 -15   5    2.24    0.72
  -1 -17  -5   39.64    1.79
  -1 -17  -5   41.13    1.90
  18  -1  -5   40.93    1.92
 -17  18  -5   42.68    2.17
  17 -18   5   43.14    2.37
   1  17   5   43.14    2.23
 -17  21  -5   26.23    1.96
  -4 -17  -5   27.79    1.59
  21  -4  -5   29.47    1.90
   4  17   5   27.93    1.89
  17 -21   5   26.55    2.09
  24  -7  -5    2.04    0.93
  -7 -17  -5    1.27    0.65
 -17  24  -5    4.53    1.16
   7  17   5    3.42    0.81
   7  17   5    2.34    0.87
  17 -24   5    4.67    1.32
  27 -10  -5   -0.23    0.56
 -10 -17  -5    1.31    0.68
 -17  27  -5    0.59    0.77
  27 -10  -5    0.33    0.81
  10  17   5    0.59    0.67
  10  17   5   -0.07    0.53
 -17  30  -5    2.36    1.06
  30 -13  -5    3.88    0.99
 -13 -17  -5    4.04    0.98
  30 -13  -5    4.30    1.40
  13  17   5    3.89    0.99
  17 -30   5    2.23    1.11
  13  17   5    2.92    0.87
  33 -16  -5    0.23    0.87
 -16 -17  -5   -0.03    0.68
 -17  33  -5    0.13    0.94
  17 -33   5   -1.49    0.73
  16  17   5    1.77    0.77
  16  17   5    0.69    0.58
  34 -18  -5    0.23    0.97
 -16  34  -5    2.05    1.27
 -18 -16  -5    2.25    0.92
  18  16   5    1.99    0.79
  18  16   5    2.26    0.85
  16 -34   5    0.67    1.14
 -13  31  -5    1.99    1.17
  31 -18  -5    1.00    0.88
 -18 -13  -5    0.82    0.79
  13 -31   5    1.58    0.98
  13 -31   5    1.17    0.88
  18  13   5    1.58    0.65
 -10  28  -5    1.28    0.95
  28 -18  -5    1.27    0.94
  18  10   5   -0.37    0.88
  10 -28   5    0.33    0.98
  10 -28   5    1.21    0.84
  -7  25  -5    2.19    0.98
  25 -18  -5    4.87    1.11
  18   7   5    3.81    0.88
   7 -25   5    3.37    0.98
   7 -25   5    6.09    1.22
  22 -18  -5    6.61    1.26
  -4  22  -5    6.34    1.35
 -22  18   5    5.88    0.86
   4 -22   5    4.88    0.96
  18   4   5    6.63    1.07
   4 -22   5    5.02    0.96
  -1  19  -5   11.53    1.57
  19 -18  -5   13.92    1.54
  18   1   5   15.35    1.36
 -19  18   5   11.95    1.26
   1 -19   5   12.42    1.11
  16 -18  -5    9.60    2.04
   2  16  -5    9.74    1.28
 -16  18   5    7.65    1.13
  -2 -16   5   10.15    0.87
  18  -2   5   10.23    1.20
   5  13  -5    5.44    0.90
  18  -5   5    3.69    0.79
 -13  18   5    4.43    0.92
  -5 -13   5    3.91    0.59
   8  10  -5    3.82    0.70
   8  10  -5    3.40    0.51
 -10  18   5    3.16    0.91
  18  -8   5    2.81    0.62
  -8 -10   5    3.51    0.57
  18  -8   5    4.66    1.09
  11   7  -5    0.21    0.31
   7 -18  -5   -0.02    0.44
   7 -18  -5    0.23    0.53
 -11  -7   5    0.64    0.40
  -7  18   5    0.43    0.56
  18 -11   5   -0.06    0.40
   4 -18  -5    0.47    0.44
  14   4  -5    0.58    0.40
   4 -18  -5    1.19    0.63
  -4  18   5    0.55    0.58
  18 -14   5    0.90    0.54
 -18  17  -5   39.60    1.99
   1 -18  -5   38.93    1.82
  17   1  -5   38.99    1.77
   1 -18  -5   40.02    2.01
  18 -17   5   39.50    2.41
  -1  18   5   41.46    2.24
  20  -2  -5   12.37    1.32
 -18  20  -5   13.24    1.47
  -2 -18  -5   12.81    1.19
  -2 -18  -5   13.84    1.19
  18 -20   5   11.14    1.58
   2  18   5   14.03    1.51
  23  -5  -5   18.82    2.12
  -5 -18  -5   21.33    1.49
 -18  23  -5   21.33    1.94
   5  18   5   21.56    1.82
  18 -23   5   20.58    2.03
  -8 -18  -5    1.77    0.75
 -18  26  -5    2.21    1.02
  26  -8  -5    1.23    0.82
   8  18   5    1.61    0.71
   8  18   5    2.94    0.95
  29 -11  -5    2.23    0.72
  29 -11  -5    1.08    0.97
 -18  29  -5    1.25    0.92
 -11 -18  -5    0.63    0.67
  18 -29   5    0.99    0.85
  11  18   5   -0.50    0.89
  11  18   5    0.51    0.70
  32 -14  -5    0.23    0.74
 -18  32  -5    1.47    1.01
  32 -14  -5   -0.08    0.77
 -14 -18  -5    0.85    0.67
  14  18   5    0.46    0.66
  14  18   5    0.32    0.67
 -18  35  -5    0.03    0.92
  35 -17  -5   -1.07    0.90
 -17 -18  -5    0.94    0.79
  17  18   5   -0.51    0.66
  17  18   5    2.06    1.36
  18 -35   5    1.28    1.14
 -17  36  -5   -0.91    0.79
  36 -19  -5    0.89    1.09
  19  17   5   -0.80    0.71
  17 -36   5    1.72    1.10
  33 -19  -5    0.38    0.97
 -14  33  -5    1.08    0.91
  14 -33   5   -1.10    0.81
  19  14   5    1.06    0.71
  30 -19  -5    1.24    0.76
 -11  30  -5   -1.09    0.78
  11 -30   5   -0.17    1.56
  19  11   5    0.57    0.53
  11 -30   5   -0.29    0.76
  -8  27  -5    2.27    1.04
  27 -19  -5    2.99    1.04
  19   8   5    3.10    1.01
   8 -27   5    3.84    1.09
   8 -27   5    5.06    1.15
  -5  24  -5    3.84    1.19
  24 -19  -5    3.42    1.04
  19   5   5    4.08    0.98
 -24  19   5    6.36    0.88
  21 -19  -5    6.92    1.28
  -2  21  -5    6.24    1.27
 -21  19   5    5.92    0.98
   2 -21   5    6.19    0.96
  19   2   5    4.53    0.91
   1  18  -5   13.87    1.57
  18 -19  -5   12.92    1.73
  -1 -18   5   11.48    1.01
 -18  19   5   10.60    1.28
  19  -1   5   11.20    1.33
   4  15  -5    6.30    1.03
  15 -19  -5    7.69    1.22
 -15  19   5    7.62    1.22
  -4 -15   5    7.89    0.78
  19  -4   5    7.54    1.13
  12 -19  -5   -0.04    0.24
   7  12  -5    0.74    0.52
   7  12  -5    0.48    0.38
 -12  19   5    1.00    0.64
  -7 -12   5    0.98    0.42
  19  -7   5    0.50    0.39
  19  -7   5    0.20    0.49
  10   9  -5    0.73    0.44
   9 -19  -5    0.52    0.72
  10   9  -5    0.47    0.35
   9 -19  -5    0.79    0.56
  -9  19   5    0.65    0.60
  19 -10   5   -0.34    0.34
 -10  -9   5    1.12    0.43
   6 -19  -5    0.57    0.57
   6 -19  -5    1.33    0.66
  13   6  -5    1.18    0.45
 -19  13  -5    1.13    0.42
  -6  19   5    1.32    0.70
  19 -13   5    0.68    0.57
  16   3  -5    3.25    0.69
 -19  16  -5    1.49    0.60
   3 -19  -5    3.11    0.71
   3 -19  -5    4.32    0.89
  19 -16   5    1.86    0.68
  -3  19   5    0.67    0.64
 -19  19  -5   -0.25    0.49
   0 -19  -5   -0.14    0.47
  19   0  -5    0.31    0.53
   0 -19  -5    0.08    0.46
  19 -19   5    0.73    0.66
   0  19   5    0.31    0.62
 -19  22  -5   27.04    2.05
  22  -3  -5   25.07    1.85
  -3 -19  -5   25.95    1.64
   3  19   5   26.30    2.03
  19 -22   5   27.13    2.19
 -19  25  -5   -0.06    0.86
  25  -6  -5   -1.05    0.52
  -6 -19  -5   -0.02    0.50
   6  19   5   -0.93    0.61
  19 -25   5    0.49    0.82
  28  -9  -5    0.78    0.74
 -19  28  -5    0.67    0.87
  -9 -19  -5    0.75    0.64
   9  19   5    0.08    0.70
  31 -12  -5    1.79    1.03
 -19  31  -5   -0.16    0.76
  31 -12  -5   -0.61    0.56
 -12 -19  -5   -0.98    0.51
  12  19   5    0.73    0.68
  19 -31   5    0.53    0.94
  12  19   5    0.21    0.56
  34 -15  -5    0.49    0.79
  34 -15  -5    1.15    1.34
 -19  34  -5   -0.71    0.82
 -15 -19  -5   -0.05    0.73
  19 -34   5   -0.35    1.06
  15  19   5    1.56    0.90
  15  19   5    0.34    0.69
  35 -20  -5   -0.86    0.94
 -15  35  -5    0.90    1.17
  20  15   5    1.45    0.75
  15 -35   5    1.81    1.34
  32 -20  -5    2.22    0.88
 -12  32  -5    0.79    0.94
  20  12   5    0.89    0.70
  12 -32   5   -0.74    0.71
  12 -32   5    0.21    0.91
  -9  29  -5    0.38    0.82
  29 -20  -5    0.02    0.85
  20   9   5    1.00    0.63
   9 -29   5    0.22    1.20
  -6  26  -5   -0.15    0.75
  26 -20  -5    0.89    0.82
   6 -26   5    0.62    0.66
  20   6   5   -0.06    0.55
   6 -26   5   -1.34    0.50
  -3  23  -5   -0.06    0.67
  23 -20  -5    0.96    0.73
  20   3   5    0.22    0.61
   3 -23   5    1.32    0.64
 -23  20   5    0.81    0.53
   0  20  -5    0.57    0.74
  20 -20  -5    0.24    0.66
  20   0   5    0.70    0.66
 -20  20   5    0.38    0.54
   0 -20   5    0.22    0.47
   3  17  -5   13.23    1.47
  17 -20  -5   13.20    1.60
  20  -3   5   10.34    1.27
 -17  20   5    9.87    1.33
  14 -20  -5    0.02    0.30
   6  14  -5   -0.11    0.49
 -14  20   5   -0.55    0.48
  -6 -14   5    0.15    0.36
  20  -6   5   -0.16    0.46
   9  11  -5    7.98    0.74
   9  11  -5    7.75    0.95
  -9 -11   5    7.18    0.78
  20  -9   5    6.71    0.90
 -11  20   5   10.02    1.41
  12   8  -5    5.24    0.66
   8 -20  -5    4.07    0.92
   8 -20  -5    4.27    0.85
  -8  20   5    4.03    1.02
 -12  -8   5    4.83    0.75
  20 -12   5    4.49    0.88
   5 -20  -5   10.44    1.15
   5 -20  -5   11.74    1.82
  15   5  -5   10.93    0.90
  -5  20   5   11.43    1.60
  20 -15   5   12.06    1.34
   2 -20  -5   15.86    1.47
 -20  18  -5   14.01    1.34
  18   2  -5   14.26    1.18
   2 -20  -5   13.22    1.27
  -2  20   5   13.85    1.61
  20 -18   5   16.38    1.64
  -1 -20  -5    0.53    0.56
  21  -1  -5   -0.14    0.58
 -20  21  -5    0.15    0.61
  -1 -20  -5    0.67    0.58
  20 -21   5   -0.03    0.68
   1  20   5   -0.61    0.58
  24  -4  -5   22.54    1.84
 -20  24  -5   21.36    1.97
  -4 -20  -5   19.72    1.56
  20 -24   5   21.90    2.20
   4  20   5   20.61    1.92
  27  -7  -5    0.26    0.73
  -7 -20  -5    1.05    0.63
 -20  27  -5    1.53    0.92
   7  20   5    1.52    0.83
  30 -10  -5    0.93    0.82
 -20  30  -5    0.63    0.93
 -10 -20  -5    0.21    0.64
  10  20   5   -0.43    0.65
  20 -30   5   -1.05    0.72
  33 -13  -5   -0.37    0.91
 -13 -20  -5   -0.38    0.65
 -20  33  -5   -0.89    0.82
  33 -13  -5    0.17    0.75
  13  20   5    0.00    0.70
 -16 -20  -5    0.05    0.81
 -20  36  -5   -0.12    1.02
  36 -16  -5    1.47    1.01
  20 -36   5    0.28    1.06
  16  20   5    1.53    0.86
 -13  34  -5   -1.11    0.92
  34 -21  -5    0.95    1.00
  13 -34   5    0.36    0.84
  21  13   5    0.29    0.64
  31 -21  -5   -0.67    0.78
 -10  31  -5    1.63    1.08
  10 -31   5    1.93    0.88
  10 -31   5    0.51    0.86
  21  10   5    0.02    0.56
  -7  28  -5   -0.03    0.74
  28 -21  -5   -1.26    0.59
   7 -28   5    0.31    0.64
   7 -28   5   -0.03    0.77
  21   7   5   -0.08    0.54
  25 -21  -5   14.86    1.83
  -4  25  -5   17.54    2.02
 -25  21   5   17.97    1.34
  21   4   5   17.64    1.53
   4 -25   5   16.60    1.49
  22 -21  -5    1.90    0.89
  -1  22  -5    1.63    0.94
 -22  21   5    3.79    0.90
   1 -22   5    3.46    0.84
  21   1   5    3.97    0.90
   2  19  -5    3.91    1.06
  19 -21  -5    6.02    1.24
 -19  21   5    4.40    0.96
  21  -2   5    6.69    1.38
  -2 -19   5    5.34    0.82
   5  16  -5    1.03    0.73
  16 -21  -5    0.11    0.63
  21  -5   5   -0.21    0.62
 -16  21   5    0.95    0.66
  -5 -16   5    0.91    0.47
   8  13  -5    0.20    0.35
  13 -21  -5    0.12    0.23
   8  13  -5   -0.13    0.49
  21  -8   5   -0.54    0.63
  -8 -13   5    0.52    0.43
  21  -8   5    0.08    0.42
 -13  21   5    0.33    0.64
  11  10  -5    0.62    0.49
  10 -21  -5   -0.41    0.29
  11  10  -5    1.87    0.46
  10 -21  -5    0.76    0.64
 -10  21   5    0.89    0.74
  21 -11   5    1.46    0.58
 -11 -10   5    0.45    0.43
   7 -21  -5    0.63    0.57
   7 -21  -5    0.71    0.46
  14   7  -5    0.38    0.39
  -7  21   5    0.45    0.70
  21 -14   5    1.50    0.64
 -21  17  -5   27.76    1.56
   4 -21  -5   28.48    1.96
   4 -21  -5   25.84    1.67
  17   4  -5   25.82    1.44
  21 -17   5   28.40    2.00
  -4  21   5   28.58    2.10
   1 -21  -5    0.22    0.61
  20   1  -5    0.15    0.59
 -21  20  -5    0.20    0.65
   1 -21  -5    0.02    0.56
  21 -20   5    1.00    0.85
  -1  21   5    0.17    0.66
  23  -2  -5    0.54    0.72
 -21  23  -5    2.33    0.93
  -2 -21  -5    1.30    0.64
   2  21   5    1.22    0.89
  21 -23   5    2.04    0.92
 -21  26  -5    1.85    0.91
  -5 -21  -5    2.75    0.82
  26  -5  -5    2.60    0.89
  21 -26   5    2.67    1.05
   5  21   5    2.12    0.95
  -8 -21  -5    0.20    0.61
  29  -8  -5    1.96    1.10
 -21  29  -5    3.16    1.03
  21 -29   5    1.12    1.08
   8  21   5    2.81    1.49
 -21  32  -5    0.38    0.92
  32 -11  -5    0.63    1.55
 -11 -21  -5    0.93    0.69
  11  21   5    1.09    0.77
 -21  35  -5   -1.51    0.93
  35 -14  -5    0.86    0.87
 -14 -21  -5   -0.71    0.76
  14  21   5    0.39    0.82
 -11  33  -5    0.16    0.99
  11 -33   5   -0.20    0.74
  11 -33   5    0.33    0.95
  22  11   5    1.08    0.67
  -8  30  -5    0.55    0.75
  30 -22  -5    1.40    0.90
  22   8   5    0.12    0.56
   8 -30   5    0.57    0.65
  -5  27  -5   -1.20    0.74
  27 -22  -5   -1.21    0.66
 -27  22   5    0.06    0.42
   5 -27   5    0.15    0.61
  22   5   5    0.56    0.57
  24 -22  -5   -0.92    0.56
  -2  24  -5   -1.01    0.68
 -24  22   5    0.10    0.56
  22   2   5   -0.28    0.55
   2 -24   5    0.18    0.54
  21 -22  -5    3.72    1.08
   1  21  -5    4.03    1.13
  22  -1   5    4.45    1.04
  -1 -21   5    2.79    0.73
 -21  22   5    1.86    0.78
  18 -22  -5    4.52    1.13
   4  18  -5    7.05    1.30
 -18  22   5    5.45    1.13
  22  -4   5    5.07    1.06
  -4 -18   5    6.63    0.90
   7  15  -5    0.97    0.70
  15 -22  -5    0.56    0.59
 -15  22   5    0.07    0.65
  -7 -15   5    1.53    0.54
  22  -7   5    1.16    0.88
  22  -7   5    0.43    0.48
  12 -22  -5    2.53    0.81
  10  12  -5    2.41    0.57
  10  12  -5    1.92    0.69
  22 -10   5    1.65    0.63
 -12  22   5    1.58    0.85
 -10 -12   5    1.32    0.53
  22 -10   5    1.12    0.69
  13   9  -5    1.50    0.50
   9 -22  -5    1.08    0.66
  -9  22   5    1.31    0.79
  22 -13   5    1.55    0.68
 -22  16  -5    9.24    1.13
   6 -22  -5    7.20    1.06
  16   6  -5    9.36    0.95
  22 -16   5    7.84    1.99
  -6  22   5    9.94    1.50
   3 -22  -5   23.49    1.86
 -22  19  -5   29.76    1.78
  19   3  -5   26.41    1.57
   3 -22  -5   29.17    1.80
  22 -19   5   28.01    2.15
  -3  22   5   26.36    2.18
  22   0  -5   -0.13    0.55
   0 -22  -5    0.37    0.60
   0 -22  -5    0.56    0.58
 -22  22  -5    0.53    0.64
   0  22   5    0.41    0.73
  22 -22   5   -0.02    0.66
  25  -3  -5   17.53    1.70
  -3 -22  -5   13.94    1.40
 -22  25  -5   16.36    1.76
  22 -25   5   14.34    1.97
   3  22   5   16.23    2.97
  28  -6  -5    2.15    0.79
 -22  28  -5    3.04    0.97
  -6 -22  -5    2.44    0.83
   6  22   5    3.37    1.00
  22 -28   5    0.79    0.83
  -9 -22  -5    0.03    0.63
  31  -9  -5    0.84    0.93
 -22  31  -5    1.35    0.90
   9  22   5   -1.61    0.70
  34 -12  -5    0.12    0.70
 -22  34  -5   -1.39    0.86
  34 -12  -5    0.70    1.06
 -12 -22  -5    1.50    0.76
  12  22   5    0.62    0.85
 -12  35  -5    0.58    1.04
  35 -23  -5    0.72    1.07
  23  12   5    0.78    0.70
  12 -35   5   -0.11    0.83
  -9  32  -5   -0.40    0.81
  32 -23  -5    1.75    1.20
  23   9   5   -1.16    0.53
   9 -32   5    0.40    0.74
  29 -23  -5    1.00    0.88
  -6  29  -5    0.00    0.76
  23   6   5   -0.43    0.51
   6 -29   5   -0.03    0.61
  -3  26  -5    8.66    1.60
  26 -23  -5   10.18    1.64
 -26  23   5    9.43    1.22
  23   3   5    8.58    1.27
   3 -26   5   10.37    1.26
  23 -23  -5    0.33    0.75
   0  23  -5   -0.74    1.23
 -23  23   5    0.51    0.65
  23   0   5   -0.29    0.52
   0 -23   5    0.46    0.56
  20 -23  -5   -0.13    0.63
   3  20  -5   -1.29    0.57
  23  -3   5    0.03    0.57
  -3 -20   5    0.14    0.46
 -20  23   5   -0.09    0.58
   6  17  -5    1.44    0.83
  17 -23  -5    0.90    0.76
  23  -6   5    1.49    0.89
 -17  23   5    0.85    0.72
  -6 -17   5    0.02    0.65
   9  14  -5    4.47    0.92
  14 -23  -5    5.65    1.25
  -9 -14   5    4.94    0.76
  23  -9   5    4.81    0.87
 -14  23   5    4.85    1.20
  23  -9   5    4.29    1.20
  12  11  -5    3.30    0.73
  12  11  -5    2.96    0.61
  11 -23  -5    4.12    1.00
  11 -23  -5    4.19    1.12
 -11  23   5    3.11    1.06
  23 -12   5    3.92    1.04
  23 -12   5    3.78    0.88
 -12 -11   5    2.77    0.70
  15   8  -5    0.12    0.41
   8 -23  -5    1.14    0.71
  23 -15   5    0.40    0.62
  -8  23   5    0.88    0.72
 -23  18  -5   19.46    1.37
   5 -23  -5   20.29    1.61
  18   5  -5   18.52    1.28
  23 -18   5   21.82    1.87
  -5  23   5   20.70    1.99
   2 -23  -5    1.32    0.66
 -23  21  -5    2.09    0.79
   2 -23  -5    2.52    0.82
  21   2  -5    1.71    0.67
  23 -21   5    2.50    0.97
  24  -1  -5    1.46    0.76
  -1 -23  -5    3.73    0.82
 -23  24  -5    1.47    0.87
  23 -24   5    5.07    1.19
   1  23   5    1.91    0.95
 -23  27  -5   -0.58    0.64
  27  -4  -5    0.07    0.57
  -4 -23  -5   -0.42    0.51
   4  23   5    0.88    0.82
  23 -27   5   -0.62    0.70
  -7 -23  -5    0.23    0.60
 -23  30  -5    1.17    0.94
  30  -7  -5   -0.21    0.68
  23 -30   5   -0.32    1.46
   7  23   5    0.69    0.76
 -23  33  -5    1.01    0.98
 -10 -23  -5   -1.22    0.55
  33 -10  -5    0.70    1.00
  10  23   5    0.07    0.84
 -10  34  -5    0.61    1.27
  34 -24  -5   -0.62    1.12
  24  10   5    3.43    0.93
  10 -34   5    2.07    1.01
  31 -24  -5   -0.01    0.92
  -7  31  -5   -0.69    0.77
  24   7   5    0.60    0.60
   7 -31   5    1.22    0.75
  -4  28  -5   -1.24    0.74
  28 -24  -5    0.10    0.79
  24   4   5   -0.34    0.56
 -28  24   5    0.20    0.48
   4 -28   5    0.74    0.59
  25 -24  -5    1.31    0.92
  -1  25  -5   -1.16    0.76
 -25  24   5    2.05    0.81
   1 -25   5    1.24    0.64
  24   1   5    0.98    0.73
  22 -24  -5   -0.01    0.79
   2  22  -5    0.03    0.80
  -2 -22   5    0.39    0.53
 -22  24   5    1.08    0.71
  24  -2   5    1.13    0.71
   5  19  -5    4.90    1.17
  19 -24  -5    4.18    1.24
  24  -5   5    6.75    1.31
 -19  24   5    6.61    1.31
  -5 -19   5    7.62    0.96
   8  16  -5   -0.50    0.57
  16 -24  -5    1.25    0.84
  24  -8   5   -0.07    0.47
  24  -8   5    0.10    0.76
  -8 -16   5    1.09    0.59
 -16  24   5    0.62    0.76
  11  13  -5   43.86    1.71
  11  13  -5   48.60    2.16
  13 -24  -5   44.14    2.79
 -13  24   5   45.70    2.81
  24 -11   5   46.45    2.15
  24 -11   5   42.87    2.68
 -11 -13   5   43.00    1.77
  10 -24  -5    3.36    1.10
  10 -24  -5    3.51    1.00
  14  10  -5    4.49    0.73
  24 -14   5    4.55    0.98
  17   7  -5    3.41    0.71
 -24  17  -5    3.06    0.59
   7 -24  -5    4.74    1.03
   7 -24  -5    4.08    0.96
 -24  17  -5    3.07    0.58
  24 -17   5    2.72    0.89
  -7  24   5    3.51    1.16
  20   4  -5   20.32    1.47
 -24  20  -5   20.87    1.51
   4 -24  -5   21.50    1.70
  24 -20   5   14.35    1.89
  -4  24   5   19.67    2.09
   1 -24  -5    4.14    0.91
   1 -24  -5    1.90    0.83
 -24  23  -5    1.91    0.83
  23   1  -5    3.55    0.82
  -1  24   5    1.53    0.92
  24 -23   5    1.96    0.98
  -2 -24  -5   -0.81    0.49
 -24  26  -5   -0.85    0.65
  26  -2  -5    0.01    0.61
   2  24   5   -0.14    0.67
  24 -26   5    1.23    1.02
  29  -5  -5   -0.63    0.60
 -24  29  -5    0.69    0.75
  -5 -24  -5    0.67    0.63
  24 -29   5   -0.73    0.72
   5  24   5   -0.53    0.68
  -8 -24  -5    0.37    0.66
  32  -8  -5    1.57    1.04
 -24  32  -5    2.52    1.09
   8  24   5    1.82    0.88
 -11 -24  -5    0.43    0.78
  35 -11  -5   -0.80    1.71
 -24  35  -5   -1.05    0.94
  11  24   5   -0.01    0.82
  -8  33  -5    1.26    1.09
  33 -25  -5    1.37    1.13
   8 -33   5    0.58    0.78
  25   8   5    0.63    0.68
  -5  30  -5   -0.22    0.91
  30 -25  -5   -0.48    0.89
 -30  25   5    0.35    0.45
  25   5   5    1.13    0.71
  27 -25  -5   -1.28    1.30
  -2  27  -5   -0.71    0.67
  25   2   5   -0.79    0.52
   2 -27   5   -0.24    0.52
   1  24  -5    2.53    1.03
  24 -25  -5    1.60    1.04
  25  -1   5    3.48    1.00
  -1 -24   5    2.54    0.75
 -24  25   5    1.35    0.74
  21 -25  -5   18.95    2.09
   4  21  -5   15.40    1.90
  25  -4   5   16.79    1.78
 -21  25   5   20.90    1.83
  -4 -21   5   16.36    1.29
   7  18  -5    3.11    1.02
  -7 -18   5    3.05    0.73
 -18  25   5    5.09    1.37
  25  -7   5    2.91    1.02
  10  15  -5    0.56    0.70
  25 -10   5    0.47    0.56
 -15  25   5    0.59    0.78
 -10 -15   5    0.71    0.52
  25 -10   5    1.23    0.91
  12 -25  -5    1.60    0.97
  12 -25  -5    1.22    0.85
  13  12  -5    1.24    0.49
  13  12  -5    0.39    0.60
 -13 -12   5    1.38    0.58
  25 -13   5   -0.44    0.73
 -12  25   5    0.28    0.80
  25 -13   5    0.86    0.68
   9 -25  -5    0.62    0.63
  16   9  -5    0.56    0.48
   9 -25  -5    0.66    0.72
  -9  25   5    0.52    0.75
  25 -16   5    1.29    0.74
 -25  19  -5    1.27    0.47
   6 -25  -5    0.81    0.69
  19   6  -5    0.16    0.49
   6 -25  -5    1.57    0.78
 -25  19  -5    0.98    0.55
  25 -19   5   -0.70    0.58
  -6  25   5    0.59    0.79
 -25  22  -5   14.24    1.41
  22   3  -5   12.14    1.30
   3 -25  -5   17.59    1.56
  25 -22   5   22.27    2.10
  -3  25   5   19.28    2.05
   0 -25  -5    0.71    0.55
  25   0  -5   -0.18    0.49
 -25  25  -5   -0.07    0.58
  25 -25   5   -0.11    0.71
   0  25   5    0.38    0.75
  -3 -25  -5    1.38    0.67
  28  -3  -5    0.01    0.63
 -25  28  -5    1.67    0.82
   3  25   5   -0.61    0.75
  25 -28   5    0.59    0.84
 -25  31  -5    0.15    0.84
  -6 -25  -5   -0.92    0.51
  31  -6  -5    0.05    0.75
   6  25   5    0.59    0.81
 -25  34  -5    0.58    0.95
  -9 -25  -5   -0.98    0.61
  34  -9  -5   -0.07    0.96
   9  25   5    0.10    0.88
  32 -26  -5    1.45    1.08
  -6  32  -5    0.26    1.01
   6 -32   5    0.12    0.63
  26   6   5    0.21    0.64
  -3  29  -5    1.09    0.99
  29 -26  -5    0.68    0.97
   3 -29   5    0.61    0.70
  26   3   5    1.06    0.72
 -29  26   5    1.83    0.68
  26 -26  -5    1.49    0.98
   0  26  -5   -0.03    0.85
 -26  26   5    1.57    0.68
  26   0   5    0.42    0.68
  23 -26  -5    8.24    1.62
   3  23  -5   10.38    1.65
 -23  26   5    9.41    1.68
  26  -3   5    8.63    1.48
  -3 -23   5    9.90    1.17
   6  20  -5   -0.33    0.65
  20 -26  -5    0.75    0.84
  26  -6   5    0.57    0.78
  -6 -20   5   -0.39    0.47
 -20  26   5   -0.37    0.60
   9  17  -5   -0.01    0.68
  -9 -17   5    0.82    0.53
 -17  26   5   -0.10    0.70
  26  -9   5   -0.20    0.71
  26  -9   5    0.19    0.47
  14 -26  -5    5.61    1.36
  12  14  -5    7.56    0.92
  14 -26  -5    9.07    1.63
  12  14  -5    6.96    1.11
  26 -12   5    5.91    1.09
  26 -12   5    5.35    1.41
 -14  26   5    6.64    1.46
 -12 -14   5    6.13    1.23
  15  11  -5    3.65    0.68
  11 -26  -5    1.86    1.02
  11 -26  -5    3.96    1.09
  26 -15   5    1.89    0.90
 -11  26   5    2.09    0.99
   8 -26  -5    1.63    0.77
   8 -26  -5    1.39    0.88
  18   8  -5    1.97    0.61
  26 -18   5    2.54    0.89
  -8  26   5    4.03    1.20
  21   5  -5    3.08    0.71
   5 -26  -5    2.41    0.91
 -26  21  -5    1.90    0.66
   5 -26  -5    2.22    0.92
  -5  26   5    2.37    1.02
  26 -21   5    3.49    1.07
   2 -26  -5   -0.22    0.50
 -26  24  -5    0.26    0.59
  26 -24   5    0.21    0.74
  -2  26   5    0.05    0.72
 -26  27  -5    0.05    0.66
  -1 -26  -5   -0.01    0.47
  27  -1  -5   -0.56    0.51
  26 -27   5    1.34    0.84
   1  26   5   -0.63    0.71
 -26  30  -5    0.76    0.79
  -4 -26  -5    0.32    0.60
  30  -4  -5   -0.43    0.70
   4  26   5   -1.52    0.78
 -26  33  -5    1.06    1.04
  33  -7  -5   -0.15    0.86
  -7 -26  -5    1.38    0.83
   7  26   5    0.95    0.96
  -7  34  -5    2.01    1.19
   7 -34   5   -0.10    0.70
  27   7   5    1.08    0.74
  -4  31  -5    0.11    1.00
  27   4   5   -0.83    0.65
 -31  27   5    0.77    0.61
   4 -31   5    1.45    0.69
  -1  28  -5   -0.83    0.84
  28 -27  -5    1.85    1.05
 -28  27   5    0.78    0.63
   1 -28   5    1.11    0.69
  27   1   5    0.07    0.64
   2  25  -5   -1.32    0.57
  25 -27  -5   -0.49    0.81
  -2 -25   5   -0.12    0.44
  27  -2   5   -0.37    0.71
 -25  27   5   -0.37    0.57
 -22  27   5    1.69    0.82
  27  -5   5    1.73    0.81
  -5 -22   5    0.03    0.47
   8  19  -5    4.43    1.17
  -8 -19   5    4.01    0.79
 -19  27   5    5.65    1.21
  27  -8   5    2.69    1.09
  11  16  -5    0.05    0.66
 -11 -16   5    0.59    0.55
 -16  27   5    0.30    0.75
  27 -11   5   -0.30    0.53
  27 -11   5    0.12    0.68
  14  13  -5    3.57    0.88
  13 -27  -5    4.07    1.15
  13 -27  -5    2.15    1.37
  14  13  -5    3.01    0.67
  27 -14   5    0.35    0.89
 -14 -13   5    2.16    0.74
 -13  27   5    1.88    0.94
  27 -14   5    0.31    0.82
  10 -27  -5   -0.34    0.74
  10 -27  -5    1.35    0.83
  17  10  -5   -0.09    0.42
 -10  27   5    0.39    0.75
  27 -17   5    0.63    0.77
  20   7  -5    0.64    0.54
   7 -27  -5    1.08    0.83
   7 -27  -5    1.25    0.81
  27 -20   5    0.13    0.76
  -7  27   5   -0.48    0.74
 -27  23  -5    0.45    0.52
   4 -27  -5    0.23    0.71
  23   4  -5    0.42    0.53
   4 -27  -5   -0.16    0.47
  -4  27   5   -1.10    0.67
  27 -23   5    0.64    0.79
 -27  26  -5   -0.36    0.59
   1 -27  -5    0.03    0.57
  26   1  -5    1.01    0.69
  -1  27   5    1.72    0.98
  27 -26   5   -0.78    0.69
 -27  29  -5   -0.12    0.76
  -2 -27  -5   -0.09    0.69
  29  -2  -5   -1.03    0.60
   2  27   5   -0.49    0.80
 -27  32  -5   -0.54    0.84
  32  -5  -5    0.54    0.80
  -5 -27  -5   -0.98    0.75
   5  27   5    0.53    0.83
  -5  33  -5    2.39    1.29
  28   5   5   -0.72    0.57
   5 -33   5    0.98    0.76
  -2  30  -5    0.21    0.89
  28   2   5    1.83    0.80
 -30  28   5    1.14    0.67
   2 -30   5    1.02    0.67
   1  27  -5    0.06    0.79
  27 -28  -5    0.92    1.08
  28  -1   5   -0.21    0.68
  -1 -27   5    0.58    0.55
 -27  28   5    0.47    0.75
   4  24  -5   -0.51    0.68
  24 -28  -5    0.43    0.82
  28  -4   5   -0.41    0.62
  -4 -24   5   -0.50    0.45
 -24  28   5    0.70    0.70
   7  21  -5   -0.34    0.65
  21 -28  -5   -0.43    0.72
 -21  28   5   -0.02    0.70
  28  -7   5   -0.92    0.56
  -7 -21   5    0.20    0.50
  10  18  -5    2.19    0.86
 -18  28   5    1.88    1.04
  28 -10   5    1.81    0.73
 -10 -18   5    1.43    0.62
  28 -10   5    1.45    0.99
  13  15  -5    3.34    0.97
  15 -28  -5    5.35    1.38
  13  15  -5    2.84    0.74
 -13 -15   5    3.52    0.83
 -15  28   5    4.38    1.25
  28 -13   5    3.23    0.85
  28 -13   5    1.73    0.98
  16  12  -5    1.67    0.69
  16  12  -5    0.94    0.55
  12 -28  -5    1.14    0.94
  28 -16   5    3.29    0.91
  28 -16   5    1.71    0.99
 -12  28   5    2.00    1.09
   9 -28  -5    0.00    0.81
   9 -28  -5    0.46    0.62
  19   9  -5   -0.14    0.43
  28 -19   5   -0.46    0.63
  -9  28   5    0.16    0.81
   6 -28  -5    2.50    0.83
 -28  22  -5    1.92    0.62
   6 -28  -5    1.55    0.94
  22   6  -5    1.45    0.64
  -6  28   5    2.06    0.96
  28 -22   5    1.55    0.94
 -28  25  -5    1.60    0.66
  25   3  -5    1.33    0.66
   3 -28  -5    1.52    0.76
   3 -28  -5    1.69    0.78
  28 -25   5    1.35    0.95
  -3  28   5    1.44    0.90
  28   0  -5    1.28    0.67
 -28  28  -5    0.69    0.68
   0 -28  -5    0.63    0.67
  28 -28   5    0.24    1.06
   0  28   5    0.42    0.88
 -28  31  -5   -0.40    0.71
  31  -3  -5    3.69    1.06
  -3 -28  -5   -0.19    0.60
   3  28   5    1.25    1.01
  -3  32  -5   -0.22    1.03
  29   3   5    1.28    0.77
   3 -32   5    1.19    0.80
 -32  29   5    0.66    0.68
   0  29  -5    0.03    0.84
  29   0   5   -0.41    0.70
   0 -29   5    0.32    0.61
   3  26  -5    3.50    1.09
  26 -29  -5   -0.28    1.69
 -26  29   5    1.94    0.88
  -3 -26   5    1.39    0.63
  29  -3   5    1.45    0.87
   6  23  -5    0.17    0.70
 -23  29   5    0.09    0.65
  29  -6   5    0.21    0.71
  -6 -23   5   -0.61    0.46
  20 -29  -5    2.00    1.14
   9  20  -5    0.51    0.79
  -9 -20   5    1.26    0.57
  29  -9   5    0.80    0.65
 -20  29   5    0.93    0.77
  29  -9   5    0.81    0.87
  12  17  -5    3.09    0.98
  17 -29  -5    1.79    1.07
  17 -29  -5    2.98    1.15
 -17  29   5    1.63    1.00
  29 -12   5    2.48    0.88
  29 -12   5    0.58    0.82
 -12 -17   5    1.95    0.67
  15  14  -5    0.80    0.47
  14 -29  -5    0.22    0.79
  15  14  -5    1.35    0.71
  29 -15   5    0.71    0.99
 -14  29   5   -0.44    0.66
  29 -15   5   -0.66    0.66
  11 -29  -5    2.03    0.90
  18  11  -5    1.53    0.55
 -11  29   5    0.67    0.79
  29 -18   5    0.81    0.77
   8 -29  -5    3.01    0.99
  21   8  -5    2.81    0.72
  -8  29   5    1.89    0.94
  29 -21   5    1.60    0.90
 -29  24  -5    0.23    0.50
   5 -29  -5   -0.89    0.52
   5 -29  -5    1.20    0.81
  24   5  -5    0.74    0.61
  -5  29   5   -0.25    0.75
   2 -29  -5    0.20    0.66
  27   2  -5    0.82    0.65
 -29  27  -5    0.04    0.64
  29 -27   5   -1.95    0.75
  -2  29   5    0.44    0.83
 -29  30  -5    0.93    0.86
  30  -1  -5    0.35    0.73
  -1 -29  -5    0.26    0.73
   1  29   5   -0.30    0.93
  -4 -29  -5   -0.73    0.66
 -29  33  -5   -0.46    0.84
  33  -4  -5    0.84    1.34
   4  29   5    0.76    1.00
  -1  31  -5    0.40    1.04
  30   1   5   -1.26    0.66
 -31  30   5    1.79    0.83
   2  28  -5    1.81    0.97
  -2 -28   5    0.46    0.61
 -28  30   5    2.12    0.93
  30  -2   5   -0.89    0.82
   5  25  -5    0.91    0.96
  30  -5   5    1.89    1.02
  -5 -25   5   -0.64    0.47
 -25  30   5    0.80    0.76
  22 -30  -5   -0.36    0.74
   8  22  -5   -0.38    0.73
  30  -8   5    0.37    0.83
  -8 -22   5   -0.43    0.46
 -22  30   5   -0.58    0.66
  19 -30  -5   -0.34    0.75
  11  19  -5    0.31    0.72
 -11 -19   5    0.59    0.54
  30 -11   5   -0.55    0.52
 -19  30   5   -1.26    0.61
  30 -11   5    0.11    0.80
  16 -30  -5    2.03    1.05
  16 -30  -5    2.80    1.13
  14  16  -5    2.06    0.89
  30 -14   5    4.43    1.04
  30 -14   5    2.32    1.90
 -16  30   5    4.29    1.25
  13 -30  -5    5.81    1.28
  17  13  -5    5.07    0.85
  17  13  -5    5.39    0.95
  13 -30  -5    3.26    1.29
  30 -17   5    2.96    1.08
  30 -17   5    7.16    1.59
 -13  30   5    4.71    1.40
  20  10  -5   -1.16    0.42
  10 -30  -5    0.21    0.57
  30 -20   5    1.96    0.90
 -10  30   5   -0.21    0.86
  23   7  -5    0.50    0.57
   7 -30  -5   -1.38    0.54
  30 -23   5   -0.44    0.84
  -7  30   5    1.72    0.95
  26   4  -5    0.13    0.59
 -30  26  -5    0.58    0.58
   4 -30  -5   -0.04    0.61
   4 -30  -5    0.25    0.88
  -4  30   5    1.20    0.99
  30 -26   5   -0.07    0.81
   1 -30  -5   -0.18    0.69
 -30  29  -5   -0.06    0.72
  29   1  -5   -0.20    0.60
  -1  30   5    0.35    0.99
  -2 -30  -5   -0.46    0.74
  32  -2  -5    1.27    0.88
 -30  32  -5    1.43    0.94
   2  30   5   -0.14    1.01
   1  30  -5   -0.90    0.95
  -1 -30   5   -1.12    0.61
  31  -1   5    1.07    1.04
 -30  31   5   -0.71    0.70
   4  27  -5    0.76    0.98
 -27  31   5    0.46    0.78
  -4 -27   5   -0.45    0.50
  31  -4   5    0.32    1.21
   7  24  -5    1.62    0.91
 -24  31   5    0.20    0.73
  31  -7   5    0.17    1.53
  -7 -24   5   -0.33    0.45
  10  21  -5    1.07    0.79
 -10 -21   5    0.93    0.55
  31 -10   5   -0.82    0.63
 -21  31   5   -0.31    0.74
  31 -10   5    0.23    0.87
  18 -31  -5    0.99    1.05
  13  18  -5    2.41    0.81
  18 -31  -5    1.38    1.21
  31 -13   5    3.98    0.95
 -18  31   5    2.47    1.04
 -13 -18   5    0.59    0.60
  31 -13   5    1.09    0.91
  15 -31  -5   -1.09    0.84
  16  15  -5    0.36    0.66
  15 -31  -5    1.04    0.92
  16  15  -5    0.00    0.49
  31 -16   5    1.04    0.75
  31 -16   5   -0.78    0.88
 -15  31   5   -0.19    0.74
  12 -31  -5   -0.11    0.82
  12 -31  -5    0.38    0.77
  19  12  -5    0.99    0.53
 -12  31   5    0.55    0.77
  31 -19   5    0.85    0.85
  31 -19   5   -1.12    0.63
   9 -31  -5   -0.13    0.75
   9 -31  -5   -0.57    0.74
  22   9  -5   -0.28    0.45
  -9  31   5   -0.23    0.79
  31 -22   5   -1.89    0.73
  25   6  -5    1.65    0.69
   6 -31  -5    0.43    0.64
  31 -25   5    0.31    0.87
  -6  31   5    0.76    0.79
   3 -31  -5    0.94    0.78
 -31  28  -5   -0.17    0.62
  28   3  -5    0.34    0.62
  -3  31   5    0.75    0.94
   0 -31  -5    0.65    0.81
 -31  31  -5    0.67    0.80
  31   0  -5    0.24    0.69
   0  31   5   -1.35    0.91
   3  29  -5    1.64    1.16
 -29  32   5    1.92    0.99
  32  -3   5    0.80    1.07
  -3 -29   5    1.46    0.72
   6  26  -5    0.80    0.95
  -6 -26   5    0.00    0.55
 -26  32   5   -0.13    0.79
  32  -6   5   -0.42    0.86
   9  23  -5    0.17    0.74
  -9 -23   5    0.06    0.48
  32  -9   5    0.59    0.87
 -23  32   5   -0.48    0.73
  12  20  -5   -0.09    0.92
  20 -32  -5    0.33    1.00
  32 -12   5   -0.31    0.77
 -20  32   5   -0.77    0.80
  32 -12   5    0.45    0.81
 -12 -20   5    0.52    0.52
  17 -32  -5   -1.25    0.81
  15  17  -5   -0.30    0.68
  32 -15   5    0.10    0.75
  32 -15   5    1.89    0.93
 -17  32   5    0.70    0.94
  14 -32  -5    0.00    0.88
  14 -32  -5    1.01    1.03
 -14  32   5   -0.51    0.70
  32 -18   5    1.03    0.83
  32 -18   5    1.53    1.14
  11 -32  -5    1.23    0.94
  11 -32  -5    0.54    0.80
  21  11  -5    1.57    0.64
 -11  32   5    0.16    0.82
  32 -21   5    0.57    0.84
   8 -32  -5    1.31    0.86
  24   8  -5    1.76    0.64
   8 -32  -5    0.52    0.98
  32 -24   5    0.62    1.04
  -8  32   5    0.03    0.94
 -32  27  -5    0.39    0.49
  27   5  -5    0.22    0.51
   5 -32  -5   -0.87    0.70
   5 -32  -5    0.28    1.00
  -5  32   5    1.29    0.95
 -32  30  -5   -0.30    0.72
   2 -32  -5    1.28    0.85
  30   2  -5    0.55    0.72
  -2  32   5   -1.09    0.86
   5  28  -5    0.71    1.08
  -5 -28   5   -0.06    0.57
  33  -5   5    1.42    0.95
 -28  33   5   -0.02    0.86
   8  25  -5    0.51    0.87
 -25  33   5    0.55    0.93
  -8 -25   5   -0.35    0.54
  33  -8   5    0.33    0.83
  22 -33  -5    0.24    1.02
  11  22  -5    0.71    0.82
 -22  33   5   -0.14    0.83
  33 -11   5   -1.42    0.72
  33 -11   5    2.49    1.27
  14  19  -5    0.74    0.73
  19 -33  -5   -0.53    0.89
 -19  33   5   -0.92    0.78
  33 -14   5    0.38    0.89
  33 -14   5   -0.58    0.91
  17  16  -5   -0.86    0.53
  16 -33  -5    0.52    0.95
 -16  33   5    1.21    0.93
  33 -17   5    1.54    0.94
  13 -33  -5   -0.79    0.70
  20  13  -5    0.41    0.55
  33 -20   5    1.48    0.97
 -13  33   5    0.95    0.97
  23  10  -5    0.53    0.54
  10 -33  -5    1.50    0.95
  10 -33  -5   -1.10    0.85
  33 -23   5   -1.02    0.94
 -10  33   5   -0.83    0.78
   7 -33  -5    2.01    0.99
   7 -33  -5    2.32    1.12
  -7  33   5    3.15    1.06
   4 -33  -5    0.66    0.90
 -33  29  -5    0.17    0.52
  29   4  -5    0.60    0.65
 -33  29  -5    0.69    0.64
  -4  33   5    0.03    0.96
   7  27  -5    1.77    1.05
  -7 -27   5    0.09    0.49
 -27  34   5   -0.55    0.85
  10  24  -5    4.53    1.22
 -24  34   5    2.99    1.20
  21 -34  -5    1.45    1.13
  13  21  -5    0.54    0.85
  34 -13   5    0.42    0.79
 -21  34   5   -0.09    0.80
  16  18  -5    1.29    0.84
  18 -34  -5    2.64    1.20
  34 -16   5    0.76    0.92
 -18  34   5    3.51    1.17
  15 -34  -5   -0.52    0.80
 -15  34   5    0.93    1.01
  34 -19   5   -1.93    0.86
  12 -34  -5   -0.93    0.86
  22  12  -5    0.46    0.52
  34 -22   5    1.53    1.04
 -12  34   5   -0.80    0.82
  25   9  -5    0.22    1.18
   9 -34  -5   -0.27    0.86
  -9  34   5   -0.40    1.00
  12  23  -5    1.48    0.96
  23 -35  -5   -0.88    1.22
  35 -12   5    0.72    0.95
 -23  35   5   -1.10    0.77
  20 -35  -5    0.96    1.18
  15  20  -5    3.05    0.98
 -20  35   5   -0.59    0.98
  35 -15   5    3.90    1.03
  18  17  -5    2.22    0.88
  17 -35  -5    0.80    1.06
 -17  35   5   -1.30    0.91
  35 -18   5   -0.09    0.92
  14 -35  -5    0.65    0.92
  35 -21   5   -2.00    0.93
 -14  35   5    1.33    1.05
  24  11  -5   -0.07    0.55
  11 -35  -5   -0.56    0.94
 -11  35   5   -0.78    0.93
  19 -36  -5   -1.91    0.98
  17  19  -5   -1.09    0.79
  36 -17   5    0.40    1.05
 -19  36   5   -0.08    0.97
  16 -36  -5    0.42    1.01
  20  16  -5    0.04    0.74
 -16  36   5    0.18    1.07
  36 -20   5   -2.27    1.05
   0   0  -6    1.06    0.19
   1  -2  -6    7.49    0.36
  -1   2   6    7.32    0.35
  -2   4  -6    0.51    0.22
   4  -2  -6    0.01    0.13
  -2  -2  -6    0.26    0.15
  -2  -2  -6    0.46    0.21
   2   2   6    0.27    0.16
   2  -4   6    0.13    0.34
   2   2   6    0.40    0.23
  -4   2   6    0.15    0.12
  -3   0  -6  154.85    3.03
   3  -3  -6  153.40    2.94
  -3   0  -6  149.76    2.76
   3   0   6  155.22    3.03
   3   0   6  149.11    2.77
  -3   3   6  145.78    2.88
   0  -3  -6   39.25    1.08
  -3   3  -6   43.05    1.14
   0  -3  -6   40.51    1.07
   0   3   6   39.44    1.08
   3  -3   6   39.68    1.12
   0   3   6   41.42    1.09
  -3  -3  -6   32.59    1.09
   6  -3  -6   33.24    0.90
  -3  -3  -6   31.31    0.92
  -3   6  -6   33.15    1.24
   3   3   6   33.68    0.98
  -6   3   6   33.20    0.81
   3  -6   6   34.49    1.24
   3   3   6   34.22    1.07
  -4  -1  -6   30.15    1.03
  -1   5  -6   29.57    1.06
   4   1   6   27.50    0.76
   4   1   6   28.75    1.01
  -5   4   6   29.15    0.88
   2  -4  -6    0.04    0.14
   2  -4  -6    0.31    0.25
  -4   2  -6    0.20    0.21
  -4   2  -6    0.21    0.14
  -4   2  -6    0.30    0.17
   4  -2   6    0.29    0.15
   4  -2   6    0.17    0.17
  -2   4   6   -0.01    0.16
   4  -2   6    0.28    0.25
  -2   4   6    0.09    0.21
  -1  -4  -6   61.75    1.51
  -1  -4  -6   55.14    1.63
   1   4   6   61.19    1.52
   4  -5   6   60.03    1.66
   1   4   6   59.71    1.53
  -4   8  -6   47.45    1.65
   8  -4  -6   41.70    1.17
  -4  -4  -6   43.95    1.38
   4  -8   6   44.69    1.59
   4   4   6   41.91    1.23
   4   4   6   44.07    1.34
  -2   7  -6    0.94    0.37
  -5  -2  -6    1.07    0.37
   7  -5  -6    0.98    0.28
   2  -7   6    0.85    0.33
  -7   5   6    0.99    0.26
   5   2   6    1.19    0.31
   4  -5  -6   29.59    1.04
  -5   1  -6   29.26    1.09
   5  -1   6   28.81    1.05
  -4   5   6   30.16    1.02
   5  -1   6   28.42    0.76
   5  -1   6   28.98    0.83
   1  -5  -6   57.69    1.62
  -5   4  -6   62.06    1.60
   1  -5  -6   61.29    1.56
  -1   5   6   59.62    1.58
  -1   5   6   61.21    1.63
   5  -4   6   58.77    1.60
  -2  -5  -6    5.98    0.63
  -5   7  -6    7.39    0.69
  -2  -5  -6    7.62    0.56
   2   5   6    7.71    0.55
   5  -7   6    6.93    0.70
   2   5   6    7.20    0.57
  -5  10  -6    7.42    0.84
  10  -5  -6    7.69    0.53
  -5  -5  -6    8.46    0.68
   5 -10   6    7.63    0.82
   5   5   6    7.88    0.59
   5   5   6    6.65    0.62
  -3   9  -6   45.98    1.70
   9  -6  -6   41.90    1.35
  -6  -3  -6   43.29    1.45
   3  -9   6   40.99    1.57
   6   3   6   43.69    1.41
  -9   6   6   42.67    1.18
   0   6  -6   10.73    0.71
  -6   0  -6    9.96    0.73
   6  -6  -6   10.41    0.69
   6   0   6   10.00    0.70
  -6   6   6   11.28    0.66
   3  -6  -6   32.06    1.15
   3  -6  -6   32.49    1.21
  -6   3  -6   32.87    0.88
  -6   3  -6   33.06    0.99
   6  -3   6   31.43    1.04
   6  -3   6   32.75    1.24
  -3   6   6   33.28    1.18
   0  -6  -6   40.84    1.35
  -6   6  -6   40.90    1.40
   0  -6  -6   41.36    1.26
   6  -6   6   40.22    1.40
   0   6   6   41.31    1.37
   0   6   6   41.08    1.30
  -6   9  -6   24.61    1.26
  -3  -6  -6   24.73    0.97
  -3  -6  -6   26.01    1.03
   6  -9   6   23.50    1.24
   3   6   6   25.38    1.04
   3   6   6   23.26    0.98
  12  -6  -6    0.91    0.31
  -6  -6  -6    0.97    0.39
  -6  12  -6    0.73    0.51
   6 -12   6    0.65    0.45
   6   6   6    1.20    0.35
   6   6   6    1.54    0.41
  -7  -4  -6   30.30    1.29
  11  -7  -6   30.43    1.20
  -4  11  -6   32.72    1.57
   4 -11   6   28.45    1.43
 -11   7   6   30.93    0.98
   7   4   6   32.40    1.23
  -1   8  -6   14.21    0.91
   8  -7  -6   13.59    0.83
  -7  -1  -6   13.93    0.86
   7   1   6   13.13    0.80
   1  -8   6   14.18    0.84
  -8   7   6   15.26    0.77
   5  -7  -6    1.28    0.38
   7  -2   6    1.12    0.26
   7  -2   6    0.74    0.40
   7  -2   6    1.16    0.24
  -5   7   6    0.93    0.33
   2  -7  -6    7.19    0.67
   2  -7  -6    7.19    0.60
  -7   5  -6    6.96    0.58
   7  -5   6    7.06    0.61
  -2   7   6    8.30    0.68
  -7   8  -6   22.05    1.11
  -1  -7  -6   19.53    0.88
  -1  -7  -6   18.04    0.93
   1   7   6   19.49    0.91
   7  -8   6   19.03    1.06
   1   7   6   19.45    0.98
  -4  -7  -6    1.16    0.38
  -7  11  -6    0.18    0.39
  -4  -7  -6    0.95    0.39
   7 -11   6    0.67    0.40
   4   7   6    1.30    0.41
   4   7   6    1.16    0.37
  -7  -7  -6    0.10    0.38
  -7  14  -6   -0.01    0.45
  14  -7  -6    0.57    0.36
   7   7   6   -0.02    0.32
   7 -14   6    0.33    0.50
   7   7   6    0.38    0.35
  -8  -5  -6   26.99    1.34
  -5  13  -6   25.72    1.59
  13  -8  -6   26.41    1.23
   5 -13   6   27.42    1.55
   8   5   6   25.79    1.23
 -13   8   6   26.19    0.92
  10  -8  -6    4.21    0.59
  -2  10  -6    5.03    0.74
  -8  -2  -6    4.87    0.68
   8   2   6    4.31    0.60
   2 -10   6    3.98    0.59
 -10   8   6    4.28    0.51
  -8   1  -6   14.73    0.93
   1   7  -6   14.01    0.83
   7  -8  -6   15.33    0.94
  -1  -7   6   13.94    0.58
   8  -1   6   13.97    0.88
  -7   8   6   15.18    0.87
  -8   4  -6   42.11    1.07
  -8   4  -6   43.26    1.20
   4  -8  -6   45.37    1.61
  -4   8   6   44.00    1.54
   8  -4   6   41.28    1.30
   1  -8  -6   19.93    1.04
  -8   7  -6   20.41    1.02
   1  -8  -6   19.15    0.91
   7   1  -6   20.26    0.79
  -1   8   6   20.58    1.06
   8  -7   6   20.37    1.05
  -1   8   6   19.01    0.97
  -8  10  -6   76.17    2.37
  -2  -8  -6   74.26    2.00
  -2  -8  -6   71.62    2.02
   8 -10   6   73.03    2.36
   2   8   6   70.75    2.01
   2   8   6   71.96    2.13
  -8  13  -6   25.66    1.55
  -5  -8  -6   25.15    1.23
   8 -13   6   24.15    1.49
   5   8   6   24.54    1.19
   5   8   6   26.36    1.18
  -8  16  -6    0.31    0.58
  -8  -8  -6    3.84    0.76
  16  -8  -6    0.96    0.45
   8   8   6    2.16    0.53
   8   8   6    1.97    0.52
   8 -16   6    2.40    0.71
  15  -9  -6   84.51    2.51
  -9  -6  -6   87.73    2.62
  -6  15  -6   87.91    3.09
   9   6   6   82.29    2.41
   6 -15   6   85.50    2.96
  -9  -3  -6   21.30    1.20
  12  -9  -6   19.31    1.13
  -3  12  -6   19.21    1.37
 -12   9   6   21.05    0.96
   3 -12   6   22.14    1.30
   9   3   6   19.26    1.09
   0   9  -6   21.82    1.16
  -9   0  -6   25.34    1.24
   9  -9  -6   23.06    1.20
   9   0   6   24.66    1.16
  -9   9   6   25.12    1.12
   0  -9   6   22.78    0.89
   6  -9  -6   41.96    1.64
   9  -3   6   43.49    1.65
  -6   9   6   43.23    1.60
  -3  -6   6   45.55    1.05
   9  -3   6   43.02    1.25
   9  -3   6   42.14    1.11
   6   3  -6   24.77    0.75
   3  -9  -6   23.61    1.10
   3  -9  -6   24.05    1.22
  -9   6  -6   24.09    1.01
  -3   9   6   25.34    1.23
   9  -6   6   24.49    1.10
   0  -9  -6   15.46    0.98
  -9   9  -6   17.68    1.06
   9   0  -6   18.11    0.88
   0  -9  -6   17.40    0.91
   0   9   6   17.09    0.96
   9  -9   6   16.23    1.06
   0   9   6   17.52    1.05
  -3  -9  -6   52.07    1.67
  -3  -9  -6   47.04    1.56
  -9  12  -6   49.45    2.09
   3   9   6   47.45    1.75
   9 -12   6   48.85    2.02
   3   9   6   49.19    1.66
  -6  -9  -6    7.76    0.91
  -9  15  -6    6.85    1.01
  15  -6  -6    5.69    0.61
   6   9   6    6.94    0.83
   6   9   6    8.43    0.81
   9 -15   6    8.17    1.12
  -9  18  -6    0.77    0.67
  -9  -9  -6    0.21    0.49
  18  -9  -6    1.51    0.50
   9   9   6    0.86    0.48
   9   9   6    1.16    0.48
   9 -18   6    1.86    0.64
  17 -10  -6   52.99    2.00
  -7  17  -6   52.62    2.46
 -10  -7  -6   48.18    2.09
  10   7   6   48.91    1.83
   7 -17   6   50.48    2.33
  10   7   6   50.05    1.64
  14 -10  -6   74.54    2.45
  -4  14  -6   81.26    2.87
 -10  -4  -6   75.77    2.46
 -14  10   6   78.65    2.06
  10   4   6   78.49    2.34
   4 -14   6   79.33    2.69
  11 -10  -6   56.06    2.01
  -1  11  -6   55.23    2.06
 -10  -1  -6   53.70    1.97
  10   1   6   56.16    1.88
   1 -11   6   53.35    1.65
   1 -11   6   52.99    1.86
 -11  10   6   54.32    1.77
   2   8  -6    4.46    0.61
   8 -10  -6    4.07    0.62
  -8  10   6    4.37    0.63
  10  -2   6    5.29    0.76
  -2  -8   6    3.75    0.38
 -10   5  -6    6.99    0.45
   5   5  -6    7.67    0.39
   5 -10  -6    8.96    0.86
  -5  10   6    7.85    0.80
  10  -5   6    7.40    0.64
  -5  -5   6    7.63    0.44
   2 -10  -6   72.20    2.29
   2 -10  -6   71.11    2.08
 -10   8  -6   73.96    2.12
   8   2  -6   70.60    1.80
  10  -8   6   72.63    2.23
  -2  10   6   74.24    2.32
  -1 -10  -6   78.63    2.19
  -1 -10  -6   78.89    2.32
 -10  11  -6   78.23    2.51
  10 -11   6   75.47    2.55
   1  10   6   79.61    2.44
   1  10   6   79.79    2.29
  -4 -10  -6   46.46    1.69
  -4 -10  -6   43.61    1.46
 -10  14  -6   45.07    2.08
   4  10   6   44.72    1.66
   4  10   6   44.93    1.77
  10 -14   6   45.95    2.11
  -7 -10  -6   71.29    2.81
  17  -7  -6   76.25    2.13
 -10  17  -6   80.81    3.05
   7  10   6   76.85    2.35
   7  10   6   78.43    2.42
 -10 -10  -6    0.45    0.47
 -10  20  -6    0.14    0.56
  20 -10  -6   -0.04    0.42
  10  10   6    0.22    0.42
  10  10   6    0.56    0.41
  10 -20   6   -0.52    0.33
 -11  -8  -6   25.37    1.48
  19 -11  -6   24.17    1.41
  -8  19  -6   23.60    1.79
  11   8   6   24.94    1.32
   8 -19   6   24.41    1.77
  11   8   6   24.55    1.19
  16 -11  -6    1.23    0.50
 -11  -5  -6    1.46    0.98
  -5  16  -6    1.29    0.66
  11   5   6    1.17    0.45
   5 -16   6    0.28    0.53
 -16  11   6    1.81    0.41
 -11  -2  -6   11.41    1.05
  13 -11  -6   12.22    1.07
  -2  13  -6   12.39    1.19
   2 -13   6   11.06    1.03
  11   2   6   13.63    1.02
   2 -13   6   12.28    0.89
 -13  11   6   11.79    0.90
   1  10  -6   53.49    1.93
  10 -11  -6   57.07    2.10
 -10  11   6   55.96    1.93
  -1 -10   6   53.63    1.49
  11  -1   6   52.60    1.92
   7 -11  -6   31.50    1.52
   4   7  -6   29.22    1.13
   4   7  -6   28.45    0.90
  11  -4   6   30.85    1.10
  11  -4   6   31.64    1.52
  -7  11   6   30.94    1.47
  -4  -7   6   31.62    0.92
   4 -11  -6    0.76    0.43
   4 -11  -6    1.21    0.45
   7   4  -6    0.95    0.27
 -11   7  -6    0.76    0.32
  -4  11   6    1.16    0.44
  -7  -4   6    1.03    0.29
  11  -7   6    0.59    0.36
  10   1  -6   80.88    2.10
   1 -11  -6   76.78    2.23
   1 -11  -6   74.01    2.42
 -11  10  -6   79.45    2.42
  -1  11   6   79.38    2.53
  11 -10   6   80.35    2.55
  -2 -11  -6    0.11    0.33
 -11  13  -6    0.44    0.46
  -2 -11  -6    0.18    0.38
  11 -13   6    0.43    0.46
   2  11   6    0.23    0.32
   2  11   6   -0.43    0.30
 -11  16  -6   24.97    1.67
  -5 -11  -6   21.88    1.56
   5  11   6   21.85    1.39
   5  11   6   21.95    1.23
 -11  19  -6   12.02    1.41
  -8 -11  -6    9.72    1.01
  19  -8  -6   11.39    0.91
   8  11   6   12.81    1.02
 -11  22  -6    3.44    1.06
 -11 -11  -6    4.02    0.84
  22 -11  -6    3.92    0.77
  11 -22   6    3.32    0.93
  11  11   6    5.25    0.89
  11  11   6    2.41    0.66
  21 -12  -6    6.90    1.01
 -12  -9  -6    8.80    1.14
  -9  21  -6    6.62    1.18
  12   9   6    7.40    0.89
  18 -12  -6    0.24    0.42
  -6  18  -6    1.09    0.65
 -12  -6  -6    0.72    0.51
   6 -18   6    0.37    0.49
  12   6   6    0.84    0.45
  -3  15  -6   12.67    1.30
  15 -12  -6   13.63    1.18
 -12  -3  -6   11.69    1.18
   3 -15   6   14.32    1.22
 -15  12   6   14.50    0.97
  12   3   6   12.15    1.01
   3 -15   6   13.24    1.02
   0  12  -6  354.36    8.14
  12 -12  -6  372.05    7.76
   0 -12   6  363.58    6.89
 -12  12   6  359.33    7.34
  12   0   6  370.80    7.44
   3   9  -6   20.57    1.14
   9 -12  -6   21.19    1.34
  -9  12   6   17.21    1.93
  12  -3   6   19.62    1.26
[truncated: 3,300,464 more chars]
