# Supplementary material for: Temperature‐Dependent Separation of CO2 from Light Hydrocarbons in a Porous Self‐Assembly of Vertexes Sharing Octahedra
Source: Adv Sci (Weinh). 2024 Feb 2;11(14):2308028. doi: 10.1002/advs.202308028 (PMC11005747; doi:10.1002/advs.202308028)
Supplement: Supplementary file 2 — Supporting Information [file ADVS-11-2308028-s001.zip › Activated 1-298 K.cif]

 
data_7
 
_audit_creation_method            'SHELXL-2014/7'
_shelx_SHELXL_version_number      '2014/7'
_chemical_name_systematic         ?
_chemical_name_common             ?
_chemical_melting_point           ?
_chemical_formula_moiety          'C90 H60 Cl4 Mn2 N20'
_chemical_formula_sum
 'C90 H60 Cl4 Mn2 N20' 
_chemical_formula_weight          1673.26

loop_
 _atom_type_symbol
 _atom_type_description
 _atom_type_scat_dispersion_real
 _atom_type_scat_dispersion_imag
 _atom_type_scat_source
 'C'  'C'   0.0033   0.0016
 'International Tables Vol C Tables 4.2.6.8 and 6.1.1.4'
 'H'  'H'   0.0000   0.0000
 'International Tables Vol C Tables 4.2.6.8 and 6.1.1.4'
 'Cl'  'Cl'   0.1484   0.1585
 'International Tables Vol C Tables 4.2.6.8 and 6.1.1.4'
 'Mn'  'Mn'   0.3368   0.7283
 'International Tables Vol C Tables 4.2.6.8 and 6.1.1.4'
 'N'  'N'   0.0061   0.0033
 'International Tables Vol C Tables 4.2.6.8 and 6.1.1.4'
 
_space_group_crystal_system       trigonal
_space_group_IT_number            148
_space_group_name_H-M_alt         'R -3 :H'
_space_group_name_Hall            '-R 3'
 
_shelx_space_group_comment
;
The symmetry employed for this shelxl refinement is uniquely defined
by the following loop, which should always be used as a source of
symmetry information in preference to the above space-group names.
They are only intended as comments.
;
 
loop_
 _space_group_symop_operation_xyz
 'x, y, z'
 '-y, x-y, z'
 '-x+y, -x, z'
 'x+2/3, y+1/3, z+1/3'
 '-y+2/3, x-y+1/3, z+1/3'
 '-x+y+2/3, -x+1/3, z+1/3'
 'x+1/3, y+2/3, z+2/3'
 '-y+1/3, x-y+2/3, z+2/3'
 '-x+y+1/3, -x+2/3, z+2/3'
 '-x, -y, -z'
 'y, -x+y, -z'
 'x-y, x, -z'
 '-x+2/3, -y+1/3, -z+1/3'
 'y+2/3, -x+y+1/3, -z+1/3'
 'x-y+2/3, x+1/3, -z+1/3'
 '-x+1/3, -y+2/3, -z+2/3'
 'y+1/3, -x+y+2/3, -z+2/3'
 'x-y+1/3, x+2/3, -z+2/3'
 
_cell_length_a                    27.9479(6)
_cell_length_b                    27.9479(6)
_cell_length_c                    61.5838(11)
_cell_angle_alpha                 90
_cell_angle_beta                  90
_cell_angle_gamma                 120
_cell_volume                      41657.7(19)
_cell_formula_units_Z             18
_cell_measurement_temperature     298(2)
_cell_measurement_reflns_used     9934
_cell_measurement_theta_min       2.32
_cell_measurement_theta_max        27.24
 
_exptl_crystal_description        block
_exptl_crystal_colour             yellow
_exptl_crystal_density_meas       ?
_exptl_crystal_density_method     ?
_exptl_crystal_density_diffrn     1.201          
_exptl_crystal_F_000              15444
_exptl_transmission_factor_min    ?
_exptl_transmission_factor_max    ?
_exptl_crystal_size_max           0.15
_exptl_crystal_size_mid           0.12
_exptl_crystal_size_min           0.08
_exptl_absorpt_coefficient_mu     0.441
_shelx_estimated_absorpt_T_min    ?
_shelx_estimated_absorpt_T_max    ?
_exptl_absorpt_correction_type    ?
_exptl_absorpt_correction_T_min   ?
_exptl_absorpt_correction_T_max   ?
_exptl_absorpt_process_details    ?
_exptl_absorpt_special_details    ?
_diffrn_ambient_temperature       298(2)
_diffrn_radiation_wavelength      0.71073
_diffrn_radiation_type            MoK\a
_diffrn_source                    ?
_diffrn_measurement_device_type   'Bruker APEX-II CCD'
_diffrn_measurement_method        '\f and \w scans'
_diffrn_detector_area_resol_mean  ?
_diffrn_reflns_number             131823
_diffrn_reflns_av_unetI/netI      0.1193
_diffrn_reflns_av_R_equivalents   0.2121
_diffrn_reflns_limit_h_min        -36
_diffrn_reflns_limit_h_max        29
_diffrn_reflns_limit_k_min        -36
_diffrn_reflns_limit_k_max        36
_diffrn_reflns_limit_l_min        -79
_diffrn_reflns_limit_l_max        79
_diffrn_reflns_theta_min          1.984
_diffrn_reflns_theta_max          27.502
_diffrn_reflns_theta_full         25.242
_diffrn_measured_fraction_theta_max   0.999
_diffrn_measured_fraction_theta_full  0.999
_diffrn_reflns_Laue_measured_fraction_max    0.999
_diffrn_reflns_Laue_measured_fraction_full   0.999
_diffrn_reflns_point_group_measured_fraction_max   0.999
_diffrn_reflns_point_group_measured_fraction_full  0.999
_reflns_number_total              21270
_reflns_number_gt                 8281
_reflns_threshold_expression      'I > 2\s(I)'
_reflns_Friedel_coverage          0.000
_reflns_Friedel_fraction_max      .
_reflns_Friedel_fraction_full     .
 
_reflns_special_details
;
 Reflections were merged by SHELXL according to the crystal
 class for the calculation of statistics and refinement.
 
 _reflns_Friedel_fraction is defined as the number of unique
 Friedel pairs measured divided by the number that would be
 possible theoretically, ignoring centric projections and
 systematic absences.
;
 
_computing_data_collection        'Bruker APEX2'
_computing_cell_refinement        'Bruker SAINT'
_computing_data_reduction         'Bruker SAINT'
_computing_structure_solution      'SHELXS-97 (Sheldrick 2008)'
_computing_structure_refinement 'SHELXL-2014/7 (Sheldrick, 2014)'
_computing_molecular_graphics     ?
_computing_publication_material   ?
_refine_special_details           ?
_refine_ls_structure_factor_coef  Fsqd
_refine_ls_matrix_type            full
_refine_ls_weighting_scheme       calc
_refine_ls_weighting_details
'w=1/[\s^2^(Fo^2^)+(0.1363P)^2^+62.9236P] where P=(Fo^2^+2Fc^2^)/3'
_atom_sites_solution_primary      ?
_atom_sites_solution_secondary    ?
_atom_sites_solution_hydrogens    geom
_refine_ls_hydrogen_treatment     constr
_refine_ls_extinction_method      none
_refine_ls_extinction_coef        .
_refine_ls_number_reflns          21270
_refine_ls_number_parameters      1045
_refine_ls_number_restraints      0
_refine_ls_R_factor_all           0.2208
_refine_ls_R_factor_gt            0.0963
_refine_ls_wR_factor_ref          0.3206
_refine_ls_wR_factor_gt           0.2357
_refine_ls_goodness_of_fit_ref    1.016
_refine_ls_restrained_S_all       1.016
_refine_ls_shift/su_max           0.007
_refine_ls_shift/su_mean          0.001
 
loop_
 _atom_site_label
 _atom_site_type_symbol
 _atom_site_fract_x
 _atom_site_fract_y
 _atom_site_fract_z
 _atom_site_U_iso_or_equiv
 _atom_site_adp_type
 _atom_site_occupancy
 _atom_site_site_symmetry_order  
 _atom_site_calc_flag
 _atom_site_refinement_flags_posn
 _atom_site_refinement_flags_adp
 _atom_site_refinement_flags_occupancy
 _atom_site_disorder_assembly
 _atom_site_disorder_group
Mn1 Mn 0.22773(3) 0.87190(3) 0.11037(2) 0.0677(3) Uani 1 1 d . . . . .
Mn2 Mn 0.20521(3) 0.89437(4) 0.05630(2) 0.0681(3) Uani 1 1 d . . . . .
Cl3 Cl 0.25764(6) 0.85465(6) 0.06971(3) 0.0756(4) Uani 1 1 d . . . . .
Cl4 Cl 0.18796(6) 0.92426(6) 0.09696(3) 0.0745(4) Uani 1 1 d . . . . .
Cl1 Cl 0.13906(7) 0.59731(7) 0.11808(4) 0.0942(6) Uani 1 1 d . . . . .
Cl2 Cl -0.06919(7) 0.80580(7) 0.04857(4) 0.0937(6) Uani 1 1 d . . . . .
N3 N 0.03148(19) 0.78794(19) 0.05398(9) 0.0734(14) Uani 1 1 d . . . . .
H3 H -0.0008 0.7862 0.0532 0.088 Uiso 1 1 calc R U . . .
N4 N 0.12131(19) 0.69819(19) 0.11277(9) 0.0755(14) Uani 1 1 d . . . . .
H4 H 0.1196 0.6660 0.1138 0.091 Uiso 1 1 calc R U . . .
N5 N 0.4000(2) 0.93205(19) 0.11247(9) 0.0762(15) Uani 1 1 d . . . . .
H5 H 0.4258 0.9227 0.1121 0.091 Uiso 1 1 calc R U . . .
N6 N 0.26289(19) 0.81121(19) 0.12256(9) 0.0720(14) Uani 1 1 d . . . . .
N7 N 0.14432(18) 0.92947(18) 0.04430(9) 0.0690(13) Uani 1 1 d . . . . .
N8 N 0.2654(2) 1.0664(2) 0.05415(9) 0.0764(15) Uani 1 1 d . . . . .
H8 H 0.2562 1.0922 0.0543 0.092 Uiso 1 1 calc R U . . .
N9 N 0.15744(18) 0.78885(18) 0.11067(8) 0.0653(12) Uani 1 1 d . . . . .
N10 N 0.2062(2) 0.8888(2) 0.02115(9) 0.0828(15) Uani 1 1 d . . . . .
C11 C 0.3449(2) 0.8972(2) 0.11344(11) 0.0725(17) Uani 1 1 d . . . . .
C12 C 0.2304(2) 1.0120(2) 0.05342(11) 0.0683(16) Uani 1 1 d . . . . .
N13 N 0.2220(2) 0.8731(2) 0.14577(9) 0.0805(15) Uani 1 1 d . . . . .
C14 C 0.0873(3) 0.6763(2) 0.05816(12) 0.0798(18) Uani 1 1 d . . . . .
C15 C 0.1696(2) 0.9865(2) 0.05288(12) 0.0787(18) Uani 1 1 d . . . . .
H15A H 0.1593 1.0088 0.0435 0.094 Uiso 1 1 calc R U . . .
H15B H 0.1556 0.9858 0.0677 0.094 Uiso 1 1 calc R U . . .
C16 C 0.2315(3) 0.8734(3) 0.00516(13) 0.0824(19) Uani 1 1 d . . . . .
C17 C 0.1219(3) 0.7343(2) 0.05765(11) 0.0722(17) Uani 1 1 d . . . . .
H17 H 0.1609 0.7504 0.0584 0.087 Uiso 1 1 calc R U . . .
C18 C 0.0984(2) 0.7670(2) 0.05609(10) 0.0683(16) Uani 1 1 d . . . . .
N19 N 0.12213(18) 0.82409(18) 0.05604(8) 0.0673(13) Uani 1 1 d . . . . .
C20 C 0.4084(3) 0.9853(3) 0.11209(11) 0.0766(17) Uani 1 1 d . . . . .
C21 C 0.3186(3) 1.0748(2) 0.05459(12) 0.0758(17) Uani 1 1 d . . . . .
C22 C 0.0674(2) 0.7883(3) 0.10912(11) 0.0742(17) Uani 1 1 d . . . . .
H22 H 0.0834 0.8273 0.1085 0.089 Uiso 1 1 calc R U . . .
C23 C 0.2069(3) 0.8984(3) 0.16178(13) 0.0814(18) Uani 1 1 d . . . . .
C24 C 0.1674(2) 0.7476(2) 0.11220(10) 0.0675(16) Uani 1 1 d . . . . .
C25 C 0.2250(2) 0.7565(2) 0.11265(13) 0.0785(19) Uani 1 1 d . . . . .
H25A H 0.2257 0.7269 0.1212 0.094 Uiso 1 1 calc R U . . .
H25B H 0.2372 0.7552 0.0977 0.094 Uiso 1 1 calc R U . . .
C26 C 0.1002(2) 0.7649(2) 0.11043(10) 0.0664(15) Uani 1 1 d . . . . .
N27 N 0.31638(19) 0.92291(19) 0.11341(10) 0.0760(15) Uani 1 1 d . . . . .
C28 C 0.0811(2) 0.8341(2) 0.05429(11) 0.0711(16) Uani 1 1 d . . . . .
C29 C 0.1773(3) 0.9066(3) 0.01036(13) 0.0839(19) Uani 1 1 d . . . . .
C30 C 0.3467(3) 1.0233(3) 0.11217(12) 0.0826(19) Uani 1 1 d . . . . .
H30 H 0.3106 1.0185 0.1124 0.099 Uiso 1 1 calc R U . . .
C31 C 0.4543(3) 1.0366(3) 0.11178(13) 0.087(2) Uani 1 1 d . . . . .
H31 H 0.4901 1.0406 0.1113 0.105 Uiso 1 1 calc R U . . .
C32 C 0.0100(3) 0.7540(3) 0.10877(12) 0.0849(19) Uani 1 1 d . . . . .
C33 C 0.2401(3) 0.8443(3) 0.15609(14) 0.0841(19) Uani 1 1 d . . . . .
C34 C 0.0898(2) 0.8915(2) 0.05424(13) 0.0789(19) Uani 1 1 d . . . . .
H34A H 0.0601 0.8925 0.0458 0.095 Uiso 1 1 calc R U . . .
H34B H 0.0887 0.9034 0.0693 0.095 Uiso 1 1 calc R U . . .
C35 C 0.3125(2) 1.0219(2) 0.05456(11) 0.0753(17) Uani 1 1 d . . . . .
C36 C 0.3201(2) 0.8362(2) 0.11396(12) 0.0770(18) Uani 1 1 d . . . . .
H36A H 0.3424 0.8261 0.1234 0.092 Uiso 1 1 calc R U . . .
H36B H 0.3195 0.8221 0.0991 0.092 Uiso 1 1 calc R U . . .
N37 N 0.2374(2) 0.8483(3) 0.17806(12) 0.0958(18) Uani 1 1 d . . . . .
H37 H 0.2471 0.8317 0.1878 0.115 Uiso 1 1 calc R U . . .
C38 C 0.3553(2) 0.9795(2) 0.11217(11) 0.0750(17) Uani 1 1 d . . . . .
C39 C 0.4480(3) 1.0836(3) 0.11220(14) 0.089(2) Uani 1 1 d . . . . .
C40 C 0.0403(2) 0.7438(3) 0.05513(11) 0.0735(17) Uani 1 1 d . . . . .
C41 C 0.4165(3) 1.1148(3) 0.05446(14) 0.091(2) Uani 1 1 d . . . . .
N42 N 0.25583(19) 0.9830(2) 0.05343(9) 0.0754(14) Uani 1 1 d . . . . .
N43 N 0.1824(2) 0.9044(2) -0.01160(11) 0.0918(17) Uani 1 1 d . . . . .
H43 H 0.1668 0.9150 -0.0214 0.110 Uiso 1 1 calc R U . . .
C44 C 0.2603(3) 0.8087(3) 0.14653(13) 0.094(2) Uani 1 1 d . . . . .
H44A H 0.2976 0.8204 0.1523 0.113 Uiso 1 1 calc R U . . .
H44B H 0.2354 0.7700 0.1511 0.113 Uiso 1 1 calc R U . . .
C45 C 0.0764(2) 0.7069(2) 0.11147(12) 0.0753(17) Uani 1 1 d . . . . .
C46 C 0.3570(3) 1.0137(3) 0.05465(12) 0.084(2) Uani 1 1 d . . . . .
H46 H 0.3523 0.9775 0.0548 0.101 Uiso 1 1 calc R U . . .
C47 C 0.0055(3) 0.6872(3) 0.05556(14) 0.096(2) Uani 1 1 d . . . . .
H47 H -0.0334 0.6719 0.0548 0.115 Uiso 1 1 calc R U . . .
C48 C 0.2047(3) 0.9011(4) 0.20109(15) 0.111(3) Uani 1 1 d . . . . .
H48 H 0.2109 0.8898 0.2149 0.133 Uiso 1 1 calc R U . . .
C49 C 0.4098(3) 1.0609(3) 0.05458(14) 0.093(2) Uani 1 1 d . . . . .
C50 C 0.3695(3) 1.1205(3) 0.05477(13) 0.090(2) Uani 1 1 d . . . . .
H50 H 0.3733 1.1563 0.0551 0.108 Uiso 1 1 calc R U . . .
C51 C 0.3943(3) 1.0765(3) 0.11180(13) 0.088(2) Uani 1 1 d . . . . .
C52 C 0.1419(3) 0.9267(3) 0.02024(13) 0.090(2) Uani 1 1 d . . . . .
H52A H 0.1534 0.9640 0.0145 0.108 Uiso 1 1 calc R U . . .
H52B H 0.1031 0.9019 0.0157 0.108 Uiso 1 1 calc R U . . .
C53 C 0.2163(3) 0.8826(3) -0.01586(14) 0.086(2) Uani 1 1 d . . . . .
C54 C 0.1829(4) 0.9366(4) 0.19959(19) 0.119(3) Uani 1 1 d . . . . .
C55 C 0.2696(4) 0.8496(3) -0.03312(18) 0.116(3) Uani 1 1 d . . . . .
C56 C 0.2348(4) 0.8713(3) -0.03443(15) 0.109(3) Uani 1 1 d . . . . .
H56 H 0.2240 0.8782 -0.0482 0.131 Uiso 1 1 calc R U . . .
C58 C 0.2169(3) 0.8828(3) 0.18218(14) 0.089(2) Uani 1 1 d . . . . .
C59 C 0.0206(3) 0.6726(3) 0.11122(14) 0.094(2) Uani 1 1 d . . . . .
H59 H 0.0053 0.6337 0.1119 0.113 Uiso 1 1 calc R U . . .
C60 C 0.1846(3) 0.9322(3) 0.15959(14) 0.096(2) Uani 1 1 d . . . . .
H60 H 0.1778 0.9417 0.1456 0.115 Uiso 1 1 calc R U . . .
C63 C 0.2856(3) 0.8392(3) -0.01202(18) 0.106(3) Uani 1 1 d . . . . .
C64 C -0.0709(3) 0.6620(4) 0.10925(18) 0.134(4) Uani 1 1 d . . . . .
H64 H -0.0871 0.6231 0.1105 0.161 Uiso 1 1 calc R U . . .
C65 C 0.1721(3) 0.9525(3) 0.17850(17) 0.104(3) Uani 1 1 d . . . . .
C66 C 0.2661(3) 0.8513(3) 0.00723(14) 0.094(2) Uani 1 1 d . . . . .
H66 H 0.2764 0.8446 0.0211 0.113 Uiso 1 1 calc R U . . .
C67 C 0.0281(3) 0.6530(3) 0.05708(14) 0.092(2) Uani 1 1 d . . . . .
C68 C 0.1496(4) 0.9868(4) 0.17762(19) 0.134(3) Uani 1 1 d . . . . .
H68 H 0.1420 0.9979 0.1640 0.161 Uiso 1 1 calc R U . . .
C69 C 0.4499(4) 1.0668(4) 0.16981(14) 0.111(3) Uani 1 1 d . . . . .
H69 H 0.4809 1.0616 0.1712 0.134 Uiso 1 1 calc R U . . .
C70 C 0.3981(4) 1.0222(3) 0.16760(13) 0.097(2) Uani 1 1 d . . . . .
N71 N 0.3841(3) 0.9237(3) 0.16688(12) 0.116(2) Uani 1 1 d . . . . .
C72 C 0.4882(4) 1.1824(3) 0.11367(18) 0.128(3) Uani 1 1 d . . . . .
H72 H 0.5199 1.2183 0.1142 0.154 Uiso 1 1 calc R U . . .
C74 C 0.3890(3) 1.1251(3) 0.11304(16) 0.110(3) Uani 1 1 d . . . . .
H74 H 0.3535 1.1218 0.1134 0.133 Uiso 1 1 calc R U . . .
C75 C -0.0136(3) 0.6952(3) 0.10989(13) 0.092(2) Uani 1 1 d . . . . .
C77 C 0.4572(3) 1.1195(4) 0.17010(15) 0.109(3) Uani 1 1 d . . . . .
C79 C 0.4127(3) 1.1277(3) 0.16898(15) 0.106(3) Uani 1 1 d . . . . .
H79 H 0.4176 1.1639 0.1695 0.127 Uiso 1 1 calc R U . . .
C80 C 0.4594(3) 1.0565(3) 0.05375(16) 0.113(3) Uani 1 1 d . . . . .
H80 H 0.4561 1.0210 0.0539 0.135 Uiso 1 1 calc R U . . .
C81 C 0.4353(4) 1.1757(3) 0.11369(19) 0.133(4) Uani 1 1 d . . . . .
H81 H 0.4315 1.2076 0.1142 0.160 Uiso 1 1 calc R U . . .
C82 C -0.1037(4) 0.6837(5) 0.1069(2) 0.161(5) Uani 1 1 d . . . . .
H82 H -0.1426 0.6599 0.1059 0.193 Uiso 1 1 calc R U . . .
C83 C -0.0262(3) 0.7749(3) 0.10661(14) 0.101(2) Uani 1 1 d . . . . .
H83 H -0.0116 0.8136 0.1057 0.122 Uiso 1 1 calc R U . . .
C84 C 0.1079(3) 0.6405(3) 0.06048(14) 0.103(3) Uani 1 1 d . . . . .
H84 H 0.1466 0.6551 0.0616 0.124 Uiso 1 1 calc R U . . .
C85 C 0.5096(3) 1.1016(4) 0.05281(19) 0.138(4) Uani 1 1 d . . . . .
H85 H 0.5414 1.0978 0.0520 0.166 Uiso 1 1 calc R U . . .
C86 C -0.0056(4) 0.5950(3) 0.05777(18) 0.136(4) Uani 1 1 d . . . . .
H86 H -0.0445 0.5787 0.0565 0.163 Uiso 1 1 calc R U . . .
C88 C 0.5154(3) 1.1548(4) 0.05306(19) 0.136(4) Uani 1 1 d . . . . .
H88 H 0.5512 1.1866 0.0528 0.164 Uiso 1 1 calc R U . . .
C89 C 0.4934(3) 1.1376(3) 0.11284(17) 0.117(3) Uani 1 1 d . . . . .
H89 H 0.5295 1.1424 0.1127 0.141 Uiso 1 1 calc R U . . .
C90 C -0.0820(3) 0.7405(5) 0.10576(18) 0.134(4) Uani 1 1 d . . . . .
H90 H -0.1059 0.7553 0.1044 0.161 Uiso 1 1 calc R U . . .
C91 C 0.3384(5) 0.8047(5) -0.0303(3) 0.171(6) Uani 1 1 d . . . . .
H91 H 0.3620 0.7895 -0.0296 0.205 Uiso 1 1 calc R U . . .
C94 C 0.4711(3) 1.1606(3) 0.05371(17) 0.121(3) Uani 1 1 d . . . . .
H94 H 0.4761 1.1969 0.0537 0.146 Uiso 1 1 calc R U . . .
C95 C 0.0734(5) 0.5846(4) 0.06123(19) 0.138(4) Uani 1 1 d . . . . .
H95 H 0.0882 0.5606 0.0625 0.166 Uiso 1 1 calc R U . . .
C97 C 0.3912(4) 0.9680(4) 0.16719(13) 0.103(2) Uani 1 1 d . . . . .
C98 C 0.5104(4) 1.1667(4) 0.1730(2) 0.152(4) Uani 1 1 d . . . . .
C99 C 0.0167(5) 0.5630(4) 0.0602(2) 0.161(5) Uani 1 1 d . . . . .
H99 H -0.0069 0.5241 0.0612 0.193 Uiso 1 1 calc R U . . .
C102 C 0.3198(4) 0.8161(4) -0.0110(2) 0.144(4) Uani 1 1 d . . . . .
H102 H 0.3302 0.8083 0.0026 0.172 Uiso 1 1 calc R U . . .
C103 C 0.1381(5) 1.0052(5) 0.1974(3) 0.174(6) Uani 1 1 d . . . . .
H103 H 0.1225 1.0286 0.1970 0.209 Uiso 1 1 calc R U . . .
C107 C 0.3532(4) 1.0294(3) 0.16628(14) 0.104(2) Uani 1 1 d . . . . .
H107 H 0.3172 0.9984 0.1648 0.125 Uiso 1 1 calc R U . . .
N109 N 0.2774(4) 1.0975(4) 0.1630(2) 0.187(5) Uani 1 1 d . . . . .
C111 C 0.2913(5) 0.8365(4) -0.05177(19) 0.144(4) Uani 1 1 d . . . . .
H111 H 0.2819 0.8436 -0.0658 0.172 Uiso 1 1 calc R U . . .
C112 C 0.3235(6) 0.8151(6) -0.0505(3) 0.173(7) Uani 1 1 d . . . . .
H112 H 0.3366 0.8067 -0.0633 0.208 Uiso 1 1 calc R U . . .
C113 C 0.3606(3) 1.0820(3) 0.16712(15) 0.105(2) Uani 1 1 d . . . . .
C116 C 0.3142(4) 1.0896(4) 0.1649(2) 0.139(4) Uani 1 1 d . . . . .
N121 N 0.5534(4) 1.2033(5) 0.1755(2) 0.215(6) Uani 1 1 d . . . . .
C140 C 0.1705(4) 0.9569(5) 0.2188(2) 0.147(4) Uani 1 1 d . . . . .
H140 H 0.1776 0.9469 0.2327 0.177 Uiso 1 1 calc R U . . .
C153 C 0.1492(6) 0.9895(6) 0.2173(3) 0.175(7) Uani 1 1 d . . . . .
H153 H 0.1413 1.0027 0.2302 0.210 Uiso 1 1 calc R U . . .
C57 C 0.2906(3) 0.3551(3) 0.00113(13) 0.094(2) Uani 1 1 d . . . . .
C61 C 0.3286(3) 0.4527(3) 0.00377(15) 0.109(3) Uani 1 1 d . . . . .
C62 C 0.2834(3) 0.4004(4) 0.00344(14) 0.107(3) Uani 1 1 d . . . . .
H62 H 0.2473 0.3953 0.0048 0.128 Uiso 1 1 calc R U . . .
C73 C 0.2438(3) 0.3008(4) 0.00047(13) 0.101(2) Uani 1 1 d . . . . .
C76 C 0.3431(3) 0.3628(3) -0.00025(14) 0.106(3) Uani 1 1 d . . . . .
H76 H 0.3483 0.3319 -0.0020 0.127 Uiso 1 1 calc R U . . .
N78 N 0.2065(3) 0.2571(3) 0.00018(12) 0.116(2) Uani 1 1 d . . . . .
C92 C 0.3819(3) 0.4610(3) 0.00272(16) 0.110(3) Uani 1 1 d . . . . .
H92 H 0.4132 0.4971 0.0032 0.132 Uiso 1 1 calc R U . . .
C96 C 0.3882(3) 0.4153(3) 0.00090(15) 0.103(2) Uani 1 1 d . . . . .
N100 N 0.4860(4) 0.4304(4) -0.0037(2) 0.185(5) Uani 1 1 d . . . . .
C114 C 0.4423(4) 0.4236(4) -0.00154(19) 0.130(4) Uani 1 1 d . . . . .
C129 C 0.3220(4) 0.5001(5) 0.0067(2) 0.156(5) Uani 1 1 d . . . . .
N141 N 0.3171(5) 0.5370(5) 0.0087(3) 0.230(7) Uani 1 1 d . . . . .
 
loop_
 _atom_site_aniso_label
 _atom_site_aniso_U_11
 _atom_site_aniso_U_22
 _atom_site_aniso_U_33
 _atom_site_aniso_U_23
 _atom_site_aniso_U_13
 _atom_site_aniso_U_12
Mn1 0.0608(5) 0.0582(5) 0.0895(7) -0.0003(4) -0.0094(5) 0.0337(4)
Mn2 0.0589(5) 0.0610(5) 0.0897(7) 0.0085(5) -0.0016(4) 0.0340(4)
Cl3 0.0694(9) 0.0749(9) 0.0977(13) 0.0043(8) -0.0040(8) 0.0474(8)
Cl4 0.0740(9) 0.0701(9) 0.0946(12) 0.0025(8) -0.0052(8) 0.0474(8)
Cl1 0.0875(11) 0.0670(10) 0.1361(17) 0.0150(10) 0.0198(11) 0.0447(9)
Cl2 0.0661(9) 0.0870(11) 0.1353(17) -0.0181(11) -0.0130(10) 0.0437(9)
N3 0.054(3) 0.069(3) 0.095(4) -0.006(3) -0.012(3) 0.029(3)
N4 0.062(3) 0.056(3) 0.107(4) 0.018(3) 0.005(3) 0.029(2)
N5 0.067(3) 0.065(3) 0.104(4) -0.005(3) -0.013(3) 0.039(3)
N6 0.066(3) 0.066(3) 0.091(4) 0.001(3) -0.012(3) 0.037(3)
N7 0.061(3) 0.057(3) 0.094(4) 0.002(3) -0.011(3) 0.033(2)
N8 0.070(3) 0.064(3) 0.104(4) 0.010(3) 0.001(3) 0.040(3)
N9 0.060(3) 0.056(3) 0.085(4) 0.007(2) 0.003(2) 0.033(2)
N10 0.097(4) 0.089(4) 0.077(4) 0.008(3) 0.013(3) 0.057(3)
C11 0.061(4) 0.062(3) 0.098(5) -0.001(3) -0.014(3) 0.034(3)
C12 0.062(3) 0.061(4) 0.087(5) 0.014(3) 0.004(3) 0.035(3)
N13 0.088(4) 0.095(4) 0.073(4) -0.005(3) -0.010(3) 0.057(3)
C14 0.088(5) 0.063(4) 0.092(5) -0.013(3) -0.019(4) 0.040(3)
C15 0.068(4) 0.064(4) 0.115(6) 0.008(3) 0.005(3) 0.041(3)
C16 0.079(4) 0.067(4) 0.089(6) 0.004(4) 0.003(4) 0.027(3)
C17 0.073(4) 0.062(4) 0.086(5) -0.005(3) -0.015(3) 0.036(3)
C18 0.071(4) 0.062(4) 0.077(4) -0.006(3) -0.011(3) 0.037(3)
N19 0.059(3) 0.059(3) 0.084(4) -0.003(2) -0.010(2) 0.029(2)
C20 0.075(4) 0.067(4) 0.094(5) -0.004(3) -0.013(3) 0.040(3)
C21 0.068(4) 0.066(4) 0.097(5) 0.009(3) 0.002(3) 0.036(3)
C22 0.067(4) 0.077(4) 0.088(5) 0.013(3) 0.010(3) 0.043(3)
C23 0.078(4) 0.079(4) 0.085(5) -0.013(4) -0.007(4) 0.037(4)
C24 0.067(4) 0.063(4) 0.080(5) 0.003(3) -0.005(3) 0.037(3)
C25 0.066(4) 0.060(4) 0.118(6) 0.004(3) -0.004(4) 0.038(3)
C26 0.065(4) 0.072(4) 0.066(4) 0.010(3) 0.006(3) 0.036(3)
N27 0.060(3) 0.056(3) 0.117(5) -0.005(3) -0.019(3) 0.033(2)
C28 0.056(3) 0.074(4) 0.089(5) 0.001(3) -0.008(3) 0.037(3)
C29 0.084(4) 0.063(4) 0.093(6) 0.010(4) -0.006(4) 0.028(3)
C30 0.071(4) 0.066(4) 0.115(6) -0.003(4) -0.020(4) 0.038(3)
C31 0.065(4) 0.074(4) 0.118(6) 0.006(4) -0.010(4) 0.031(3)
C32 0.074(4) 0.095(5) 0.092(5) 0.021(4) 0.015(4) 0.047(4)
C33 0.065(4) 0.086(5) 0.091(6) 0.003(4) -0.009(4) 0.031(4)
C34 0.060(4) 0.076(4) 0.109(6) 0.004(4) -0.009(3) 0.040(3)
C35 0.066(4) 0.072(4) 0.091(5) 0.019(3) 0.009(3) 0.036(3)
C36 0.058(3) 0.059(3) 0.117(6) -0.005(3) -0.009(3) 0.032(3)
N37 0.070(4) 0.100(4) 0.101(6) 0.006(4) -0.012(3) 0.030(3)
C38 0.065(4) 0.058(3) 0.101(5) -0.004(3) -0.017(3) 0.030(3)
C39 0.070(4) 0.064(4) 0.127(7) 0.001(4) -0.010(4) 0.030(3)
C40 0.064(4) 0.070(4) 0.088(5) -0.008(3) -0.012(3) 0.034(3)
C41 0.070(4) 0.077(4) 0.120(6) 0.017(4) 0.002(4) 0.033(4)
N42 0.063(3) 0.066(3) 0.101(4) 0.016(3) 0.005(3) 0.034(3)
N43 0.099(4) 0.077(4) 0.085(5) 0.012(3) -0.005(3) 0.033(3)
C44 0.091(5) 0.095(5) 0.106(7) 0.016(4) -0.013(4) 0.054(4)
C45 0.065(4) 0.063(4) 0.095(5) 0.013(3) 0.009(3) 0.031(3)
C46 0.069(4) 0.077(4) 0.109(6) 0.018(4) 0.003(4) 0.039(4)
C47 0.069(4) 0.072(4) 0.136(7) -0.010(4) -0.024(4) 0.028(4)
C48 0.070(5) 0.114(6) 0.093(7) -0.012(5) -0.001(4) 0.004(4)
C49 0.066(4) 0.087(5) 0.123(7) 0.021(4) 0.001(4) 0.038(4)
C50 0.075(4) 0.066(4) 0.124(7) 0.004(4) -0.006(4) 0.033(4)
C51 0.094(5) 0.066(4) 0.105(6) -0.003(4) -0.023(4) 0.041(4)
C52 0.095(5) 0.090(5) 0.101(6) 0.007(4) -0.013(4) 0.058(4)
C53 0.082(5) 0.060(4) 0.093(6) 0.009(4) 0.011(4) 0.018(3)
C54 0.084(5) 0.103(6) 0.130(9) -0.031(6) 0.016(5) 0.016(5)
C55 0.098(6) 0.082(5) 0.121(9) -0.013(5) 0.029(6) 0.010(5)
C56 0.104(6) 0.082(5) 0.090(6) 0.004(4) 0.015(5) 0.009(5)
C58 0.061(4) 0.085(5) 0.092(6) -0.004(4) -0.001(4) 0.015(4)
C59 0.071(4) 0.065(4) 0.134(7) 0.021(4) 0.018(4) 0.025(4)
C60 0.088(5) 0.100(5) 0.095(6) -0.022(4) -0.004(4) 0.043(4)
C63 0.088(5) 0.087(5) 0.128(8) 0.004(5) 0.035(5) 0.033(4)
C64 0.062(5) 0.112(6) 0.216(12) 0.038(7) 0.012(5) 0.034(5)
C65 0.088(5) 0.086(5) 0.120(8) -0.030(5) -0.003(5) 0.029(4)
C66 0.100(5) 0.080(4) 0.100(6) 0.005(4) 0.026(4) 0.044(4)
C67 0.076(4) 0.059(4) 0.132(7) -0.012(4) -0.017(4) 0.027(3)
C68 0.139(8) 0.118(7) 0.163(10) -0.046(7) -0.012(7) 0.078(6)
C69 0.123(7) 0.135(7) 0.110(7) -0.020(5) -0.031(5) 0.089(6)
C70 0.112(6) 0.091(5) 0.099(6) -0.010(4) -0.025(5) 0.059(5)
N71 0.161(7) 0.114(5) 0.099(5) -0.012(4) -0.015(4) 0.088(5)
C72 0.090(6) 0.064(5) 0.206(11) -0.003(5) -0.013(6) 0.021(4)
C74 0.106(6) 0.078(5) 0.156(9) -0.008(5) -0.021(5) 0.052(5)
C75 0.064(4) 0.081(5) 0.120(6) 0.014(4) 0.009(4) 0.027(4)
C77 0.094(6) 0.098(6) 0.131(8) -0.027(5) -0.019(5) 0.045(5)
C79 0.101(6) 0.087(5) 0.135(8) -0.013(5) -0.016(5) 0.051(5)
C80 0.079(5) 0.099(6) 0.167(9) 0.025(5) 0.006(5) 0.049(5)
C81 0.126(7) 0.055(4) 0.216(12) 0.000(5) -0.020(7) 0.043(5)
C82 0.066(5) 0.127(8) 0.262(15) 0.029(9) 0.010(7) 0.026(6)
C83 0.070(4) 0.113(6) 0.133(7) 0.026(5) 0.010(4) 0.054(4)
C84 0.117(6) 0.067(4) 0.134(7) -0.022(4) -0.038(5) 0.052(4)
C85 0.058(5) 0.120(7) 0.221(12) 0.024(7) 0.001(5) 0.034(5)
C86 0.114(6) 0.056(4) 0.223(12) -0.016(5) -0.024(7) 0.030(5)
C88 0.060(5) 0.105(7) 0.223(12) 0.020(7) 0.003(6) 0.026(5)
C89 0.091(5) 0.072(5) 0.177(10) 0.003(5) -0.006(5) 0.032(4)
C90 0.074(5) 0.157(9) 0.182(10) 0.035(7) 0.010(5) 0.066(6)
C91 0.121(9) 0.152(10) 0.232(16) -0.026(12) 0.071(11) 0.062(7)
C94 0.077(5) 0.084(5) 0.185(10) 0.014(5) -0.001(5) 0.027(4)
C95 0.158(9) 0.079(6) 0.196(11) -0.015(6) -0.031(8) 0.074(6)
C97 0.133(7) 0.110(6) 0.088(6) -0.020(5) -0.028(5) 0.077(6)
C98 0.101(7) 0.108(7) 0.234(14) -0.040(8) -0.010(8) 0.043(6)
C99 0.130(9) 0.062(5) 0.272(16) -0.009(7) -0.033(9) 0.035(6)
C102 0.123(7) 0.132(8) 0.182(11) 0.004(7) 0.049(7) 0.069(7)
C103 0.142(9) 0.127(9) 0.237(17) -0.079(11) 0.022(11) 0.055(7)
C107 0.107(6) 0.094(5) 0.122(7) -0.012(5) -0.031(5) 0.058(5)
N109 0.121(7) 0.116(6) 0.338(16) 0.002(7) -0.031(8) 0.070(6)
C111 0.127(8) 0.130(8) 0.132(9) -0.016(6) 0.048(7) 0.033(7)
C112 0.132(11) 0.166(12) 0.180(14) -0.045(11) 0.058(11) 0.043(8)
C113 0.099(6) 0.101(6) 0.126(7) -0.002(5) -0.021(5) 0.059(5)
C116 0.117(7) 0.092(6) 0.220(13) 0.005(6) -0.014(7) 0.062(6)
N121 0.119(7) 0.151(9) 0.340(18) -0.080(10) -0.036(9) 0.040(7)
C140 0.127(8) 0.129(9) 0.148(10) -0.047(8) 0.027(7) 0.035(7)
C153 0.158(12) 0.147(12) 0.165(13) -0.060(11) 0.044(11) 0.035(9)
C57 0.081(5) 0.092(5) 0.093(6) -0.013(4) 0.009(4) 0.031(4)
C61 0.092(6) 0.094(6) 0.138(8) -0.033(5) -0.002(5) 0.045(5)
C62 0.080(5) 0.123(7) 0.110(7) -0.022(5) 0.004(4) 0.045(5)
C73 0.092(5) 0.100(6) 0.090(6) -0.017(4) 0.009(4) 0.033(5)
C76 0.094(6) 0.088(5) 0.129(8) -0.010(5) 0.020(5) 0.040(5)
N78 0.090(5) 0.114(5) 0.113(6) -0.013(4) 0.005(4) 0.028(4)
C92 0.092(6) 0.085(5) 0.139(8) -0.002(5) 0.011(5) 0.033(4)
C96 0.079(5) 0.093(6) 0.126(7) 0.001(5) 0.019(4) 0.033(4)
N100 0.121(7) 0.113(6) 0.322(16) 0.018(7) 0.040(8) 0.060(6)
C114 0.088(6) 0.096(6) 0.199(11) -0.007(6) 0.016(6) 0.042(5)
C129 0.130(8) 0.126(8) 0.224(14) -0.056(8) -0.019(8) 0.073(7)
N141 0.197(11) 0.160(9) 0.367(19) -0.101(11) -0.053(11) 0.115(9)
 
_geom_special_details
;
 All esds (except the esd in the dihedral angle between two l.s. planes)
 are estimated using the full covariance matrix.  The cell esds are taken
 into account individually in the estimation of esds in distances, angles
 and torsion angles; correlations between esds in cell parameters are only
 used when they are defined by crystal symmetry.  An approximate (isotropic)
 treatment of cell esds is used for estimating esds involving l.s. planes.
;
 
loop_
 _geom_bond_atom_site_label_1
 _geom_bond_atom_site_label_2
 _geom_bond_distance
 _geom_bond_site_symmetry_2
 _geom_bond_publ_flag
Mn1 N27 2.162(5) . ?
Mn1 N9 2.165(4) . ?
Mn1 N13 2.187(6) . ?
Mn1 Cl4 2.3842(16) . ?
Mn1 N6 2.464(5) . ?
Mn1 Cl3 2.758(2) . ?
Mn2 N42 2.159(5) . ?
Mn2 N19 2.165(4) . ?
Mn2 N10 2.171(6) . ?
Mn2 Cl3 2.3849(16) . ?
Mn2 N7 2.464(4) . ?
Mn2 Cl4 2.758(2) . ?
N3 C28 1.341(7) . ?
N3 C40 1.376(7) . ?
N3 H3 0.8800 . ?
N4 C24 1.337(7) . ?
N4 C45 1.395(7) . ?
N4 H4 0.8800 . ?
N5 C11 1.350(7) . ?
N5 C20 1.387(7) . ?
N5 H5 0.8800 . ?
N6 C44 1.478(9) . ?
N6 C36 1.487(7) . ?
N6 C25 1.487(8) . ?
N7 C15 1.482(7) . ?
N7 C52 1.484(9) . ?
N7 C34 1.484(8) . ?
N8 C12 1.334(7) . ?
N8 C21 1.384(7) . ?
N8 H8 0.8800 . ?
N9 C24 1.316(7) . ?
N9 C26 1.392(7) . ?
N10 C29 1.321(8) . ?
N10 C16 1.401(9) . ?
C11 N27 1.315(7) . ?
C11 C36 1.485(8) . ?
C12 N42 1.318(7) . ?
C12 C15 1.479(8) . ?
N13 C33 1.310(8) . ?
N13 C23 1.397(8) . ?
C14 C84 1.390(9) . ?
C14 C17 1.412(8) . ?
C14 C67 1.443(9) . ?
C15 H15A 0.9900 . ?
C15 H15B 0.9900 . ?
C16 C66 1.388(10) . ?
C16 C53 1.426(10) . ?
C17 C18 1.370(8) . ?
C17 H17 0.9500 . ?
C18 N19 1.388(7) . ?
C18 C40 1.417(8) . ?
N19 C28 1.313(7) . ?
C20 C31 1.364(8) . ?
C20 C38 1.412(8) . ?
C21 C50 1.358(8) . ?
C21 C35 1.402(8) . ?
C22 C26 1.368(8) . ?
C22 C32 1.397(8) . ?
C22 H22 0.9500 . ?
C23 C60 1.370(10) . ?
C23 C58 1.404(10) . ?
C24 C25 1.502(8) . ?
C25 H25A 0.9900 . ?
C25 H25B 0.9900 . ?
C26 C45 1.413(8) . ?
N27 C38 1.404(7) . ?
C28 C34 1.499(8) . ?
C29 N43 1.365(9) . ?
C29 C52 1.490(10) . ?
C30 C38 1.360(8) . ?
C30 C51 1.415(9) . ?
C30 H30 0.9500 . ?
C31 C39 1.411(9) . ?
C31 H31 0.9500 . ?
C32 C83 1.406(9) . ?
C32 C75 1.435(9) . ?
C33 N37 1.363(9) . ?
C33 C44 1.488(10) . ?
C34 H34A 0.9900 . ?
C34 H34B 0.9900 . ?
C35 C46 1.373(8) . ?
C35 N42 1.406(7) . ?
C36 H36A 0.9900 . ?
C36 H36B 0.9900 . ?
N37 C58 1.370(9) . ?
N37 H37 0.8800 . ?
C39 C89 1.404(9) . ?
C39 C51 1.413(9) . ?
C40 C47 1.381(9) . ?
C41 C50 1.402(9) . ?
C41 C94 1.420(10) . ?
C41 C49 1.422(9) . ?
N43 C53 1.382(9) . ?
N43 H43 0.8800 . ?
C44 H44A 0.9900 . ?
C44 H44B 0.9900 . ?
C45 C59 1.363(8) . ?
C46 C49 1.404(9) . ?
C46 H46 0.9500 . ?
C47 C67 1.388(9) . ?
C47 H47 0.9500 . ?
C48 C58 1.381(11) . ?
C48 C54 1.403(13) . ?
C48 H48 0.9500 . ?
C49 C80 1.450(9) . ?
C50 H50 0.9500 . ?
C51 C74 1.439(9) . ?
C52 H52A 0.9900 . ?
C52 H52B 0.9900 . ?
C53 C56 1.356(11) . ?
C54 C140 1.428(13) . ?
C54 C65 1.452(13) . ?
C55 C56 1.381(12) . ?
C55 C111 1.431(13) . ?
C55 C63 1.451(13) . ?
C56 H56 0.9500 . ?
C59 C75 1.386(9) . ?
C59 H59 0.9500 . ?
C60 C65 1.415(11) . ?
C60 H60 0.9500 . ?
C63 C102 1.395(12) . ?
C63 C66 1.414(11) . ?
C64 C82 1.337(12) . ?
C64 C75 1.393(10) . ?
C64 H64 0.9500 . ?
C65 C68 1.388(12) . ?
C66 H66 0.9500 . ?
C67 C86 1.410(10) . ?
C68 C103 1.420(16) . ?
C68 H68 0.9500 . ?
C69 C70 1.366(11) . ?
C69 C77 1.382(11) . ?
C69 H69 0.9500 . ?
C70 C107 1.370(10) . ?
C70 C97 1.427(11) . ?
N71 C97 1.153(9) . ?
C72 C89 1.333(10) . ?
C72 C81 1.392(11) . ?
C72 H72 0.9500 . ?
C74 C81 1.359(10) . ?
C74 H74 0.9500 . ?
C77 C79 1.376(10) . ?
C77 C98 1.422(13) . ?
C79 C113 1.380(10) . ?
C79 H79 0.9500 . ?
C80 C85 1.339(10) . ?
C80 H80 0.9500 . ?
C81 H81 0.9500 . ?
C82 C90 1.388(13) . ?
C82 H82 0.9500 . ?
C83 C90 1.363(10) . ?
C83 H83 0.9500 . ?
C84 C95 1.366(11) . ?
C84 H84 0.9500 . ?
C85 C88 1.413(12) . ?
C85 H85 0.9500 . ?
C86 C99 1.332(12) . ?
C86 H86 0.9500 . ?
C88 C94 1.326(11) . ?
C88 H88 0.9500 . ?
C89 H89 0.9500 . ?
C90 H90 0.9500 . ?
C91 C112 1.387(19) . ?
C91 C102 1.396(16) . ?
C91 H91 0.9500 . ?
C94 H94 0.9500 . ?
C95 C99 1.385(13) . ?
C95 H95 0.9500 . ?
C98 N121 1.134(12) . ?
C99 H99 0.9500 . ?
C102 H102 0.9500 . ?
C103 C153 1.387(19) . ?
C103 H103 0.9500 . ?
C107 C113 1.378(10) . ?
C107 H107 0.9500 . ?
N109 C116 1.158(11) . ?
C111 C112 1.306(17) . ?
C111 H111 0.9500 . ?
C112 H112 0.9500 . ?
C113 C116 1.423(12) . ?
C140 C153 1.317(18) . ?
C140 H140 0.9500 . ?
C153 H153 0.9500 . ?
C57 C76 1.376(10) . ?
C57 C62 1.385(10) . ?
C57 C73 1.425(11) . ?
C61 C62 1.373(11) . ?
C61 C92 1.390(10) . ?
C61 C129 1.441(13) . ?
C62 H62 0.9500 . ?
C73 N78 1.141(9) . ?
C76 C96 1.377(10) . ?
C76 H76 0.9500 . ?
C92 C96 1.377(10) . ?
C92 H92 0.9500 . ?
C96 C114 1.416(12) . ?
N100 C114 1.148(11) . ?
C129 N141 1.112(12) . ?
 
loop_
 _geom_angle_atom_site_label_1
 _geom_angle_atom_site_label_2
 _geom_angle_atom_site_label_3
 _geom_angle
 _geom_angle_site_symmetry_1
 _geom_angle_site_symmetry_3
 _geom_angle_publ_flag
N27 Mn1 N9 146.36(17) . . ?
N27 Mn1 N13 88.4(2) . . ?
N9 Mn1 N13 88.5(2) . . ?
N27 Mn1 Cl4 110.95(13) . . ?
N9 Mn1 Cl4 102.09(12) . . ?
N13 Mn1 Cl4 105.98(15) . . ?
N27 Mn1 N6 73.00(16) . . ?
N9 Mn1 N6 73.73(16) . . ?
N13 Mn1 N6 76.4(2) . . ?
Cl4 Mn1 N6 175.27(13) . . ?
N27 Mn1 Cl3 81.16(16) . . ?
N9 Mn1 Cl3 90.70(14) . . ?
N13 Mn1 Cl3 159.84(14) . . ?
Cl4 Mn1 Cl3 93.89(6) . . ?
N6 Mn1 Cl3 84.04(14) . . ?
N42 Mn2 N19 146.13(17) . . ?
N42 Mn2 N10 88.7(2) . . ?
N19 Mn2 N10 88.5(2) . . ?
N42 Mn2 Cl3 111.06(14) . . ?
N19 Mn2 Cl3 102.12(13) . . ?
N10 Mn2 Cl3 106.21(15) . . ?
N42 Mn2 N7 72.89(16) . . ?
N19 Mn2 N7 73.64(16) . . ?
N10 Mn2 N7 76.4(2) . . ?
Cl3 Mn2 N7 175.08(13) . . ?
N42 Mn2 Cl4 80.82(16) . . ?
N19 Mn2 Cl4 90.62(14) . . ?
N10 Mn2 Cl4 159.63(15) . . ?
Cl3 Mn2 Cl4 93.88(6) . . ?
N7 Mn2 Cl4 83.78(14) . . ?
Mn2 Cl3 Mn1 85.56(5) . . ?
Mn1 Cl4 Mn2 85.58(5) . . ?
C28 N3 C40 107.4(5) . . ?
C28 N3 H3 126.3 . . ?
C40 N3 H3 126.3 . . ?
C24 N4 C45 107.6(5) . . ?
C24 N4 H4 126.2 . . ?
C45 N4 H4 126.2 . . ?
C11 N5 C20 107.2(5) . . ?
C11 N5 H5 126.4 . . ?
C20 N5 H5 126.4 . . ?
C44 N6 C36 113.2(5) . . ?
C44 N6 C25 111.6(5) . . ?
C36 N6 C25 112.5(5) . . ?
C44 N6 Mn1 108.0(4) . . ?
C36 N6 Mn1 105.9(3) . . ?
C25 N6 Mn1 105.0(3) . . ?
C15 N7 C52 113.4(5) . . ?
C15 N7 C34 112.9(5) . . ?
C52 N7 C34 111.8(5) . . ?
C15 N7 Mn2 105.6(3) . . ?
C52 N7 Mn2 107.6(4) . . ?
C34 N7 Mn2 105.0(3) . . ?
C12 N8 C21 107.8(5) . . ?
C12 N8 H8 126.1 . . ?
C21 N8 H8 126.1 . . ?
C24 N9 C26 106.0(5) . . ?
C24 N9 Mn1 117.6(4) . . ?
C26 N9 Mn1 136.4(4) . . ?
C29 N10 C16 105.1(6) . . ?
C29 N10 Mn2 116.3(5) . . ?
C16 N10 Mn2 138.5(5) . . ?
N27 C11 N5 113.0(5) . . ?
N27 C11 C36 124.4(5) . . ?
N5 C11 C36 122.6(5) . . ?
N42 C12 N8 112.9(5) . . ?
N42 C12 C15 123.2(5) . . ?
N8 C12 C15 124.0(5) . . ?
C33 N13 C23 106.1(6) . . ?
C33 N13 Mn1 114.8(5) . . ?
C23 N13 Mn1 139.0(5) . . ?
C84 C14 C17 122.4(6) . . ?
C84 C14 C67 118.1(6) . . ?
C17 C14 C67 119.4(6) . . ?
C12 C15 N7 109.9(5) . . ?
C12 C15 H15A 109.7 . . ?
N7 C15 H15A 109.7 . . ?
C12 C15 H15B 109.7 . . ?
N7 C15 H15B 109.7 . . ?
H15A C15 H15B 108.2 . . ?
C66 C16 N10 130.1(7) . . ?
C66 C16 C53 120.1(7) . . ?
N10 C16 C53 109.9(7) . . ?
C18 C17 C14 119.0(6) . . ?
C18 C17 H17 120.5 . . ?
C14 C17 H17 120.5 . . ?
C17 C18 N19 130.8(5) . . ?
C17 C18 C40 121.2(6) . . ?
N19 C18 C40 107.9(5) . . ?
C28 N19 C18 106.1(5) . . ?
C28 N19 Mn2 117.5(4) . . ?
C18 N19 Mn2 136.3(4) . . ?
C31 C20 N5 133.9(6) . . ?
C31 C20 C38 120.2(6) . . ?
N5 C20 C38 105.8(5) . . ?
C50 C21 N8 133.8(6) . . ?
C50 C21 C35 120.6(6) . . ?
N8 C21 C35 105.5(5) . . ?
C26 C22 C32 119.2(6) . . ?
C26 C22 H22 120.4 . . ?
C32 C22 H22 120.4 . . ?
C60 C23 N13 129.4(7) . . ?
C60 C23 C58 122.1(7) . . ?
N13 C23 C58 108.4(6) . . ?
N9 C24 N4 113.0(5) . . ?
N9 C24 C25 122.3(5) . . ?
N4 C24 C25 124.7(5) . . ?
N6 C25 C24 109.4(5) . . ?
N6 C25 H25A 109.8 . . ?
C24 C25 H25A 109.8 . . ?
N6 C25 H25B 109.8 . . ?
C24 C25 H25B 109.8 . . ?
H25A C25 H25B 108.3 . . ?
C22 C26 N9 131.0(5) . . ?
C22 C26 C45 120.5(6) . . ?
N9 C26 C45 108.6(5) . . ?
C11 N27 C38 106.1(5) . . ?
C11 N27 Mn1 116.7(4) . . ?
C38 N27 Mn1 136.4(4) . . ?
N19 C28 N3 113.0(5) . . ?
N19 C28 C34 122.4(5) . . ?
N3 C28 C34 124.5(5) . . ?
N10 C29 N43 112.5(7) . . ?
N10 C29 C52 125.7(7) . . ?
N43 C29 C52 121.8(7) . . ?
C38 C30 C51 116.8(6) . . ?
C38 C30 H30 121.6 . . ?
C51 C30 H30 121.6 . . ?
C20 C31 C39 119.3(6) . . ?
C20 C31 H31 120.4 . . ?
C39 C31 H31 120.4 . . ?
C22 C32 C83 122.4(7) . . ?
C22 C32 C75 119.9(6) . . ?
C83 C32 C75 117.7(6) . . ?
N13 C33 N37 112.1(7) . . ?
N13 C33 C44 127.6(7) . . ?
N37 C33 C44 120.2(7) . . ?
N7 C34 C28 109.0(5) . . ?
N7 C34 H34A 109.9 . . ?
C28 C34 H34A 109.9 . . ?
N7 C34 H34B 109.9 . . ?
C28 C34 H34B 109.9 . . ?
H34A C34 H34B 108.3 . . ?
C46 C35 C21 122.4(6) . . ?
C46 C35 N42 129.5(6) . . ?
C21 C35 N42 108.1(5) . . ?
C11 C36 N6 108.8(5) . . ?
C11 C36 H36A 109.9 . . ?
N6 C36 H36A 109.9 . . ?
C11 C36 H36B 109.9 . . ?
N6 C36 H36B 109.9 . . ?
H36A C36 H36B 108.3 . . ?
C33 N37 C58 107.5(7) . . ?
C33 N37 H37 126.2 . . ?
C58 N37 H37 126.2 . . ?
C30 C38 N27 129.0(6) . . ?
C30 C38 C20 123.0(6) . . ?
N27 C38 C20 107.9(5) . . ?
C89 C39 C31 122.3(7) . . ?
C89 C39 C51 118.5(6) . . ?
C31 C39 C51 119.2(6) . . ?
N3 C40 C47 133.6(6) . . ?
N3 C40 C18 105.6(5) . . ?
C47 C40 C18 120.8(6) . . ?
C50 C41 C94 122.8(7) . . ?
C50 C41 C49 119.2(6) . . ?
C94 C41 C49 118.0(7) . . ?
C12 N42 C35 105.6(5) . . ?
C12 N42 Mn2 117.4(4) . . ?
C35 N42 Mn2 136.2(4) . . ?
C29 N43 C53 108.7(6) . . ?
C29 N43 H43 125.7 . . ?
C53 N43 H43 125.7 . . ?
N6 C44 C33 113.0(6) . . ?
N6 C44 H44A 109.0 . . ?
C33 C44 H44A 109.0 . . ?
N6 C44 H44B 109.0 . . ?
C33 C44 H44B 109.0 . . ?
H44A C44 H44B 107.8 . . ?
C59 C45 N4 133.7(6) . . ?
C59 C45 C26 121.5(6) . . ?
N4 C45 C26 104.8(5) . . ?
C35 C46 C49 117.2(6) . . ?
C35 C46 H46 121.4 . . ?
C49 C46 H46 121.4 . . ?
C40 C47 C67 119.2(6) . . ?
C40 C47 H47 120.4 . . ?
C67 C47 H47 120.4 . . ?
C58 C48 C54 118.8(9) . . ?
C58 C48 H48 120.6 . . ?
C54 C48 H48 120.6 . . ?
C46 C49 C41 121.0(6) . . ?
C46 C49 C80 121.4(7) . . ?
C41 C49 C80 117.6(6) . . ?
C21 C50 C41 119.6(6) . . ?
C21 C50 H50 120.2 . . ?
C41 C50 H50 120.2 . . ?
C39 C51 C30 121.4(6) . . ?
C39 C51 C74 118.0(6) . . ?
C30 C51 C74 120.3(7) . . ?
N7 C52 C29 113.9(6) . . ?
N7 C52 H52A 108.8 . . ?
C29 C52 H52A 108.8 . . ?
N7 C52 H52B 108.8 . . ?
C29 C52 H52B 108.8 . . ?
H52A C52 H52B 107.7 . . ?
C56 C53 N43 133.4(9) . . ?
C56 C53 C16 122.7(8) . . ?
N43 C53 C16 103.9(7) . . ?
C48 C54 C140 120.2(12) . . ?
C48 C54 C65 120.3(9) . . ?
C140 C54 C65 119.4(12) . . ?
C56 C55 C111 123.3(12) . . ?
C56 C55 C63 119.8(8) . . ?
C111 C55 C63 117.0(11) . . ?
C53 C56 C55 119.1(9) . . ?
C53 C56 H56 120.4 . . ?
C55 C56 H56 120.4 . . ?
N37 C58 C48 133.2(9) . . ?
N37 C58 C23 105.8(7) . . ?
C48 C58 C23 121.0(8) . . ?
C45 C59 C75 119.2(6) . . ?
C45 C59 H59 120.4 . . ?
C75 C59 H59 120.4 . . ?
C23 C60 C65 118.9(8) . . ?
C23 C60 H60 120.5 . . ?
C65 C60 H60 120.5 . . ?
C102 C63 C66 120.5(10) . . ?
C102 C63 C55 119.0(10) . . ?
C66 C63 C55 120.5(8) . . ?
C82 C64 C75 121.5(9) . . ?
C82 C64 H64 119.3 . . ?
C75 C64 H64 119.3 . . ?
C68 C65 C60 122.3(10) . . ?
C68 C65 C54 118.8(9) . . ?
C60 C65 C54 118.9(9) . . ?
C16 C66 C63 117.8(8) . . ?
C16 C66 H66 121.1 . . ?
C63 C66 H66 121.1 . . ?
C47 C67 C86 121.3(7) . . ?
C47 C67 C14 120.3(6) . . ?
C86 C67 C14 118.4(7) . . ?
C65 C68 C103 118.7(12) . . ?
C65 C68 H68 120.6 . . ?
C103 C68 H68 120.6 . . ?
C70 C69 C77 119.8(7) . . ?
C70 C69 H69 120.1 . . ?
C77 C69 H69 120.1 . . ?
C69 C70 C107 120.2(7) . . ?
C69 C70 C97 119.2(8) . . ?
C107 C70 C97 120.6(8) . . ?
C89 C72 C81 118.7(7) . . ?
C89 C72 H72 120.6 . . ?
C81 C72 H72 120.6 . . ?
C81 C74 C51 119.4(8) . . ?
C81 C74 H74 120.3 . . ?
C51 C74 H74 120.3 . . ?
C59 C75 C64 121.6(7) . . ?
C59 C75 C32 119.7(6) . . ?
C64 C75 C32 118.6(7) . . ?
C79 C77 C69 120.9(8) . . ?
C79 C77 C98 117.7(8) . . ?
C69 C77 C98 121.3(9) . . ?
C77 C79 C113 118.2(7) . . ?
C77 C79 H79 120.9 . . ?
C113 C79 H79 120.9 . . ?
C85 C80 C49 121.1(8) . . ?
C85 C80 H80 119.4 . . ?
C49 C80 H80 119.4 . . ?
C74 C81 C72 122.2(7) . . ?
C74 C81 H81 118.9 . . ?
C72 C81 H81 118.9 . . ?
C64 C82 C90 121.2(8) . . ?
C64 C82 H82 119.4 . . ?
C90 C82 H82 119.4 . . ?
C90 C83 C32 121.3(8) . . ?
C90 C83 H83 119.4 . . ?
C32 C83 H83 119.4 . . ?
C95 C84 C14 121.2(8) . . ?
C95 C84 H84 119.4 . . ?
C14 C84 H84 119.4 . . ?
C80 C85 C88 120.4(8) . . ?
C80 C85 H85 119.8 . . ?
C88 C85 H85 119.8 . . ?
C99 C86 C67 120.5(9) . . ?
C99 C86 H86 119.8 . . ?
C67 C86 H86 119.8 . . ?
C94 C88 C85 120.4(8) . . ?
C94 C88 H88 119.8 . . ?
C85 C88 H88 119.8 . . ?
C72 C89 C39 123.1(8) . . ?
C72 C89 H89 118.4 . . ?
C39 C89 H89 118.4 . . ?
C83 C90 C82 119.7(8) . . ?
C83 C90 H90 120.1 . . ?
C82 C90 H90 120.1 . . ?
C112 C91 C102 121.9(14) . . ?
C112 C91 H91 119.0 . . ?
C102 C91 H91 119.0 . . ?
C88 C94 C41 122.5(8) . . ?
C88 C94 H94 118.8 . . ?
C41 C94 H94 118.8 . . ?
C84 C95 C99 119.7(8) . . ?
C84 C95 H95 120.1 . . ?
C99 C95 H95 120.1 . . ?
N71 C97 C70 178.1(10) . . ?
N121 C98 C77 177.9(15) . . ?
C86 C99 C95 122.0(8) . . ?
C86 C99 H99 119.0 . . ?
C95 C99 H99 119.0 . . ?
C63 C102 C91 119.1(13) . . ?
C63 C102 H102 120.4 . . ?
C91 C102 H102 120.4 . . ?
C153 C103 C68 120.9(14) . . ?
C153 C103 H103 119.5 . . ?
C68 C103 H103 119.5 . . ?
C70 C107 C113 119.7(8) . . ?
C70 C107 H107 120.2 . . ?
C113 C107 H107 120.2 . . ?
C112 C111 C55 123.1(14) . . ?
C112 C111 H111 118.5 . . ?
C55 C111 H111 118.5 . . ?
C111 C112 C91 119.9(14) . . ?
C111 C112 H112 120.1 . . ?
C91 C112 H112 120.1 . . ?
C107 C113 C79 121.1(7) . . ?
C107 C113 C116 119.6(8) . . ?
C79 C113 C116 119.2(8) . . ?
N109 C116 C113 178.0(11) . . ?
C153 C140 C54 119.9(14) . . ?
C153 C140 H140 120.1 . . ?
C54 C140 H140 120.1 . . ?
C140 C153 C103 122.3(15) . . ?
C140 C153 H153 118.9 . . ?
C103 C153 H153 118.9 . . ?
C76 C57 C62 119.5(7) . . ?
C76 C57 C73 120.3(8) . . ?
C62 C57 C73 120.1(7) . . ?
C62 C61 C92 121.1(8) . . ?
C62 C61 C129 120.5(8) . . ?
C92 C61 C129 118.3(8) . . ?
C61 C62 C57 119.9(7) . . ?
C61 C62 H62 120.1 . . ?
C57 C62 H62 120.1 . . ?
N78 C73 C57 179.1(11) . . ?
C57 C76 C96 120.1(8) . . ?
C57 C76 H76 120.0 . . ?
C96 C76 H76 120.0 . . ?
C96 C92 C61 118.2(7) . . ?
C96 C92 H92 120.9 . . ?
C61 C92 H92 120.9 . . ?
C92 C96 C76 121.2(7) . . ?
C92 C96 C114 118.5(7) . . ?
C76 C96 C114 120.1(8) . . ?
N100 C114 C96 179.5(15) . . ?
N141 C129 C61 179.0(18) . . ?
 
_refine_diff_density_max    0.732
_refine_diff_density_min   -0.401
_refine_diff_density_rms    0.073

_shelx_res_file
;

    G:7

REM <olex2.extras>
REM <HklSrc "%.\\C.hkl">
REM </olex2.extras>
REM  C in R-3 #148
REM wR2 = 0.3207, GooF = S = 1.011, Restrained GooF = 1.011 for all data
REM R1 = 0.0962 for 8281 Fo > 4sig(Fo) and 0.2207 for all 21270 data
REM 1045 parameters refined using 0 restraints
REM Highest difference peak  0.732,  deepest hole -0.400,  1-sigma level  0.073
TITL C in R-3 #148
CELL 0.71073 27.9479 27.9479 61.5838 90.000 90.000 120.000
ZERR 18.0000 0.0006 0.0006 0.0011 0.000 0.000 0.000
LATT 3
SYMM -Y, X-Y, Z
SYMM -X+Y, -X, Z
SFAC C H CL MN N
UNIT 1620 1080 72 36 360
MERG 2
FMAP 2
GRID
PLAN 24
TEMP -100
BOND
BOND $H
L.S. 5
ACTA
WGHT    0.136300   62.923599
FVAR       0.03450
MN1   4    0.227729    0.871901    0.110372    11.00000    0.06077    0.05821 =
         0.08951   -0.00026   -0.00939    0.03375
MN2   4    0.205210    0.894372    0.056300    11.00000    0.05889    0.06102 =
         0.08969    0.00847   -0.00160    0.03397
CL3   3    0.257638    0.854650    0.069709    11.00000    0.06937    0.07493 =
         0.09767    0.00427   -0.00399    0.04741
CL4   3    0.187961    0.924257    0.096965    11.00000    0.07400    0.07014 =
         0.09458    0.00253   -0.00517    0.04740
CL1   3    0.139064    0.597306    0.118083    11.00000    0.08749    0.06702 =
         0.13610    0.01504    0.01983    0.04469
CL2   3   -0.069188    0.805802    0.048566    11.00000    0.06613    0.08696 =
         0.13535   -0.01814   -0.01304    0.04369
N3    5    0.031482    0.787941    0.053978    11.00000    0.05438    0.06913 =
         0.09483   -0.00555   -0.01240    0.02944
AFIX  43
H3    2   -0.000773    0.786238    0.053181    11.00000   -1.20000
AFIX   0
N4    5    0.121310    0.698194    0.112772    11.00000    0.06244    0.05561 =
         0.10730    0.01759    0.00493    0.02873
AFIX  43
H4    2    0.119621    0.665975    0.113782    11.00000   -1.20000
AFIX   0
N5    5    0.400034    0.932046    0.112471    11.00000    0.06725    0.06464 =
         0.10418   -0.00494   -0.01291    0.03863
AFIX  43
H5    2    0.425786    0.922706    0.112144    11.00000   -1.20000
AFIX   0
N6    5    0.262887    0.811210    0.122559    11.00000    0.06551    0.06560 =
         0.09056    0.00078   -0.01172    0.03695
N7    5    0.144321    0.929470    0.044298    11.00000    0.06084    0.05662 =
         0.09412    0.00233   -0.01061    0.03275
N8    5    0.265368    1.066360    0.054150    11.00000    0.06956    0.06414 =
         0.10357    0.01000    0.00121    0.03956
AFIX  43
H8    2    0.256208    1.092249    0.054320    11.00000   -1.20000
AFIX   0
N9    5    0.157445    0.788851    0.110671    11.00000    0.05984    0.05607 =
         0.08472    0.00698    0.00293    0.03260
N10   5    0.206152    0.888765    0.021154    11.00000    0.09732    0.08864 =
         0.07673    0.00798    0.01314    0.05715
C11   1    0.344947    0.897179    0.113435    11.00000    0.06111    0.06231 =
         0.09767   -0.00147   -0.01385    0.03355
C12   1    0.230445    1.011987    0.053422    11.00000    0.06208    0.06111 =
         0.08711    0.01402    0.00367    0.03476
N13   5    0.221958    0.873088    0.145769    11.00000    0.08795    0.09511 =
         0.07311   -0.00488   -0.00958    0.05671
C14   1    0.087253    0.676342    0.058162    11.00000    0.08773    0.06286 =
         0.09203   -0.01325   -0.01881    0.03999
C15   1    0.169606    0.986531    0.052883    11.00000    0.06750    0.06419 =
         0.11456    0.00778    0.00462    0.04055
AFIX  23
H15A  2    0.159284    1.008780    0.043542    11.00000   -1.20000
H15B  2    0.155599    0.985829    0.067713    11.00000   -1.20000
AFIX   0
C16   1    0.231515    0.873356    0.005159    11.00000    0.07932    0.06652 =
         0.08937    0.00395    0.00328    0.02739
C17   1    0.121870    0.734302    0.057645    11.00000    0.07286    0.06162 =
         0.08570   -0.00519   -0.01457    0.03625
AFIX  43
H17   2    0.160877    0.750374    0.058364    11.00000   -1.20000
AFIX   0
C18   1    0.098369    0.767020    0.056091    11.00000    0.07111    0.06199 =
         0.07672   -0.00585   -0.01136    0.03705
N19   5    0.122130    0.824088    0.056043    11.00000    0.05918    0.05862 =
         0.08382   -0.00297   -0.01005    0.02913
C20   1    0.408445    0.985322    0.112092    11.00000    0.07463    0.06675 =
         0.09421   -0.00377   -0.01344    0.03974
C21   1    0.318556    1.074799    0.054588    11.00000    0.06773    0.06607 =
         0.09695    0.00930    0.00173    0.03588
C22   1    0.067380    0.788256    0.109119    11.00000    0.06717    0.07688 =
         0.08797    0.01333    0.01017    0.04319
AFIX  43
H22   2    0.083377    0.827260    0.108452    11.00000   -1.20000
AFIX   0
C23   1    0.206851    0.898431    0.161778    11.00000    0.07777    0.07907 =
         0.08498   -0.01275   -0.00719    0.03744
C24   1    0.167356    0.747624    0.112203    11.00000    0.06664    0.06280 =
         0.07993    0.00349   -0.00450    0.03741
C25   1    0.224972    0.756512    0.112652    11.00000    0.06563    0.06037 =
         0.11824    0.00363   -0.00436    0.03814
AFIX  23
H25A  2    0.225654    0.726897    0.121227    11.00000   -1.20000
H25B  2    0.237207    0.755161    0.097691    11.00000   -1.20000
AFIX   0
C26   1    0.100201    0.764943    0.110431    11.00000    0.06455    0.07168 =
         0.06586    0.00984    0.00609    0.03620
N27   5    0.316375    0.922907    0.113414    11.00000    0.06006    0.05649 =
         0.11653   -0.00514   -0.01883    0.03298
C28   1    0.081102    0.834055    0.054293    11.00000    0.05649    0.07381 =
         0.08882    0.00053   -0.00806    0.03690
C29   1    0.177273    0.906637    0.010357    11.00000    0.08447    0.06279 =
         0.09314    0.00952   -0.00625    0.02826
C30   1    0.346737    1.023331    0.112173    11.00000    0.07102    0.06645 =
         0.11516   -0.00344   -0.01973    0.03803
AFIX  43
H30   2    0.310579    1.018465    0.112418    11.00000   -1.20000
AFIX   0
C31   1    0.454339    1.036604    0.111784    11.00000    0.06456    0.07402 =
         0.11790    0.00557   -0.00951    0.03077
AFIX  43
H31   2    0.490136    1.040602    0.111295    11.00000   -1.20000
AFIX   0
C32   1    0.010041    0.753997    0.108771    11.00000    0.07400    0.09500 =
         0.09224    0.02071    0.01537    0.04711
C33   1    0.240085    0.844273    0.156092    11.00000    0.06536    0.08605 =
         0.09138    0.00341   -0.00929    0.03072
C34   1    0.089831    0.891535    0.054238    11.00000    0.05986    0.07633 =
         0.10911    0.00350   -0.00885    0.04045
AFIX  23
H34A  2    0.060114    0.892468    0.045833    11.00000   -1.20000
H34B  2    0.088713    0.903360    0.069293    11.00000   -1.20000
AFIX   0
C35   1    0.312536    1.021893    0.054555    11.00000    0.06578    0.07171 =
         0.09102    0.01885    0.00935    0.03623
C36   1    0.320139    0.836190    0.113961    11.00000    0.05830    0.05888 =
         0.11726   -0.00452   -0.00873    0.03198
AFIX  23
H36A  2    0.342446    0.826088    0.123371    11.00000   -1.20000
H36B  2    0.319533    0.822132    0.099149    11.00000   -1.20000
AFIX   0
N37   5    0.237414    0.848297    0.178063    11.00000    0.06985    0.09967 =
         0.10071    0.00625   -0.01215    0.02955
AFIX  43
H37   2    0.247107    0.831740    0.187827    11.00000   -1.20000
AFIX   0
C38   1    0.355254    0.979504    0.112166    11.00000    0.06534    0.05762 =
         0.10076   -0.00373   -0.01652    0.02970
C39   1    0.448038    1.083635    0.112201    11.00000    0.07028    0.06404 =
         0.12682    0.00054   -0.00996    0.02983
C40   1    0.040274    0.743769    0.055131    11.00000    0.06357    0.06989 =
         0.08785   -0.00789   -0.01238    0.03393
C41   1    0.416549    1.114766    0.054461    11.00000    0.06959    0.07736 =
         0.12013    0.01687    0.00236    0.03295
N42   5    0.255825    0.982964    0.053434    11.00000    0.06261    0.06588 =
         0.10063    0.01559    0.00496    0.03433
N43   5    0.182424    0.904358   -0.011599    11.00000    0.09920    0.07707 =
         0.08454    0.01186   -0.00535    0.03313
AFIX  43
H43   2    0.166762    0.914957   -0.021415    11.00000   -1.20000
AFIX   0
C44   1    0.260264    0.808708    0.146531    11.00000    0.09068    0.09510 =
         0.10555    0.01612   -0.01329    0.05359
AFIX  23
H44A  2    0.297556    0.820380    0.152328    11.00000   -1.20000
H44B  2    0.235428    0.769989    0.151080    11.00000   -1.20000
AFIX   0
C45   1    0.076447    0.706944    0.111474    11.00000    0.06510    0.06345 =
         0.09542    0.01252    0.00856    0.03059
C46   1    0.357026    1.013658    0.054652    11.00000    0.06934    0.07657 =
         0.10901    0.01811    0.00349    0.03864
AFIX  43
H46   2    0.352279    0.977543    0.054762    11.00000   -1.20000
AFIX   0
C47   1    0.005538    0.687194    0.055558    11.00000    0.06940    0.07185 =
         0.13610   -0.00989   -0.02354    0.02764
AFIX  43
H47   2   -0.033374    0.671880    0.054820    11.00000   -1.20000
AFIX   0
C48   1    0.204662    0.901093    0.201088    11.00000    0.07032    0.11358 =
         0.09269   -0.01244   -0.00092    0.00357
AFIX  43
H48   2    0.210885    0.889824    0.214850    11.00000   -1.20000
AFIX   0
C49   1    0.409826    1.060853    0.054580    11.00000    0.06625    0.08748 =
         0.12335    0.02059    0.00077    0.03766
C50   1    0.369529    1.120549    0.054773    11.00000    0.07520    0.06623 =
         0.12427    0.00444   -0.00603    0.03282
AFIX  43
H50   2    0.373318    1.156268    0.055113    11.00000   -1.20000
AFIX   0
C51   1    0.394305    1.076536    0.111797    11.00000    0.09363    0.06556 =
         0.10519   -0.00258   -0.02298    0.04092
C52   1    0.141867    0.926721    0.020237    11.00000    0.09545    0.08992 =
         0.10055    0.00677   -0.01272    0.05822
AFIX  23
H52A  2    0.153398    0.964002    0.014464    11.00000   -1.20000
H52B  2    0.103105    0.901896    0.015738    11.00000   -1.20000
AFIX   0
C53   1    0.216323    0.882641   -0.015857    11.00000    0.08167    0.05996 =
         0.09271    0.00897    0.01064    0.01750
C54   1    0.182883    0.936605    0.199588    11.00000    0.08417    0.10344 =
         0.12991   -0.03109    0.01622    0.01646
C55   1    0.269558    0.849630   -0.033124    11.00000    0.09775    0.08151 =
         0.12065   -0.01337    0.02908    0.00961
C56   1    0.234797    0.871305   -0.034434    11.00000    0.10418    0.08231 =
         0.09019    0.00391    0.01475    0.00898
AFIX  43
H56   2    0.223957    0.878190   -0.048169    11.00000   -1.20000
AFIX   0
C58   1    0.216887    0.882821    0.182182    11.00000    0.06070    0.08500 =
         0.09197   -0.00411   -0.00110    0.01527
C59   1    0.020605    0.672622    0.111222    11.00000    0.07107    0.06530 =
         0.13355    0.02103    0.01838    0.02523
AFIX  43
H59   2    0.005338    0.633714    0.111949    11.00000   -1.20000
AFIX   0
C60   1    0.184637    0.932162    0.159586    11.00000    0.08821    0.10011 =
         0.09482   -0.02233   -0.00429    0.04288
AFIX  43
H60   2    0.177772    0.941745    0.145593    11.00000   -1.20000
AFIX   0
C63   1    0.285580    0.839172   -0.012018    11.00000    0.08842    0.08669 =
         0.12798    0.00437    0.03514    0.03311
C64   1   -0.070934    0.661994    0.109254    11.00000    0.06159    0.11228 =
         0.21603    0.03781    0.01247    0.03401
AFIX  43
H64   2   -0.087064    0.623069    0.110539    11.00000   -1.20000
AFIX   0
C65   1    0.172092    0.952482    0.178503    11.00000    0.08791    0.08576 =
         0.11976   -0.03044   -0.00349    0.02895
C66   1    0.266136    0.851321    0.007233    11.00000    0.09986    0.07972 =
         0.10047    0.00464    0.02559    0.04392
AFIX  43
H66   2    0.276421    0.844627    0.021117    11.00000   -1.20000
AFIX   0
C67   1    0.028147    0.652978    0.057078    11.00000    0.07631    0.05940 =
         0.13160   -0.01166   -0.01696    0.02655
C68   1    0.149580    0.986847    0.177619    11.00000    0.13901    0.11847 =
         0.16345   -0.04558   -0.01191    0.07803
AFIX  43
H68   2    0.142024    0.997853    0.164049    11.00000   -1.20000
AFIX   0
C69   1    0.449942    1.066771    0.169813    11.00000    0.12265    0.13453 =
         0.10977   -0.02037   -0.03107    0.08887
AFIX  43
H69   2    0.480920    1.061595    0.171152    11.00000   -1.20000
AFIX   0
C70   1    0.398108    1.022169    0.167596    11.00000    0.11247    0.09062 =
         0.09854   -0.00969   -0.02457    0.05854
N71   5    0.384145    0.923701    0.166875    11.00000    0.16074    0.11433 =
         0.09853   -0.01211   -0.01534    0.08820
C72   1    0.488163    1.182434    0.113673    11.00000    0.09025    0.06418 =
         0.20640   -0.00287   -0.01297    0.02115
AFIX  43
H72   2    0.519884    1.218275    0.114244    11.00000   -1.20000
AFIX   0
C74   1    0.389045    1.125118    0.113041    11.00000    0.10552    0.07795 =
         0.15604   -0.00752   -0.02090    0.05199
AFIX  43
H74   2    0.353540    1.121833    0.113406    11.00000   -1.20000
AFIX   0
C75   1   -0.013636    0.695153    0.109894    11.00000    0.06385    0.08054 =
         0.12041    0.01359    0.00890    0.02744
C77   1    0.457221    1.119465    0.170102    11.00000    0.09371    0.09832 =
         0.13117   -0.02691   -0.01861    0.04452
C79   1    0.412672    1.127683    0.168985    11.00000    0.10061    0.08726 =
         0.13539   -0.01341   -0.01569    0.05057
AFIX  43
H79   2    0.417633    1.163865    0.169487    11.00000   -1.20000
AFIX   0
C80   1    0.459365    1.056500    0.053753    11.00000    0.07868    0.09879 =
         0.16731    0.02516    0.00599    0.04920
AFIX  43
H80   2    0.456147    1.021015    0.053886    11.00000   -1.20000
AFIX   0
C81   1    0.435336    1.175738    0.113688    11.00000    0.12603    0.05535 =
         0.21592   -0.00029   -0.01972    0.04343
AFIX  43
H81   2    0.431524    1.207646    0.114168    11.00000   -1.20000
AFIX   0
C82   1   -0.103719    0.683728    0.106872    11.00000    0.06553    0.12656 =
         0.26158    0.02929    0.01015    0.02621
AFIX  43
H82   2   -0.142565    0.659909    0.105924    11.00000   -1.20000
AFIX   0
C83   1   -0.026247    0.774850    0.106614    11.00000    0.06955    0.11279 =
         0.13310    0.02617    0.00977    0.05384
AFIX  43
H83   2   -0.011608    0.813649    0.105734    11.00000   -1.20000
AFIX   0
C84   1    0.107856    0.640481    0.060475    11.00000    0.11732    0.06707 =
         0.13362   -0.02250   -0.03762    0.05234
AFIX  43
H84   2    0.146626    0.655121    0.061552    11.00000   -1.20000
AFIX   0
C85   1    0.509558    1.101618    0.052806    11.00000    0.05831    0.12042 =
         0.22115    0.02414    0.00066    0.03379
AFIX  43
H85   2    0.541444    1.097828    0.051959    11.00000   -1.20000
AFIX   0
C86   1   -0.005597    0.595024    0.057773    11.00000    0.11355    0.05610 =
         0.22262   -0.01568   -0.02399    0.03020
AFIX  43
H86   2   -0.044548    0.578719    0.056528    11.00000   -1.20000
AFIX   0
C88   1    0.515396    1.154834    0.053060    11.00000    0.06001    0.10533 =
         0.22294    0.02000    0.00297    0.02577
AFIX  43
H88   2    0.551216    1.186624    0.052760    11.00000   -1.20000
AFIX   0
C89   1    0.493389    1.137584    0.112841    11.00000    0.09103    0.07195 =
         0.17708    0.00302   -0.00615    0.03179
AFIX  43
H89   2    0.529519    1.142371    0.112674    11.00000   -1.20000
AFIX   0
C90   1   -0.082005    0.740491    0.105761    11.00000    0.07416    0.15698 =
         0.18238    0.03537    0.00975    0.06620
AFIX  43
H90   2   -0.105920    0.755323    0.104412    11.00000   -1.20000
AFIX   0
C91   1    0.338404    0.804749   -0.030289    11.00000    0.12079    0.15153 =
         0.23245   -0.02626    0.07136    0.06211
AFIX  43
H91   2    0.362018    0.789450   -0.029570    11.00000   -1.20000
AFIX   0
C94   1    0.471141    1.160642    0.053715    11.00000    0.07693    0.08446 =
         0.18524    0.01364   -0.00144    0.02720
AFIX  43
H94   2    0.476137    1.196855    0.053684    11.00000   -1.20000
AFIX   0
C95   1    0.073354    0.584567    0.061226    11.00000    0.15764    0.07930 =
         0.19621   -0.01476   -0.03126    0.07352
AFIX  43
H95   2    0.088151    0.560603    0.062474    11.00000   -1.20000
AFIX   0
C97   1    0.391245    0.968037    0.167192    11.00000    0.13259    0.11020 =
         0.08762   -0.02027   -0.02850    0.07679
C98   1    0.510429    1.166689    0.172982    11.00000    0.10078    0.10768 =
         0.23381   -0.03979   -0.00988    0.04278
C99   1    0.016743    0.562976    0.060162    11.00000    0.13022    0.06211 =
         0.27187   -0.00923   -0.03319    0.03486
AFIX  43
H99   2   -0.006882    0.524110    0.061167    11.00000   -1.20000
AFIX   0
C102  1    0.319761    0.816142   -0.011000    11.00000    0.12338    0.13199 =
         0.18228    0.00431    0.04898    0.06867
AFIX  43
H102  2    0.330219    0.808311    0.002636    11.00000   -1.20000
AFIX   0
C103  1    0.138056    1.005240    0.197393    11.00000    0.14199    0.12696 =
         0.23686   -0.07908    0.02197    0.05518
AFIX  43
H103  2    0.122469    1.028632    0.197011    11.00000   -1.20000
AFIX   0
C107  1    0.353214    1.029425    0.166276    11.00000    0.10714    0.09375 =
         0.12160   -0.01156   -0.03074    0.05765
AFIX  43
H107  2    0.317155    0.998376    0.164789    11.00000   -1.20000
AFIX   0
N109  5    0.277442    1.097486    0.163047    11.00000    0.12067    0.11617 =
         0.33827    0.00177   -0.03063    0.07031
C111  1    0.291294    0.836454   -0.051769    11.00000    0.12734    0.13044 =
         0.13199   -0.01551    0.04840    0.03340
AFIX  43
H111  2    0.281895    0.843560   -0.065755    11.00000   -1.20000
AFIX   0
C112  1    0.323451    0.815116   -0.050467    11.00000    0.13236    0.16574 =
         0.17983   -0.04481    0.05843    0.04270
AFIX  43
H112  2    0.336579    0.806709   -0.063319    11.00000   -1.20000
AFIX   0
C113  1    0.360604    1.081971    0.167115    11.00000    0.09891    0.10064 =
         0.12624   -0.00218   -0.02072    0.05906
C116  1    0.314166    1.089603    0.164919    11.00000    0.11707    0.09198 =
         0.22018    0.00482   -0.01449    0.06182
N121  5    0.553406    1.203322    0.175527    11.00000    0.11850    0.15091 =
         0.33957   -0.08043   -0.03595    0.03975
C140  1    0.170515    0.956914    0.218810    11.00000    0.12726    0.12881 =
         0.14756   -0.04736    0.02681    0.03496
AFIX  43
H140  2    0.177614    0.946928    0.232682    11.00000   -1.20000
AFIX   0
C153  1    0.149238    0.989531    0.217263    11.00000    0.15768    0.14718 =
         0.16523   -0.06040    0.04357    0.03523
AFIX  43
H153  2    0.141279    1.002748    0.230196    11.00000   -1.20000
AFIX   0
C57   1    0.290551    0.355052    0.001132    11.00000    0.08145    0.09209 =
         0.09260   -0.01250    0.00876    0.03110
C61   1    0.328626    0.452659    0.003767    11.00000    0.09171    0.09420 =
         0.13814   -0.03264   -0.00150    0.04495
C62   1    0.283410    0.400387    0.003443    11.00000    0.08016    0.12334 =
         0.11021   -0.02249    0.00432    0.04543
AFIX  43
H62   2    0.247306    0.395328    0.004801    11.00000   -1.20000
AFIX   0
C73   1    0.243770    0.300758    0.000470    11.00000    0.09242    0.09993 =
         0.09037   -0.01663    0.00866    0.03312
C76   1    0.343105    0.362801   -0.000245    11.00000    0.09413    0.08763 =
         0.12917   -0.01046    0.02029    0.04037
AFIX  43
H76   2    0.348277    0.331912   -0.001989    11.00000   -1.20000
AFIX   0
N78   5    0.206536    0.257116    0.000185    11.00000    0.08997    0.11399 =
         0.11281   -0.01342    0.00506    0.02788
C92   1    0.381926    0.460951    0.002720    11.00000    0.09174    0.08475 =
         0.13940   -0.00207    0.01146    0.03349
AFIX  43
H92   2    0.413157    0.497123    0.003243    11.00000   -1.20000
AFIX   0
C96   1    0.388225    0.415293    0.000903    11.00000    0.07872    0.09292 =
         0.12560    0.00117    0.01881    0.03299
N100  5    0.486024    0.430395   -0.003681    11.00000    0.12120    0.11273 =
         0.32214    0.01837    0.04014    0.05984
C114  1    0.442252    0.423586   -0.001537    11.00000    0.08838    0.09617 =
         0.19925   -0.00711    0.01588    0.04151
C129  1    0.321965    0.500143    0.006704    11.00000    0.13039    0.12581 =
         0.22374   -0.05597   -0.01923    0.07302
N141  5    0.317140    0.537043    0.008687    11.00000    0.19675    0.16015 =
         0.36662   -0.10124   -0.05289    0.11541
HKLF 4  1  0 1 -1 1 -1 0 -1 -1 -1

REM  C in R-3 #148
REM R1 =  0.0963 for    8281 Fo > 4sig(Fo)  and  0.2208 for all   21270 data
REM   1045 parameters refined using      0 restraints

END

WGHT      0.1366     63.0506

REM Highest difference peak  0.732,  deepest hole -0.401,  1-sigma level  0.073
Q1    1   0.3333  0.6667  0.1390  10.33333  0.05    0.73
Q2    1   0.0000  1.0000  0.0274  10.33333  0.05    0.71
Q3    1   0.3593  0.8117  0.0506  11.00000  0.05    0.45
Q4    1   0.1235  1.0298  0.1079  11.00000  0.05    0.43
Q5    1   0.3333  0.6667  0.1030  10.33333  0.05    0.40
Q6    1   0.2355  0.8397  0.1079  11.00000  0.05    0.39
Q7    1   0.2167  0.8628  0.0558  11.00000  0.05    0.37
Q8    1   0.0832  1.0021  0.1077  11.00000  0.05    0.37
Q9    1  -0.1171  0.8451  0.1145  11.00000  0.05    0.36
Q10   1   0.2392  0.9407  0.0556  11.00000  0.05    0.36
Q11   1   0.1714  0.8518  0.0574  11.00000  0.05    0.36
Q12   1   0.3413  0.7517  0.0606  11.00000  0.05    0.36
Q13   1   0.1909  0.8324  0.1122  11.00000  0.05    0.36
Q14   1   0.1973  0.9280  0.0601  11.00000  0.05    0.33
Q15   1   0.3408  0.7498  0.1637  11.00000  0.05    0.32
Q16   1  -0.1131  0.7923  0.0458  11.00000  0.05    0.32
Q17   1   0.2674  0.9186  0.1081  11.00000  0.05    0.32
Q18   1   0.1690  0.8869  0.0546  11.00000  0.05    0.32
Q19   1   0.2213  0.8405  0.0715  11.00000  0.05    0.31
Q20   1   0.0175  0.9376  0.0031  11.00000  0.05    0.31
Q21   1   0.2120  0.8982  0.1100  11.00000  0.05    0.31
Q22   1   0.2859  0.9966  0.0570  11.00000  0.05    0.30
Q23   1   0.3333  0.6667  0.0593  10.33333  0.05    0.30
Q24   1   0.0790  0.9797  0.0993  11.00000  0.05    0.30
;
_shelx_res_checksum   38094

_shelx_hkl_file
;
   2   2   2   -0.19    0.17
   3   3   3   -0.57    0.37
  -3  -3  -3    0.05    0.43
   4   4   4 1922.76   11.76
  -4  -4  -4 2009.04   12.01
   5   5   5    3.02    1.24
  -5  -5  -5    0.00    1.19
   7   7   7    4.62    1.54
  -7  -7  -7    7.22    1.79
   8   8   8  623.96    9.71
  -8  -8  -8  670.60   10.09
   9   9   9    0.47    1.43
  10  10  10  971.46   13.55
 -10 -10 -10 1001.59   13.79
  11  11  11    3.54    2.06
 -11 -11 -11    9.21    2.76
 -12 -12 -12 2876.08   25.50
  13  13  13    0.11    0.64
 -13 -13 -13    6.71    2.88
 -14 -14 -14    8.35    2.87
  15  15  15    1.22    0.83
 -15 -15 -15   12.89    3.43
  16  16  16    0.76    1.00
 -16 -16 -16  251.62    9.83
  18  18  18  309.59   12.36
 -18 -18 -18  335.18   12.82
 -19 -19 -19   53.27    6.95
 -20 -20 -20   60.64    6.83
 -21 -21 -21   27.81    5.27
  22  22  22    9.54    2.85
 -22 -22 -22   27.95    5.70
  23  23  23    1.35    2.27
 -23 -23 -23    5.55    4.16
 -24 -24 -24   11.50    5.09
  25  25  25    1.09    4.10
 -25 -25 -25    0.25    4.21
  26  26  26    0.68    4.72
 -26 -26 -26    1.45    4.67
 -26 -26 -25   -5.13    3.70
  26  25  26    0.41    4.00
  25  26  26   -1.45    4.12
 -25 -26 -26    0.57    4.25
 -26 -25 -26   -2.47    3.86
  26  26  25   -0.34    4.65
 -25 -25 -24   -3.90    3.77
  24  25  25    3.01    4.35
 -24 -25 -25    2.17    4.60
 -25 -24 -25    4.37    4.28
 -24 -24 -23   -3.07    3.68
  23  24  24   -4.01    3.46
 -23 -24 -24   -2.88    3.52
 -24 -23 -24   -1.72    3.37
 -23 -23 -22    1.80    3.55
  23  22  23   -0.07    1.66
  22  23  23    0.64    1.95
  22  23  23   -0.75    3.26
 -22 -23 -23   -3.62    3.07
 -23 -22 -23   -1.04    3.18
  23  23  22    0.39    1.69
 -22 -22 -21   -3.63    2.71
  21  22  22   -2.01    1.43
 -21 -22 -22   -1.79    3.01
 -22 -21 -22    3.91    3.36
  22  22  21   -2.28    1.28
 -21 -21 -20   -0.34    2.98
 -20 -21 -21    0.36    2.76
 -21 -20 -21   -1.78    2.68
 -20 -20 -19   -5.44    3.01
 -19 -20 -20   -4.45    2.83
 -20 -19 -20   -6.27    2.74
 -19 -19 -18   14.54    5.16
 -18 -19 -19   16.56    4.90
 -19 -18 -19   19.19    6.59
 -18 -18 -17   -3.32    3.33
  18  17  18    2.32    3.13
  17  18  18    0.81    3.00
 -17 -18 -18   -0.56    3.52
 -18 -17 -18    1.15    3.40
  18  18  17    1.54    2.95
 -17 -17 -16   -1.98    2.67
  17  16  17    2.05    1.90
  16  17  17    7.09    2.45
 -16 -17 -17   -1.19    2.68
 -17 -16 -17   -2.00    2.69
  17  17  16    5.85    2.36
 -16 -16 -15    3.48    2.94
  16  15  16   -1.40    0.64
  15  16  16    1.14    1.07
 -15 -16 -16    0.20    2.65
 -16 -15 -16    3.21    2.93
  16  16  15    0.99    0.75
 -15 -15 -14    2.54    2.50
  15  14  15    0.01    0.92
  14  15  15    0.11    0.73
 -14 -15 -15    3.28    2.56
 -15 -14 -15    2.91    2.61
  15  15  14    0.22    0.82
 -14 -14 -13   -2.79    1.85
  14  13  14   -0.25    0.67
  13  14  14    1.15    0.83
 -13 -14 -14   -0.86    1.97
 -14 -13 -14   -0.04    2.16
  14  14  13    2.03    0.94
 -13 -13 -12  117.49    6.48
  13  12  13    1.12    0.65
  12  13  13   -0.59    0.55
 -12 -13 -13   91.57    6.11
 -13 -12 -13  100.72    5.98
  13  13  12    0.30    0.65
  12  11  12   10.25    3.00
 -11 -12 -12   17.00    3.48
 -11 -11 -10   33.47    4.10
  11  10  11   24.52    3.18
  10  11  11   29.63    3.60
 -10 -11 -11   24.52    3.43
 -11 -10 -11   35.62    4.00
  11  11  10   24.11    3.31
 -10 -10  -9    0.69    1.86
  10   9  10    0.43    1.50
   9  10  10    2.01    1.58
  -9 -10 -10    1.14    1.76
 -10  -9 -10    0.94    1.85
  10  10   9    1.01    1.52
  -9  -9  -8  323.64    8.96
   9   8   9  317.96    7.34
   8   9   9  325.76    7.45
  -8  -9  -9  328.44    8.15
  -9  -8  -9  338.18    7.63
   9   9   8  331.33    7.52
  -8  -8  -7   -2.58    1.14
   8   7   8   -0.20    1.29
   7   8   8    0.06    1.24
  -7  -8  -8   -0.46    1.30
  -8  -7  -8   -2.10    1.21
   8   8   7   -0.86    1.20
  -7  -7  -6 1307.86   12.89
   7   6   7 1245.90   12.41
   6   7   7 1230.13   12.42
  -6  -7  -7 1253.68   12.68
  -7  -6  -7 1250.01   12.30
   7   7   6 1194.24   12.28
  -5  -5  -4  123.29    3.62
   5   4   5  128.01    3.56
   4   5   5  125.64    3.62
  -4  -5  -5  129.93    3.69
  -5  -4  -5  131.85    3.61
   5   5   4  122.30    3.54
  -4  -4  -3    0.11    0.66
   4   3   4   -0.04    0.70
   3   4   4   -0.51    0.60
  -3  -4  -4   -0.29    0.63
  -4  -3  -4   -0.41    0.58
   4   4   3   -0.16    0.61
   2   2   3    0.28    0.36
  -2  -3  -2    0.08    0.36
   3   2   2   -0.04    0.32
   2   3   2   -0.34    0.25
  -2  -2  -3   -0.02    0.18
   3   3   4  175.49    4.24
  -3  -4  -3  208.28    3.67
  -4  -3  -3  212.07    3.66
   4   3   3  196.27    4.42
  -3  -3  -4  201.95    3.56
   4   4   5   -0.23    0.84
  -4  -5  -4   -0.61    0.88
  -5  -4  -4   -0.57    0.76
   5   4   4    0.01    0.76
   4   5   4   -2.02    0.71
  -4  -4  -5    0.01    0.82
   5   5   6  239.86    5.22
  -5  -6  -5  244.63    5.41
  -6  -5  -5  237.37    5.14
   6   5   5  226.28    5.04
   5   6   5  234.22    5.19
  -5  -5  -6  233.23    5.10
   6   6   7    0.49    2.15
   7   7   8    1.77    1.59
  -7  -8  -7    3.88    1.74
  -8  -7  -7    3.18    1.69
   8   7   7    3.35    1.64
   7   8   7    3.31    1.60
  -7  -7  -8    3.76    1.73
   8   8   9   -0.86    1.22
  -8  -9  -8   -2.03    1.47
  -9  -8  -8   -2.32    1.34
   9   8   8    0.13    1.29
   8   9   8    0.27    1.34
  -8  -8  -9   -1.39    1.32
   9   9  10  259.60    7.01
  -9 -10  -9  244.04    7.09
 -10  -9  -9  272.70    7.34
  10   9   9  250.27    6.88
   9  10   9  253.11    6.95
  -9  -9 -10  259.11    7.08
  10  10  11   -3.56    1.29
 -10 -11 -10   -0.11    1.89
 -11 -10 -10    0.00    1.84
  11  10  10   -0.88    1.45
  10  11  10   -1.01    1.58
 -10 -10 -11   -1.41    1.71
  11  11  12   56.35    4.63
 -11 -12 -11   58.21    5.30
 -12 -11 -11   56.48    5.26
  12  11  11   63.51    4.76
  11  12  11   67.59    4.75
 -11 -11 -12   43.38    4.95
  12  12  13    0.05    0.48
  13  12  12   -0.15    0.44
  12  13  12   -0.80    0.59
  13  13  14   -0.09    0.53
 -13 -14 -13   16.01    3.46
 -14 -13 -13   17.04    3.46
  14  13  13   -0.03    0.59
  13  14  13    0.97    0.81
 -13 -13 -14   20.06    3.80
  14  14  15   -0.18    0.57
 -14 -15 -14   -1.16    2.08
 -15 -14 -14    3.54    2.47
  15  14  14    0.46    0.77
  14  15  14   -0.63    0.71
 -14 -14 -15   -1.75    1.79
  15  15  16    1.52    1.05
 -15 -16 -15   10.05    3.53
 -16 -15 -15   18.51    3.96
  16  15  15   -0.10    0.64
  15  16  15   -1.96    0.73
 -15 -15 -16   12.18    3.44
 -16 -17 -16    1.56    2.88
 -17 -16 -16   -2.11    2.76
  16  17  16    6.58    2.43
 -16 -16 -17    1.25    2.92
  17  17  18   -1.33    2.48
 -17 -18 -17   -2.67    3.16
 -18 -17 -17   -2.29    3.44
  18  17  17   -1.40    2.30
  17  18  17    1.52    2.64
 -17 -17 -18   -5.31    2.81
 -18 -19 -18    0.72    4.34
 -19 -18 -18   -6.35    6.47
  18  19  18   -4.77    2.48
 -18 -18 -19   -6.72    4.03
 -19 -20 -19    1.74    3.53
 -20 -19 -19    3.82    3.95
 -19 -19 -20    9.02    4.24
 -20 -21 -20   -4.15    2.56
 -21 -20 -20   -3.38    2.61
 -20 -20 -21   -3.66    2.58
 -21 -22 -21    1.61    3.13
 -22 -21 -21   -3.89    2.68
  21  22  21   -1.18    1.50
 -21 -21 -22    1.18    2.87
  22  22  23    0.26    1.79
 -22 -23 -22   -0.61    3.22
 -23 -22 -22    0.67    3.45
  23  22  22   -0.50    1.44
  22  23  22    0.50    1.87
 -22 -22 -23    0.01    3.26
 -24 -23 -23   -4.06    3.38
  23  24  23   -0.10    3.48
 -23 -23 -24    1.22    4.04
  24  24  25   -0.75    3.82
 -24 -25 -24    1.16    4.16
 -25 -24 -24   -3.18    3.79
  24  25  24   -2.69    3.94
 -24 -24 -25    3.90    4.54
  25  25  26    1.55    4.04
 -25 -26 -25    3.06    4.33
 -26 -25 -25    2.99    4.40
  25  26  25    4.14    4.40
 -25 -25 -26    3.04    4.05
  26  26  27    1.29    4.43
 -26 -27 -26    0.19    4.18
 -27 -26 -26   -6.99    3.54
  27  26  26   -7.42    3.61
  26  27  26   -1.55    4.01
 -26 -26 -27    3.67    3.89
 -26 -27 -25    3.10    4.14
  25  26  27   -4.23    4.17
 -27 -25 -26    3.73    4.39
 -25 -26 -27   -7.03    4.19
 -25 -26 -24   -2.05    4.11
  24  25  26    2.00    4.09
 -26 -24 -25   -9.35    3.32
 -24 -25 -26   -0.06    3.94
  25  26  24   -4.14    4.10
 -24 -25 -23    7.41    4.61
  23  24  25   -2.93    3.72
 -25 -23 -24   -2.57    3.67
 -23 -24 -25   -8.08    3.06
  24  25  23    2.90    3.95
 -23 -24 -22    2.25    3.71
  22  23  24   -1.08    3.66
  22  23  24    4.83    4.14
 -24 -22 -23    2.07    3.52
 -22 -23 -24   -0.37    3.35
  23  24  22    1.41    1.99
 -22 -23 -21    1.53    3.31
  21  22  23   -3.20    1.23
  21  22  23    2.56    3.68
  23  21  22    0.52    1.58
 -23 -21 -22    5.18    3.67
 -21 -22 -23    3.66    3.44
  22  23  21    0.72    1.94
 -21 -22 -20    1.04    3.32
 -22 -20 -21    0.89    3.05
 -20 -21 -22   -2.35    2.54
 -20 -21 -19   -1.31    3.16
 -21 -19 -20   -2.90    2.78
 -19 -20 -21    3.98    3.18
 -19 -20 -18    3.61    3.95
 -20 -18 -19   -3.65    3.38
 -18 -19 -20   -0.23    3.54
  19  20  18    1.78    2.59
  17  18  19   60.54    7.27
  19  17  18   50.51    5.84
 -19 -17 -18   79.45    7.51
 -17 -18 -19   74.06    7.70
 -17 -18 -16    9.58    3.73
  16  17  18    8.67    3.07
  18  16  17    6.29    2.99
 -18 -16 -17    5.45    3.54
 -16 -17 -18    6.54    3.42
  17  18  16   10.33    3.03
 -16 -17 -15    8.10    3.36
  15  16  17    0.53    1.01
 -17 -15 -16    2.11    3.11
 -15 -16 -17    5.65    3.16
  16  17  15    4.84    2.07
 -15 -16 -14   14.53    3.47
  14  15  16    1.14    0.97
 -16 -14 -15   17.05    3.53
 -14 -15 -16   16.69    3.55
  15  16  14   -0.60    0.74
 -14 -15 -13    7.75    2.91
  13  14  15   -1.00    0.62
  15  13  14    2.69    1.98
 -15 -13 -14   12.02    3.12
 -13 -14 -15   12.21    3.01
  14  15  13   -0.19    0.63
 -13 -14 -12    9.52    3.18
  12  13  14    0.43    0.67
  14  12  13   -0.46    0.77
 -14 -12 -13    7.48    3.12
 -12 -13 -14    3.16    2.50
  13  14  12    0.25    0.94
 -12 -13 -11  470.53   11.20
  13  11  12  416.12   10.26
 -13 -11 -12  444.55   10.62
 -11 -12 -13  429.08   10.58
  12  13  11  302.68    8.69
 -11 -12 -10   77.10    5.39
  10  11  12   84.85    5.05
  12  10  11   75.49    4.87
 -12 -10 -11   90.27    5.40
 -10 -11 -12   76.29    5.09
  11  12  10   73.76    4.83
 -10 -11  -9    6.89    2.28
   9  10  11    5.75    2.08
  11   9  10    4.30    1.89
 -11  -9 -10    2.61    1.94
  -9 -10 -11    2.27    1.87
  10  11   9    4.77    1.95
  -9 -10  -8    6.25    2.11
   8   9  10    7.11    1.97
  10   8   9    8.89    2.20
 -10  -8  -9    6.08    2.17
  -8  -9 -10    6.12    2.33
   9  10   8    9.65    2.12
  -8  -9  -7   88.01    4.28
   7   8   9   81.31    4.02
   9   7   8   84.52    4.03
  -9  -7  -8   93.30    4.21
  -7  -8  -9   84.67    4.11
   8   9   7   81.66    3.99
  -7  -8  -6    8.55    2.07
   6   7   8    7.53    1.79
   8   6   7   11.27    2.05
  -8  -6  -7   11.94    2.16
  -6  -7  -8    4.67    1.86
   7   8   6    5.08    1.86
  -6  -7  -5 3552.77   20.04
   5   6   7 3377.89   19.49
   7   5   6 3335.39   19.03
  -7  -5  -6 3462.90   19.12
  -5  -6  -7 3256.33   19.07
   6   7   5 3225.40   18.90
  -5  -6  -4  190.85    4.63
   4   5   6  187.13    4.51
   6   4   5  176.80    4.24
  -6  -4  -5  194.20    4.43
  -4  -5  -6  177.01    4.43
   5   6   4  178.84    4.41
  -4  -5  -3    1.02    0.89
   3   4   5    0.85    0.83
   5   3   4    0.36    0.78
  -5  -3  -4    1.24    0.82
  -3  -4  -5    1.03    0.82
   4   5   3    1.44    0.88
  -3  -4  -2   35.04    1.66
   2   3   4   27.47    1.80
   4   2   3   33.63    1.56
  -4  -2  -3   32.52    1.49
  -2  -3  -4   31.73    1.56
   3   4   2   31.39    1.57
  -2  -3  -1   49.02    1.48
   1   2   3   28.65    1.21
   1   2   3   46.08    1.59
   3   1   2   49.80    1.42
  -3  -1  -2    0.12    0.17
  -3  -1  -2    0.11    0.22
  -1  -2  -3    6.19    0.69
   2   1   3   44.46    1.32
  -1  -3  -2   49.14    1.50
  -1  -3  -2   45.56    1.51
   1   3   2   -0.20    0.22
  -2  -1  -3   -0.14    0.14
   3   2   4   29.88    1.47
  -4  -3  -2   30.65    1.59
  -2  -4  -3   34.91    1.65
   2   4   3   33.56    1.63
   2   4   3   27.86    1.54
   4   3   2   26.58    1.87
  -3  -2  -4   30.75    1.41
   4   3   5    0.63    0.76
  -5  -4  -3    1.39    0.90
  -3  -5  -4    1.61    0.98
   3   5   4    1.46    0.92
   5   4   3    0.88    0.81
  -4  -3  -5    1.33    0.76
   5   4   6  171.09    4.22
  -6  -5  -4  192.62    4.59
  -4  -6  -5  189.73    4.66
   4   6   5  179.71    4.43
   6   5   4  173.53    4.35
  -5  -4  -6  177.84    4.21
   6   5   7 3397.86   19.16
  -7  -6  -5 3522.10   19.89
  -5  -7  -6 3423.45   19.69
   5   7   6 3319.07   19.23
   7   6   5 3244.74   19.10
  -6  -5  -7 3294.45   18.58
   7   6   8    8.37    1.87
  -8  -7  -6    7.74    2.01
  -6  -8  -7    7.82    1.98
   6   8   7   10.29    2.11
   8   7   6    5.40    1.68
  -7  -6  -8    6.98    1.98
   8   7   9   89.39    4.16
  -9  -8  -7   99.79    4.44
  -7  -9  -8   88.72    4.31
   7   9   8   76.80    3.91
   9   8   7   79.96    4.00
  -8  -7  -9   85.89    4.09
   9   8  10    8.30    2.08
 -10  -9  -8    7.64    2.38
  -8 -10  -9    5.42    2.09
   8  10   9    7.73    1.98
  10   9   8    8.86    2.11
  -9  -8 -10    7.13    2.22
  10   9  11    6.09    2.01
 -11 -10  -9    3.29    2.05
  -9 -11 -10    2.75    1.96
   9  11  10    3.34    1.70
  11  10   9    2.52    1.74
 -10  -9 -11    1.91    1.83
  11  10  12   81.52    5.05
 -12 -11 -10   84.11    5.54
 -10 -12 -11   93.13    5.52
  10  12  11   91.39    5.20
  12  11  10   78.77    4.93
 -11 -10 -12   84.62    5.26
  12  11  13  412.63   10.22
 -13 -12 -11  458.11   10.99
 -11 -13 -12  426.40   10.58
  13  12  11    0.28    0.51
 -12 -11 -13  431.22   10.56
  13  12  14   -0.44    0.67
 -14 -13 -12   10.19    3.24
 -12 -14 -13    2.72    2.61
  12  14  13    0.67    0.72
  14  13  12    0.41    0.52
 -13 -12 -14    5.10    2.77
  14  13  15    0.84    1.69
 -15 -14 -13    7.55    2.92
 -13 -15 -14   11.02    3.05
  13  15  14   -0.48    1.06
  15  14  13    0.92    0.86
 -14 -13 -15    9.55    2.86
  15  14  16   -1.05    0.87
 -16 -15 -14   22.99    4.02
 -14 -16 -15   13.63    3.41
  14  16  15    0.45    0.77
  16  15  14    0.43    0.75
 -15 -14 -16   11.18    3.16
  16  15  17   -2.11    1.39
 -17 -16 -15    6.86    3.28
 -15 -17 -16    7.40    3.40
  15  17  16    3.90    1.99
  17  16  15    0.34    0.96
 -16 -15 -17    7.47    3.08
  17  16  18    3.47    2.67
 -18 -17 -16   11.42    3.80
 -16 -18 -17    9.44    3.77
  16  18  17    4.49    2.80
  18  17  16    9.63    2.92
 -17 -16 -18    1.57    3.03
  18  17  19   61.77    6.80
 -19 -18 -17   69.51    7.80
  17  19  18   59.35    6.75
  19  18  17   25.62    4.41
 -18 -17 -19   83.16    7.77
 -20 -19 -18    4.44    4.13
 -18 -20 -19    2.30    3.46
  18  20  19    1.45    2.82
 -19 -18 -20   -4.09    3.09
 -21 -20 -19    0.13    3.08
 -19 -21 -20    2.24    2.84
 -20 -19 -21   -2.14    2.61
 -22 -21 -20    1.27    3.06
 -20 -22 -21    3.39    3.33
  20  22  21    2.37    3.16
 -21 -20 -22   -0.53    2.74
  22  21  23   -0.74    1.36
 -23 -22 -21   -3.35    2.96
 -21 -23 -22    4.47    3.75
  21  23  22   -0.60    1.85
  21  23  22    1.71    3.16
  23  22  21   -1.78    1.25
 -22 -21 -23    4.94    3.45
 -24 -23 -22   -2.95    3.48
 -22 -24 -23    2.58    3.70
  22  24  23    0.02    1.68
  22  24  23   -7.09    2.95
  24  23  22   -0.34    1.32
 -23 -22 -24    4.09    3.49
 -25 -24 -23    0.89    4.02
 -23 -25 -24   12.77    4.56
  23  25  24    9.96    4.49
 -24 -23 -25    3.04    4.01
  25  24  26   -0.08    3.64
 -26 -25 -24   -0.56    4.30
 -24 -26 -25    1.25    4.02
  24  26  25   -7.73    3.80
 -25 -24 -26    1.87    4.34
  26  25  27    3.91    4.37
 -27 -26 -25   -0.20    4.33
 -25 -27 -26    6.20    4.57
  25  27  26   -1.25    4.11
 -26 -25 -27   -2.76    3.53
 -27 -27 -25    1.59    3.94
  27  25  27    1.01    3.72
  25  27  27   -7.26    4.33
 -25 -27 -27    4.45    4.31
 -27 -25 -27    3.97    3.81
  27  27  25    2.52    4.06
 -26 -26 -24    3.58    4.58
  24  26  26    3.28    4.32
 -24 -26 -26    3.72    4.20
 -26 -24 -26    5.29    4.33
  26  26  24   -0.62    3.64
 -25 -25 -23    2.55    3.92
  23  25  25   -0.97    4.35
 -23 -25 -25    5.19    4.48
 -25 -23 -25   -2.66    3.69
 -24 -24 -22   -0.18    3.43
  22  24  24   -0.74    3.42
 -22 -24 -24    0.26    3.64
 -24 -22 -24    2.57    3.67
 -23 -23 -21    2.41    3.65
  23  21  23   -0.82    1.19
  21  23  23   -0.22    1.62
  21  23  23   -1.05    3.37
 -21 -23 -23    0.58    2.98
 -23 -21 -23   -0.46    2.84
  23  23  21    1.45    2.06
 -22 -22 -20    7.07    3.81
  20  22  22   -1.94    1.26
  20  22  22    7.64    4.20
 -20 -22 -22    4.94    3.31
 -22 -20 -22    1.44    2.96
  22  22  20    1.74    2.09
 -21 -21 -19   -1.86    2.96
  19  21  21   -3.21    3.05
 -19 -21 -21   -0.64    2.93
 -21 -19 -21    0.12    2.81
 -20 -20 -18   19.27    4.94
 -18 -20 -20   21.30    4.78
 -20 -18 -20   25.51    4.93
 -19 -19 -17    2.20    4.03
  19  17  19   -2.32    2.88
  17  19  19    1.60    3.44
 -17 -19 -19    2.90    3.78
 -19 -17 -19   -6.85    2.93
  19  19  17    1.17    2.74
 -18 -18 -16    3.10    3.48
  18  16  18    0.70    2.72
  16  18  18    6.23    3.14
 -16 -18 -18    3.48    3.32
 -18 -16 -18    3.63    3.26
  18  18  16    1.18    2.62
 -17 -17 -15   -1.01    2.71
  17  15  17    1.58    2.33
  15  17  17    1.02    1.70
 -15 -17 -17   -1.26    2.50
 -17 -15 -17   -1.79    2.56
  17  17  15    3.26    1.99
 -16 -16 -14   59.69    5.81
  14  16  16    0.13    0.85
 -14 -16 -16   51.66    5.31
 -16 -14 -16   52.02    5.28
  16  16  14   -1.81    0.62
 -15 -15 -13   -4.34    1.72
  15  13  15   -0.77    0.66
  13  15  15   -0.83    0.61
 -13 -15 -15    1.33    2.19
 -15 -13 -15    0.39    2.14
  15  15  13   -0.83    0.69
 -14 -14 -12   36.03    4.70
  14  12  14   -2.40    0.98
  12  14  14    1.09    0.80
 -12 -14 -14   32.65    4.44
 -14 -12 -14   36.12    4.41
  14  14  12   -0.92    0.49
 -13 -13 -11    5.69    3.01
  13  11  13    1.92    2.43
 -11 -13 -13    3.22    2.42
 -13 -11 -13    7.34    2.79
  13  13  11   -0.62    0.57
 -12 -12 -10   17.00    3.65
  12  10  12   16.93    3.30
  10  12  12   18.54    3.20
 -10 -12 -12   15.93    3.35
 -12 -10 -12   19.00    3.48
  12  12  10   15.50    2.89
 -11 -11  -9    1.62    1.97
  11   9  11    0.42    1.58
   9  11  11    0.07    1.49
  -9 -11 -11    1.91    1.83
 -11  -9 -11    0.33    1.71
  11  11   9    0.64    1.57
 -10 -10  -8   26.42    3.26
  10   8  10   24.28    2.98
   8  10  10   27.07    3.07
  -8 -10 -10   25.39    3.27
  10  10   8   26.45    3.04
  -9  -9  -7   -0.30    1.48
   9   7   9   -2.25    1.12
   7   9   9   -1.35    1.11
  -7  -9  -9    0.39    1.45
  -9  -7  -9    0.40    1.42
   9   9   7   -0.28    1.24
  -8  -8  -6  666.83    9.80
   8   6   8  626.56    9.23
   6   8   8  641.90    9.53
  -6  -8  -8  632.36    9.55
  -8  -6  -8  646.38    9.21
   8   8   6  609.99    9.29
  -6  -6  -4   11.57    2.05
   6   4   6   18.22    2.18
   4   6   6   10.20    1.94
  -4  -6  -6    9.91    2.05
  -6  -4  -6   17.53    2.16
   6   6   4    8.46    1.78
  -5  -5  -3    1.06    1.04
   5   3   5    0.40    0.83
   3   5   5    1.79    0.93
   3   5   5    0.88    1.10
  -5  -3  -5    1.36    0.81
   5   5   3    1.55    0.88
  -4  -4  -2    0.42    0.62
   4   2   4    0.24    0.59
   2   4   4    0.42    0.63
   2   4   4    0.53    0.66
  -2  -4  -4    0.32    0.63
  -4  -2  -4    0.33    0.57
   3   1   3   -0.02    0.35
   1   3   3    0.88    0.46
   1   3   3    0.98    0.50
  -1  -3  -3   -0.14    0.39
  -1  -3  -3    0.94    0.46
  -3  -1  -3   -0.01    0.28
   2   0   2  408.67    2.61
   0   2   2    0.13    0.19
   0  -2  -2  303.98    3.54
  -2   0  -2   -0.10    0.10
  -2   0  -2    0.02    0.08
   1   1   3    0.00    0.25
  -1  -3  -1   -0.51    0.28
  -1  -3  -1    0.33    0.30
  -3  -1  -1   -0.34    0.19
   3   1   1    0.27    0.34
   1   3   1   -0.16    0.17
   1   3   1    0.04    0.15
  -1  -1  -3    0.06    0.17
   2   2   4  310.92    4.08
  -2  -4  -2  356.85    4.29
  -4  -2  -2  334.23    4.24
   4   2   2  339.60    4.32
   2   4   2  348.17    4.15
   2   4   2  322.26    3.99
  -2  -2  -4  277.55    3.80
   3   3   5    1.43    0.71
  -3  -5  -3    0.38    0.71
  -5  -3  -3    1.30    0.80
   5   3   3    1.89    0.76
   3   5   3    0.16    0.66
  -3  -3  -5    0.91    0.66
   4   4   6  393.97    5.98
  -4  -6  -4  434.49    6.33
  -6  -4  -4  429.82    6.21
   6   4   4  413.59    6.15
   4   6   4  416.17    6.12
  -4  -4  -6  381.28    5.82
   5   5   7   -0.58    1.31
  -5  -7  -5    2.95    1.60
   7   5   5    2.87    1.44
  -5  -5  -7    1.66    1.50
   6   6   8 1223.64   12.39
  -6  -8  -6 1313.28   13.00
   8   6   6 1158.23   12.11
   6   8   6 1212.83   12.28
  -6  -6  -8 1201.23   12.12
   7   7   9    1.98    1.42
  -7  -9  -7   -1.18    1.28
  -9  -7  -7   -1.07    1.27
   9   7   7    0.04    1.21
   7   9   7   -1.20    1.17
  -7  -7  -9   -0.46    1.26
   8   8  10  387.91    8.18
 -10  -8  -8  363.42    7.95
  10   8   8  345.45    7.71
   8  10   8  370.94    7.96
  -8  -8 -10  343.69    7.67
   9   9  11    2.39    1.71
  -9 -11  -9    1.21    1.97
 -11  -9  -9    2.86    1.96
  11   9   9    2.20    1.67
   9  11   9    1.49    1.52
  -9  -9 -11    1.26    1.70
  10  10  12  123.74    5.60
 -10 -12 -10  122.83    5.85
 -12 -10 -10  132.38    5.93
  12  10  10  121.38    5.59
  10  12  10  122.57    5.62
 -10 -10 -12  120.46    5.56
  11  11  13   10.24    2.70
 -11 -13 -11    8.53    3.18
 -13 -11 -11   14.33    3.27
  11  13  11    6.16    2.55
 -11 -11 -13    6.45    2.94
  12  12  14    0.85    0.76
 -12 -14 -12  137.91    7.05
 -14 -12 -12  140.32    6.92
  14  12  12    0.07    0.61
 -12 -12 -14  122.32    6.43
  13  13  15    1.90    1.02
 -13 -15 -13    0.64    2.23
 -15 -13 -13   -1.20    2.14
  15  13  13    0.76    0.92
  13  15  13   -1.57    0.76
 -13 -13 -15    1.28    2.20
  14  14  16   -0.81    0.82
 -14 -16 -14    8.48    2.97
 -16 -14 -14   12.68    3.31
  16  14  14   -1.06    0.52
  14  16  14    0.22    0.77
 -14 -14 -16   14.53    3.30
  15  15  17   -1.71    0.84
 -15 -17 -15   -1.23    2.49
 -17 -15 -15    1.07    2.88
  17  15  15   -0.83    0.60
  15  17  15   -2.34    0.93
 -15 -15 -17   -1.76    2.34
  16  16  18    6.57    2.56
 -16 -18 -16    6.24    3.49
 -18 -16 -16    4.80    3.24
  18  16  16    5.48    2.25
  16  18  16    1.20    2.26
 -16 -16 -18    4.54    2.91
  17  17  19    0.72    2.86
 -17 -19 -17   -0.83    3.24
 -19 -17 -17    3.56    3.68
  19  17  17   -1.29    2.17
  17  19  17   -1.68    2.31
 -17 -17 -19    1.38    3.41
 -18 -20 -18  100.84    8.69
 -20 -18 -18  124.56   10.03
  18  20  18  111.43    7.57
 -18 -18 -20  103.19    9.69
 -19 -21 -19   -0.52    3.11
 -21 -19 -19   -4.17    2.82
 -20 -22 -20   -0.10    2.96
 -22 -20 -20   -1.60    3.02
  20  22  20    2.31    2.42
 -20 -20 -22    4.93    3.23
 -21 -23 -21    0.06    3.07
 -23 -21 -21   10.45    3.78
  21  23  21   -1.06    2.00
  21  23  21    5.64    3.80
 -21 -21 -23    5.18    3.21
  22  22  24    0.34    1.53
  22  22  24    3.51    3.62
 -22 -24 -22    4.78    3.83
 -24 -22 -22    7.97    3.79
  24  22  22    0.73    1.42
  22  24  22    1.71    1.90
  22  24  22    5.23    3.69
 -22 -22 -24    2.96    3.56
  23  23  25   -2.89    3.77
 -23 -25 -23    2.17    3.66
 -25 -23 -23    4.57    4.07
  23  25  23   -4.67    3.90
 -23 -23 -25    3.71    4.01
  24  24  26   13.81    5.09
 -24 -26 -24    5.17    4.46
 -26 -24 -24    8.19    4.91
  24  26  24    4.06    4.09
 -24 -24 -26    8.01    4.44
  25  25  27   -1.50    4.31
 -25 -27 -25   -4.13    3.83
 -27 -25 -25   -1.44    3.79
  25  27  25    0.55    4.65
 -25 -25 -27    8.63    4.31
 -26 -28 -25   -7.66    3.69
  25  26  28   -5.56    3.76
 -28 -25 -26   -0.21    3.87
 -25 -26 -28    9.09    4.74
  26  28  25    4.70    4.24
 -25 -27 -24    8.56    4.98
  24  25  27    6.31    4.62
 -27 -24 -25    1.50    3.81
 -24 -25 -27    9.12    4.65
  25  27  24    4.07    4.60
 -24 -26 -23    6.24    4.49
  23  24  26    2.94    3.88
 -26 -23 -24   -4.39    3.31
 -23 -24 -26    1.24    3.78
  24  26  23    2.70    4.01
 -23 -25 -22   -2.32    3.24
  22  23  25    1.32    3.68
 -25 -22 -23   -0.89    3.37
 -22 -23 -25    1.38    3.46
  23  25  22    2.86    3.95
 -22 -24 -21    2.79    3.68
  21  22  24    1.33    2.90
  21  22  24    3.59    3.60
  24  21  22   -0.06    1.47
 -24 -21 -22   -0.82    3.09
 -21 -22 -24   -2.58    2.94
  22  24  21   -1.12    1.77
  22  24  21   -2.09    3.25
 -21 -23 -20    4.95    3.63
  20  21  23   -0.65    2.88
 -23 -20 -21    0.46    2.88
 -20 -21 -23   -0.31    2.67
  21  23  20    0.09    1.99
 -20 -22 -19   -1.48    3.14
  19  20  22   -3.12    2.49
 -22 -19 -20   -0.61    2.88
 -19 -20 -22   -1.99    2.34
 -19 -21 -18    1.11    3.67
 -21 -18 -19    3.27    3.27
 -18 -19 -21    3.88    3.40
  19  21  18   -0.07    2.11
 -18 -20 -17   -4.56    3.24
  20  17  18    2.81    2.50
 -20 -17 -18   -1.61    3.79
  18  20  17   -1.62    2.37
 -17 -19 -16   -0.85    2.92
  16  17  19    3.13    2.86
  19  16  17    2.75    2.42
 -19 -16 -17   -1.44    2.96
 -16 -17 -19   -0.37    2.78
  17  19  16    1.98    2.42
 -16 -18 -15   32.50    4.99
  18  15  16   17.49    3.38
 -18 -15 -16   27.60    4.50
 -15 -16 -18   21.83    4.14
  16  18  15   21.58    3.71
 -15 -17 -14    3.96    2.89
  14  15  17    1.22    0.83
  17  14  15    0.43    1.41
 -17 -14 -15    7.27    3.01
 -14 -15 -17    2.76    2.40
  15  17  14   -0.97    0.66
 -14 -16 -13    1.50    2.46
  13  14  16   -0.29    0.68
  16  13  14   -1.70    0.85
 -16 -13 -14    1.22    2.42
 -13 -14 -16    2.15    2.38
  14  16  13    2.84    1.53
 -13 -15 -12   46.55    5.04
  12  13  15   -0.14    0.54
  15  12  13   -2.08    0.74
 -15 -12 -13   51.10    4.91
 -12 -13 -15   48.96    4.75
  13  15  12   31.68    3.63
 -12 -14 -11  103.23    6.21
  14  11  12   86.65    5.39
 -14 -11 -12  108.91    6.19
 -11 -12 -14   90.18    5.82
  12  14  11   89.17    5.51
 -11 -13 -10   78.99    5.65
  10  11  13   75.22    4.92
  13  10  11   77.87    5.05
 -13 -10 -11   81.18    5.28
 -10 -11 -13   71.83    5.05
  11  13  10   73.77    4.92
 -10 -12  -9   54.60    4.44
   9  10  12   61.12    4.22
  12   9  10   52.71    4.03
 -12  -9 -10   63.58    4.36
  -9 -10 -12   58.67    4.20
  10  12   9   57.38    4.06
  -9 -11  -8  299.60    7.73
   8   9  11  282.83    7.41
  11   8   9  271.53    7.18
 -11  -8  -9  277.54    9.06
  -8  -9 -11  267.28    7.19
   9  11   8  273.84    7.20
  -8 -10  -7   46.68    3.78
   7   8  10   48.55    3.41
  10   7   8   49.70    3.40
 -10  -7  -8   42.67    3.39
  -7  -8 -10   39.32    3.37
   8  10   7   41.56    3.23
  -7  -9  -6  474.37    8.39
   6   7   9  466.25    8.24
   9   6   7  458.95    8.06
  -9  -6  -7  493.59    8.22
  -6  -7  -9  446.91    8.02
   7   9   6  463.49    8.12
  -6  -8  -5  797.07    9.96
   5   6   8  756.29    9.73
   8   5   6  776.05    9.63
  -8  -5  -6  796.33    9.60
  -5  -6  -8  713.37    9.39
   6   8   5  752.42    9.56
  -5  -7  -4  186.30    4.72
   4   5   7  177.07    4.63
   7   4   5  180.70    4.49
  -7  -4  -5  190.73    4.53
  -4  -5  -7  161.14    4.38
   5   7   4  174.00    4.45
  -4  -6  -3  100.84    3.22
   3   4   6   94.11    3.14
   6   3   4   99.11    3.08
  -6  -3  -4   97.28    3.02
  -3  -4  -6   86.29    3.04
   4   6   3   95.45    3.05
  -3  -5  -2  310.99    4.58
   2   3   5  278.75    4.54
   2   3   5  287.61    4.88
  -5  -2  -3  241.16    4.88
  -5  -2  -3  311.55    4.44
  -2  -3  -5  260.13    4.35
  -2  -4  -1  804.48    6.06
   1   2   4  703.85    6.33
   1   2   4  765.78    6.84
   4   1   2  716.56    5.81
   4   1   2  816.96    6.20
  -4  -1  -2  680.02    5.51
  -4  -1  -2  817.72    6.05
  -1  -2  -4  677.00    6.15
  -1  -2  -4  741.77    6.72
  -1  -3   0  470.08    3.00
   0   1   3  390.41    4.21
   0   1   3  441.61    4.50
   3   0   1  393.57    3.63
   3   0   1  341.58    4.18
  -3   0  -1    0.49    0.21
   0  -1  -3   19.57    1.03
   1   3   0    0.07    0.14
  -1   0   2   95.75    1.86
   2  -1   0  102.64    1.68
   2  -1   0   35.40    1.30
  -2   1   0    0.06    0.15
  -2   1   0    0.06    0.17
   1   0  -2    0.12    0.16
   1   0  -2    0.08    0.17
  -2  -1   1  224.34    2.70
   1  -2  -1  288.67    2.97
   1  -2  -1  174.76    2.78
  -1   2   1    0.02    0.15
  -1   2   1   -0.17    0.14
   2   1  -1    0.43    0.23
   2   1  -1   -0.06    0.14
   2   0   3  238.05    2.38
  -3  -2   0  270.19    3.69
   0  -3  -2  292.29    3.55
   0  -3  -2  240.23    3.56
   3   2   0  211.48    3.27
   3   1   4  653.57    5.31
  -1  -4  -3  714.03    6.45
  -1  -4  -3  601.60    6.77
   1   4   3  711.90    6.35
   1   4   3  601.64    6.27
  -3  -1  -4  611.25    4.89
  -5  -4  -2  147.47    3.56
  -2  -5  -4  143.65    3.46
  -2  -5  -4  125.91    3.38
   2   5   4  146.64    3.47
   2   5   4  130.59    3.48
  -4  -2  -5  125.92    2.83
   5   3   6   22.18    1.88
  -6  -5  -3   24.84    2.18
  -3  -6  -5   25.46    2.14
   3   6   5   23.60    2.12
   3   6   5   23.70    2.30
  -5  -3  -6   23.85    1.80
   6   4   7 1445.88   12.04
  -7  -6  -4 1481.18   12.91
  -4  -7  -6 1416.82   12.56
   4   7   6 1422.93   12.45
   4   7   6 1325.54   12.49
   7   6   4 1322.53   12.16
  -6  -4  -7 1366.46   11.39
   7   5   8  149.65    4.58
  -8  -7  -5  147.23    4.76
  -5  -8  -7  141.31    4.67
   5   8   7  138.47    4.58
   5   8   7  128.28    4.56
   8   7   5  130.09    4.45
  -7  -5  -8  143.98    4.37
   8   6   9  356.47    7.26
  -9  -8  -6  366.47    7.63
  -6  -9  -8  366.10    7.58
   6   9   8  340.83    7.20
   9   8   6  318.78    7.02
  -8  -6  -9  332.71    6.83
   9   7  10  160.96    5.47
 -10  -9  -7  159.36    7.05
  -7 -10  -9  157.13    6.91
   7  10   9  158.60    5.49
  10   9   7  144.35    5.25
  -9  -7 -10  161.10    5.29
  10   8  11   97.85    4.73
 -11 -10  -8  104.51    5.09
  -8 -11 -10   99.54    4.95
   8  11  10  109.23    5.01
  11  10   8   96.30    4.76
 -10  -8 -11   91.79    4.81
  11   9  12   12.96    2.60
 -12 -11  -9   12.47    2.74
  -9 -12 -11   15.18    2.90
   9  12  11   15.98    2.67
  12  11   9    9.20    2.34
 -11  -9 -12   12.31    2.69
  12  10  13  243.42    7.95
 -13 -12 -10  263.74    8.46
 -10 -13 -12  254.30    8.31
  10  13  12  249.11    7.97
 -12 -10 -13  240.07    7.68
  13  11  14   15.00    3.05
 -14 -13 -11   14.18    3.34
 -11 -14 -13   13.88    3.29
  11  14  13   -0.08    0.49
  14  13  11    1.46    0.69
 -13 -11 -14   13.03    3.10
  14  12  15   31.50    3.79
 -15 -14 -12   15.19    3.23
 -12 -15 -14   15.20    3.39
  15  14  12    1.67    1.05
 -14 -12 -15   12.15    3.01
  15  13  16    3.27    1.84
 -16 -15 -13    1.65    2.37
 -13 -16 -15   -1.91    2.04
  13  16  15    1.35    0.86
  16  15  13   -0.16    0.64
 -15 -13 -16    2.43    2.15
  16  14  17    2.74    2.44
 -17 -16 -14    0.12    2.43
 -14 -17 -16    0.64    2.29
  17  16  14    1.02    1.10
 -16 -14 -17    0.28    2.33
  17  15  18   16.49    3.74
 -18 -17 -15   11.84    3.81
 -15 -18 -17   11.64    3.55
  15  18  17   12.58    3.48
  18  17  15    8.26    2.52
 -17 -15 -18   10.49    3.33
  18  16  19    8.95    3.45
 -19 -18 -16   12.65    4.36
 -16 -19 -18   10.71    3.76
  16  19  18    6.42    3.31
  16  19  18   10.13    4.19
  19  18  16   14.96    3.52
 -18 -16 -19   17.90    4.25
  19  17  20    6.95    3.47
 -20 -19 -17    0.82    3.72
 -17 -20 -19    7.70    3.92
  17  20  19    5.55    3.22
  17  20  19    1.03    3.78
 -19 -17 -20    5.31    3.56
 -21 -20 -18   -1.65    3.09
 -18 -21 -20    4.93    3.42
  18  21  20    1.19    3.14
 -20 -18 -21    2.59    2.91
 -22 -21 -19   -2.65    2.73
 -19 -22 -21   -2.69    2.63
  19  22  21    1.79    1.94
  19  22  21    2.89    2.84
 -21 -19 -22    3.25    3.10
  22  20  23    0.70    1.21
 -23 -22 -20    4.36    3.67
 -20 -23 -22   -2.66    2.61
  20  23  22    1.70    2.08
  20  23  22    0.03    3.08
  23  22  20    0.83    1.63
 -22 -20 -23    0.82    2.80
  23  21  24   -0.83    0.96
 -24 -23 -21    6.06    3.90
 -21 -24 -23   -2.22    2.87
  21  24  23   -1.28    1.56
  21  24  23   -0.48    3.37
 -23 -21 -24   -1.35    3.16
 -25 -24 -22    0.18    3.57
 -22 -25 -24   -1.21    3.32
  22  25  24   -0.21    4.16
 -24 -22 -25   -0.26    3.47
 -26 -25 -23    2.50    4.36
 -23 -26 -25   -2.49    3.40
  23  26  25    5.06    4.01
 -25 -23 -26   -1.14    3.38
  26  24  27   -1.57    3.66
 -27 -26 -24   -3.57    4.01
 -24 -27 -26   -2.33    4.35
  24  27  26   -1.42    4.26
 -26 -24 -27   -3.40    3.26
 -26 -27 -24   -2.38    3.91
  24  26  27    5.30    5.00
 -24 -26 -27   -3.27    3.56
 -27 -24 -26   -1.54    3.64
  26  27  24    2.00    5.06
 -25 -26 -23    1.63    3.86
  23  25  26    6.60    4.52
 -23 -25 -26   -0.97    3.80
 -26 -23 -25   -1.07    3.33
  25  26  23   -1.50    4.43
 -24 -25 -22    5.71    3.96
  22  24  25   -0.77    3.17
 -22 -24 -25   -2.73    3.44
 -25 -22 -24   -6.07    2.80
 -23 -24 -21   -1.70    3.11
  24  21  23   -0.09    1.21
  21  23  24    0.21    1.51
  21  23  24   -1.90    3.27
 -21 -23 -24   -1.28    2.85
 -24 -21 -23   -3.31    2.79
  23  24  21    1.32    2.05
 -22 -23 -20    1.06    3.38
  23  20  22    0.31    1.36
  20  22  23   -1.02    2.28
  20  22  23    1.81    3.51
 -20 -22 -23   -2.58    2.72
 -23 -20 -22   -0.54    2.86
  22  23  20   -2.79    1.64
 -21 -22 -19    5.67    3.70
  19  21  22    1.29    3.43
 -19 -21 -22    2.67    3.00
 -22 -19 -21    0.74    3.01
  21  22  19   -0.05    1.96
 -20 -21 -18   -0.59    3.00
  18  20  21   -0.59    3.29
 -18 -20 -21   -2.73    2.72
 -21 -18 -20    8.64    3.66
 -19 -20 -17    3.23    3.67
  20  17  19    4.31    2.38
  17  19  20    5.56    3.99
 -17 -19 -20    6.23    3.80
 -20 -17 -19    6.43    3.82
  19  20  17    6.17    2.94
 -18 -19 -16   17.87    4.99
  19  16  18    8.71    3.54
  16  18  19   15.17    3.86
 -16 -18 -19   15.06    4.09
 -19 -16 -18   18.24    4.52
  18  19  16    5.42    3.12
 -17 -18 -15    8.53    3.45
  18  15  17   11.08    3.30
  15  17  18   17.46    3.55
 -15 -17 -18   10.36    3.45
 -18 -15 -17   16.51    3.77
  17  18  15    6.31    2.66
 -16 -17 -14    1.09    2.44
  17  14  16    2.39    2.30
  14  16  17    0.65    0.92
 -14 -16 -17    0.20    2.27
 -17 -14 -16   -1.27    2.44
  16  17  14    1.45    1.12
 -15 -16 -13   -1.63    1.98
  16  13  15    3.32    1.86
  13  15  16    1.47    0.72
 -13 -15 -16    1.37    2.16
 -16 -13 -15    1.06    2.33
  15  16  13   -0.07    0.72
 -14 -15 -12   15.04    3.40
  15  12  14   13.55    2.54
  12  14  15    1.23    0.88
 -12 -14 -15   13.08    2.93
 -15 -12 -14   18.02    3.36
  14  15  12   -1.00    0.86
 -13 -14 -11   10.30    3.36
  14  11  13   12.61    2.87
  11  13  14   -0.29    0.57
 -11 -13 -14   10.31    3.10
 -14 -11 -13   10.39    3.10
  13  14  11    1.95    1.78
 -12 -13 -10  265.15    8.60
  13  10  12  244.48    7.95
  10  12  13   88.08    4.85
 -10 -12 -13  234.68    8.06
 -13 -10 -12  264.73    8.14
  12  13  10  245.06    7.91
 -11 -12  -9   16.67    2.96
  12   9  11   12.81    2.60
   9  11  12    9.59    2.37
  -9 -11 -12   13.43    2.76
 -12  -9 -11   14.84    2.85
  11  12   9   11.59    2.49
 -10 -11  -8  113.78    5.25
  11   8  10  102.45    4.80
   8  10  11  104.26    4.90
  -8 -10 -11   96.58    4.87
 -11  -8 -10   95.85    4.77
  10  11   8   94.36    4.65
  -9 -10  -7  172.42    7.18
  10   7   9  161.30    5.45
   7   9  10  164.53    5.61
  -7  -9 -10  126.44    8.42
 -10  -7  -9  170.55    5.56
   9  10   7  146.66    5.27
  -8  -9  -6  366.28    7.62
   9   6   8  337.18    7.04
   6   8   9  351.67    7.41
  -6  -8  -9  334.26    7.24
  -9  -6  -8  361.07    7.15
   8   9   6  340.88    7.21
  -7  -8  -5  146.44    4.79
   8   5   7  138.22    4.47
   5   7   8  139.03    4.64
  -5  -7  -8  133.67    4.54
  -8  -5  -7  150.27    4.54
   7   8   5  139.38    4.53
  -6  -7  -4 1485.30   12.85
   7   4   6 1395.92   11.87
   4   6   7 1406.37   12.55
   4   6   7 1324.21   12.77
  -4  -6  -7 1331.50   12.24
  -7  -4  -6 1466.32   11.89
   6   7   4 1354.18   12.08
  -5  -6  -3   27.82    2.33
   6   3   5   18.87    1.86
   3   5   6   24.29    2.17
   3   5   6   25.70    2.51
  -3  -5  -6   23.68    2.16
  -6  -3  -5   23.54    1.91
   5   6   3   22.25    1.94
  -4  -5  -2  145.87    3.45
   2   4   5  130.76    3.37
   2   4   5  126.02    3.53
  -2  -4  -5  127.44    3.34
  -5  -2  -4  147.22    3.13
   4   1   3  713.48    5.66
   1   3   4  629.35    6.61
  -1  -3  -4  622.18    6.27
  -4  -1  -3  607.79    5.00
  -4  -1  -3  712.27    5.43
   3   0   2  245.76    2.57
   3   0   2  301.92    2.85
   0   2   3  248.75    3.55
   0   2   3  252.74    3.74
   0  -2  -3  255.36    3.61
   0  -2  -3  226.66    3.54
   2  -1   1  235.69    3.08
  -1   1   2  231.37    3.21
   1  -1  -2  178.41    2.76
   1  -1  -2    2.05    0.44
  -2   1  -1   -0.09    0.14
   0  -1   2  107.26    1.54
   1  -2   0   93.23    1.85
  -2   0   1    0.82    0.29
  -2   0   1   96.88    2.03
   2   0  -1   -0.11    0.15
  -1   2   0    0.00    0.14
   0   1  -2    0.21    0.12
   1   0   3  375.00    3.33
   0  -3  -1  523.61    3.89
   0  -3  -1  392.21    3.98
  -3  -1   0  414.31    4.39
   3   1   0  425.75    4.45
   0   3   1    1.21    0.31
  -1   0  -3    0.04    0.17
   2   1   4  681.78    5.49
  -1  -4  -2  833.03    6.26
  -1  -4  -2  728.94    6.18
  -4  -2  -1  704.03    6.36
   4   2   1  730.52    6.50
   1   4   2  828.15    6.07
   1   4   2  687.25    6.00
  -2  -1  -4  653.01    5.21
   3   2   5  253.12    5.07
  -2  -5  -3  305.01    4.57
  -5  -3  -2  304.39    4.75
   2   5   3  278.96    4.46
  -3  -2  -5  262.67    3.98
   4   3   6   92.90    2.96
  -3  -6  -4  104.76    3.31
  -6  -4  -3  102.73    3.28
   3   6   4   92.26    3.02
   3   6   4   91.78    3.12
  -4  -3  -6   84.06    2.76
   5   4   7  172.48    4.37
  -4  -7  -5  183.23    4.69
  -7  -5  -4  192.36    4.77
   7   5   4  166.60    4.45
   4   7   5  168.38    4.41
   4   7   5  173.58    4.62
  -5  -4  -7  155.76    4.07
   6   5   8  776.75    9.59
  -5  -8  -6  797.41    9.99
  -8  -6  -5  818.34   10.12
   8   6   5  740.28    9.64
   5   8   6  756.57    9.55
  -6  -5  -8  734.99    9.15
   7   6   9  481.20    8.21
  -6  -9  -7  494.24    8.54
  -9  -7  -6  513.12    8.65
   9   7   6  445.47    8.08
   6   9   7  463.13    8.11
  -7  -6  -9  432.40    7.62
   8   7  10   47.64    3.41
  -7 -10  -8   48.62    3.81
 -10  -8  -7   48.77    3.59
  10   8   7   45.66    3.32
   7  10   8   38.70    3.23
  -8  -7 -10   43.44    3.31
   9   8  11  281.70    7.33
  -8 -11  -9  281.73    7.56
 -11  -9  -8  288.52    7.54
  11   9   8  263.26    7.13
   8  11   9  265.91    7.12
  -9  -8 -11  200.13   10.36
  10   9  12   57.95    4.16
  -9 -12 -10   53.45    4.40
 -12 -10  -9   65.26    4.46
  12  10   9   58.49    4.09
   9  12  10   56.72    4.09
 -10  -9 -12   57.01    4.16
  11  10  13   73.27    4.96
 -10 -13 -11   75.05    5.35
 -13 -11 -10   77.95    5.34
  13  11  10   76.59    4.87
  10  13  11   73.48    4.91
 -11 -10 -13   78.30    5.22
  12  11  14   90.64    5.66
 -11 -14 -12   96.71    6.03
 -14 -12 -11  101.35    6.15
  14  12  11   -0.42    0.55
  11  14  12   94.52    5.61
 -12 -11 -14   84.47    5.62
  13  12  15    1.44    1.37
 -12 -15 -13   47.61    4.97
 -15 -13 -12   50.59    5.06
  15  13  12   -1.21    0.50
  12  15  13   16.58    2.75
 -13 -12 -15   50.82    4.65
  14  13  16   -0.16    0.71
 -13 -16 -14    0.11    2.18
 -16 -14 -13    0.41    2.03
  16  14  13   -0.32    0.65
  13  16  14    2.78    1.46
 -14 -13 -16    1.40    2.15
  15  14  17    6.48    2.34
 -14 -17 -15    1.98    2.69
 -17 -15 -14   11.54    3.49
  17  15  14   -0.13    0.68
 -15 -14 -17    7.67    2.92
  16  15  18   20.94    3.84
 -15 -18 -16   26.21    4.58
 -18 -16 -15   23.23    4.55
  15  18  16   21.54    3.81
 -16 -15 -18   21.60    4.17
  17  16  19    4.20    2.93
 -16 -19 -17    6.68    3.51
 -19 -17 -16    4.38    3.53
  19  17  16    1.44    2.25
  16  19  17    1.39    2.53
 -17 -16 -19   -0.66    2.65
  18  17  20   -2.15    2.79
 -17 -20 -18   -3.47    3.19
 -20 -18 -17    5.01    7.40
  17  20  18   -2.52    2.11
  17  20  18    5.80    6.85
 -18 -17 -20   -1.89    3.05
 -18 -21 -19   -1.05    2.98
 -21 -19 -18    0.55    3.35
  18  21  19    1.33    2.29
  18  21  19    0.12    3.34
 -19 -18 -21    5.75    3.35
 -19 -22 -20   -0.18    3.02
 -22 -20 -19   -3.03    2.89
  19  22  20   -0.69    2.80
 -20 -19 -22    1.04    2.96
 -20 -23 -21    0.24    2.75
 -23 -21 -20    1.63    3.47
  20  23  21    1.64    2.17
  20  23  21   -2.75    2.96
 -21 -20 -23   -4.91    2.26
  22  21  24   -3.28    2.59
 -21 -24 -22    5.13    3.78
 -24 -22 -21    2.05    3.44
  24  22  21   -0.36    1.55
  21  24  22   -2.10    1.87
  21  24  22    2.46    3.65
 -22 -21 -24    1.97    3.12
 -22 -25 -23    3.01    3.46
 -25 -23 -22    5.52    4.05
  22  25  23    5.03    3.88
 -23 -22 -25   -0.21    3.18
  24  23  26    4.87    3.87
 -23 -26 -24    3.67    3.76
 -26 -24 -23   -1.97    3.89
  23  26  24   -2.83    4.05
 -24 -23 -26   -1.53    3.68
  25  24  27   -6.93    3.90
 -24 -27 -25    5.59    3.88
 -27 -25 -24    1.05    3.87
  24  27  25    0.65    4.13
 -25 -24 -27    1.54    3.95
  26  25  28   -0.72    4.08
 -25 -28 -26    5.37    4.47
 -28 -26 -25   -3.45    4.11
  25  28  26   -3.14    4.00
 -26 -25 -28    2.17    4.12
 -27 -27 -24   -0.57    3.74
  24  27  27   -4.62    3.51
 -24 -27 -27    7.33    4.30
 -27 -24 -27   -3.64    3.65
  27  27  24   -6.99    3.80
 -26 -26 -23    1.80    3.91
  23  26  26   -5.34    3.86
 -23 -26 -26    3.85    4.16
 -26 -23 -26    0.48    3.71
 -25 -25 -22    0.57    3.77
  22  25  25   -0.59    3.47
 -22 -25 -25    4.51    3.88
 -25 -22 -25    3.54    3.87
 -24 -24 -21    0.93    3.45
  21  24  24   -1.12    1.80
  21  24  24    0.12    3.24
 -21 -24 -24    2.55    3.34
 -24 -21 -24   -0.24    2.75
 -23 -23 -20   -2.12    3.09
  23  20  23   -0.81    1.16
  20  23  23   -3.06    1.49
  20  23  23    3.02    3.06
 -20 -23 -23   -4.56    2.17
 -23 -20 -23    2.79    3.26
 -22 -22 -19    0.16    3.15
  22  19  22   -1.13    1.36
  19  22  22    1.22    2.88
  19  22  22   -0.16    2.90
 -19 -22 -22    0.26    2.86
 -22 -19 -22    1.35    2.50
  22  22  19   -0.03    1.68
 -21 -21 -18    1.05    3.10
  21  18  21    5.80    3.28
  18  21  21   -0.41    2.70
 -18 -21 -21   -0.08    2.85
 -21 -18 -21    1.61    3.12
 -20 -20 -17   -0.63    3.02
  20  17  20    2.68    2.63
  17  20  20   -2.48    2.82
  17  20  20    5.14    3.52
 -17 -20 -20   -1.66    2.70
 -20 -17 -20    0.01    5.84
  20  20  17    0.91    2.25
 -19 -19 -16   15.05    5.46
  19  16  19   17.49    4.11
  16  19  19   20.22    4.23
 -16 -19 -19   24.95    7.97
 -19 -16 -19   20.75    4.52
  19  19  16   15.98    3.57
 -18 -18 -15    0.75    2.97
  18  15  18   -0.28    2.37
  15  18  18    1.62    2.45
  15  18  18   -3.88    2.22
 -15 -18 -18   -2.06    2.24
 -18 -15 -18    1.28    2.75
  18  18  15   -1.35    1.81
 -17 -17 -14   23.41    4.46
  17  14  17   20.20    3.72
  14  17  17   37.38    3.97
  14  17  17   18.05    3.83
 -14 -17 -17   19.44    3.84
 -17 -14 -17   15.60    3.48
  17  17  14   37.16    3.95
 -16 -16 -13   -0.53    2.43
  16  13  16   -0.37    1.87
  13  16  16    1.60    0.91
  13  16  16    1.27    2.08
 -13 -16 -16   -3.30    1.84
 -16 -13 -16    0.68    2.20
 -15 -15 -12    0.14    2.19
  12  15  15   -1.07    0.48
 -12 -15 -15   -0.13    2.07
 -15 -12 -15    0.15    1.87
  15  15  12   -0.55    0.58
 -14 -14 -11   -3.07    1.88
  14  11  14   -1.08    1.68
  11  14  14    0.21    0.49
 -11 -14 -14   -0.70    1.94
 -14 -11 -14   -0.70    2.00
 -13 -13 -10  231.37    8.30
  13  10  13  216.32    7.65
 -10 -13 -13  231.72    8.06
 -13 -10 -13  221.12    7.63
 -12 -12  -9   -0.49    1.92
  12   9  12   -2.98    1.45
   9  12  12   -0.61    1.56
  -9 -12 -12    0.20    1.96
 -12  -9 -12   -1.19    1.74
  12  12   9   -1.35    1.35
 -11 -11  -8   17.29    2.93
  11   8  11   18.00    2.74
   8  11  11   16.62    2.59
  -8 -11 -11   15.18    2.65
 -11  -8 -11   16.69    2.69
  11  11   8   15.35    2.50
 -10 -10  -7    0.54    1.61
  10   7  10    0.01    1.29
   7  10  10    1.00    1.47
   7  10  10    1.16    1.54
  -7 -10 -10   -0.12    1.43
 -10  -7 -10   -1.16    1.37
  10  10   7    0.23    1.28
  -9  -9  -6   61.81    3.89
   9   6   9   57.36    3.44
   6   9   9   57.63    3.65
   6   9   9   49.91    3.70
  -6  -9  -9   56.64    3.70
  -9  -6  -9   63.13    3.53
   9   9   6   53.02    3.42
  -8  -8  -5   -0.43    1.17
   8   5   8   -0.41    1.12
   5   8   8   -1.37    1.01
   5   8   8   -0.86    1.05
  -5  -8  -8    0.57    1.25
  -8  -5  -8   -0.71    1.08
   8   8   5   -0.32    0.97
  -7  -7  -4  290.23    6.15
   7   4   7  291.35    5.75
   4   7   7  279.95    5.98
   4   7   7  271.79    6.20
  -4  -7  -7  276.42    5.98
  -7  -4  -7  271.88    5.39
  -6  -6  -3    0.71    1.03
   6   3   6    0.98    0.98
   3   6   6    0.48    1.03
   3   6   6   -0.06    1.09
  -3  -6  -6    1.14    1.07
  -6  -3  -6   -0.32    0.79
  -5  -5  -2  111.71    3.34
   5   2   5   97.95    3.08
   2   5   5  102.44    3.17
   2   5   5   99.96    3.39
  -2  -5  -5  100.78    3.18
  -2  -5  -5   99.56    3.33
  -5  -2  -5  102.58    2.69
   4   1   4    0.85    0.57
   1   4   4    0.05    0.61
   1   4   4   -0.33    0.68
  -1  -4  -4   -0.49    0.55
  -1  -4  -4   -0.27    0.59
  -4  -1  -4    0.00    0.46
   3   0   3  139.70    1.95
   0   3   3  133.56    2.80
   0   3   3  124.32    2.90
   0  -3  -3  131.34    2.78
   0  -3  -3  118.36    2.90
  -3   0  -3   53.79    1.03
  -2  -2   1    0.19    0.38
  -2  -2   1   -0.18    0.22
  -1   2   2   -0.26    0.25
  -1   2   2    0.39    0.36
   1  -2  -2    0.20    0.35
   1  -2  -2    0.18    0.32
   2   2  -1   -0.41    0.19
   2   2  -1   -0.22    0.17
  -1  -1   2   95.37    1.94
  -1  -1   2   81.57    1.46
   1  -2   1   78.73    1.56
  -2   1   1    2.18    0.43
  -2   1   1   77.11    2.02
   2  -1  -1   95.76    2.03
   2  -1  -1   43.32    1.54
  -1   2  -1   -0.26    0.12
   1   1  -2   -0.17    0.15
   1   1  -2   -0.21    0.15
   0   0   3   -0.11    0.31
   0   0   3   -0.44    0.31
   0  -3   0    0.02    0.26
  -3   0   0   -0.17    0.27
  -3   0   0    0.55    0.39
   3   0   0   -0.17    0.34
   3   0   0    0.33    0.31
   0   3   0   -0.24    0.14
   0   0  -3    0.13    0.21
   0   0  -3    0.03    0.23
   1   1   4  432.58    4.67
   1   1   4  505.26    5.24
  -1  -4  -1  557.60    4.60
  -1  -4  -1  473.53    4.37
  -4  -1  -1  425.75    4.69
   4   1   1  455.83    4.93
   1   4   1  433.22    4.18
  -1  -1  -4  403.81    4.43
  -2  -5  -2    0.62    0.70
  -5  -2  -2    0.28    0.66
  -5  -2  -2   -0.05    0.63
   2   5   2    0.16    0.58
   2   5   2    0.77    0.63
  -2  -2  -5    0.23    0.58
   3   3   6   35.42    2.06
  -3  -6  -3   39.17    2.19
  -6  -3  -3   27.00    1.82
  -6  -3  -3   37.66    2.14
   6   3   3   34.55    2.09
   3   6   3   35.21    2.03
   3   6   3   29.59    1.96
  -3  -3  -6   30.70    1.90
   4   4   7   -1.11    0.78
  -4  -7  -4   -1.49    0.88
  -7  -4  -4   -2.07    0.95
   7   4   4   -0.47    0.86
   4   7   4   -1.91    0.82
  -4  -4  -7    0.34    0.90
   5   5   8  394.87    6.91
  -5  -8  -5  415.27    7.12
  -8  -5  -5  440.42    7.23
   8   5   5  406.22    7.04
   5   8   5  405.24    6.85
  -5  -5  -8  371.93    6.61
   6   6   9   -0.27    1.09
  -6  -9  -6   -0.19    1.33
  -9  -6  -6   -0.29    1.24
   9   6   6   -1.31    1.06
   6   9   6   -0.30    1.12
  -6  -6  -9   -1.13    1.00
   7   7  10   33.87    2.99
  -7 -10  -7   42.16    3.43
 -10  -7  -7   45.99    3.30
  10   7   7   40.83    3.19
   7  10   7   39.70    3.13
  -7  -7 -10   39.68    3.12
   8   8  11    1.11    1.51
  -8 -11  -8   -0.61    1.60
 -11  -8  -8    0.25    1.86
  11   8   8   -0.92    1.25
   8  11   8    0.83    1.40
   9   9  12  311.61    8.04
  -9 -12  -9  322.80    8.36
 -12  -9  -9  330.49    8.29
  12   9   9  292.49    7.79
   9  12   9  283.67    7.60
  -9  -9 -12  297.92    7.75
  10  10  13   -1.51    1.64
 -10 -13 -10   -1.02    1.77
 -13 -10 -10   -2.01    1.92
  13  10  10   -0.73    1.63
  10  13  10   -2.41    1.51
 -10 -10 -13   -1.10    1.69
  11  11  14  112.83    5.85
 -11 -14 -11  121.52    6.42
 -14 -11 -11  117.81    6.28
  14  11  11   74.24    4.75
  11  14  11  110.78    5.87
 -11 -11 -14  108.52    5.93
  12  12  15   -1.10    0.73
 -12 -15 -12   -1.33    2.12
 -15 -12 -12    0.14    2.26
  15  12  12   -0.99    0.59
  12  15  12    0.93    1.75
 -12 -12 -15    0.48    2.02
  13  13  16    0.41    0.74
 -13 -16 -13    6.52    2.78
 -16 -13 -13    3.57    2.60
  16  13  13    1.59    0.80
 -13 -13 -16    2.44    2.20
  14  14  17   -1.71    0.81
 -14 -17 -14   -1.38    2.12
 -17 -14 -14    2.66    2.60
  17  14  14   -0.95    0.66
  14  17  14   -1.35    0.73
 -14 -14 -17    2.58    2.33
  15  15  18   52.70    4.70
 -15 -18 -15   62.72    6.35
 -18 -15 -15   54.72    6.10
  18  15  15   -1.29    1.39
  15  18  15   53.57    4.59
 -15 -15 -18   57.95    5.71
  16  16  19   -0.57    2.22
 -16 -19 -16    2.75    3.08
 -19 -16 -16   -5.73    2.45
  19  16  16    3.17    2.09
  16  19  16   -2.40    1.73
 -16 -16 -19   -2.69    2.39
  17  17  20    1.85    3.21
 -17 -20 -17    3.49    3.56
 -20 -17 -17   -1.03    3.25
  20  17  17   -0.67    2.03
  17  20  17    0.30    2.40
 -17 -17 -20   -1.69    2.68
 -18 -21 -18    1.07    3.31
 -21 -18 -18    5.53    3.75
  18  21  18    1.75    2.48
 -18 -18 -21    2.83    2.89
 -19 -22 -19    1.52    2.94
 -22 -19 -19    2.46    3.21
  19  22  19    1.03    2.79
 -19 -19 -22   -1.35    2.44
 -20 -23 -20   -1.52    2.87
 -23 -20 -20    0.79    3.10
  20  23  20   -3.57    2.34
 -20 -20 -23    0.02    2.49
  21  21  24    1.17    2.56
  21  21  24    4.24    3.78
 -21 -24 -21    2.98    3.36
 -24 -21 -21    2.42    3.34
  24  21  21    1.33    1.50
  21  24  21    0.61    2.10
  21  24  21    4.25    4.05
 -21 -21 -24    1.81    2.91
 -22 -25 -22    3.05    3.80
 -25 -22 -22   -3.87    3.07
  22  25  22    1.64    2.23
  22  25  22   -0.93    3.25
 -22 -22 -25    4.21    3.27
  23  23  26   -0.72    3.66
 -23 -26 -23   -3.97    3.69
 -26 -23 -23    0.85    3.75
  23  26  23   -1.22    3.90
 -23 -23 -26    4.97    3.86
  24  24  27   -3.78    3.71
 -24 -27 -24   -1.39    3.67
 -27 -24 -24   -6.48    3.94
  24  27  24    2.57    4.55
 -24 -24 -27   -4.83    3.62
  25  25  28   -7.24    3.73
 -25 -28 -25    2.52    4.22
 -28 -25 -25    0.66    4.21
  25  28  25   -1.21    3.98
 -25 -25 -28   -0.12    3.65
 -25 -28 -24   -0.40    3.75
  24  25  28   -0.25    4.45
 -28 -24 -25    3.16    4.10
 -24 -25 -28   15.78    5.14
  25  28  24   -7.04    3.71
 -24 -27 -23   -1.80    3.60
  23  24  27   -0.01    3.92
 -27 -23 -24    3.19    4.20
 -23 -24 -27   -0.80    3.64
  24  27  23    1.15    4.66
 -23 -26 -22   -3.87    3.26
  22  23  26   -3.16    3.57
 -26 -22 -23    0.59    3.31
 -22 -23 -26    4.42    3.65
  23  26  22    2.72    3.77
 -22 -25 -21   -0.09    3.15
  21  22  25    0.76    3.04
  21  22  25   -3.06    3.13
  25  21  22    1.54    1.58
 -25 -21 -22   -6.66    2.70
 -21 -22 -25   -1.22    2.60
  22  25  21    0.95    2.19
  22  25  21    3.02    3.65
 -21 -24 -20    0.17    3.25
  20  21  24   -2.06    3.62
  20  21  24   -0.32    2.99
  24  20  21   -0.15    1.26
 -24 -20 -21   -0.34    2.93
 -20 -21 -24    0.65    2.82
  21  24  20   -1.22    1.76
  21  24  20   -0.85    2.69
 -20 -23 -19    2.57    3.08
  19  20  23    1.27    2.92
 -23 -19 -20    2.79    3.24
 -19 -20 -23   -1.10    2.53
  20  23  19    2.35    2.53
  20  23  19   -0.03    2.74
 -19 -22 -18    3.05    3.64
  18  19  22   -0.35    2.93
 -22 -18 -19    7.73    4.06
 -18 -19 -22    0.42    3.04
 -18 -21 -17    7.67    4.00
  21  17  18    2.68    2.41
 -21 -17 -18   11.48    7.46
 -17 -18 -21    1.96    3.13
  18  21  17    7.15    2.90
 -17 -20 -16    6.76    5.79
  16  17  20    1.60    2.34
  20  16  17    1.31    2.00
 -20 -16 -17    0.70    2.81
 -16 -17 -20    0.09    2.69
  17  20  16    0.87    2.15
 -16 -19 -15    2.28    2.93
  15  16  19    3.36    2.12
  19  15  16    0.02    2.16
 -19 -15 -16    4.02    2.85
 -15 -16 -19    2.71    2.90
  16  19  15    2.52    2.17
 -15 -18 -14    7.85    3.45
  14  15  18   -2.12    0.78
  18  14  15    6.04    2.46
 -18 -14 -15    7.31    3.23
 -14 -15 -18    6.08    2.78
  15  18  14   -1.61    0.90
 -14 -17 -13    4.11    2.62
  13  14  17   -0.70    0.66
  17  13  14    2.36    1.50
 -17 -13 -14    4.73    2.69
 -13 -14 -17    3.19    2.48
  14  17  13    2.04    1.64
 -13 -16 -12   12.88    3.27
  16  12  13    4.90    2.37
 -16 -12 -13   13.61    3.18
 -12 -13 -16   11.47    2.83
  13  16  12   11.79    2.69
 -12 -15 -11   28.68    4.00
  11  12  15    0.35    0.78
  15  11  12   43.38    4.13
 -15 -11 -12   40.07    4.44
 -11 -12 -15   34.59    4.19
  12  15  11   41.06    4.08
 -11 -14 -10   54.70    4.75
  10  11  14   44.08    4.01
  14  10  11   41.57    4.14
 -14 -10 -11   50.33    4.69
 -10 -11 -14   42.09    4.18
  11  14  10   44.36    4.06
 -10 -13  -9    4.32    2.12
   9  10  13    2.98    1.78
  13   9  10    3.31    1.88
 -13  -9 -10    6.07    2.16
  -9 -10 -13    1.13    1.60
  10  13   9    3.27    1.77
  -9 -12  -8    8.26    2.32
   8   9  12    8.46    2.23
  12   8   9    4.59    1.85
 -12  -8  -9    2.50    1.95
  -8  -9 -12    4.80    1.92
   9  12   8    4.40    1.77
  -8 -11  -7   41.19    3.60
   7   8  11   39.16    3.30
  11   7   8   40.13    3.31
 -11  -7  -8   42.34    3.50
   8  11   7   37.91    3.14
  -7 -10  -6  154.98    5.30
   6   7  10  140.17    4.94
  10   6   7  149.50    5.01
 -10  -6  -7  157.44    5.03
  -6  -7 -10  132.96    4.75
   7  10   6  138.93    4.73
  -6  -9  -5  136.54    4.53
   5   6   9  123.95    4.34
   9   5   6  127.46    4.34
  -9  -5  -6  136.45    4.39
  -5  -6  -9  125.18    4.32
   6   9   5  126.22    4.25
  -5  -8  -4   88.72    3.54
   4   5   8   81.20    3.38
   8   4   5   82.74    3.32
  -8  -4  -5   91.57    3.42
  -4  -5  -8   72.58    3.17
   5   8   4   72.28    3.07
  -4  -7  -3  237.67    4.85
   3   4   7  203.64    4.63
   3   4   7  205.22    4.96
   7   3   4  222.64    4.68
  -7  -3  -4  207.37    4.37
  -7  -3  -4  236.01    4.70
  -3  -4  -7  202.25    4.58
   4   7   3  218.66    4.45
  -3  -6  -2 1028.14    8.60
   2   3   6  878.88    8.57
   2   3   6  932.35    9.27
   6   2   3  967.79    8.54
  -6  -2  -3  843.90    7.75
  -6  -2  -3 1036.89    8.61
  -2  -3  -6  845.21    8.31
   3   6   2  931.04    7.57
   1   2   5    0.34    0.60
   1   2   5   -0.21    0.67
   5   1   2   -0.12    0.56
  -5  -1  -2    0.58    0.56
  -5  -1  -2    0.91    0.65
  -1  -2  -5    0.47    0.59
  -1  -2  -5    0.45    0.69
   2   5   1    0.50    0.52
  -1  -4   0    3.85    0.54
   0   1   4    2.52    0.71
   0   1   4    3.16    0.80
   4   0   1    2.64    0.65
  -4   0  -1    3.21    0.63
   0  -1  -4    1.92    0.67
   0  -1  -4    2.62    0.70
   1   4   0    3.45    0.50
  -1   0   3  251.01    3.68
  -1   0   3  246.65    3.39
   3  -1   0  256.18    3.26
   3  -1   0  221.45    3.72
  -3   1   0  241.84    3.05
  -3   1   0  234.76    3.83
   1   0  -3  200.80    3.25
   1   0  -3  237.39    3.32
  -2  -1   2  448.28    4.85
  -2  -1   2  405.56    4.00
   2  -2  -1  477.20    4.45
  -2   2   1  453.98    4.19
  -2   2   1  409.26    4.94
   2   1  -2  322.31    4.09
   2   1  -2  370.60    3.81
  -3  -2   1  217.77    3.63
  -3  -2   1  211.63    3.02
   1  -3  -2  242.24    3.49
   1  -3  -2  193.26    3.78
  -1   3   2  252.03    3.47
  -1   3   2  195.47    3.58
   3   2  -1  246.95    3.80
   3   2  -1  193.96    2.88
   3   0   4    1.20    0.44
  -4  -3   0    2.20    0.82
   0  -4  -3    0.98    0.62
   0  -4  -3    0.66    0.70
   0   4   3    0.42    0.61
   0   4   3    1.07    0.76
   4   1   5    8.70    1.03
  -1  -5  -4   10.62    1.49
  -1  -5  -4    7.35    1.31
   1   5   4    8.65    1.25
   1   5   4    6.56    1.22
  -4  -1  -5    6.43    0.92
   5   2   6  412.35    5.51
  -2  -6  -5  421.03    6.35
  -2  -6  -5  395.09    6.45
   2   6   5  431.44    6.33
   2   6   5  368.57    6.26
  -5  -2  -6  379.64    5.00
   6   3   7   88.43    3.13
  -7  -6  -3   96.08    3.62
  -3  -7  -6   88.64    3.45
   3   7   6   88.78    3.47
   3   7   6   82.02    3.50
  -6  -3  -7   87.16    2.95
   7   4   8    0.95    1.12
  -8  -7  -4    0.99    1.30
  -4  -8  -7    3.28    1.41
   4   8   7    3.02    1.32
   4   8   7    0.92    1.19
  -7  -4  -8    1.76    1.09
   8   5   9  111.37    4.18
  -9  -8  -5  122.41    4.66
  -5  -9  -8  115.33    4.52
   5   9   8  120.27    4.49
   5   9   8  105.24    4.47
  -8  -5  -9  112.49    4.05
   9   6  10  105.02    4.42
 -10  -9  -6   85.83    7.47
  -6 -10  -9   99.06    7.75
   6  10   9  111.09    4.69
   6  10   9   90.50    4.64
  -9  -6 -10  104.34    4.25
  10   7  11   55.71    3.78
 -11 -10  -7   69.33    4.33
  -7 -11 -10   62.28    4.10
   7  11  10   61.73    4.02
   7  11  10   61.62    4.27
  11  10   7   58.94    3.86
 -10  -7 -11   59.11    3.77
  11   8  12   31.21    3.43
 -12 -11  -8   32.33    3.73
  -8 -12 -11   37.30    3.72
   8  12  11   29.70    3.36
   8  12  11   24.44    3.38
  12  11   8   30.43    3.27
 -11  -8 -12   29.27    3.34
  12   9  13   56.95    4.48
 -13 -12  -9   53.76    4.57
  -9 -13 -12   54.96    4.54
   9  13  12   54.97    4.31
   9  13  12   43.94    4.48
  13  12   9   56.15    4.09
 -12  -9 -13   46.60    4.15
  13  10  14   73.74    4.99
 -14 -13 -10   75.24    5.45
 -10 -14 -13   74.69    5.41
  10  14  13   80.93    4.96
  10  14  13   62.93    5.17
 -13 -10 -14   80.51    5.16
  14  11  15   13.02    2.76
 -15 -14 -11   16.87    3.58
 -11 -15 -14   16.93    3.48
  11  15  14    2.03    1.59
  11  15  14   10.79    2.99
  15  14  11   -0.97    0.58
 -14 -11 -15   15.16    2.98
  15  12  16    1.83    1.93
 -16 -15 -12    0.77    2.28
 -12 -16 -15    2.02    2.32
  12  16  15   -0.33    0.90
  12  16  15    1.71    2.20
  16  15  12    0.26    0.68
 -15 -12 -16    2.95    2.33
  16  13  17   24.00    3.91
 -17 -16 -13   26.77    4.30
 -13 -17 -16   26.05    4.19
  13  17  16   -1.19    0.81
  13  17  16   28.19    4.65
  17  16  13   -0.70    0.63
 -16 -13 -17   20.95    3.67
  17  14  18    0.32    2.25
 -18 -17 -14    1.54    2.82
 -14 -18 -17    1.49    2.57
  14  18  17    3.26    2.20
  14  18  17    3.10    2.90
  18  17  14   -1.20    1.62
 -17 -14 -18   -0.16    2.11
  18  15  19    5.50    3.04
 -19 -18 -15    2.92    3.35
 -15 -19 -18    9.98    3.88
  15  19  18    1.87    2.59
  15  19  18    1.30    3.18
  19  18  15    2.83    2.47
 -18 -15 -19    4.75    3.19
  19  16  20   -1.51    2.45
 -20 -19 -16   -4.76    2.71
 -16 -20 -19    1.08    3.18
  16  20  19   -5.36    1.97
  16  20  19    1.95    3.11
  20  19  16    2.34    2.25
 -19 -16 -20    3.67    3.04
  20  17  21    2.92    2.73
 -21 -20 -17   -0.05    3.34
 -17 -21 -20   -0.19    2.97
  17  21  20   -0.14    2.04
  17  21  20    4.53    3.34
 -20 -17 -21    1.03    3.04
  21  18  22   -1.41    2.50
 -22 -21 -18    0.60    3.16
 -18 -22 -21   -2.50    2.39
  18  22  21    3.36    3.05
 -21 -18 -22    4.17    2.98
  22  19  23   -0.10    2.23
 -23 -22 -19    1.31    3.25
 -19 -23 -22    3.26    3.11
  19  23  22   -0.45    1.75
  19  23  22    1.57    3.37
 -22 -19 -23    2.03    2.94
  23  20  24   -0.25    1.10
 -24 -23 -20    0.38    3.32
 -20 -24 -23    2.19    3.34
  20  24  23   -2.43    1.80
  20  24  23    0.85    3.48
 -23 -20 -24    3.86    3.09
 -25 -24 -21   -2.20    3.54
 -21 -25 -24   -2.92    2.70
  21  25  24   -0.63    3.69
 -24 -21 -25    4.08    3.19
 -26 -25 -22    0.23    3.63
 -22 -26 -25   -2.67    3.31
  22  26  25    2.19    3.85
 -25 -22 -26    0.01    3.23
 -27 -26 -23    0.68    3.92
 -23 -27 -26    2.22    3.84
  23  27  26    4.03    4.32
 -26 -23 -27   -3.62    3.37
 -28 -27 -24    1.51    4.37
 -24 -28 -27   -2.39    3.95
  24  28  27    3.12    4.31
 -27 -24 -28   -5.84    3.48
 -26 -28 -24    0.74    4.15
  24  26  28    1.32    4.38
 -28 -24 -26   -5.04    3.62
 -24 -26 -28  -10.68    3.73
  26  28  24   -1.50    4.23
 -25 -27 -23   -4.05    3.40
  23  25  27    4.04    4.05
 -27 -23 -25    4.47    3.88
 -23 -25 -27    0.30    3.94
  25  27  23   -1.27    3.94
 -24 -26 -22   -4.60    3.57
  22  24  26   -0.69    4.23
 -26 -22 -24    5.46    4.14
 -22 -24 -26   -6.14    3.15
  24  26  22    1.04    4.44
 -23 -25 -21    3.33    3.81
  21  23  25   -1.14    3.23
 -25 -21 -23    5.68    3.75
 -21 -23 -25   -1.81    2.88
  23  25  21   -4.18    2.97
 -22 -24 -20   10.52    4.07
  20  22  24    2.12    2.91
  20  22  24    3.49    3.51
  24  20  22   -0.61    1.27
 -24 -20 -22    0.25    2.94
 -20 -22 -24    0.27    2.83
 -21 -23 -19   -0.65    2.81
  19  21  23    0.01    3.02
  23  19  21   -0.42    1.18
 -23 -19 -21   -0.91    2.56
 -19 -21 -23   -0.78    2.51
 -20 -22 -18    5.45    3.48
  18  20  22    2.89    3.58
  22  18  20    1.95    2.03
 -22 -18 -20   -3.46    2.66
 -18 -20 -22    5.34    3.39
 -19 -21 -17    4.53    3.65
  17  19  21    0.87    2.99
  21  17  19   -0.07    1.92
 -21 -17 -19    2.03    5.33
 -17 -19 -21    0.80    2.85
  19  21  17    1.67    2.33
 -18 -20 -16   12.58    3.96
  16  18  20    8.73    3.78
  20  16  18    7.16    2.58
 -20 -16 -18    4.68    3.31
 -16 -18 -20    8.57    4.20
  18  20  16    9.82    3.16
 -17 -19 -15    1.28    2.87
  15  17  19    2.01    2.49
  15  17  19   -1.07    2.58
  19  15  17    0.05    1.80
 -19 -15 -17   -0.36    2.84
 -15 -17 -19   -3.11    2.09
  17  19  15    1.37    2.23
 -16 -18 -14    4.31    2.88
  18  14  16   -0.90    1.63
 -18 -14 -16    0.09    2.49
 -14 -16 -18   -3.47    1.87
  16  18  14    2.96    1.75
 -15 -17 -13    0.28    2.37
  13  15  17   -1.30    0.76
  17  13  15   -0.11    1.77
 -17 -13 -15    3.85    2.49
 -13 -15 -17    4.57    2.58
  15  17  13   -0.22    0.88
 -14 -16 -12   43.87    5.01
  12  14  16    1.00    0.91
  16  12  14   29.94    4.76
 -16 -12 -14   40.80    4.50
 -12 -14 -16   42.01    4.48
  14  16  12   42.94    4.92
 -13 -15 -11   13.02    3.23
  11  13  15    0.54    0.66
  15  11  13    6.72    2.46
 -15 -11 -13    9.72    2.89
 -11 -13 -15    5.36    2.54
  13  15  11   11.68    2.60
 -12 -14 -10    2.45    2.32
  10  12  14    1.35    0.80
  14  10  12    1.13    1.90
 -14 -10 -12    2.45    2.30
 -10 -12 -14    3.21    2.22
  12  14  10   -0.02    1.62
 -11 -13  -9   -2.16    1.63
   9  11  13   -0.94    1.38
  13   9  11    1.32    1.88
 -13  -9 -11    0.58    1.87
  -9 -11 -13    0.38    1.76
  11  13   9    0.00    1.57
 -10 -12  -8    4.65    2.04
   8  10  12    6.78    2.10
  12   8  10    6.13    2.06
 -12  -8 -10    8.07    2.35
  -8 -10 -12    3.68    1.91
  10  12   8    5.64    1.82
  -9 -11  -7   43.85    3.75
   7   9  11   40.40    3.46
  11   7   9   36.03    3.35
 -11  -7  -9   42.04    3.68
  -7  -9 -11   35.58    3.39
   9  11   7   33.69    3.20
  -8 -10  -6  186.98    5.91
   6   8  10  194.30    5.82
  10   6   8  180.43    5.48
 -10  -6  -8  193.60    5.59
  -6  -8 -10  177.90    5.65
   8  10   6  163.85    5.29
  -7  -9  -5   13.33    2.35
   5   7   9   12.54    2.08
   5   7   9   10.49    1.98
   9   5   7   11.97    2.01
  -9  -5  -7   15.00    2.15
  -5  -7  -9   10.94    1.94
   7   9   5   12.86    2.01
  -6  -8  -4   86.80    3.64
   4   6   8   79.00    3.50
   4   6   8   74.09    3.62
   8   4   6   77.51    3.32
  -8  -4  -6   88.33    3.44
  -4  -6  -8   77.49    3.48
   6   8   4   82.74    3.41
  -5  -7  -3   38.99    2.47
   3   5   7   36.96    2.46
   3   5   7   39.20    2.73
   7   3   5   36.48    2.26
  -7  -3  -5   39.89    2.27
  -3  -5  -7   35.52    2.43
  -4  -6  -2  120.81    3.34
   2   4   6  108.28    3.37
   2   4   6  115.69    3.75
   6   2   4  118.32    3.14
  -6  -2  -4   99.44    2.78
  -6  -2  -4  118.03    3.03
  -2  -4  -6   99.52    3.25
   1   3   5  226.56    4.45
   5   1   3  233.47    3.69
   5   1   3  261.04    3.91
  -5  -1  -3  212.82    3.34
  -5  -1  -3  264.41    3.75
  -1  -3  -5  220.06    4.18
  -1  -3  -5  227.67    4.45
   0   2   4    0.92    1.01
   0   2   4    0.12    0.57
   4   0   2    0.77    0.47
   4   0   2    0.90    0.55
  -4   0  -2    0.96    0.44
  -4   0  -2    0.59    0.45
   0  -2  -4    0.22    0.52
   0  -2  -4    1.15    0.75
  -1   1   3    0.58    0.48
  -1   1   3    0.86    0.54
   3  -1   1    1.40    0.38
   3  -1   1    0.96    0.49
  -3   1  -1    1.38    0.33
  -3   1  -1    1.64    0.34
  -3   1  -1    0.41    0.40
   1  -1  -3    0.77    0.47
   1  -1  -3    1.13    0.57
  -2   0   2   53.27    1.78
  -2   0   2   45.15    1.60
   2  -2   0   57.80    1.26
   2  -2   0   44.78    1.63
  -2   2   0   44.79    0.97
  -2   2   0   16.38    1.02
   2   0  -2   55.08    1.80
   2   0  -2   35.69    1.40
   1  -1   3    0.63    0.28
  -3  -1   1    1.26    0.58
  -3  -1   1    0.84    0.47
   1  -3  -1    1.39    0.47
   1  -3  -1    0.89    0.52
  -1   3   1    1.61    0.45
  -1   3   1    1.10    0.47
   3   1  -1    1.31    0.54
   3   1  -1    1.04    0.44
   2   0   4    0.49    0.41
   0  -4  -2    0.92    0.58
   0  -4  -2    0.52    0.52
   0   4   2    0.64    0.55
   0   4   2    0.30    0.50
   4   2   0    0.80    0.60
   4   2   0    0.73    0.48
  -2   0  -4    0.28    0.34
   3   1   5  223.25    3.49
  -5  -3  -1  222.65    4.20
  -1  -5  -3  266.56    4.26
  -1  -5  -3  224.75    4.23
   1   5   3  225.71    6.49
   1   5   3  213.87    4.08
  -3  -1  -5  212.82    3.21
   4   2   6  110.49    2.97
  -2  -6  -4  118.04    3.37
  -2  -6  -4  102.55    3.29
   2   6   4  121.15    3.29
   2   6   4  107.07    3.36
  -4  -2  -6  103.01    2.74
   5   3   7   38.47    2.26
  -7  -5  -3   38.31    2.52
  -3  -7  -5   37.83    2.47
   3   7   5   36.68    2.33
   3   7   5   36.35    2.45
  -5  -3  -7   34.14    2.07
   6   4   8   79.30    3.29
  -8  -6  -4   86.59    3.73
  -4  -8  -6   83.52    3.59
   4   8   6   82.65    3.45
   4   8   6   79.27    3.56
  -6  -4  -8   74.45    3.11
   7   5   9   11.10    1.96
  -9  -7  -5   14.45    2.25
  -5  -9  -7   15.66    2.49
   5   9   7   13.01    2.10
   5   9   7   11.48    2.19
  -7  -5  -9   14.11    2.05
   8   6  10  179.61    5.44
 -10  -8  -6  191.29    5.95
  -6 -10  -8  187.91    5.90
   6  10   8  191.84    5.72
   6  10   8  170.13    5.66
  10   8   6  172.55    5.49
  -8  -6 -10  180.14    5.26
   9   7  11   34.61    3.32
 -11  -9  -7   47.21    3.79
  -7 -11  -9   36.90    3.72
   7  11   9   42.95    3.43
   7  11   9   37.18    5.66
  11   9   7   35.40    3.21
  -9  -7 -11   33.12    3.11
  10   8  12    6.80    2.17
 -12 -10  -8    6.97    2.32
  -8 -12 -10    5.99    2.23
   8  12  10    4.43    1.91
   8  12  10    3.79    1.93
  12  10   8    4.70    1.78
 -10  -8 -12   10.22    2.25
  11   9  13    0.11    1.69
 -13 -11  -9   -1.72    1.59
  -9 -13 -11   -1.31    1.69
   9  13  11    0.78    1.71
   9  13  11   -0.01    1.69
  13  11   9    0.27    1.35
 -11  -9 -13   -2.00    1.44
  12  10  14   -0.57    1.87
 -14 -12 -10    3.27    2.31
 -10 -14 -12    5.04    2.48
  10  14  12    4.76    2.22
  10  14  12    0.11    1.99
 -12 -10 -14    0.58    1.97
  13  11  15   11.74    2.93
 -15 -13 -11   11.44    3.08
 -11 -15 -13    8.43    2.69
  11  15  13   14.05    2.91
  11  15  13    5.16    2.68
  15  13  11   -0.86    0.50
 -13 -11 -15   11.92    2.79
  14  12  16   37.15    5.75
 -16 -14 -12   40.30    5.10
 -12 -16 -14   39.66    4.76
  12  16  14   45.43    4.85
  12  16  14   33.11    4.25
  16  14  12    0.12    0.68
 -14 -12 -16   40.24    4.46
  15  13  17   -1.37    1.78
 -17 -15 -13    1.87    2.50
 -13 -17 -15   -1.09    2.26
  13  17  15   -0.01    0.94
  13  17  15    4.65    2.84
  17  15  13   -0.50    0.66
 -15 -13 -17    0.72    2.25
  16  14  18    0.33    2.27
 -18 -16 -14    4.95    3.08
 -14 -18 -16    0.75    2.49
  14  18  16    5.01    1.98
  14  18  16   -2.08    2.27
  18  16  14   -2.20    0.86
 -16 -14 -18   -0.39    2.32
  17  15  19   -0.26    2.40
 -19 -17 -15   -1.11    2.63
 -15 -19 -17   -0.29    2.59
  15  19  17    1.82    2.53
  15  19  17   -1.32    2.62
  19  17  15    1.14    2.14
 -17 -15 -19   -1.47    2.27
  18  16  20    6.01    3.08
 -20 -18 -16   10.47    6.94
 -16 -20 -18    5.42    3.27
  16  20  18    4.20    2.85
  16  20  18    6.81    3.45
 -18 -16 -20    7.12    3.39
  19  17  21   -0.36    2.32
 -21 -19 -17   -2.51    3.15
 -17 -21 -19    0.90    2.98
  17  21  19    5.53    2.91
  17  21  19    0.18    3.07
  20  18  22    3.04    2.89
 -22 -20 -18    2.65    3.28
 -18 -22 -20    5.12    3.16
  18  22  20    1.97    3.17
 -20 -18 -22   -3.96    2.60
  21  19  23   -3.19    2.30
 -23 -21 -19    3.39    3.18
 -19 -23 -21   -1.19    2.62
  19  23  21   -1.72    2.47
 -21 -19 -23   -2.94    2.49
  22  20  24   -2.16    2.04
 -24 -22 -20   -1.44    3.40
 -20 -24 -22    3.02    3.24
  20  24  22    0.12    1.81
  20  24  22   -2.10    2.63
 -22 -20 -24   -2.43    2.70
 -25 -23 -21   -0.46    3.24
 -21 -25 -23    4.15    3.87
  21  25  23    2.46    2.17
  21  25  23    3.03    3.45
 -23 -21 -25   -1.78    2.48
 -26 -24 -22   -1.68    3.62
 -22 -26 -24    2.48    3.90
  22  26  24    4.07    4.08
 -24 -22 -26    5.00    3.65
  25  23  27   -2.82    3.27
 -27 -25 -23   -3.64    3.57
 -23 -27 -25    1.20    3.88
  23  27  25   -2.44    3.54
 -25 -23 -27   -2.77    3.31
  26  24  28    1.52    3.67
 -28 -26 -24   -3.40    3.81
 -24 -28 -26    2.47    4.04
  24  28  26    3.65    4.15
 -26 -24 -28   -4.29    3.96
 -27 -28 -24    0.50    4.42
  24  27  28   -5.14    3.33
 -24 -27 -28    2.28    3.96
 -28 -24 -27    2.96    4.09
  27  28  24    0.45    3.99
 -26 -27 -23    1.76    3.84
  23  26  27   -0.36    3.66
 -23 -26 -27    1.82    3.66
 -27 -23 -26   -5.76    3.70
  26  27  23    7.65    4.59
 -25 -26 -22    1.05    3.56
  22  25  26   -3.64    3.34
 -22 -25 -26    1.67    3.61
 -26 -22 -25    2.51    3.60
 -24 -25 -21    1.63    3.57
  21  24  25    2.70    3.91
 -21 -24 -25   -0.60    3.32
 -25 -21 -24    1.04    3.22
 -23 -24 -20   -3.88    3.60
  24  20  23    1.72    1.59
  20  23  24    2.51    2.66
  20  23  24   -0.08    3.33
 -20 -23 -24    0.77    3.23
 -24 -20 -23    2.18    2.99
 -22 -23 -19    6.92    3.79
  23  19  22    2.57    1.90
  19  22  23   -4.53    1.85
  19  22  23   -3.31    2.72
 -19 -22 -23    1.70    2.89
 -23 -19 -22   -1.91    2.25
 -21 -22 -18   -2.90    3.16
  22  18  21   -1.06    1.30
  18  21  22   -5.76    2.09
 -18 -21 -22   -3.35    2.35
 -22 -18 -21    2.96    2.94
 -20 -21 -17   -1.87    2.85
  21  17  20    1.04    1.71
  17  20  21    0.44    2.61
 -17 -20 -21   -0.33    2.79
 -21 -17 -20    3.43    3.13
  20  21  17    0.54    1.98
 -19 -20 -16   -4.32    2.91
  20  16  19    0.29    2.52
  16  19  20   -2.24    2.85
 -16 -19 -20   -2.10    2.50
 -20 -16 -19    1.83    3.03
 -18 -19 -15    6.29    3.37
  19  15  18    2.19    2.65
  15  18  19    3.88    2.76
  15  18  19    7.55    4.01
 -15 -18 -19    5.61    3.15
 -19 -15 -18    6.60    3.19
  18  19  15   10.12    3.00
 -17 -18 -14    0.20    2.76
  18  14  17   -2.63    1.73
  14  17  18    3.42    2.26
  14  17  18    3.22    2.78
 -14 -17 -18    1.84    2.54
 -18 -14 -17    0.29    2.40
  17  18  14   -0.25    1.73
 -16 -17 -13   24.44    4.32
  17  13  16   21.19    3.75
  13  16  17   -1.03    0.74
  13  16  17   27.25    4.51
 -13 -16 -17   21.55    3.84
 -17 -13 -16   27.20    4.15
 -15 -16 -12    1.86    2.47
  16  12  15   -0.53    1.92
  12  15  16    0.30    0.67
  12  15  16    3.08    2.60
 -12 -15 -16   -0.85    1.93
 -16 -12 -15    1.28    2.21
  15  16  12    1.79    1.27
 -14 -15 -11   12.82    3.30
  15  11  14   13.59    2.90
  11  14  15    0.59    0.73
  11  14  15   10.58    2.79
 -11 -14 -15   11.59    2.89
 -15 -11 -14   15.56    3.21
  14  15  11   14.03    2.63
 -13 -14 -10   68.73    5.32
  14  10  13   70.08    4.99
  10  13  14   -0.36    0.62
  10  13  14   74.95    5.54
 -10 -13 -14   67.13    5.01
 -14 -10 -13   71.98    5.16
  13  14  10   70.85    4.80
 -12 -13  -9   60.81    4.79
  13   9  12   53.02    4.33
   9  12  13   54.85    4.12
   9  12  13   43.26    4.50
  -9 -12 -13   48.22    4.32
 -13  -9 -12   53.50    4.38
  12  13   9   49.69    4.10
 -11 -12  -8   34.58    3.79
  12   8  11   30.42    3.35
   8  11  12   31.92    3.45
   8  11  12   21.44    3.07
  -8 -11 -12   28.11    3.53
 -12  -8 -11   25.66    3.23
  11  12   8   31.86    3.28
 -10 -11  -7   65.56    4.23
  11   7  10   63.13    3.89
   7  10  11   62.77    4.02
   7  10  11   61.01    4.31
  -7 -10 -11   65.04    4.12
 -11  -7 -10   63.63    3.96
  10  11   7   61.20    3.89
  10   6   9  109.47    4.44
   6   9  10  113.28    4.74
 -10  -6  -9  110.45    4.45
   9  10   6  105.18    4.48
  -8  -9  -5  128.45    4.70
   9   5   8  120.12    4.32
   5   8   9  115.77    4.47
   5   8   9  104.80    4.60
  -5  -8  -9  107.95    4.35
  -9  -5  -8  121.43    4.23
  -7  -8  -4    3.30    1.42
   8   4   7    1.87    1.16
   4   7   8    3.12    1.24
   4   7   8    1.91    1.10
  -4  -7  -8    1.99    1.20
  -8  -4  -7    2.24    1.22
  -6  -7  -3   96.18    3.55
   7   3   6   86.84    3.15
   3   6   7   87.76    3.50
   3   6   7   86.31    3.67
  -3  -6  -7   87.71    3.45
  -7  -3  -6   91.03    3.10
  -5  -6  -2  430.85    6.38
   6   2   5  442.45    5.78
   2   5   6  405.26    6.34
   2   5   6  380.05    6.51
  -2  -5  -6  402.13    6.34
  -2  -5  -6  393.39    6.59
  -6  -2  -5  426.26    5.38
   5   1   4    7.70    1.08
   1   4   5    7.39    1.18
   1   4   5    6.05    1.22
  -1  -4  -5    6.87    1.21
  -1  -4  -5    5.60    1.24
  -5  -1  -4    8.06    0.93
  -5  -1  -4   10.36    1.14
   4   0   3    0.79    0.45
   4   0   3    1.32    0.54
   0   3   4    1.00    0.63
   0   3   4    0.49    0.65
   0  -3  -4    1.74    0.70
   0  -3  -4    0.31    0.73
  -4   0  -3    0.99    0.38
  -4   0  -3    1.95    0.48
  -1   2   3  206.94    3.77
  -1   2   3  204.55    3.70
   1  -2  -3  210.33    3.59
   1  -2  -3  201.05    3.92
  -1  -2   2  503.61    4.27
   2  -2   1  416.94    4.44
  -2   1   2  442.36    4.88
  -2   1   2  414.42    4.94
   2  -1  -2  454.80    4.99
   2  -1  -2  416.51    4.94
  -2   2  -1  311.58    3.84
   0  -1   3  245.47    2.97
   0  -1   3  298.18    2.99
   1  -3   0  223.36    3.18
  -3   0   1  236.83    3.63
  -3   0   1  237.28    3.75
   3   0  -1  262.48    3.83
   3   0  -1  230.66    3.69
  -1   3   0  187.97    2.92
   0   1  -3  224.94    2.67
   1   0   4    3.07    0.63
   0  -4  -1    3.15    0.63
   0  -4  -1    3.10    0.66
  -4  -1   0    2.43    0.82
  -4  -1   0    2.66    0.64
   4   1   0    3.04    0.73
   4   1   0    2.75    0.79
   0   4   1    4.27    0.59
   0   4   1    3.39    0.75
  -1   0  -4    2.59    0.56
   2   1   5    0.38    0.54
  -1  -5  -2    0.77    0.66
  -1  -5  -2   -0.17    0.64
  -5  -2  -1    0.30    0.63
   5   2   1   -0.31    0.61
   1   5   2   -0.11    0.54
   1   5   2    0.74    0.61
  -2  -1  -5   -0.16    0.46
   3   2   6  868.01    7.91
  -2  -6  -3 1017.65    8.62
  -2  -6  -3  940.50    8.49
  -6  -3  -2  857.65    8.47
   2   6   3  978.29    8.17
   2   6   3  877.56    8.21
  -3  -2  -6  819.27    7.43
   4   3   7  206.87    4.41
  -3  -7  -4  234.58    4.81
  -7  -4  -3  203.07    4.59
  -7  -4  -3  235.93    4.99
   3   7   4  226.95    4.57
   3   7   4  206.73    4.57
  -4  -3  -7  199.13    4.22
   5   4   8   79.02    3.22
  -4  -8  -5   82.11    3.46
  -8  -5  -4   81.28    3.48
   4   8   5   85.01    3.34
   4   8   5   72.91    3.27
  -5  -4  -8   74.66    3.04
   6   5   9  123.93    4.24
  -5  -9  -6  141.07    4.64
  -9  -6  -5  139.96    4.66
   9   6   5  118.51    4.27
   5   9   6  123.67    4.23
   5   9   6  125.93    4.39
  -6  -5  -9  108.40    3.86
   7   6  10  144.94    4.87
  -6 -10  -7  153.78    5.29
 -10  -7  -6  157.85    5.24
  10   7   6  146.01    4.99
   6  10   7  150.41    4.97
   6  10   7  134.50    4.91
  -7  -6 -10  131.07    4.58
   8   7  11   44.48    3.38
  -7 -11  -8   41.97    3.64
  11   8   7   40.60    3.22
   7  11   8   42.09    3.31
   7  11   8   38.85    3.40
  -8  -7 -11   44.93    3.28
   9   8  12    7.26    2.11
  -8 -12  -9    5.44    2.17
 -12  -9  -8    6.68    2.29
  12   9   8    5.59    1.84
   8  12   9    5.10    1.86
  -9  -8 -12    4.21    1.78
  10   9  13    2.39    1.75
  -9 -13 -10    3.24    2.09
 -13 -10  -9    5.41    2.17
  13  10   9    3.04    1.75
   9  13  10    2.90    1.75
 -10  -9 -13    3.21    1.78
  11  10  14   44.64    4.40
 -10 -14 -11   52.07    4.68
 -14 -11 -10   53.66    4.78
  14  11  10   23.77    2.97
  10  14  11   45.95    4.21
 -11 -10 -14   42.25    4.13
  12  11  15   39.69    4.20
 -11 -15 -12   33.21    4.33
 -15 -12 -11   43.46    4.50
  15  12  11   -0.67    0.53
  11  15  12   36.24    4.02
 -12 -11 -15   34.42    4.10
  13  12  16   15.28    3.38
 -12 -16 -13   15.07    3.42
 -16 -13 -12    7.92    3.07
  12  16  13   12.54    2.79
 -13 -12 -16    9.06    2.69
  14  13  17    5.42    2.13
 -13 -17 -14    4.92    2.84
 -17 -14 -13    9.45    3.14
  17  14  13    0.36    0.68
  13  17  14    1.75    1.52
  13  17  14    1.77    2.56
 -14 -13 -17    3.50    2.26
  15  14  18    4.98    2.62
 -14 -18 -15    6.39    3.14
 -18 -15 -14    7.28    3.34
  18  15  14   -0.69    0.79
  14  18  15    7.25    3.05
 -15 -14 -18    2.93    2.44
  16  15  19    6.00    2.72
 -15 -19 -16    4.46    3.17
 -19 -16 -15   -0.11    2.83
  19  16  15    4.19    2.02
  15  19  16    1.53    2.07
  15  19  16    5.88    3.08
 -16 -15 -19    2.51    2.67
  17  16  20   -0.81    2.27
 -16 -20 -17    5.94    6.02
 -20 -17 -16    0.84    2.94
  20  17  16   -0.75    1.62
  16  20  17    2.66    2.56
  16  20  17   -0.15    2.84
 -17 -16 -20    3.37    2.94
  18  17  21    7.16    3.47
 -17 -21 -18    5.02    3.55
 -21 -18 -17    1.59    3.30
  17  21  18    4.25    2.80
  17  21  18    2.28    3.28
 -18 -17 -21    6.70    3.96
 -18 -22 -19   -0.54    2.93
 -22 -19 -18    5.77    3.61
  18  22  19   -0.20    2.77
 -19 -18 -22   -0.78    2.68
 -19 -23 -20    2.09    2.79
 -23 -20 -19    3.28    3.37
  19  23  20    1.86    2.50
  19  23  20    5.34    3.49
 -20 -19 -23    1.50    2.56
  21  20  24   -1.68    2.31
 -20 -24 -21   -3.01    2.75
 -24 -21 -20    4.28    3.54
  20  24  21    1.61    2.54
  20  24  21    5.82    3.37
 -21 -20 -24    1.18    2.75
  22  21  25    0.36    2.72
 -21 -25 -22   -4.92    2.49
 -25 -22 -21    3.01    3.32
  21  25  22    0.05    2.15
  21  25  22    5.55    3.49
 -22 -21 -25   -3.39    2.73
  23  22  26    2.80    3.91
 -22 -26 -23   -1.50    3.46
 -26 -23 -22    3.18    4.15
  22  26  23    3.57    3.65
 -23 -22 -26   -7.38    2.82
  24  23  27   -4.67    3.25
 -23 -27 -24   -7.24    3.10
 -27 -24 -23    1.99    4.13
  23  27  24    8.14    4.32
 -24 -23 -27    1.45    3.65
  25  24  28    8.58    4.37
 -24 -28 -25    0.00    3.67
 -28 -25 -24   -0.87    4.31
  24  28  25    3.42    4.12
 -25 -24 -28    3.91    4.01
 -27 -27 -23    2.12    4.39
  23  27  27    0.21    3.85
 -23 -27 -27   -8.34    3.76
 -27 -23 -27   -4.57    3.11
 -26 -26 -22   -3.21    3.18
  22  26  26   -2.63    3.56
 -22 -26 -26   -3.68    3.41
 -26 -22 -26   -5.86    3.10
 -25 -25 -21    6.28    4.07
  21  25  25    2.89    3.68
 -21 -25 -25   -2.13    2.89
 -25 -21 -25   -3.53    3.18
 -24 -24 -20    0.19    3.48
  24  20  24    0.32    1.09
  20  24  24    2.52    2.72
  20  24  24    0.90    2.81
 -20 -24 -24   -2.83    2.79
 -24 -20 -24    2.90    2.84
 -23 -23 -19    0.04    3.29
  23  19  23   -0.36    1.13
  19  23  23    1.08    2.48
  19  23  23   -1.22    2.84
 -19 -23 -23   -0.57    2.92
 -23 -19 -23   -3.18    2.17
 -22 -22 -18   -0.84    2.99
  22  18  22    1.91    3.23
  18  22  22   -0.74    2.67
  18  22  22   -1.11    2.93
 -18 -22 -22    0.93    2.65
 -22 -18 -22    4.29    3.33
 -21 -21 -17   -2.16    2.77
  21  17  21    1.99    2.32
  17  21  21    2.86    2.81
 -17 -21 -21    1.70    2.73
 -21 -17 -21    1.99    2.70
 -20 -20 -16    1.99    3.37
  20  16  20   -1.65    2.19
  16  20  20    0.52    2.37
  16  20  20   -0.95    2.93
 -16 -20 -20   -0.53    2.75
 -20 -16 -20   -1.08    2.71
  19  15  19    4.57    2.86
  15  19  19    3.40    2.62
  15  19  19   -0.16    2.94
 -15 -19 -19    6.51    6.05
 -19 -15 -19    0.90    2.87
 -18 -18 -14    3.92    3.22
  18  14  18    3.96    2.54
  14  18  18    4.16    2.58
  14  18  18    2.92    2.92
 -14 -18 -18    2.99    2.60
 -18 -14 -18    3.98    2.87
 -17 -17 -13    1.57    2.65
  17  13  17    1.85    2.31
  13  17  17    1.98    1.57
  13  17  17    0.75    2.45
 -13 -17 -17   -2.22    1.94
 -17 -13 -17   -1.62    2.01
  17  17  13    2.50    1.64
 -16 -16 -12   18.88    3.72
  16  12  16   11.20    2.92
  12  16  16   -0.61    0.86
  12  16  16   13.28    3.07
 -12 -16 -16   12.01    3.00
 -16 -12 -16   11.21    2.92
  16  16  12   -0.92    0.63
 -15 -15 -11   -1.07    1.94
  15  11  15   -0.44    1.53
  11  15  15   -1.44    0.89
  11  15  15    0.03    1.86
 -11 -15 -15    0.21    1.80
 -15 -11 -15    1.23    1.92
 -14 -14 -10    4.09    2.52
  14  10  14    2.11    2.04
  10  14  14    2.89    2.20
 -10 -14 -14    1.83    2.14
 -14 -10 -14    1.89    2.07
  14  14  10   -1.65    0.86
 -13 -13  -9    7.76    2.66
  13   9  13    5.94    2.20
   9  13  13   10.14    2.27
   9  13  13   10.32    2.73
  -9 -13 -13    8.03    2.42
 -13  -9 -13    7.42    2.37
  13  13   9    5.82    1.83
 -12 -12  -8  121.54    5.85
  12   8  12  117.89    5.35
   8  12  12  122.05    5.54
   8  12  12  108.43    5.72
  -8 -12 -12  115.25    5.62
 -12  -8 -12  120.08    5.24
 -11 -11  -7    1.37    1.77
  11   7  11   -0.87    1.24
   7  11  11    2.70    1.64
   7  11  11   -0.19    1.67
  -7 -11 -11    0.16    1.46
 -11  -7 -11   -2.11    1.24
 -10 -10  -6   71.30    4.24
  10   6  10   58.51    3.57
   6  10  10   71.17    4.03
   6  10  10   51.35    3.91
  -6 -10 -10   60.57    3.92
 -10  -6 -10   63.40    3.58
  -9  -9  -5    0.54    1.39
   9   5   9   -0.33    1.12
   5   9   9    0.58    1.19
   5   9   9    0.70    1.26
  -5  -9  -9    1.58    1.27
  -9  -5  -9   -1.49    1.02
  -8  -8  -4   19.69    2.54
   8   4   8   18.38    2.15
   4   8   8   20.26    2.29
   4   8   8   17.38    2.52
  -4  -8  -8   18.14    2.31
  -8  -4  -8   19.12    2.07
  -7  -7  -3    2.79    1.20
   7   3   7    3.33    1.05
   3   7   7    4.06    1.21
   3   7   7    3.13    1.19
  -3  -7  -7    1.88    1.18
  -7  -3  -7    6.77    1.29
   6   2   6  505.42    6.29
   2   6   6  494.21    7.17
   2   6   6  444.14    7.26
  -2  -6  -6  482.47    7.18
  -2  -6  -6  469.07    7.43
  -6  -2  -6  482.06    5.73
   5   1   5    0.48    0.66
   1   5   5    0.23    0.77
   1   5   5   -0.45    0.91
  -1  -5  -5    0.97    0.84
  -1  -5  -5    0.48    0.93
  -5  -1  -5    0.60    0.58
   4   0   4    2.84    0.63
   0   4   4    3.27    0.83
   0   4   4    1.95    0.81
   0  -4  -4    1.58    0.78
   0  -4  -4    2.74    1.05
  -3  -3   1   -0.32    0.51
  -1   3   3    0.12    0.50
   1  -3  -3    0.13    0.53
   1  -3  -3   -0.10    0.48
   3   3  -1   -0.11    0.33
  -2  -2   2  261.36    3.75
  -2  -2   2  223.10    2.60
   2  -2   2  247.08    3.36
  -2   2   2  252.44    3.75
  -2   2   2  224.16    3.96
   2  -2  -2  250.23    3.81
   2   2  -2  272.73    3.74
   2   2  -2  227.12    2.62
  -1  -1   3   -0.19    0.38
  -1  -1   3    0.50    0.41
   1  -3   1   -0.33    0.30
  -3   1   1    0.48    0.45
  -3   1   1   -0.44    0.43
   3  -1  -1   -0.26    0.38
  -1   3  -1    0.28    0.33
   1   1  -3    0.09    0.42
   1   1  -3   -0.26    0.36
   0   0   4  129.91    2.74
   0   0   4  157.69    2.90
   0  -4   0  138.94    2.40
  -4   0   0  137.99    2.86
   4   0   0  142.03    2.97
   4   0   0  134.66    3.37
   0   4   0  134.46    2.36
   0   0  -4  135.53    2.72
   0   0  -4  162.85    2.94
   1   1   5    0.98    0.67
  -1  -5  -1    0.26    0.56
  -1  -5  -1    0.10    0.57
  -5  -1  -1   -0.24    0.57
   5   1   1    0.03    0.59
   5   1   1   -0.09    0.50
   1   5   1    0.19    0.49
  -1  -1  -5    0.67    0.56
   2   2   6    6.88    1.15
   2   2   6    4.91    1.14
  -2  -6  -2    8.94    1.28
  -2  -6  -2    6.02    1.07
  -6  -2  -2    4.73    1.00
  -6  -2  -2    8.89    1.25
   6   2   2    8.46    1.30
   2   6   2    7.73    1.16
   2   6   2    8.73    1.26
  -2  -2  -6    6.03    1.10
   3   3   7   -0.46    0.73
  -3  -7  -3   -0.57    0.84
  -7  -3  -3   -0.36    0.67
  -7  -3  -3    0.55    0.87
   3   7   3   -1.07    0.66
   3   7   3    0.67    0.77
  -3  -3  -7   -0.36    0.68
   4   4   8  423.00    6.82
  -4  -8  -4  490.07    7.24
  -8  -4  -4  410.16    6.67
  -8  -4  -4  493.16    7.35
   4   8   4  452.37    6.71
   4   8   4  430.67    6.63
  -4  -4  -8  412.70    6.60
   5   5   9    2.41    1.16
  -5  -9  -5    2.52    1.35
  -9  -5  -5    1.10    1.12
   9   5   5    0.96    1.03
   5   9   5    1.62    1.07
   5   9   5    1.78    1.04
  -5  -5  -9    2.76    1.18
   6   6  10  215.16    5.74
  -6 -10  -6  229.42    5.98
 -10  -6  -6  233.77    5.98
  10   6   6  226.89    5.93
   6  10   6  231.86    5.78
   6  10   6  214.01    5.68
  -6  -6 -10  202.51    5.46
   7   7  11    0.17    1.31
 -11  -7  -7   -0.17    1.32
  11   7   7    0.55    1.14
   7  11   7    1.54    1.33
  -7  -7 -11    0.50    1.25
   8   8  12   15.41    2.57
  -8 -12  -8   21.67    3.23
 -12  -8  -8   21.14    3.08
  12   8   8   17.46    2.61
   8  12   8   27.04    3.09
  -8  -8 -12   18.82    2.85
   9   9  13   -1.12    1.41
  -9 -13  -9    1.81    1.77
 -13  -9  -9   -3.72    1.34
  13   9   9    0.37    1.46
   9  13   9   -0.42    1.40
  -9  -9 -13   -0.45    1.41
  10  10  14   99.42    5.30
 -10 -14 -10   97.80    5.52
 -14 -10 -10  109.47    5.62
  14  10  10   88.30    5.06
  10  14  10  100.62    5.20
 -10 -10 -14   88.56    4.96
  11  11  15    7.75    2.28
 -11 -15 -11    3.47    2.18
 -15 -11 -11   -0.97    2.12
  15  11  11   -0.91    0.97
  11  15  11    1.75    1.83
 -11 -11 -15    1.50    1.86
  12  12  16    7.31    1.98
 -12 -16 -12   55.93    5.06
 -16 -12 -12   59.81    5.22
  16  12  12    0.12    0.63
  12  16  12   51.48    4.52
 -12 -12 -16   51.42    4.71
  13  13  17   -2.04    0.90
 -13 -17 -13    2.21    2.59
 -17 -13 -13    0.25    2.37
  13  17  13    3.40    1.88
 -13 -13 -17   -0.44    1.94
  14  14  18    3.34    2.05
 -14 -18 -14    2.23    2.65
 -18 -14 -14    3.30    2.88
  18  14  14   -2.36    1.02
  14  18  14   -1.53    0.64
 -14 -14 -18    3.84    2.40
  15  15  19    2.77    2.36
 -15 -19 -15   -3.00    2.39
 -19 -15 -15   -0.56    2.73
  19  15  15    3.07    1.90
  15  19  15    3.62    2.05
 -15 -15 -19    1.05    2.51
  16  16  20    4.20    2.68
 -16 -20 -16    6.08    3.32
 -20 -16 -16    5.81    3.32
  20  16  16    4.09    2.33
  16  20  16    6.31    2.90
  16  20  16    3.35    2.99
 -16 -16 -20    4.64    2.84
  17  17  21    3.60    2.82
 -17 -21 -17    1.07    3.07
 -21 -17 -17    1.05    3.82
  17  21  17   -3.03    2.04
  17  21  17   -0.09    3.10
 -17 -17 -21   -1.00    2.53
 -18 -22 -18    1.17    3.18
 -22 -18 -18    3.19    3.59
  18  22  18    1.68    2.57
  18  22  18    4.76    3.66
 -18 -18 -22    4.56    3.06
 -23 -19 -19    2.49    3.40
  19  23  19    1.94    3.02
 -19 -19 -23   -0.84    2.65
  20  20  24    2.29    3.04
 -20 -24 -20   -1.71    2.70
 -24 -20 -20    4.76    3.66
  20  24  20   -2.12    1.72
  20  24  20    0.19    3.01
 -20 -20 -24   -5.33    2.22
  21  21  25    1.05    2.74
  21  21  25    5.44    3.55
 -21 -25 -21   -0.08    3.15
 -25 -21 -21   -3.09    2.76
  21  25  21   -4.00    1.64
  21  25  21   -2.06    3.30
 -21 -21 -25    1.82    3.13
  22  22  26    7.14    3.81
 -22 -26 -22    4.90    3.83
 -26 -22 -22    3.16    3.79
  22  26  22   10.51    4.51
 -22 -22 -26    1.98    3.22
  23  23  27    0.50    3.54
 -23 -27 -23   -0.66    3.66
 -27 -23 -23    1.44    3.80
  23  27  23    2.43    3.66
 -23 -23 -27   -3.25    3.32
  24  24  28    8.67    4.50
 -24 -28 -24    8.46    4.53
 -28 -24 -24    3.86    4.17
  24  28  24    4.16    4.32
 -24 -24 -28   -0.65    3.43
  25  25  29    4.67    4.97
 -25 -29 -25    4.56    4.31
 -29 -25 -25    1.82    4.12
  25  29  25   -2.78    3.71
 -25 -25 -29   -1.38    3.63
 -25 -29 -24    3.37    4.05
  24  25  29   -3.98    3.21
 -29 -24 -25    1.14    3.75
 -24 -25 -29   -1.36    3.27
  25  29  24   -3.60    3.96
 -24 -28 -23   -6.31    3.42
  23  24  28    0.47    3.85
 -28 -23 -24    7.47    4.30
 -23 -24 -28   -0.25    3.59
  24  28  23   -0.59    4.03
 -23 -27 -22    0.70    3.66
  22  23  27    2.12    3.86
 -27 -22 -23    3.54    3.76
 -22 -23 -27    3.73    3.49
  23  27  22    2.58    3.74
 -22 -26 -21   -1.80    3.24
  21  22  26    7.88    4.46
 -26 -21 -22    0.12    3.18
 -21 -22 -26    0.69    3.09
  22  26  21   -2.96    3.16
 -21 -25 -20    3.42    3.16
  20  21  25    4.24    2.74
  20  21  25   -0.56    2.72
  25  20  21   -0.62    1.27
 -25 -20 -21   -0.37    2.88
 -20 -21 -25   -2.34    2.43
  21  25  20    2.45    3.19
 -20 -24 -19    1.73    3.45
  19  20  24   -2.13    3.17
  24  19  20    0.45    1.54
 -24 -19 -20   -2.29    2.67
 -19 -20 -24    0.90    2.90
  20  24  19   -0.79    2.88
 -19 -23 -18    1.72    3.25
  18  19  23   -1.18    2.81
 -23 -18 -19   -0.93    2.89
 -18 -19 -23    2.34    2.95
  19  23  18    1.08    2.95
 -18 -22 -17   27.25    5.25
  17  18  22   32.91    5.41
  22  17  18    9.61    2.89
 -22 -17 -18   26.37    5.26
 -17 -18 -22   17.39    4.35
  18  22  17   19.21    4.08
  18  22  17   28.28    5.23
 -17 -21 -16   -0.68    2.82
  16  17  21   -0.95    2.08
  16  17  21   -1.17    2.33
  21  16  17    0.86    1.73
 -21 -16 -17    3.31    3.24
 -16 -17 -21   -1.01    2.37
  17  21  16   -1.46    2.01
  17  21  16   -1.97    2.41
 -16 -20 -15    8.26    3.50
  15  16  20    6.51    2.82
  15  16  20    2.60    2.67
  20  15  16    4.62    2.37
 -20 -15 -16    4.04    3.19
 -15 -16 -20    2.47    2.59
  16  20  15    2.87    2.32
 -15 -19 -14   13.21    3.81
  14  15  19   22.02    3.62
  19  14  15   13.80    2.97
 -19 -14 -15   20.09    3.96
 -14 -15 -19   19.04    3.84
 -14 -18 -13    5.77    2.98
  18  13  14    9.58    2.51
 -18 -13 -14   10.86    3.46
 -13 -14 -18    4.52    2.60
  14  18  13   -1.39    0.84
 -13 -17 -12    5.66    2.87
  17  12  13    8.24    2.42
 -17 -12 -13   10.94    3.11
 -12 -13 -17    8.60    2.71
 -12 -16 -11   10.34    3.07
  11  12  16   -0.06    0.67
  16  11  12    8.80    2.50
 -16 -11 -12    9.16    2.86
 -11 -12 -16    5.72    2.33
  12  16  11    6.90    2.34
 -11 -15 -10    3.59    2.28
  10  11  15   -1.22    1.12
  15  10  11    1.13    1.70
 -15 -10 -11    2.31    2.14
 -10 -11 -15    0.81    1.84
  11  15  10    0.23    1.48
 -10 -14  -9   12.55    2.80
   9  10  14   11.69    2.57
  14   9  10    8.70    2.24
 -14  -9 -10    8.36    2.56
  -9 -10 -14    9.36    2.32
  10  14   9   11.53    2.41
  -9 -13  -8   34.49    3.62
   8   9  13   38.66    3.60
  13   8   9   35.78    3.48
 -13  -8  -9   39.29    3.57
  -8  -9 -13   33.11    3.28
   9  13   8   29.72    3.21
  -8 -12  -7   72.15    4.28
   7   8  12   63.16    3.95
  12   7   8   62.44    3.85
  -7  -8 -12   71.55    4.09
   8  12   7   67.97    3.93
  -7 -11  -6   58.09    3.71
   6   7  11   56.46    3.50
  11   6   7   57.20    3.48
 -11  -6  -7   56.21    3.47
  -6  -7 -11   50.40    3.30
   7  11   6   55.61    3.36
  -6 -10  -5   66.60    3.57
   5   6  10   58.25    3.30
   5   6  10   62.47    3.67
  10   5   6   65.34    3.41
 -10  -5  -6   50.47    2.90
 -10  -5  -6   65.27    3.42
  -5  -6 -10   56.72    3.22
   6  10   5   59.92    3.16
  -5  -9  -4    1.89    1.28
   4   5   9    0.34    0.87
   4   5   9    0.99    1.14
   9   4   5    1.66    1.07
  -9  -4  -5    1.24    0.94
  -9  -4  -5    1.37    1.15
  -4  -5  -9    4.11    1.22
   5   9   4    1.11    0.91
   5   9   4    1.22    0.99
  -4  -8  -3  253.63    5.14
   3   4   8  210.66    4.97
   3   4   8  222.61    5.40
   8   3   4  228.08    4.98
  -8  -3  -4  196.34    4.48
  -8  -3  -4  248.40    5.08
  -3  -4  -8  198.01    4.72
   4   8   3  224.68    4.56
  -3  -7  -2    1.09    0.85
   2   3   7    0.55    0.83
   2   3   7   -0.27    0.87
   7   2   3    1.46    0.85
  -7  -2  -3    1.10    0.79
  -7  -2  -3    0.79    0.84
  -2  -3  -7    0.38    0.76
   3   7   2    0.07    0.70
  -2  -6  -1  265.05    4.04
  -2  -6  -1  253.14    3.68
   1   2   6  215.84    4.33
   1   2   6  249.20    4.80
   6   1   2  231.03    4.25
  -6  -1  -2  210.27    3.90
  -6  -1  -2  279.22    4.50
  -1  -2  -6  213.48    4.26
  -1  -2  -6  247.13    4.77
   2   6   1  239.21    3.58
  -1  -5   0   91.21    1.98
   0   1   5   76.45    2.56
   0   1   5   93.57    2.80
   5   0   1   86.33    2.50
   5   0   1   76.39    2.73
  -5   0  -1   69.02    2.29
   0  -1  -5   78.53    2.53
   0  -1  -5   94.82    3.53
   1   5   0   78.90    1.83
   0  -4   1  463.29    3.71
  -1   0   4  479.16    6.00
  -1   0   4  525.34    5.53
   4  -1   0  503.77    5.34
   4  -1   0  467.94    6.11
  -4   1   0  498.85    5.11
  -4   1   0  496.00    6.31
   1   0  -4  509.44    5.76
   1   0  -4  543.95    5.62
   0   4  -1  468.69    3.73
   1  -3   2  417.38    3.75
  -2  -1   3  490.05    6.84
  -2  -1   3  409.77    4.50
   3  -2  -1  456.07    5.01
   3  -2  -1  398.92    5.56
  -3   2   1  458.03    4.83
  -3   2   1  418.73    5.70
   2   1  -3  467.41    5.45
   2   1  -3  421.54    4.55
  -3  -2   2   13.80    1.30
  -3  -2   2   14.03    1.07
   2  -3  -2   16.85    1.31
   2  -3  -2   13.88    1.38
  -2   3   2   17.96    1.30
  -2   3   2   13.23    1.37
   3   2  -2   17.65    1.43
   3   2  -2   11.85    1.00
  -4  -3   1  175.05    3.76
   1  -4  -3  182.90    3.64
   1  -4  -3  161.82    3.81
  -1   4   3  185.60    4.42
  -1   4   3  155.88    3.75
   4   3  -1  200.47    3.97
   4   3  -1  152.53    2.90
   4   0   5  258.75    3.33
  -5  -4   0  258.46    4.85
   0  -5  -4  277.67    4.84
   0  -5  -4  243.88    4.92
   0   5   4  291.32    4.84
   0   5   4  226.31    4.75
   5   1   6    8.28    1.73
  -1  -6  -5    9.19    1.45
  -1  -6  -5    7.20    1.42
   1   6   5    9.11    1.48
   1   6   5   10.36    1.78
  -5  -1  -6    6.58    0.88
   6   2   7  262.03    4.76
  -2  -7  -6  256.16    5.50
  -2  -7  -6  247.36    5.65
   2   7   6  266.10    5.49
   2   7   6  227.91    5.46
  -6  -2  -7  238.45    4.17
   7   3   8  234.96    5.07
  -8  -7  -3  250.29    5.91
  -3  -8  -7  227.32    5.59
  -3  -8  -7  230.45    5.83
   3   8   7  240.68    5.63
   3   8   7  214.71    5.68
  -7  -3  -8  221.23    4.58
   8   4   9  186.94    5.02
  -9  -8  -4  210.65    5.83
  -4  -9  -8  184.21    5.44
   4   9   8  195.99    5.49
   4   9   8  161.40    5.27
  -8  -4  -9  173.21    4.53
   9   5  10   36.55    2.93
 -10  -9  -5   31.68    3.86
   5  10   9   33.55    3.01
   5  10   9   30.27    3.28
  -9  -5 -10   26.87    2.51
  10   6  11   53.05    3.64
 -11 -10  -6   52.56    3.92
  -6 -11 -10   57.22    3.90
   6  11  10   61.57    3.93
   6  11  10   49.62    3.92
 -10  -6 -11   53.71    3.38
  11   7  12   64.44    4.14
 -12 -11  -7   57.36    4.29
  -7 -12 -11   51.22    4.11
   7  12  11   56.25    3.98
   7  12  11   50.57    4.17
  12   8  13   51.80    4.05
 -13 -12  -8   47.95    4.39
  -8 -13 -12   49.97    4.34
   8  13  12   51.68    4.13
   8  13  12   43.86    4.20
 -12  -8 -13   51.23    3.94
  13   9  14    0.43    1.76
 -14 -13  -9    0.29    2.03
  -9 -14 -13    1.01    1.93
   9  14  13   -1.78    1.38
   9  14  13    0.01    1.68
 -13  -9 -14    0.22    1.64
  14  10  15    0.38    1.74
 -15 -14 -10   -2.66    1.66
 -10 -15 -14   -1.50    1.74
  10  15  14    1.88    1.62
  10  15  14    0.99    1.86
 -14 -10 -15    0.86    1.73
 -16 -15 -11    0.77    2.19
 -11 -16 -15   -0.64    1.88
  11  16  15    8.30    1.76
  11  16  15    0.62    2.07
 -15 -11 -16    1.13    1.92
  16  12  17    3.39    2.31
 -17 -16 -12    2.92    2.55
 -12 -17 -16    2.51    2.29
  12  17  16   -0.67    0.68
  12  17  16    2.82    2.50
 -16 -12 -17    1.77    2.04
  17  13  18    1.40    2.12
 -18 -17 -13    3.40    2.98
 -13 -18 -17    3.47    2.55
  13  18  17    1.87    1.91
  13  18  17   -1.06    2.21
 -17 -13 -18    2.25    2.22
  18  14  19    3.22    2.70
 -19 -18 -14    4.24    3.16
 -14 -19 -18    1.88    2.92
  14  19  18    3.91    2.59
  14  19  18    3.85    3.44
 -18 -14 -19    5.14    3.01
  19  15  20    1.46    2.53
 -20 -19 -15    1.94    3.15
 -15 -20 -19    0.99    2.66
  15  20  19    2.04    2.69
  15  20  19    1.34    3.27
 -19 -15 -20    0.56    2.59
  20  16  21    3.68    2.62
 -21 -20 -16    2.63    3.32
 -16 -21 -20   -1.35    2.56
  16  21  20    3.68    2.57
  16  21  20    2.76    3.33
 -20 -16 -21    0.81    2.47
  21  17  22   -1.67    2.21
 -22 -21 -17   -2.86    2.88
 -17 -22 -21   -4.00    2.24
  17  22  21   -1.01    2.68
 -21 -17 -22   -0.30    2.69
  22  18  23   -0.09    2.32
 -23 -22 -18   -0.95    3.18
 -18 -23 -22    0.09    2.67
  18  23  22    2.03    2.47
  18  23  22    1.34    3.00
 -22 -18 -23   -3.88    2.07
  23  19  24   -0.96    2.43
 -24 -23 -19    0.69    3.56
 -19 -24 -23    5.38    3.41
  19  24  23    1.03    2.51
  19  24  23    3.80    3.09
 -23 -19 -24    4.54    2.99
 -25 -24 -20    1.31    3.54
 -20 -25 -24    7.68    3.69
  20  25  24    2.64    3.27
 -24 -20 -25   -1.61    2.68
 -26 -25 -21   -3.01    3.88
 -21 -26 -25   -3.93    3.07
  21  26  25   -2.72    3.31
 -25 -21 -26    1.39    3.22
 -27 -26 -22    3.21    4.07
 -22 -27 -26    0.39    3.56
  22  27  26    5.67    3.97
 -26 -22 -27    1.31    3.61
 -28 -27 -23   -2.00    3.90
 -23 -28 -27   -0.13    3.76
  23  28  27    7.04    4.37
 -27 -23 -28    0.32    3.66
 -26 -29 -24   -3.28    3.65
  24  26  29   -2.45    4.33
 -29 -24 -26   -0.23    3.64
 -24 -26 -29    5.07    4.25
  26  29  24   -2.20    4.08
 -25 -28 -23    3.90    4.02
  23  25  28   -3.42    4.27
 -23 -25 -28    5.40    3.99
  25  28  23    0.83    3.74
 -24 -27 -22    2.48    3.88
  22  24  27   13.42    4.97
 -27 -22 -24   -0.16    3.45
 -22 -24 -27    3.24    3.89
  24  27  22    2.96    3.99
 -23 -26 -21    7.96    3.96
  21  23  26   -0.03    3.09
 -26 -21 -23    2.73    3.50
 -21 -23 -26   -0.27    3.13
  23  26  21    4.30    3.68
 -22 -25 -20    1.80    3.70
  20  22  25   -2.94    2.15
  20  22  25    1.13    3.37
  25  20  22    1.16    1.35
 -25 -20 -22    2.32    2.94
 -20 -22 -25   -1.13    2.72
  22  25  20    1.95    3.31
 -21 -24 -19    4.42    3.53
  19  21  24   -5.28    2.71
  24  19  21    1.13    1.37
 -24 -19 -21    3.65    3.01
 -19 -21 -24    5.07    3.25
  21  24  19   -0.19    2.50
 -20 -23 -18   -4.33    2.44
  18  20  23    0.44    2.92
  23  18  20   -1.18    1.04
 -23 -18 -20    0.29    2.80
 -18 -20 -23   -1.79    2.47
 -19 -22 -17    6.58    3.76
  17  19  22    1.85    3.05
  22  17  19    0.64    1.77
 -22 -17 -19    0.49    2.98
 -17 -19 -22    2.95    2.94
  19  22  17    0.44    2.19
 -18 -21 -16    2.61    3.03
  16  18  21   -1.77    2.87
  21  16  18    0.01    1.69
 -21 -16 -18    3.38    3.45
 -16 -18 -21    2.77    3.10
  18  21  16    3.63    2.95
 -17 -20 -15    0.92    3.41
  15  17  20   -1.78    1.98
  15  17  20   -0.58    2.41
  20  15  17    1.99    2.00
 -20 -15 -17   -0.76    2.80
 -15 -17 -20    2.87    2.81
  17  20  15    2.18    2.34
 -16 -19 -14    6.32    3.25
  14  16  19    8.20    2.66
  14  16  19    4.33    2.85
  19  14  16    2.91    2.04
 -19 -14 -16    4.38    2.99
 -14 -16 -19    5.90    3.06
  16  19  14    6.35    2.30
 -15 -18 -13    5.34    2.99
  13  15  18   -1.18    0.83
  13  15  18    4.12    2.54
  18  13  15    2.39    1.99
 -18 -13 -15    5.24    2.79
 -13 -15 -18    8.80    2.99
  15  18  13    0.98    1.12
 -14 -17 -12    4.51    2.92
  12  14  17    0.58    0.71
  12  14  17    6.34    2.57
  17  12  14    7.16    2.52
 -17 -12 -14    6.23    2.78
 -12 -14 -17    6.77    2.64
  14  17  12    6.78    2.14
 -13 -16 -11    2.53    2.44
  11  13  16    1.27    1.03
  11  13  16    3.23    2.38
  16  11  13    2.64    1.99
 -16 -11 -13    4.47    2.39
 -11 -13 -16    3.77    2.31
  13  16  11    0.85    1.68
 -12 -15 -10    1.68    2.24
  10  12  15   -0.33    0.62
  10  12  15    2.48    1.95
  15  10  12   -0.37    1.80
 -15 -10 -12    1.46    2.09
 -10 -12 -15    0.64    1.74
  12  15  10    0.45    1.56
 -11 -14  -9   -1.56    1.68
   9  11  14    2.11    1.57
   9  11  14   -0.10    1.58
  14   9  11    0.01    1.53
 -14  -9 -11   -1.58    1.72
  -9 -11 -14    0.41    1.60
  11  14   9    0.31    1.44
 -10 -13  -8   19.31    3.12
   8  10  13   16.96    2.89
   8  10  13   11.12    2.62
  13   8  10   14.86    2.68
 -13  -8 -10   19.78    3.13
  -8 -10 -13   11.05    2.34
  10  13   8   15.20    2.53
  -9 -12  -7  108.82    5.13
   7   9  12  108.61    4.96
   7   9  12   97.88    5.13
  12   7   9  105.33    4.82
  -7  -9 -12   96.86    4.74
   9  12   7   99.01    4.53
  -8 -11  -6  192.38    9.91
   6   8  11  219.00    6.32
   6   8  11  214.05    6.74
  11   6   8  222.50    6.17
 -11  -6  -8  257.29    6.46
   8  11   6  215.21    6.03
  -7 -10  -5   62.76    3.57
   5   7  10   61.41    3.48
   5   7  10   65.50    3.89
  10   5   7   60.19    3.38
 -10  -5  -7   65.79    3.45
  -5  -7 -10   59.70    3.48
   7  10   5   59.60    3.29
  -6  -9  -4  431.39    7.51
   4   6   9  396.16    7.37
   4   6   9  398.59    7.81
   9   4   6  402.93    7.05
  -9  -4  -6  353.62    6.33
  -9  -4  -6  431.04    7.05
  -4  -6  -9  367.30    7.05
  -5  -8  -3    0.36    0.96
   3   5   8    0.91    0.90
   3   5   8    1.16    0.99
   8   3   5   -0.06    0.87
  -8  -3  -5    0.42    0.75
  -8  -3  -5    0.97    0.94
  -3  -5  -8    0.57    0.96
  -4  -7  -2    0.55    0.87
   2   4   7    0.89    0.95
   2   4   7    0.30    1.03
   7   2   4    0.82    0.82
  -7  -2  -4   -0.20    0.58
  -7  -2  -4    0.75    0.83
  -2  -4  -7    0.81    0.87
   1   3   6    5.17    1.09
   1   3   6    6.08    1.33
   6   1   3    5.39    0.95
   6   1   3    7.53    1.20
  -6  -1  -3    8.99    1.17
  -1  -3  -6    5.97    1.23
  -1  -3  -6    5.24    1.28
   0   2   5  139.08    3.42
   0   2   5  146.30    3.60
   5   0   2  141.49    2.88
  -5   0  -2  130.77    2.57
  -5   0  -2  186.09    3.09
   0  -2  -5  135.81    3.38
   0  -2  -5  150.90    3.67
   2   5   0  155.83    2.29
  -1   1   4  204.35    3.86
  -1   1   4  216.15    3.90
   4  -1   1  209.95    3.08
   4  -1   1  198.51    3.94
  -4   1  -1  209.08    2.84
  -4   1  -1  276.39    3.26
  -4   1  -1  211.91    4.09
   1  -1  -4  205.40    3.85
   1  -1  -4  160.36    5.65
  -2   0   3 1602.24   10.93
  -2   0   3 1569.50    9.55
   3  -2   0 1737.18    8.21
   3  -2   0 1539.26   12.93
  -3   2   0 1813.99    7.69
  -3   2   0 1611.85   10.59
   2   0  -3 1688.10   10.48
   2   0  -3 1611.51    9.67
  -3  -1   2  403.29    5.31
  -3  -1   2  383.17    4.65
   2  -3  -1  480.35    4.57
   2  -3  -1  330.04    8.26
  -2   3   1  502.15    4.36
  -2   3   1  382.94    5.18
   3   1  -2  436.48    5.43
   3   1  -2  373.60    4.59
  -4  -2   1  124.13    3.13
  -4  -2   1  122.42    2.82
   1  -4  -2  154.35    2.98
   1  -4  -2  117.98    3.11
  -1   4   2  158.29    2.87
  -1   4   2  117.88    3.07
   4   2  -1  138.20    3.30
   4   2  -1  110.63    2.67
   3   0   5   24.26    1.25
  -5  -3   0   23.73    1.77
   0  -5  -3   29.04    1.76
   0  -5  -3   26.07    1.83
   0   5   3   23.12    1.75
   5   3   0   25.09    1.83
   5   3   0   24.08    3.12
  -3   0  -5   21.91    1.01
   4   1   6   67.36    2.73
  -6  -4  -1   74.17    2.91
  -1  -6  -4   83.06    2.89
  -1  -6  -4   72.26    2.89
   1   6   4   90.51    2.89
   1   6   4   70.49    2.85
  -4  -1  -6   67.81    2.02
   5   2   7   28.84    1.88
  -2  -7  -5   32.70    2.29
  -2  -7  -5   29.49    2.27
   2   7   5   31.26    2.16
   2   7   5   25.84    2.16
  -5  -2  -7   28.74    1.72
   6   3   8   33.46    2.26
  -8  -6  -3   38.36    2.69
  -3  -8  -6   38.06    2.65
  -3  -8  -6   31.53    2.53
   3   8   6   37.48    2.49
   3   8   6   34.07    2.60
  -6  -3  -8   34.59    2.10
   7   4   9   96.74    3.70
  -9  -7  -4  108.35    4.30
  -4  -9  -7  100.03    4.07
   4   9   7  101.69    3.97
   4   9   7   83.72    3.91
  -7  -4  -9   91.21    3.40
   8   5  10    4.21    1.45
 -10  -8  -5    5.23    1.69
  -5 -10  -8    1.86    1.50
   5  10   8    3.76    1.40
   5  10   8    6.59    1.88
  -8  -5 -10    6.40    1.53
   9   6  11  127.69    4.88
 -11  -9  -6  127.63    5.33
  -6 -11  -9  122.48    5.18
   6  11   9  135.65    5.14
   6  11   9  100.01    7.79
  -9  -6 -11  114.58    4.47
  10   7  12   78.86    4.36
 -12 -10  -7   77.40    4.67
  -7 -12 -10   76.24    4.54
   7  12  10   76.12    4.30
   7  12  10   66.41    4.38
 -10  -7 -12   64.18    4.70
  11   8  13    0.72    1.61
 -13 -11  -8   -1.34    1.61
  -8 -13 -11   -0.49    1.62
   8  13  11   -0.34    1.48
   8  13  11    1.28    1.89
 -11  -8 -13    0.09    1.39
  12   9  14    4.32    2.09
 -14 -12  -9    3.27    2.18
  -9 -14 -12    2.20    2.12
   9  14  12    0.45    1.66
   9  14  12    4.53    2.09
 -12  -9 -14    4.10    2.04
  13  10  15    3.70    2.14
 -15 -13 -10    3.09    2.24
 -10 -15 -13    0.72    2.21
  10  15  13    1.63    1.80
  10  15  13    2.18    1.93
 -13 -10 -15    1.74    1.84
  14  11  16    0.55    1.87
 -16 -14 -11    3.89    2.48
 -11 -16 -14    4.13    2.49
  11  16  14    0.91    1.88
 -14 -11 -16    5.17    2.32
  15  12  17    3.94    2.24
 -17 -15 -12    8.63    2.96
 -12 -17 -15    5.71    2.79
  12  17  15    0.83    2.24
 -15 -12 -17    3.40    2.33
  16  13  18   17.18    3.68
 -18 -16 -13   16.09    3.89
 -13 -18 -16   15.61    3.63
  13  18  16   17.21    4.03
 -16 -13 -18   13.72    3.26
  17  14  19    6.46    2.87
 -19 -17 -14    6.17    3.38
 -14 -19 -17    5.53    3.02
  14  19  17    5.37    2.92
  14  19  17    4.77    3.16
 -17 -14 -19    4.54    2.91
  18  15  20    0.11    2.45
 -20 -18 -15   -0.16    3.27
 -15 -20 -18    2.56    3.20
  15  20  18    1.77    2.33
  15  20  18    3.60    2.96
 -18 -15 -20    0.33    2.66
  19  16  21    0.49    2.48
 -21 -19 -16    7.45    3.80
 -16 -21 -19    3.37    3.21
  16  21  19    6.57    2.90
  16  21  19    4.32    3.20
 -19 -16 -21    3.98    3.21
  20  17  22    6.76    2.88
 -22 -20 -17   -0.53    3.09
 -17 -22 -20    0.99    2.95
  17  22  20    7.48    3.45
 -20 -17 -22   -1.00    2.18
  21  18  23    2.46    5.00
 -18 -23 -21    6.57    3.23
  18  23  21    1.34    2.26
  18  23  21   -0.22    2.79
 -21 -18 -23    1.96    2.50
  22  19  24    1.59    2.45
 -24 -22 -19    0.18    3.16
 -19 -24 -22    2.25    2.84
  19  24  22   -3.05    1.65
  19  24  22   -3.13    2.57
 -22 -19 -24    1.67    2.76
  23  20  25    3.23    2.97
 -25 -23 -20   -2.12    2.99
 -20 -25 -23    2.73    3.30
  20  25  23    0.95    2.00
  20  25  23   -5.91    2.24
 -23 -20 -25   -1.05    2.67
 -26 -24 -21   -2.03    3.45
 -21 -26 -24   -0.70    3.33
  21  26  24    3.52    3.88
 -24 -21 -26   -4.84    3.04
 -27 -25 -22   -1.91    3.82
 -22 -27 -25   -3.00    3.34
  22  27  25    2.10    4.02
 -25 -22 -27   -1.13    3.66
 -23 -28 -26    0.51    3.80
  23  28  26   -1.64    3.92
 -26 -23 -28   -8.59    3.29
 -26 -28 -23    1.34    3.88
  23  26  28   -5.10    3.52
 -23 -26 -28   -1.25    3.69
 -28 -23 -26    2.25    3.86
  26  28  23    2.58    3.86
 -25 -27 -22   -5.16    3.31
  22  25  27   -4.42    2.99
 -22 -25 -27    0.47    3.72
 -27 -22 -25   -2.65    3.31
  25  27  22    0.24    3.85
 -24 -26 -21    3.21    3.86
  21  24  26    0.04    3.36
 -21 -24 -26   -0.34    3.05
 -26 -21 -24   -2.86    3.01
  24  26  21   -4.88    3.07
 -23 -25 -20   -1.20    3.20
  25  20  23    1.55    1.43
  20  23  25    2.46    2.78
  20  23  25    3.07    3.28
 -20 -23 -25   -3.13    2.75
 -25 -20 -23   -2.18    2.75
 -22 -24 -19    5.62    3.17
  24  19  22    0.73    1.57
  19  22  24    0.43    2.58
  19  22  24    4.02    3.58
 -19 -22 -24   -4.85    2.24
 -24 -19 -22    0.18    2.94
 -21 -23 -18   -1.63    2.94
  18  21  23    4.14    2.96
 -18 -21 -23   -2.38    2.14
 -23 -18 -21    0.95    2.69
 -20 -22 -17    1.42    3.46
  22  17  20    1.24    1.54
  17  20  22    4.19    3.07
 -17 -20 -22    1.27    2.84
 -22 -17 -20    3.92    3.15
 -19 -21 -16    4.84    3.73
  21  16  19    1.16    1.66
  16  19  21    7.37    3.43
 -16 -19 -21    1.42    2.89
 -21 -16 -19    4.65    3.22
 -18 -20 -15   -1.65    2.81
  20  15  18   -2.90    1.21
  15  18  20   -2.74    1.87
  15  18  20   -7.56    2.99
 -15 -18 -20    0.57    2.68
 -20 -15 -18    0.92    2.93
  18  20  15    1.46    2.13
 -17 -19 -14    1.69    2.99
  19  14  17    3.42    2.22
  14  17  19    4.69    2.39
  14  17  19    5.49    3.36
 -14 -17 -19    1.00    2.54
 -19 -14 -17    6.47    3.05
  17  19  14    5.04    2.37
 -16 -18 -13   22.61    4.30
  18  13  16   18.43    3.52
  13  16  18   -1.62    0.64
  13  16  18   10.13    3.39
 -13 -16 -18   13.18    3.38
 -18 -13 -16   19.06    3.74
 -15 -17 -12    5.75    2.94
  17  12  15    2.71    2.23
  12  15  17    1.58    1.24
  12  15  17    5.80    2.42
 -12 -15 -17    2.76    2.35
 -17 -12 -15    1.53    2.21
  15  17  12   -2.29    0.89
 -14 -16 -11    2.56    2.32
  16  11  14    1.77    2.02
  11  14  16    0.15    0.67
  11  14  16    0.81    2.03
 -11 -14 -16    3.25    2.15
 -16 -11 -14    4.42    2.34
  14  16  11    0.56    1.90
 -13 -15 -10   -0.46    1.95
  15  10  13    1.72    1.93
  10  13  15   -0.73    0.53
  10  13  15    1.64    2.37
 -10 -13 -15    1.93    1.88
 -15 -10 -13    2.18    2.16
  13  15  10    3.82    1.98
 -12 -14  -9    3.44    2.21
  14   9  12    1.57    1.89
   9  12  14    1.70    1.92
  -9 -12 -14    4.03    2.03
 -14  -9 -12    2.82    2.16
  12  14   9    1.73    1.68
 -11 -13  -8    3.08    1.92
  13   8  11   -0.36    1.56
   8  11  13    1.93    1.56
   8  11  13    0.32    1.58
  -8 -11 -13   -0.39    1.45
 -13  -8 -11    0.73    1.67
  11  13   8   -0.14    1.41
 -10 -12  -7   85.48    4.76
  12   7  10   67.90    4.10
   7  10  12   69.03    4.28
   7  10  12   66.45    4.53
  -7 -10 -12   66.79    4.23
  -9 -11  -6  132.22    5.35
  11   6   9  125.54    4.91
   6   9  11  132.56    5.19
   6   9  11  122.83    5.46
  -6  -9 -11  118.71    5.00
 -11  -6  -9  129.82    4.85
  -8 -10  -5    4.15    1.61
  10   5   8    3.82    1.42
   5   8  10    4.15    1.50
   5   8  10    3.87    1.75
  -5  -8 -10    3.25    1.52
 -10  -5  -8    4.09    1.51
  -7  -9  -4  102.93    4.15
   9   4   7  100.98    3.81
   4   7   9   97.37    4.00
   4   7   9   87.09    4.09
  -4  -7  -9   95.36    3.99
  -9  -4  -7  107.61    3.78
  -6  -8  -3   37.88    2.64
   8   3   6   35.37    2.34
   3   6   8   36.31    2.56
   3   6   8   36.88    2.80
  -3  -6  -8   31.47    2.46
  -8  -3  -6   32.37    2.08
  -8  -3  -6   38.85    2.38
  -5  -7  -2   33.41    2.27
   7   2   5   31.66    2.01
   2   5   7   31.61    2.28
   2   5   7   30.48    2.42
  -2  -5  -7   25.63    2.15
  -2  -5  -7   29.41    2.34
  -7  -2  -5   24.26    1.67
  -7  -2  -5   33.55    2.01
   6   1   4   81.80    3.99
   1   4   6   76.65    2.95
   1   4   6   73.80    3.15
  -1  -4  -6   69.52    2.85
  -1  -4  -6   77.83    3.23
  -6  -1  -4   66.73    2.10
  -6  -1  -4   85.20    2.40
   5   0   3   22.36    1.32
   5   0   3   31.60    1.53
   0   3   5   22.33    1.70
   0   3   5   26.89    2.03
   0  -3  -5   24.49    1.80
   0  -3  -5   23.71    1.97
  -5   0  -3   20.47    1.10
  -5   0  -3   30.44    1.35
   4  -1   2  120.20    2.03
   4  -1   2  159.27    2.34
   4  -1   2  123.61    3.15
  -1   2   4  120.45    3.09
  -1   2   4  118.96    3.18
   1  -2  -4  124.44    3.14
   1  -2  -4  126.39    3.27
   3  -2   1  441.15    3.09
   3  -2   1  359.50    5.20
  -2   1   3  403.22    5.31
  -2   1   3  392.91    5.22
   2  -1  -3  418.36    5.37
  -3   2  -1  416.87    5.24
   0  -2   3 1842.78    7.47
   2  -3   0 1521.29    9.64
  -3   0   2 1657.06   11.06
  -3   0   2 1581.17   10.12
   3   0  -2 1733.42   10.75
   3   0  -2 1319.06   11.76
  -2   3   0 1556.78    9.75
   1  -1   4  200.87    2.73
   1  -4  -1  282.48    3.32
   1  -4  -1  192.22    3.63
  -4  -1   1  205.14    3.88
  -4  -1   1  201.05    3.76
   4   1  -1  227.67    4.10
  -1   4   1  285.80    2.95
  -1   4   1  199.36    3.64
  -1   1  -4  216.33    2.44
   2   0   5  133.94    2.63
   0  -5  -2  183.01    3.27
   0  -5  -2  125.42    3.87
  -5  -2   0  141.73    3.45
   5   2   0  154.34    3.64
   5   2   0  126.41    3.21
   0   5   2  178.70    3.03
   0   5   2  127.89    3.16
  -2   0  -5  129.80    2.36
  -1  -6  -3    8.90    1.36
  -1  -6  -3    7.00    1.28
  -6  -3  -1    6.44    1.25
   6   3   1    6.27    1.23
   1   6   3    8.34    1.29
   1   6   3    4.31    1.02
  -3  -1  -6    5.72    0.89
   4   2   7    1.65    0.83
  -2  -7  -4    1.90    0.99
  -2  -7  -4    0.68    0.94
  -7  -4  -2    0.14    0.77
   2   7   4    1.46    0.89
   2   7   4    0.78    0.96
  -4  -2  -7    0.75    0.70
   5   3   8    0.49    0.81
  -3  -8  -5    0.22    0.98
  -3  -8  -5    0.95    0.95
  -8  -5  -3    0.90    0.86
  -8  -5  -3   -0.38    0.95
   3   8   5    0.62    0.94
   3   8   5    0.80    0.91
  -5  -3  -8   -0.12    0.71
   6   4   9  416.62    7.07
  -4  -9  -6  426.38    7.52
  -9  -6  -4  436.31    7.75
   4   9   6  442.84    7.39
   4   9   6  388.13    7.26
  -6  -4  -9  362.06    6.32
   7   5  10   67.51    3.43
  -5 -10  -7   63.79    3.70
 -10  -7  -5   64.15    3.66
   5  10   7   61.61    3.38
   5  10   7   58.15    3.52
  -7  -5 -10   54.44    3.07
   8   6  11  225.83    6.18
  -6 -11  -8  216.87    7.99
 -11  -8  -6  225.88    7.95
   6  11   8  218.98    6.13
   6  11   8  199.97    6.19
  -8  -6 -11  205.30    5.69
   9   7  12  113.07    4.93
  -7 -12  -9  111.84    5.20
 -12  -9  -7  108.31    5.13
   7  12   9  108.16    4.85
   7  12   9   98.09    4.93
  -9  -7 -12   92.96    4.59
  10   8  13   12.68    2.51
  -8 -13 -10   19.65    2.91
 -13 -10  -8   12.72    2.64
   8  13  10   16.17    2.74
   8  13  10   15.32    2.73
 -10  -8 -13   18.29    2.78
  11   9  14    0.84    1.86
  -9 -14 -11    0.14    1.93
 -14 -11  -9   -0.67    1.75
  14  11   9    0.07    0.96
   9  14  11    1.79    1.81
   9  14  11   -2.72    1.44
 -11  -9 -14    0.66    1.71
  12  10  15    0.57    1.83
 -10 -15 -12    1.59    2.14
 -15 -12 -10    0.93    1.98
  15  12  10   -0.15    0.59
  10  15  12   -1.87    1.40
  10  15  12    0.40    1.95
 -12 -10 -15    2.45    1.95
  13  11  16    2.78    2.05
 -11 -16 -13    2.19    2.31
 -16 -13 -11    5.19    2.61
  16  13  11   -0.51    0.67
  11  16  13    3.00    2.09
  11  16  13    2.66    2.24
 -13 -11 -16    1.64    1.99
  14  12  17    3.60    2.51
 -12 -17 -14    3.61    2.61
 -17 -14 -12    5.88    2.94
  17  14  12   -0.50    0.69
  12  17  14   10.12    2.63
  12  17  14    7.36    2.77
 -14 -12 -17    3.92    2.26
  15  13  18    8.29    2.89
 -13 -18 -15    8.99    3.08
 -18 -15 -13    8.71    3.28
  18  15  13   -0.31    0.59
  13  18  15   -2.28    0.79
  13  18  15    5.40    2.92
 -15 -13 -18    8.20    2.81
  16  14  19    3.56    2.47
 -14 -19 -16   -1.15    2.40
 -19 -16 -14    9.97    3.51
  19  16  14    4.57    1.90
  14  19  16   10.23    2.73
  14  19  16    5.21    3.17
 -16 -14 -19    6.45    2.81
  17  15  20    2.44    2.45
 -15 -20 -17    3.09    3.50
 -20 -17 -15   -3.49    2.43
  15  20  17    3.69    2.61
  15  20  17    2.70    3.09
 -17 -15 -20    2.14    2.69
  18  16  21    1.38    2.58
 -16 -21 -18    0.82    2.83
 -21 -18 -16   -0.50    3.00
  16  21  18   -0.32    2.13
 -18 -16 -21    2.06    2.76
  19  17  22   -0.24    2.52
 -17 -22 -19    4.57    3.14
 -22 -19 -17   -0.77    3.08
  17  22  19    1.94    2.55
 -19 -17 -22   -1.03    2.58
  20  18  23   -1.87    2.31
 -18 -23 -20    0.67    2.79
 -23 -20 -18   -2.23    2.85
  18  23  20   -2.48    3.11
 -20 -18 -23    5.08    2.97
  21  19  24    0.94    2.47
 -19 -24 -21   -3.17    2.71
 -24 -21 -19    5.03    3.25
  19  24  21   -0.51    2.17
  19  24  21   -0.55    2.63
 -21 -19 -24    0.27    2.55
  22  20  25   -2.81    2.25
 -20 -25 -22   -2.56    2.70
 -25 -22 -20   -0.20    2.71
  20  25  22   -1.87    1.93
  20  25  22   -0.94    2.95
 -22 -20 -25   -0.50    2.93
 -21 -26 -23    2.89    3.37
 -26 -23 -21    6.26    3.79
  21  26  23    6.99    3.96
 -23 -21 -26    1.53    3.04
  24  22  27   -0.97    3.44
 -22 -27 -24    5.84    3.84
 -27 -24 -22    2.74    4.12
  22  27  24    4.94    4.03
 -24 -22 -27    4.97    3.75
  25  23  28    3.03    3.94
 -23 -28 -25    3.08    4.03
 -28 -25 -23    7.06    4.57
  23  28  25   10.35    4.67
 -25 -23 -28   -1.85    3.24
  26  24  29   -1.18    3.83
 -24 -29 -26    2.79    4.13
 -29 -26 -24   -5.32    3.85
  24  29  26    3.71    4.05
 -26 -24 -29   -2.25    3.37
 -27 -28 -23    0.09    4.10
  23  27  28    0.78    3.62
 -23 -27 -28    3.86    4.09
 -28 -23 -27   -0.28    3.51
  27  28  23   -3.45    3.83
 -26 -27 -22    1.86    3.89
  22  26  27    7.92    3.95
 -22 -26 -27    3.66    3.71
 -27 -22 -26    2.60    3.51
  26  27  22   -1.84    3.47
 -25 -26 -21   -2.12    3.76
  21  25  26   -7.92    3.20
 -21 -25 -26   -0.73    3.51
 -26 -21 -25    1.33    3.31
 -24 -25 -20   -0.90    3.34
  20  24  25    2.93    3.28
 -20 -24 -25   -0.81    2.69
 -25 -20 -24    0.40    2.93
 -23 -24 -19    1.09    3.27
  24  19  23    0.08    1.29
  19  23  24   -4.14    2.12
  19  23  24    1.13    3.26
 -19 -23 -24   -3.99    2.16
 -24 -19 -23    1.06    2.62
 -22 -23 -18    2.57    3.20
  23  18  22   -0.16    1.23
  18  22  23   -4.62    2.03
  18  22  23   -2.53    2.52
 -18 -22 -23    5.18    3.06
 -23 -18 -22   -3.89    2.36
 -21 -22 -17   -4.53    2.58
  22  17  21   -0.54    1.17
  17  21  22   -2.63    2.58
 -17 -21 -22   -0.92    2.71
 -22 -17 -21   -3.09    2.36
 -20 -21 -16   -2.64    2.95
  21  16  20    3.36    2.57
  16  20  21    4.17    3.34
 -16 -20 -21   -0.28    2.66
 -21 -16 -20   -1.27    2.52
 -19 -20 -15   -1.99    2.53
  20  15  19   -0.97    2.28
  15  19  20   -1.44    2.21
  15  19  20    4.38    3.09
 -15 -19 -20    3.75    2.89
 -20 -15 -19    2.31    2.73
 -18 -19 -14    3.86    3.17
  19  14  18    5.15    2.77
  14  18  19   -0.04    2.16
  14  18  19    4.31    3.15
 -14 -18 -19    4.89    2.86
 -19 -14 -18    5.35    3.14
 -17 -18 -13    5.41    3.01
  18  13  17    2.55    2.24
  13  17  18    6.73    2.36
  13  17  18    2.79    2.69
 -13 -17 -18    5.38    2.62
 -18 -13 -17    4.88    2.64
 -16 -17 -12    1.35    2.48
  17  12  16   -0.46    1.95
  12  16  17   -1.37    0.66
  12  16  17    0.09    2.11
 -12 -16 -17    1.29    2.03
 -17 -12 -16    2.37    2.21
 -15 -16 -11    1.58    2.29
  16  11  15    1.33    3.69
  11  15  16    0.37    0.77
  11  15  16   -0.85    1.70
 -11 -15 -16   -0.06    1.91
 -16 -11 -15    1.76    2.03
 -14 -15 -10   -0.74    1.89
  15  10  14   -0.09    1.68
  10  14  15   -0.93    0.59
  10  14  15    1.59    2.01
 -10 -14 -15    1.21    1.86
 -15 -10 -14    2.21    1.97
 -13 -14  -9   -1.54    1.84
  14   9  13   -0.71    1.72
   9  13  14   -1.31    0.47
   9  13  14   -0.30    1.73
  -9 -13 -14   -2.67    1.40
 -14  -9 -13   -0.46    1.73
 -12 -13  -8   44.08    4.36
  13   8  12   51.36    4.19
   8  12  13   58.31    4.31
   8  12  13   45.69    4.46
  -8 -12 -13   47.02    4.12
 -13  -8 -12   51.40    4.02
 -11 -12  -7   57.06    4.29
  12   7  11   52.67    3.78
   7  11  12   57.29    4.12
   7  11  12   51.34    4.29
  -7 -11 -12   52.83    4.11
 -12  -7 -11   50.94    6.75
 -10 -11  -6   54.44    4.02
  11   6  10   58.70    3.69
   6  10  11   46.50    3.61
   6  10  11   45.60    3.81
  -6 -10 -11   52.69    3.82
 -11  -6 -10   58.19    3.59
  10   5   9   29.22    2.74
   5   9  10   28.87    2.88
  -5  -9 -10   34.05    5.32
 -10  -5  -9   31.37    2.74
  -8  -9  -4  207.07    5.76
   9   4   8  203.87    5.22
   4   8   9  189.32    5.48
   4   8   9  170.63    5.55
  -4  -8  -9  186.18    5.50
  -9  -4  -8  190.80    4.82
  -7  -8  -3  250.23    5.81
   8   3   7  231.78    5.06
   3   7   8  224.70    5.58
   3   7   8  212.68    5.74
  -3  -7  -8  212.48    5.47
  -8  -3  -7  233.02    4.77
   7   2   6  277.52    4.96
   2   6   7  255.29    5.54
   2   6   7  232.74    5.64
  -2  -6  -7  242.35    5.44
  -2  -6  -7  248.62    5.77
  -7  -2  -6  226.89    4.14
  -7  -2  -6  255.55    4.41
   6   1   5   10.17    2.21
   1   5   6    6.81    1.34
   1   5   6    6.19    1.25
  -1  -5  -6    9.26    1.55
  -1  -5  -6    9.37    1.72
  -6  -1  -5    5.27    0.85
  -6  -1  -5    9.66    1.15
   5   0   4  262.11    3.49
   5   0   4  309.11    3.79
   0   4   5  264.44    4.89
   0   4   5  247.44    5.07
   0  -4  -5  263.65    4.94
   0  -4  -5  254.68    5.13
  -5   0  -4  232.26    2.68
  -1   3   4  173.06    3.73
  -1   3   4  160.25    3.87
   1  -3  -4  172.31    3.78
   1  -3  -4  158.38    3.83
  -2  -3   2   16.99    1.27
   3  -2   2   13.18    1.19
  -2   2   3   14.77    1.33
  -2   2   3   14.89    1.43
   2  -2  -3   15.16    1.38
   2  -2  -3   14.40    1.44
  -1  -2   3  473.38    4.78
  -1  -2   3  436.28    3.42
   2  -3   1  398.97    4.71
  -3   1   2  431.25    5.68
  -3   1   2  415.12    5.61
   3  -1  -2  443.55    5.52
   3  -1  -2  404.77    5.53
  -2   3  -1  419.26    4.84
   1   2  -3  519.55    4.75
   0  -1   4  490.75    4.94
   0  -1   4  609.01    5.07
   1  -4   0  464.37    5.04
  -4   0   1  510.49    5.93
  -4   0   1  491.42    6.15
   4   0  -1  524.83    6.08
  -1   4   0  462.57    5.03
   0   1  -4  518.51    4.79
   1   0   5   75.59    2.25
   1   0   5   99.07    2.64
   0  -5  -1  110.41    2.28
   0  -5  -1   75.20    2.32
  -5  -1   0   80.46    2.60
  -5  -1   0   88.94    2.88
   5   1   0   84.93    2.75
   5   1   0   76.36    2.65
   0   5   1   78.11    2.31
  -1   0  -5   81.12    2.18
   2   1   6  217.28    3.97
  -1  -6  -2  288.82    4.30
  -1  -6  -2  232.14    5.19
  -6  -2  -1  216.91    4.35
   6   2   1  236.56    4.64
   6   2   1  210.54    4.49
   1   6   2  270.42    3.85
   1   6   2  222.23    4.06
  -2  -1  -6  212.57    3.74
   3   2   7    0.35    0.73
  -2  -7  -3    0.58    0.85
  -2  -7  -3    0.79    0.83
  -7  -3  -2    0.12    0.75
   7   3   2    0.26    0.77
   2   7   3    0.38    0.74
   2   7   3   -0.58    0.66
  -3  -2  -7    1.54    0.75
   4   3   8  211.13    4.70
  -3  -8  -4  249.51    5.14
  -8  -4  -3  206.68    4.89
  -8  -4  -3  248.84    5.37
   3   8   4  245.18    4.85
   3   8   4  216.00    4.81
  -4  -3  -8  195.55    4.37
   5   4   9    1.05    1.02
  -4  -9  -5    2.30    1.19
  -9  -5  -4    0.96    0.93
  -9  -5  -4    0.09    1.10
   4   9   5    0.87    1.07
   4   9   5    1.08    1.04
  -5  -4  -9    1.40    1.01
   6   5  10   58.74    3.27
  -5 -10  -6   66.34    3.56
 -10  -6  -5   63.48    3.48
   5  10   6   63.71    3.30
   5  10   6   55.69    3.26
  -6  -5 -10   53.97    3.03
   7   6  11   58.90    3.47
  -6 -11  -7   59.93    3.81
 -11  -7  -6   57.48    3.69
   6  11   7   58.93    3.45
   6  11   7   55.81    3.56
  -7  -6 -11   57.95    3.34
   8   7  12   68.54    3.99
  -7 -12  -8   71.21    4.32
 -12  -8  -7   69.30    4.30
  12   8   7   67.04    3.91
   7  12   8   65.80    3.92
   7  12   8   60.06    4.24
  -8  -7 -12   60.50    3.92
   9   8  13   36.54    3.58
  -8 -13  -9   35.17    3.82
 -13  -9  -8   35.35    3.64
  13   9   8   34.34    3.35
   8  13   9   29.96    3.29
   8  13   9   22.06    2.96
  -9  -8 -13   29.86    3.11
  10   9  14    8.40    2.23
  -9 -14 -10    8.64    2.48
 -14 -10  -9    6.05    2.24
  14  10   9    7.90    2.12
   9  14  10    8.20    2.24
   9  14  10    8.73    2.35
 -10  -9 -14    6.93    2.15
  11  10  15   -0.61    1.55
 -10 -15 -11    1.58    2.05
 -15 -11 -10    1.42    1.91
  10  15  11    1.42    1.73
  10  15  11    0.47    1.70
 -11 -10 -15    0.28    1.65
  12  11  16    7.52    2.60
 -11 -16 -12    7.25    2.75
 -16 -12 -11    7.92    2.86
  16  12  11   -0.34    0.63
  11  16  12    6.66    2.41
  11  16  12    8.63    2.90
 -12 -11 -16    9.91    2.63
  13  12  17   11.73    2.89
 -12 -17 -13    8.01    2.79
 -17 -13 -12    8.20    2.93
  17  13  12    0.02    0.61
  12  17  13    8.13    2.89
 -13 -12 -17    8.61    2.70
  14  13  18    7.20    2.67
 -13 -18 -14    5.14    3.04
 -18 -14 -13   16.16    3.69
  18  14  13    0.24    0.79
  13  18  14    4.06    2.60
 -14 -13 -18    7.50    2.74
  15  14  19   19.93    3.90
 -14 -19 -15   12.36    3.58
 -19 -15 -14   20.04    4.19
  19  15  14    8.17    2.32
  14  19  15   10.98    3.32
 -15 -14 -19   19.53    3.80
  16  15  20    2.78    2.55
 -15 -20 -16    1.59    2.83
 -20 -16 -15    4.72    3.11
  20  16  15    5.54    2.41
  15  20  16    3.15    2.53
  15  20  16    0.94    2.58
 -16 -15 -20    3.45    2.50
  17  16  21    0.07    2.30
 -16 -21 -17   -1.81    2.76
 -21 -17 -16   -1.54    2.91
  16  21  17   -3.27    1.76
  16  21  17   -0.09    2.75
 -17 -16 -21   -0.23    2.47
  18  17  22   25.59    4.80
 -17 -22 -18   31.76    5.39
 -22 -18 -17   33.30    5.45
  17  22  18   15.39    3.77
  17  22  18   21.65    4.86
 -18 -17 -22   23.71    5.73
  19  18  23   -0.92    2.30
 -18 -23 -19    1.34    2.85
 -23 -19 -18    2.62    3.38
  18  23  19   -2.35    2.35
 -19 -18 -23   -0.55    2.82
  20  19  24   -0.02    2.39
 -19 -24 -20    0.20    2.96
 -24 -20 -19   -0.67    2.80
  19  24  20    2.63    3.01
 -20 -19 -24   -0.53    2.70
  21  20  25    3.17    2.84
  21  20  25   -0.73    2.57
 -20 -25 -21    0.51    3.04
 -25 -21 -20   -4.80    3.06
  20  25  21   -1.27    1.83
  20  25  21    4.44    3.25
 -21 -20 -25   -2.81    2.05
  22  21  26   -0.28    3.10
 -21 -26 -22   -3.79    2.86
 -26 -22 -21    1.51    3.74
  21  26  22   -1.46    1.78
  21  26  22   -2.35    3.18
 -22 -21 -26    0.72    2.88
  23  22  27    3.01    3.55
 -22 -27 -23    6.61    4.17
 -27 -23 -22   -3.09    3.57
  22  27  23    0.53    3.83
 -23 -22 -27    2.63    3.05
  24  23  28    1.25    3.88
 -23 -28 -24   -4.93    3.53
 -28 -24 -23   -1.15    3.95
  23  28  24   10.89    4.59
 -24 -23 -28   -0.95    3.57
  25  24  29   -1.29    3.93
 -24 -29 -25   -1.18    3.57
 -29 -25 -24    0.88    4.11
  24  29  25   -6.10    4.01
 -25 -24 -29   -2.55    3.58
 -23 -28 -28    2.10    4.25
 -28 -23 -28   -3.31    3.53
 -27 -27 -22   -0.07    3.95
 -22 -27 -27    0.81    3.67
 -27 -22 -27   -2.32    3.16
 -26 -26 -21   -0.47    3.87
  21  26  26   -1.55    3.23
 -21 -26 -26    3.32    3.45
 -26 -21 -26    1.11    3.39
 -25 -25 -20    6.16    4.18
  20  25  25    0.24    3.14
 -20 -25 -25   -2.52    2.94
 -25 -20 -25    5.37    3.49
 -24 -24 -19    3.31    3.93
  24  19  24   -1.49    0.88
  19  24  24    0.08    2.71
  19  24  24    1.34    3.13
 -19 -24 -24   -1.72    2.75
 -24 -19 -24   -1.51    2.69
 -23 -23 -18    1.15    3.53
  23  18  23    1.17    1.43
  18  23  23   -3.92    2.54
 -18 -23 -23   -3.51    2.36
 -23 -18 -23   -1.57    2.56
 -22 -22 -17   -2.73    2.77
  22  17  22   -2.18    1.89
  17  22  22    2.41    2.92
  17  22  22   -3.38    2.22
 -17 -22 -22    5.34    3.14
 -22 -17 -22   -4.14    2.22
 -21 -21 -16    3.85    3.11
  21  16  21    2.36    2.84
  16  21  21    3.52    2.93
 -16 -21 -21    3.15    3.04
 -21 -16 -21    4.45    2.84
 -20 -20 -15   -0.77    2.72
  20  15  20    0.51    2.40
  15  20  20   -2.41    1.92
  15  20  20    0.79    2.69
 -15 -20 -20   -1.31    2.52
 -20 -15 -20    0.11    2.41
 -19 -19 -14   11.26    5.89
  19  14  19    4.49    2.94
  14  19  19    4.80    2.84
  14  19  19    6.33    3.31
 -14 -19 -19    8.59    4.02
 -19 -14 -19    9.81    3.23
 -18 -18 -13   -3.51    2.16
  18  13  18    4.15    2.51
  13  18  18    2.15    2.33
  13  18  18    1.39    2.38
 -13 -18 -18   -2.01    1.90
 -18 -13 -18    0.20    2.08
 -17 -17 -12    8.56    3.17
  17  12  17   11.28    3.13
  12  17  17   -1.64    0.95
  12  17  17    4.38    3.00
 -12 -17 -17   10.11    2.83
 -17 -12 -17    8.33    2.83
 -16 -16 -11   -2.74    1.93
  16  11  16    1.97    1.98
  11  16  16    0.26    0.78
  11  16  16    0.53    2.16
 -11 -16 -16    1.53    2.05
 -16 -11 -16   -0.16    1.79
 -15 -15 -10    9.46    2.89
  15  10  15   13.67    2.92
  10  15  15   -1.07    1.63
  10  15  15   11.79    2.74
 -10 -15 -15   14.81    3.16
 -15 -10 -15   17.95    2.96
 -14 -14  -9   -1.00    1.73
  14   9  14    1.05    1.74
   9  14  14    0.74    1.12
   9  14  14    3.58    2.20
  -9 -14 -14   -1.67    1.66
 -14  -9 -14    1.02    1.68
 -13 -13  -8   21.87    3.39
  13   8  13   19.59    3.06
   8  13  13   20.04    3.05
   8  13  13   14.83    3.08
  -8 -13 -13   15.99    3.20
 -13  -8 -13   16.45    2.84
 -12 -12  -7    2.01    1.95
  12   7  12    1.49    1.67
   7  12  12   -1.72    1.33
   7  12  12    0.84    1.68
  -7 -12 -12    2.61    1.83
 -12  -7 -12    2.24    1.84
 -11 -11  -6  111.27    5.25
  11   6  11  107.88    4.69
   6  11  11  107.54    4.95
   6  11  11  101.97    5.24
  -6 -11 -11  102.83    4.97
 -11  -6 -11   99.91    4.36
 -10 -10  -5    0.44    1.40
  10   5  10   -1.28    1.12
   5  10  10   -0.30    1.20
   5  10  10   -1.20    1.27
  -5 -10 -10    1.09    1.37
 -10  -5 -10    1.15    1.20
  -9  -9  -4   13.11    2.20
   9   4   9   10.01    1.84
   4   9   9    8.54    1.90
   4   9   9   10.62    2.32
  -4  -9  -9   11.15    2.17
  -9  -4  -9    9.80    1.73
  -8  -8  -3    0.10    1.02
   8   3   8   -0.23    0.84
   3   8   8   -0.85    0.85
   3   8   8    0.80    1.10
  -3  -8  -8    0.08    0.96
  -3  -8  -8   -0.33    0.98
  -8  -3  -8   -0.16    0.79
   7   2   7   48.51    2.44
   2   7   7   49.37    2.85
   2   7   7   36.52    2.70
  -2  -7  -7   44.47    2.79
  -2  -7  -7   42.11    2.85
  -7  -2  -7   47.47    2.15
   6   1   6    1.51    0.81
   1   6   6    0.27    0.83
   1   6   6    0.77    0.84
  -1  -6  -6    1.91    0.94
  -1  -6  -6    1.69    1.02
  -6  -1  -6    0.11    0.52
  -6  -1  -6    0.67    0.56
   5   0   5    4.02    0.78
   0   5   5    3.44    0.99
   0   5   5    3.77    1.21
   0  -5  -5    3.23    1.03
   0  -5  -5    3.06    1.18
  -4  -4   1   -0.49    0.66
  -1   4   4    0.17    0.65
  -1   4   4    0.93    0.67
   1  -4  -4    0.11    0.62
   1  -4  -4    0.40    0.68
   4   4  -1    0.93    0.54
  -3  -3   2   13.55    1.38
  -3  -3   2   11.33    0.93
  -2   3   3   14.12    1.36
  -2   3   3   12.98    1.62
   2  -3  -3   11.99    1.36
   2  -3  -3   11.38    1.53
   3   3  -2   14.75    1.39
   3   3  -2   11.07    0.90
  -2  -2   3    0.53    0.45
   2  -3   2   -0.05    0.47
  -3   2   2    0.19    0.56
  -3   2   2    0.42    0.60
   3  -2  -2    0.34    0.60
   3  -2  -2    0.25    0.61
   2   2  -3    0.34    0.59
   2   2  -3    0.94    0.48
  -1  -1   4  245.42    3.51
   1  -4   1  213.89    3.20
  -4   1   1  230.22    4.21
  -4   1   1  235.22    4.54
   4  -1  -1  242.42    4.18
   4  -1  -1  213.95    4.33
  -1   4  -1  218.38    3.24
   1   1  -4  250.62    3.94
   1   1  -4  272.45    3.69
   0   0   5    1.98    0.80
   0   0   5    5.48    0.97
   0  -5   0    2.46    0.64
  -5   0   0    1.59    0.71
  -5   0   0    3.67    0.98
   5   0   0    3.16    0.86
   5   0   0    2.22    0.92
   0   5   0    2.63    0.66
   0   0  -5    2.35    0.74
   0   0  -5    2.30    0.83
   1   1   6   11.37    1.39
   1   1   6   15.44    1.69
  -1  -6  -1   16.35    1.34
  -1  -6  -1   13.00    1.35
  -6  -1  -1   11.60    1.35
   6   1   1   13.38    1.51
   6   1   1    9.80    1.26
   1   6   1   10.95    1.21
  -1  -1  -6   13.44    1.51
   2   2   7    1.14    0.78
   2   2   7    0.44    0.92
  -2  -7  -2    1.21    0.77
  -2  -7  -2    0.72    0.79
  -7  -2  -2   -0.21    0.60
   7   2   2   -0.01    0.70
   2   7   2    0.54    0.71
  -2  -2  -7   -0.22    0.69
   3   3   8    0.86    0.82
   3   3   8   -0.08    0.85
  -3  -8  -3    0.15    0.80
  -8  -3  -3   -0.23    0.64
  -8  -3  -3   -0.01    0.91
   3   8   3    1.10    0.79
   3   8   3    0.00    0.71
  -3  -3  -8    0.73    0.82
   4   4   9    0.05    0.85
  -4  -9  -4    1.15    0.98
  -9  -4  -4   -0.05    0.71
  -9  -4  -4    1.16    1.03
   4   9   4    0.02    0.81
   4   9   4   -0.17    0.81
  -4  -4  -9    0.42    0.85
   5   5  10  130.00    4.46
  -5 -10  -5  141.67    4.62
 -10  -5  -5  114.16    4.10
 -10  -5  -5  150.61    4.78
   5  10   5  132.10    4.24
   5  10   5  129.01    4.26
  -5  -5 -10  118.96    4.17
   6   6  11   -0.30    1.10
  -6 -11  -6    0.40    1.36
 -11  -6  -6   -0.83    0.86
 -11  -6  -6   -0.95    1.12
   6  11   6   -0.36    1.03
   6  11   6   -0.28    1.05
  -6  -6 -11   -0.24    1.08
   7   7  12   82.66    4.23
  -7 -12  -7   83.21    4.45
 -12  -7  -7   84.41    5.36
  12   7   7   78.73    4.23
   7  12   7   81.26    4.05
   7  12   7   69.38    3.92
  -7  -7 -12   59.68    4.53
   8   8  13    3.25    1.61
  -8 -13  -8    3.48    1.81
 -13  -8  -8   -1.25    1.39
  13   8   8    1.76    1.44
   8  13   8    2.08    1.47
   8  13   8    2.22    1.85
  -8  -8 -13    0.29    1.33
   9   9  14    9.40    2.30
  -9 -14  -9   10.92    2.53
 -14  -9  -9   11.84    2.57
  14   9   9   10.62    2.28
   9  14   9   11.21    2.26
   9  14   9    9.98    2.25
  -9  -9 -14    8.48    2.19
  10  10  15   -1.78    1.40
 -10 -15 -10   -0.15    1.70
 -15 -10 -10   -0.18    1.70
  15  10  10   -0.38    1.31
  10  15  10   -0.53    1.40
  10  15  10   -0.91    1.59
 -10 -10 -15   -0.11    1.52
  11  11  16    5.24    2.14
 -11 -16 -11    7.31    2.68
 -16 -11 -11    5.30    2.44
  16  11  11    3.15    1.72
  11  16  11    4.07    2.02
  11  16  11    5.94    2.34
 -11 -11 -16    3.70    2.06
  12  12  17    1.36    2.10
 -12 -17 -12   -1.84    1.94
 -17 -12 -12   -0.11    2.12
  12  17  12   -0.29    1.53
  12  17  12   -2.30    1.58
 -12 -12 -17    0.41    1.74
  13  13  18   11.57    2.95
 -13 -18 -13   17.76    3.76
 -18 -13 -13   17.80    3.87
  18  13  13   10.01    2.16
  13  18  13   13.69    2.71
  13  18  13   15.01    3.42
 -13 -13 -18   15.50    3.23
  14  14  19    2.45    2.28
 -14 -19 -14    0.57    2.57
 -19 -14 -14   -1.88    2.32
  19  14  14    0.44    1.83
  14  19  14    0.62    0.88
  14  19  14   -0.90    2.33
 -14 -14 -19   -0.49    2.12
  15  15  20    0.00    2.01
 -15 -20 -15    2.98    2.98
 -20 -15 -15    1.28    2.73
  20  15  15    0.52    1.81
  15  20  15    7.14    2.33
  15  20  15    0.67    2.46
 -15 -15 -20    2.20    2.51
  16  16  21   -0.52    2.30
 -16 -21 -16   -2.46    2.41
 -21 -16 -16   -3.03    2.57
  21  16  16    1.17    2.01
  16  21  16    1.22    2.25
  16  21  16   -0.09    2.64
 -16 -16 -21    3.53    3.03
  17  17  22    1.82    2.85
 -17 -22 -17    1.84    3.15
 -22 -17 -17   -0.61    3.34
  17  22  17   -1.51    2.13
  17  22  17   -5.45    5.46
  18  18  23    0.95    3.04
 -18 -23 -18   -3.04    2.93
 -23 -18 -18    2.23    3.21
  18  23  18    1.17    2.43
  18  23  18   -2.97    2.45
 -18 -18 -23   -0.62    2.73
  19  19  24   -1.61    2.97
 -19 -24 -19   -1.11    2.79
 -24 -19 -19    4.19    3.15
  19  24  19    0.03    2.30
  19  24  19   -1.69    2.74
 -19 -19 -24   -1.75    2.51
  20  20  25   -5.61    2.10
  20  20  25   -0.78    2.85
 -20 -25 -20   -2.20    3.05
 -25 -20 -20    0.57    2.76
  20  25  20    2.31    2.16
  20  25  20    4.20    3.33
 -20 -20 -25   -4.90    2.29
  21  21  26   -0.67    3.03
  21  21  26    2.97    3.35
 -21 -26 -21    3.78    3.34
 -26 -21 -21   -4.97    2.81
  21  26  21    0.06    2.03
  21  26  21    0.22    3.29
 -21 -21 -26   10.28    3.71
  22  22  27   -1.78    3.22
 -22 -27 -22   -4.86    3.04
 -27 -22 -22   -2.00    3.23
  22  27  22    3.20    3.53
 -22 -22 -27   -4.53    2.93
  23  23  28    3.27    3.52
 -23 -28 -23    3.07    3.79
 -28 -23 -23    0.96    3.61
  23  28  23   -3.23    3.54
 -23 -23 -28    0.50    3.11
  24  24  29    2.75    4.42
 -24 -29 -24   -9.01    3.07
 -29 -24 -24   -2.78    4.07
  24  29  24    4.51    3.89
 -24 -24 -29    2.45    3.44
 -24 -29 -23    6.65    4.08
  23  24  29    5.60    3.86
 -29 -23 -24   -6.76    3.34
 -23 -24 -29    0.09    3.77
  24  29  23   -4.94    3.67
 -23 -28 -22   -1.64    3.60
  22  23  28   -1.95    3.70
 -28 -22 -23   -0.06    3.83
 -22 -23 -28    9.19    4.01
  23  28  22    2.30    3.50
 -22 -27 -21    2.11    3.78
  21  22  27    2.68    3.62
 -27 -21 -22    0.46    3.55
 -21 -22 -27    4.58    3.49
  22  27  21   -1.99    3.11
 -21 -26 -20    4.29    3.42
  20  21  26    2.32    2.68
  20  21  26    8.06    3.89
 -26 -20 -21    0.30    3.18
 -20 -21 -26    0.36    2.88
  21  26  20   -2.53    2.69
 -20 -25 -19   -1.87    2.77
  19  20  25    1.69    2.51
  19  20  25    4.16    3.26
 -25 -19 -20    1.18    2.95
 -19 -20 -25   -4.38    2.32
  20  25  19    2.36    3.08
 -19 -24 -18    2.74    3.32
  18  19  24    1.28    3.12
  24  18  19    1.28    2.81
 -24 -18 -19    0.63    3.10
 -18 -19 -24   -0.19    2.76
  19  24  18    2.80    3.09
 -18 -23 -17    2.99    3.26
  17  18  23    1.46    3.00
  23  17  18    0.64    1.64
 -23 -17 -18   -2.12    2.77
 -17 -18 -23    2.49    2.82
  18  23  17    0.17    2.45
  18  23  17    1.65    2.95
 -17 -22 -16   38.54    5.56
  16  17  22   33.19    6.84
  16  17  22   30.12    5.30
  22  16  17   14.94    3.22
 -22 -16 -17   22.68    4.87
  17  22  16   24.49    4.18
  17  22  16   26.34    4.89
 -16 -21 -15   -0.85    3.14
  15  16  21   -0.51    2.29
  15  16  21   -0.78    2.75
  21  15  16    1.53    1.84
 -21 -15 -16   -1.95    2.50
 -15 -16 -21    2.91    2.78
  16  21  15    1.30    2.38
  16  21  15   -3.39    2.33
 -15 -20 -14    6.43    3.35
  14  15  20    4.78    2.74
  14  15  20    1.95    2.57
  20  14  15    1.69    1.81
 -20 -14 -15    4.26    2.98
 -14 -15 -20    5.18    2.73
  15  20  14   -2.32    1.23
  15  20  14    3.76    3.05
 -14 -19 -13    9.44    3.41
  13  14  19    7.59    2.64
  13  14  19    4.83    2.72
  19  13  14    4.78    2.29
 -19 -13 -14    3.12    2.89
 -13 -14 -19    5.85    2.71
  14  19  13   -0.44    0.88
  14  19  13    8.82    3.12
 -13 -18 -12   20.46    4.01
  12  13  18    2.95    1.99
  12  13  18    7.66    2.71
  18  12  13    8.97    2.46
 -18 -12 -13   13.50    3.12
 -12 -13 -18    6.99    2.71
  13  18  12   10.33    2.70
  13  18  12   10.25    3.06
 -12 -17 -11   28.11    4.18
  11  12  17   23.79    4.46
 -17 -11 -12   25.91    3.80
 -11 -12 -17   23.89    3.67
  12  17  11   16.32    2.99
  12  17  11   18.25    3.20
 -11 -16 -10   49.17    4.66
  10  11  16   39.61    3.75
  16  10  11   43.27    4.05
 -16 -10 -11   48.64    4.54
 -10 -11 -16   43.56    4.10
  11  16  10   44.64    3.90
  11  16  10   49.53    4.32
 -10 -15  -9    9.71    2.64
   9  10  15   11.70    2.53
  15   9  10    7.05    2.02
 -15  -9 -10    6.62    2.40
  -9 -10 -15    8.17    2.34
  10  15   9   10.56    2.22
  10  15   9   11.84    2.55
  -9 -14  -8   -0.54    1.45
   8   9  14   -0.52    1.36
   8   9  14    2.64    1.77
  14   8   9   -0.34    1.19
 -14  -8  -9    0.25    1.56
  -8  -9 -14    0.70    1.40
   9  14   8    1.12    1.36
   9  14   8    0.11    1.52
  -8 -13  -7   74.19    4.41
   7   8  13   71.72    4.25
   7   8  13   65.54    4.46
  13   7   8   69.63    4.14
 -13  -7  -8   57.90    3.61
 -13  -7  -8   76.12    4.46
  -7  -8 -13   63.99    3.95
   8  13   7   65.48    3.83
   8  13   7   60.30    3.94
  -7 -12  -6   -1.13    1.34
   6   7  12   -0.15    1.30
   6   7  12    1.10    1.51
  12   6   7    0.38    1.26
 -12  -6  -7   -0.95    0.96
 -12  -6  -7   -1.71    1.15
   7  12   6    0.33    1.21
   7  12   6   -0.86    1.12
  -6 -11  -5   40.16    3.10
   5   6  11   35.59    2.90
   5   6  11   35.99    3.25
  11   5   6   35.65    2.86
 -11  -5  -6   34.67    2.65
 -11  -5  -6   41.26    3.04
  -5  -6 -11   32.65    2.77
   6  11   5   36.88    2.74
   6  11   5   36.92    2.83
  -5 -10  -4   32.11    2.60
   4   5  10   22.38    2.28
   4   5  10   25.88    2.69
 -10  -4  -5   24.45    2.16
 -10  -4  -5   30.80    2.53
  -4  -5 -10   25.37    2.32
   5  10   4   28.84    2.28
  -4  -9  -3    1.90    1.08
   3   4   9    2.65    1.10
   3   4   9    3.41    1.38
  -9  -3  -4    2.45    1.01
  -9  -3  -4    1.31    1.06
  -3  -4  -9    1.36    0.97
   4   9   3    2.44    1.04
  -3  -8  -2  250.40    4.78
   2   3   8  199.72    4.80
   2   3   8  230.69    5.33
   8   2   3  215.17    4.82
  -8  -2  -3  190.11    4.34
  -8  -2  -3  257.77    5.07
  -2  -3  -8  199.91    4.71
   3   8   2  217.00    4.16
  -2  -7  -1    1.47    0.82
  -2  -7  -1    1.65    0.81
   1   2   7    0.45    0.81
   1   2   7    1.26    1.04
   7   1   2    1.76    0.90
   7   1   2    1.53    1.01
  -7  -1  -2    1.25    0.75
  -7  -1  -2    1.35    0.87
  -1  -2  -7    0.52    0.75
  -1  -2  -7    1.91    0.95
   2   7   1    1.37    0.70
  -1  -6   0  411.80    4.40
   0   1   6  375.37    5.78
   0   1   6  408.50    5.91
   6   0   1  374.09    5.47
  -6   0  -1  358.18    5.13
   0  -1  -6  375.16    5.67
   0  -1  -6  438.20    6.12
   1   6   0  363.94    4.14
   0  -5   1    7.05    0.80
  -1   0   5    8.25    1.24
  -1   0   5    9.55    1.38
   5  -1   0    6.76    1.12
   5  -1   0    8.99    1.57
  -5   1   0    7.97    1.18
  -5   1   0    6.53    1.17
   1   0  -5    8.00    1.14
   1   0  -5    9.28    2.18
   0   5  -1    5.99    0.82
   1  -4   2  538.21    4.69
  -2  -1   4  576.83    6.73
  -2  -1   4  574.40    5.86
   4  -2  -1  603.28    6.46
   4  -2  -1  531.52    7.08
  -4   2   1  526.03    9.85
  -4   2   1  592.15    7.49
   2   1  -4  620.40    6.85
   2   1  -4  612.14    6.06
  -1   4  -2  617.80    5.02
   2  -3   3   49.21    1.75
  -3  -2   3   50.91    2.26
  -3  -2   3   46.28    1.80
   3  -3  -2   51.41    2.15
   3  -3  -2   42.72    2.26
  -3   3   2   52.02    2.14
  -3   3   2   45.48    2.32
   3   2  -3   60.79    2.42
   3   2  -3   46.46    1.79
  -4  -3   2   20.48    1.71
  -4  -3   2   20.59    1.37
   2  -4  -3   21.18    1.62
   2  -4  -3   17.85    1.71
  -2   4   3   20.46    1.56
  -2   4   3   18.28    1.72
   4   3  -2   24.70    1.88
   4   3  -2   18.51    1.33
  -5  -4   1   24.91    1.94
   1  -5  -4   25.91    1.86
   1  -5  -4   21.98    1.89
  -1   5   4   26.56    1.83
  -1   5   4   21.31    1.91
   5   4  -1   23.62    1.57
   5   0   6  162.13    2.99
  -6  -5   0  161.69    4.28
   0  -6  -5  169.14    4.28
   0  -6  -5  148.93    4.33
   0   6   5  183.71    4.32
   0   6   5  146.15    4.30
   6   1   7   87.21    2.74
  -1  -7  -6   83.92    3.37
  -1  -7  -6   75.53    3.44
   1   7   6   87.23    3.33
   1   7   6   75.80    3.42
  -6  -1  -7   78.61    2.18
   7   2   8  287.20    5.30
  -2  -8  -7  285.68    6.26
  -2  -8  -7  260.91    6.29
   2   8   7  308.27    6.34
   2   8   7  248.18    6.15
  -7  -2  -8  259.20    4.46
   8   3   9    2.95    1.22
  -9  -8  -3    5.41    1.65
  -3  -9  -8    6.03    1.71
  -3  -9  -8    3.45    1.40
   3   9   8    4.10    1.40
   3   9   8    2.91    1.35
  -8  -3  -9    4.75    1.19
   9   4  10  142.52    4.69
 -10  -9  -4  146.59    5.69
  -4 -10  -9  122.63    6.30
   4  10   9  146.13    5.09
   4  10   9  101.23    7.50
  -9  -4 -10  122.06    3.98
  10   5  11    7.43    1.81
 -11 -10  -5    4.37    1.89
  -5 -11 -10    4.81    1.78
   5  11  10    6.18    1.78
   5  11  10    2.89    1.60
 -10  -5 -11    6.16    1.66
  11   6  12   81.38    4.38
 -12 -11  -6   84.22    4.89
  -6 -12 -11   77.85    4.63
   6  12  11   90.42    4.71
   6  12  11   70.74    4.77
 -11  -6 -12   77.38    3.96
  12   7  13   48.34    3.94
 -13 -12  -7   43.93    4.25
  -7 -13 -12   41.39    4.02
   7  13  12   43.09    3.90
   7  13  12   34.72    3.96
 -12  -7 -13   37.27    3.41
  13   8  14   69.80    4.58
 -14 -13  -8   66.47    5.01
  -8 -14 -13   62.31    4.76
   8  14  13   61.83    4.48
   8  14  13   68.71    5.03
 -13  -8 -14   64.58    4.17
  14   9  15   10.70    2.72
 -15 -14  -9   21.28    3.58
  -9 -15 -14   10.76    2.78
   9  15  14   15.49    3.03
   9  15  14   11.63    3.00
 -14  -9 -15   17.74    2.92
  15  10  16   34.47    4.14
 -16 -15 -10   24.86    4.22
 -10 -16 -15   19.64    3.41
  10  16  15   21.18    3.28
  10  16  15   30.05    4.61
 -15 -10 -16   24.48    3.44
  16  11  17    1.53    2.17
 -17 -16 -11    2.03    2.46
 -11 -17 -16    2.62    2.24
  11  17  16   -0.30    0.81
  11  17  16    0.64    2.06
 -16 -11 -17    4.42    2.19
  17  12  18   -0.78    1.90
 -18 -17 -12    1.76    2.40
 -12 -18 -17    1.73    2.17
  12  18  17    2.16    1.88
  12  18  17   -0.58    2.17
 -17 -12 -18    0.18    2.03
  18  13  19    1.04    2.31
 -19 -18 -13    1.50    2.87
 -13 -19 -18   -0.58    2.29
  13  19  18   -1.57    1.84
  13  19  18   -1.62    2.16
 -18 -13 -19   -1.88    2.03
  19  14  20    4.02    2.72
 -20 -19 -14    1.89    3.00
 -14 -20 -19    2.86    2.82
  14  20  19    4.44    2.58
 -19 -14 -20    3.02    2.68
  20  15  21    4.20    2.80
 -21 -20 -15    5.38    3.64
 -15 -21 -20    1.07    2.68
  15  21  20    7.81    3.02
  15  21  20    5.29    3.27
 -20 -15 -21    2.56    2.42
  21  16  22    2.23    2.65
 -22 -21 -16   -3.96    2.66
 -16 -22 -21   -0.83    2.33
  16  22  21   -2.10    2.47
 -21 -16 -22   -3.06    3.32
 -23 -22 -17   -3.40    2.84
 -17 -23 -22   -0.16    2.64
  17  23  22   -3.68    2.16
 -22 -17 -23    0.04    2.39
  23  18  24   -1.18    2.47
 -24 -23 -18    3.67    3.38
 -18 -24 -23    0.64    2.73
  18  24  23    3.32    2.70
  18  24  23   -0.66    2.44
 -23 -18 -24   -2.14    2.63
  24  19  25    0.32    0.97
 -25 -24 -19   -4.25    3.29
 -19 -25 -24   -2.10    2.56
  19  25  24   -3.04    2.17
  19  25  24    6.38    4.10
 -24 -19 -25   -0.97    2.82
 -26 -25 -20   -2.96    3.37
 -20 -26 -25    1.14    3.37
  20  26  25   -3.17    2.97
 -25 -20 -26    4.36    3.68
 -27 -26 -21   -3.04    3.57
 -21 -27 -26    1.63    3.54
  21  27  26    3.06    4.98
 -26 -21 -27   -0.02    3.21
 -28 -27 -22   -1.23    3.82
 -22 -28 -27    0.96    3.47
  22  28  27    3.84    4.24
 -27 -22 -28   -2.95    3.25
 -25 -29 -23   -5.47    4.04
  23  25  29   -6.14    3.48
 -29 -23 -25    6.98    4.25
 -23 -25 -29    1.91    3.59
  25  29  23   -1.78    3.51
 -24 -28 -22    1.76    4.04
  22  24  28    0.60    3.72
 -28 -22 -24    0.42    3.69
 -22 -24 -28   -6.12    3.04
  24  28  22    4.49    4.17
 -23 -27 -21   -0.45    3.94
  21  23  27   -1.93    3.17
 -27 -21 -23   -0.62    3.63
 -21 -23 -27    1.36    3.18
  23  27  21   -3.52    3.24
 -22 -26 -20    0.84    3.25
  20  22  26    6.45    4.03
 -26 -20 -22   -0.54    3.19
 -20 -22 -26    0.67    2.85
  22  26  20    7.07    3.52
 -21 -25 -19   -2.17    2.84
  19  21  25    0.38    2.49
  19  21  25    0.16    3.01
  25  19  21   -0.06    1.28
 -25 -19 -21    1.00    3.16
 -19 -21 -25    0.01    2.77
  21  25  19    0.53    3.04
 -20 -24 -18   -1.97    2.58
  18  20  24   -0.47    3.10
  24  18  20    0.80    1.54
 -24 -18 -20   -2.39    2.51
 -18 -20 -24   -1.99    2.44
  20  24  18   -4.65    2.75
 -19 -23 -17   -0.40    3.01
  17  19  23    0.21    3.16
  23  17  19   -0.25    1.44
 -23 -17 -19   -0.91    2.81
 -17 -19 -23   -0.99    2.45
  19  23  17    0.19    2.78
 -18 -22 -16    0.92    3.01
  16  18  22   -2.10    2.69
  22  16  18    1.65    1.88
 -22 -16 -18   -0.01    2.89
 -16 -18 -22    2.26    2.84
  18  22  16    0.28    3.00
 -17 -21 -15    4.25    3.60
  15  17  21    4.11    3.34
  15  17  21    4.54    3.41
  21  15  17    1.11    1.80
 -21 -15 -17    4.48    3.20
 -15 -17 -21    1.20    2.75
  17  21  15    0.25    2.22
 -16 -20 -14   -1.69    2.59
  14  16  20    3.97    2.62
  14  16  20    1.77    2.79
  20  14  16    1.50    1.64
 -20 -14 -16    1.68    2.64
 -14 -16 -20   -0.57    2.46
  16  20  14    3.74    1.97
 -15 -19 -13    3.34    2.99
  13  15  19    0.57    2.83
  19  13  15    1.04    1.85
 -19 -13 -15    2.65    2.69
 -13 -15 -19   -3.77    1.77
  15  19  13    1.18    0.81
 -14 -18 -12    6.87    3.00
  12  14  18    0.63    1.01
  12  14  18    5.89    2.79
  18  12  14    6.75    2.36
 -18 -12 -14   10.54    3.13
 -12 -14 -18    8.60    2.95
  14  18  12    5.18    1.88
 -13 -17 -11   20.51    3.80
  11  13  17    1.06    0.91
  11  13  17   21.19    3.73
 -17 -11 -13   26.66    3.90
 -11 -13 -17   19.27    3.41
  13  17  11   19.79    3.24
 -12 -16 -10   26.68    3.81
  10  12  16   -0.03    0.83
  10  12  16   14.92    3.28
  16  10  12   18.88    3.12
 -16 -10 -12   24.85    3.68
 -10 -12 -16   15.81    3.05
  12  16  10   18.60    3.12
 -11 -15  -9   66.90    4.93
   9  11  15   -1.77    0.81
   9  11  15   52.55    4.66
  15   9  11   61.79    4.49
 -15  -9 -11   69.01    4.76
  -9 -11 -15   58.60    4.45
  11  15   9   66.17    4.42
 -10 -14  -8    2.21    1.74
   8  10  14   -0.63    1.26
   8  10  14   -1.73    1.40
  14   8  10   -1.63    1.25
 -14  -8 -10   -0.12    1.68
  -8 -10 -14   -0.18    1.45
  10  14   8    0.42    1.35
  -9 -13  -7    2.51    1.88
   7   9  13    1.13    1.46
   7   9  13   -0.28    1.51
  13   7   9    1.42    1.47
 -13  -7  -9    1.77    1.72
  -7  -9 -13    1.21    1.47
   9  13   7    1.03    1.34
  -8 -12  -6   19.35    2.78
   6   8  12   15.95    2.46
   6   8  12   20.20    2.99
  12   6   8   16.00    2.41
 -12  -6  -8   15.48    2.16
 -12  -6  -8   18.79    2.69
  -6  -8 -12   17.05    2.50
  -7 -11  -5   76.08    3.93
   5   7  11   63.52    3.63
  11   5   7   70.20    3.63
 -11  -5  -7   62.46    3.30
 -11  -5  -7   76.82    3.75
  -5  -7 -11   64.04    3.62
  -6 -10  -4   55.91    3.30
   4   6  10   51.72    3.17
   4   6  10   48.52    3.35
  10   4   6   62.37    3.27
 -10  -4  -6   44.78    2.68
 -10  -4  -6   56.81    3.13
  -4  -6 -10   47.43    3.04
  -5  -9  -3    4.83    1.39
   3   5   9    3.76    1.26
   3   5   9    2.61    1.42
   9   3   5    4.49    1.26
  -9  -3  -5    3.66    1.11
  -9  -3  -5    4.90    1.41
  -3  -5  -9    2.65    1.15
  -4  -8  -2    0.83    0.88
   2   4   8    0.26    0.78
   2   4   8    0.36    1.00
   8   2   4    0.77    0.79
   8   2   4    0.56    0.80
  -8  -2  -4    0.72    0.71
  -8  -2  -4   -0.02    0.85
  -2  -4  -8    0.12    0.76
   4   8   2    1.36    0.84
   1   3   7   18.08    1.76
   1   3   7   15.48    1.93
   7   1   3   17.19    1.61
  -7  -1  -3   14.70    1.40
  -7  -1  -3   19.47    1.65
  -1  -3  -7   16.73    1.80
  -1  -3  -7   15.57    1.93
   3   7   1   15.94    1.37
   0   2   6   23.46    1.90
   0   2   6   25.50    2.09
   6   0   2   23.38    1.58
   6   0   2   19.50    1.81
  -6   0  -2   19.70    2.43
  -6   0  -2   31.94    1.72
   0  -2  -6   28.63    2.02
   0  -2  -6   24.81    2.05
   2   6   0   24.79    1.24
  -1   1   5  337.98    5.40
  -1   1   5  353.69    5.38
   5  -1   1  345.10    4.57
   5  -1   1  324.77    5.57
  -5   1  -1  336.10    4.20
  -5   1  -1  361.28    5.89
   1  -1  -5  358.49    5.52
   1  -1  -5  367.37    5.49
  -2   0   4  146.31    3.54
  -2   0   4  142.05    3.28
   4  -2   0  149.91    2.97
   4  -2   0  139.99    3.62
  -4   2   0  158.53    2.81
   2   0  -4  150.95    3.59
   2   0  -4  142.27    5.51
  -3  -1   3  713.32    7.54
  -3  -1   3  682.36    6.63
   3  -3  -1  788.24    6.61
   3  -3  -1  681.50    7.65
  -3   3   1  850.39    6.41
  -3   3   1  704.34    7.80
   3   1  -3  766.01    7.76
   3   1  -3  652.60    6.88
  -4  -2   2   76.29    2.74
  -4  -2   2   71.24    2.34
   2  -4  -2   88.95    2.53
   2  -4  -2   69.29    2.66
  -2   4   2   84.11    2.35
  -2   4   2   69.33    2.67
   4   2  -2   83.01    2.87
   4   2  -2   66.31    2.38
   3  -1   5   41.64    1.26
  -5  -3   1   44.80    2.35
   1  -5  -3   51.14    2.19
   1  -5  -3   39.68    2.23
  -1   5   3   54.45    2.19
  -1   5   3   43.81    2.30
   5   3  -1   52.33    2.51
   5   3  -1   41.46    2.39
   4   0   6   17.62    1.22
  -6  -4   0   19.46    1.87
   0  -6  -4   19.97    1.75
   0  -6  -4   14.98    1.77
   0   6   4   19.70    1.66
   0   6   4   16.01    1.76
   6   4   0   15.69    1.54
   5   1   7   37.65    1.91
  -7  -5  -1   38.20    2.42
  -1  -7  -5   41.62    2.44
  -1  -7  -5   36.48    2.47
   1   7   5   45.93    2.43
   1   7   5   37.62    2.50
  -5  -1  -7   33.96    1.58
   6   2   8   11.69    1.52
  -2  -8  -6   13.54    1.92
  -2  -8  -6   11.84    1.76
   2   8   6   16.63    1.93
   2   8   6   10.73    1.66
  -6  -2  -8   11.90    1.40
   7   3   9   30.51    2.34
  -9  -7  -3   37.12    2.89
  -3  -9  -7   30.66    2.72
  -3  -9  -7   30.37    2.67
   3   9   7   33.17    2.62
   3   9   7   26.87    2.66
  -7  -3  -9   30.06    2.11
   8   4  10   14.29    2.00
 -10  -8  -4   15.07    2.58
  -4 -10  -8   17.27    2.59
   4  10   8   13.54    2.11
   4  10   8   15.21    2.43
  -8  -4 -10   12.25    1.77
   9   5  11    5.74    1.65
 -11  -9  -5    8.20    2.13
  -5 -11  -9    5.02    1.76
   5  11   9    5.09    1.68
   5  11   9    6.28    2.06
  -9  -5 -11    7.65    1.65
  10   6  12   16.67    2.51
 -12 -10  -6   19.24    2.85
  -6 -12 -10   19.26    3.01
   6  12  10   17.19    2.65
   6  12  10   15.09    2.74
 -10  -6 -12   15.45    2.36
  11   7  13   -0.36    1.48
 -13 -11  -7   -0.97    1.61
  -7 -13 -11   -1.05    1.40
   7  13  11   -0.42    1.54
   7  13  11    0.01    1.84
 -11  -7 -13    1.38    1.61
  12   8  14   53.75    4.16
 -14 -12  -8   51.58    4.63
  -8 -14 -12   34.50    4.02
   8  14  12   42.65    3.98
   8  14  12   39.15    4.24
 -12  -8 -14   35.99    3.51
  13   9  15   14.96    2.95
 -15 -13  -9   18.77    3.22
  -9 -15 -13   13.27    2.79
   9  15  13   19.30    3.10
   9  15  13   18.73    3.26
 -13  -9 -15   19.06    3.10
  14  10  16   15.89    3.08
 -16 -14 -10   24.66    4.07
 -10 -16 -14   14.84    3.20
  10  16  14   16.40    3.00
  10  16  14   11.43    2.89
 -14 -10 -16   14.76    2.85
  15  11  17    3.72    2.17
 -17 -15 -11    2.26    2.42
 -11 -17 -15    0.56    2.07
  11  17  15    1.04    1.57
  11  17  15   -0.05    2.02
 -15 -11 -17    1.73    2.00
  16  12  18   -0.23    1.73
 -18 -16 -12    0.64    2.33
 -12 -18 -16    0.34    2.10
  12  18  16   -1.24    0.84
  12  18  16    1.47    2.36
 -16 -12 -18   -1.20    1.69
  17  13  19    1.00    2.30
 -19 -17 -13    1.49    2.80
 -13 -19 -17   -5.28    1.78
  13  19  17    2.77    2.03
  13  19  17    1.75    2.91
 -17 -13 -19   -0.55    2.13
  18  14  20    2.47    2.47
 -20 -18 -14    3.43    3.55
 -14 -20 -18    6.01    5.00
  14  20  18    4.59    2.84
  14  20  18    4.20    2.99
 -18 -14 -20    8.79    3.06
  19  15  21   -0.64    2.29
 -21 -19 -15   -0.21    3.12
 -15 -21 -19    1.68    2.86
  15  21  19    0.89    2.21
  15  21  19    2.26    3.26
 -19 -15 -21    2.19    2.60
  20  16  22    1.81    2.45
 -22 -20 -16    4.39    3.35
 -16 -22 -20    1.87    2.92
  16  22  20   -0.22    2.47
  16  22  20    2.06    3.38
 -20 -16 -22    5.44    3.17
  21  17  23    1.27    2.40
 -23 -21 -17    1.92    3.31
 -17 -23 -21   -1.52    2.40
  17  23  21    2.97    3.30
 -21 -17 -23   -5.27    1.92
  22  18  24   -0.88    2.26
 -24 -22 -18    1.60    3.32
 -18 -24 -22   -1.71    2.80
  18  24  22   -3.09    1.68
  18  24  22   -1.56    2.63
 -22 -18 -24   -0.04    3.10
 -25 -23 -19   -2.11    3.14
 -19 -25 -23    0.74    2.75
  19  25  23    1.15    2.41
  19  25  23    0.44    2.95
 -23 -19 -25    3.58    3.19
 -26 -24 -20   -3.13    3.63
 -20 -26 -24    5.93    3.93
  20  26  24   -4.09    2.86
 -24 -20 -26   -4.77    2.63
 -27 -25 -21   -1.78    3.58
 -21 -27 -25    6.95    3.78
  21  27  25    0.69    4.00
 -25 -21 -27    2.52    3.59
 -28 -26 -22   -2.45    3.80
 -22 -28 -26   -0.59    3.42
  22  28  26    1.34    3.95
 -26 -22 -28    4.83    4.09
 -26 -29 -23    6.52    4.26
  23  26  29   -2.90    3.81
 -29 -23 -26   -4.79    3.34
 -23 -26 -29   -5.89    3.75
  26  29  23    3.60    4.19
 -25 -28 -22   -1.76    4.02
  22  25  28    3.43    3.93
 -28 -22 -25    8.06    4.01
 -22 -25 -28   -3.44    3.16
  25  28  22   -1.15    3.65
 -24 -27 -21    3.93    3.78
  21  24  27    0.81    3.24
 -27 -21 -24    1.26    3.21
 -21 -24 -27    2.79    3.71
  24  27  21   -2.90    3.13
 -23 -26 -20   -0.21    3.29
  20  23  26   -5.97    2.88
 -26 -20 -23    0.68    3.39
 -20 -23 -26    5.89    3.58
  23  26  20   -1.79    3.24
 -22 -25 -19    1.73    3.03
  19  22  25   -1.91    2.23
  19  22  25   -1.25    2.85
  25  19  22   -0.02    1.14
 -25 -19 -22    0.29    2.80
 -19 -22 -25    4.36    2.96
  22  25  19    1.03    2.82
 -21 -24 -18    1.27    3.21
  18  21  24   -4.91    2.30
  24  18  21   -0.58    1.20
 -24 -18 -21   -1.30    2.61
 -18 -21 -24   -1.75    2.30
 -20 -23 -17    7.64    3.90
  17  20  23   -2.42    2.55
  23  17  20   -0.93    1.31
 -23 -17 -20   -3.63    2.44
 -17 -20 -23   -2.71    2.60
 -19 -22 -16   21.78    4.92
  16  19  22   13.77    3.96
  22  16  19    5.16    2.13
 -22 -16 -19   14.93    4.10
 -16 -19 -22   12.24    3.97
 -18 -21 -15   13.38    4.22
  15  18  21    4.31    2.96
  21  15  18    3.21    1.88
 -21 -15 -18   19.12    4.32
 -15 -18 -21    6.52    3.96
 -17 -20 -14   -0.39    2.55
  14  17  20    2.07    2.17
  14  17  20   -4.16    2.05
  20  14  17    0.66    1.72
 -20 -14 -17    2.58    2.89
 -14 -17 -20   -3.79    1.95
 -16 -19 -13    0.94    2.62
  13  16  19    1.13    2.55
  19  13  16    0.12    1.68
 -19 -13 -16   -3.04    2.12
 -13 -16 -19   -0.08    2.22
 -15 -18 -12   -1.48    2.38
  12  15  18   -1.08    0.63
  12  15  18   -0.72    2.14
  18  12  15    0.60    1.65
 -18 -12 -15    1.66    2.29
 -12 -15 -18   -1.35    1.79
 -14 -17 -11   16.78    3.64
  11  14  17   -1.22    0.79
  11  14  17   18.18    3.62
  17  11  14   15.46    2.98
 -17 -11 -14   23.06    3.66
 -11 -14 -17   22.80    3.81
 -13 -16 -10   60.30    5.06
  10  13  16   -1.00    0.72
  10  13  16   42.96    4.74
  16  10  13   48.51    4.48
 -16 -10 -13   49.04    4.47
 -10 -13 -16   43.74    4.44
 -12 -15  -9   50.10    4.66
   9  12  15   -0.90    0.59
   9  12  15   53.93    4.87
  15   9  12   55.17    4.50
 -15  -9 -12   52.05    4.32
  -9 -12 -15   49.08    4.40
 -11 -14  -8   23.25    3.60
   8  11  14   15.83    2.75
   8  11  14   13.63    2.65
  14   8  11   20.39    3.07
 -14  -8 -11   16.19    2.86
  -8 -11 -14   16.99    2.96
 -10 -13  -7   27.09    3.55
   7  10  13   20.95    2.97
   7  10  13   20.75    3.49
  13   7  10   19.71    2.93
 -13  -7 -10   24.99    3.19
  -7 -10 -13   18.47    2.89
  -9 -12  -6    4.37    1.88
   6   9  12    4.72    1.78
   6   9  12    4.35    1.77
  12   6   9    4.53    1.85
 -12  -6  -9    6.91    2.02
  -6  -9 -12    4.05    1.78
  -8 -11  -5   39.29    6.34
   5   8  11   39.30    3.16
   5   8  11   32.33    3.33
  11   5   8   43.50    3.14
 -11  -5  -8   43.11    3.10
  -5  -8 -11   27.68    3.60
  -7 -10  -4  185.40    5.42
   4   7  10  166.18    5.26
   4   7  10  160.70    5.55
  10   4   7  188.81    5.20
 -10  -4  -7  151.90    4.40
 -10  -4  -7  180.51    4.89
  -4  -7 -10  157.82    5.11
  -6  -9  -3  159.76    4.72
   3   6   9  140.85    4.59
   3   6   9  140.23    4.89
   9   3   6  149.81    4.34
  -9  -3  -6  127.02    3.73
  -9  -3  -6  158.98    4.25
  -3  -6  -9  135.56    4.50
  -5  -8  -2   26.71    2.17
   2   5   8   23.97    2.16
   2   5   8   23.48    2.38
   8   2   5   26.94    2.06
  -8  -2  -5   23.38    1.73
  -8  -2  -5   25.32    1.92
  -2  -5  -8   22.75    2.14
  -2  -5  -8   22.37    2.24
   1   4   7  142.56    4.09
   1   4   7  145.26    4.32
   7   1   4  160.42    3.67
   7   1   4  171.97    3.79
  -7  -1  -4  131.91    3.22
  -7  -1  -4  175.51    3.54
  -1  -4  -7  145.32    4.14
  -1  -4  -7  151.74    4.38
   0   3   6   58.80    2.62
   0   3   6   62.99    2.88
   6   0   3   59.69    2.12
   6   0   3   67.19    2.79
  -6   0  -3   58.60    1.87
  -6   0  -3   74.46    2.14
   0  -3  -6   61.79    2.74
   0  -3  -6   64.51    2.93
  -1   2   5   85.83    2.92
  -1   2   5   90.26    3.09
   5  -1   2   82.18    2.12
   5  -1   2   84.26    2.95
  -5   1  -2   85.23    1.86
  -5   1  -2  117.12    2.19
   1  -2  -5   86.96    2.98
   1  -2  -5   87.88    3.04
  -2   1   4   23.36    1.75
  -2   1   4   23.84    1.74
   4  -2   1   23.22    1.19
   4  -2   1   22.12    1.67
  -4   2  -1   24.17    1.74
   2  -1  -4   20.86    1.69
   2  -1  -4   20.08    1.70
  -3   0   3  480.89    6.25
  -3   0   3  458.70    5.87
   3  -3   0  548.10    4.60
   3  -3   0  437.07    5.92
  -3   3   0  467.80    6.13
   3   0  -3  503.19    6.38
   3   0  -3  438.26    5.80
   1  -2   4   23.25    1.00
  -4  -1   2   20.18    1.68
  -4  -1   2   20.39    1.58
   2  -4  -1   26.97    1.41
   2  -4  -1   20.15    1.63
  -2   4   1   30.17    1.31
  -2   4   1   22.20    1.65
   4   1  -2   23.80    1.77
   4   1  -2   19.34    1.55
   2  -1   5   78.61    1.86
  -5  -2   1   85.12    2.93
  -5  -2   1   90.83    2.85
   1  -5  -2  109.74    2.71
   1  -5  -2   83.26    2.82
  -1   5   2  108.77    2.49
  -1   5   2   83.48    2.84
   5   2  -1  100.92    3.19
   5   2  -1   79.40    2.65
   3   0   6   59.73    1.96
  -6  -3   0   59.39    2.65
   0  -6  -3   70.46    2.54
   0  -6  -3   58.70    2.60
   0   6   3   75.00    2.57
   0   6   3   53.23    2.48
   6   3   0   69.52    2.87
   6   3   0   56.06    2.41
  -3   0  -6   52.91    1.61
   4   1   7  148.39    3.39
  -7  -4  -1  145.58    4.11
  -1  -7  -4  168.10    4.07
  -1  -7  -4  147.02    4.11
   1   7   4  173.87    3.92
   1   7   4  131.84    3.89
  -4  -1  -7  137.82    2.94
   5   2   8   25.02    1.92
  -8  -5  -2   25.51    2.21
  -2  -8  -5   29.35    2.26
  -2  -8  -5   23.68    2.19
   2   8   5   28.52    2.15
   2   8   5   21.72    2.12
  -5  -2  -8   21.78    1.65
   6   3   9  143.29    4.15
  -9  -6  -3  128.16    4.36
  -9  -6  -3  164.35    4.98
  -3  -9  -6  157.16    4.70
  -3  -9  -6  145.26    4.63
   3   9   6  150.34    4.43
   3   9   6  134.52    4.54
  -6  -3  -9  131.32    3.71
   7   4  10  173.44    4.93
 -10  -7  -4  185.08    5.63
  -4 -10  -7  183.79    5.45
   4  10   7  178.38    5.15
   4  10   7  161.83    5.25
  -7  -4 -10  162.63    4.48
   8   5  11   39.03    2.97
 -11  -8  -5   36.34    3.37
   5  11   8   37.23    3.08
   5  11   8   37.57    3.23
  -8  -5 -11   38.52    2.77
   9   6  12    5.00    1.83
 -12  -9  -6    8.57    2.27
  -6 -12  -9    6.19    2.03
   6  12   9    7.14    2.06
   6  12   9    4.41    1.91
  -9  -6 -12    3.86    1.58
  10   7  13   18.22    2.84
 -13 -10  -7   26.95    3.54
  -7 -13 -10   23.14    3.32
   7  13  10   16.44    2.69
   7  13  10   20.97    3.22
 -10  -7 -13   14.88    2.86
  11   8  14   17.85    2.94
 -14 -11  -8   17.85    3.03
  -8 -14 -11   18.21    3.23
   8  14  11   19.72    3.04
   8  14  11   12.72    2.89
 -11  -8 -14   16.16    2.56
  12   9  15   54.42    4.54
 -15 -12  -9   52.48    4.67
  -9 -15 -12   58.10    4.78
   9  15  12   52.40    4.25
   9  15  12   47.02    4.48
 -12  -9 -15   49.98    4.06
  13  10  16   55.90    4.68
 -16 -13 -10   53.01    4.84
 -10 -16 -13   50.84    4.84
  10  16  13   45.58    4.31
  10  16  13   52.97    4.79
 -13 -10 -16   50.18    4.25
  14  11  17   23.67    4.44
 -17 -14 -11   21.81    3.90
 -11 -17 -14   18.26    3.65
  11  17  14   17.81    3.27
  11  17  14   18.80    3.51
 -14 -11 -17   24.58    3.61
  15  12  18    0.33    1.88
 -18 -15 -12   -0.32    2.24
 -12 -18 -15   -1.72    2.05
  12  18  15   -2.06    0.80
  12  18  15    0.54    2.02
 -15 -12 -18   -0.24    2.00
  16  13  19    2.18    2.42
 -19 -16 -13   -1.12    2.48
 -13 -19 -16    0.01    2.59
  13  19  16   -0.78    2.04
 -16 -13 -19   -1.05    1.94
  17  14  20    0.34    2.10
 -20 -17 -14    1.16    2.82
 -14 -20 -17   -1.05    2.29
  14  20  17   -1.34    1.94
  14  20  17    0.89    2.79
 -17 -14 -20   -0.92    2.28
  18  15  21    8.31    3.40
 -21 -18 -15   11.43    4.21
 -15 -21 -18    6.28    3.35
  15  21  18    8.31    3.14
  15  21  18    9.78    4.24
 -18 -15 -21   11.19    3.49
  19  16  22   15.38    3.94
 -22 -19 -16   15.66    4.49
 -16 -22 -19   15.08    4.11
  16  22  19   14.81    3.88
  16  22  19   15.75    4.59
 -19 -16 -22   19.45    4.19
  20  17  23    1.06    2.72
 -23 -20 -17    0.11    3.60
 -17 -23 -20    1.00    2.80
  17  23  20    1.40    3.04
 -20 -17 -23    1.84    2.88
  21  18  24    3.81    2.76
 -24 -21 -18    0.91    3.15
 -18 -24 -21    1.54    2.99
  18  24  21    2.98    4.58
  18  24  21    2.91    3.45
 -21 -18 -24   -1.37    2.62
  22  19  25    1.95    2.70
 -25 -22 -19    0.43    3.07
 -19 -25 -22    1.90    2.95
  19  25  22   -1.96    1.77
  19  25  22   -1.99    2.78
 -22 -19 -25    0.26    2.86
 -26 -23 -20    6.18    3.81
  20  26  23    1.98    2.53
  20  26  23    3.86    3.74
 -23 -20 -26   -2.03    2.98
 -27 -24 -21   -0.25    4.14
 -21 -27 -24    1.74    3.45
  21  27  24   -5.05    3.00
 -24 -21 -27    0.17    3.05
  25  22  28    1.99    3.71
 -28 -25 -22    5.10    4.15
 -22 -28 -25    2.86    3.74
  22  28  25    0.31    3.49
 -25 -22 -28    2.58    3.35
  26  23  29   -2.08    3.44
 -29 -26 -23    4.16    4.13
 -23 -29 -26   -2.23    3.65
  23  29  26    0.21    4.02
 -26 -23 -29    4.23    3.52
 -26 -28 -22    2.13    4.38
  22  26  28    1.01    4.27
 -22 -26 -28   -6.70    2.92
 -28 -22 -26    2.22    3.83
  26  28  22   -6.62    3.47
 -25 -27 -21   -4.93    3.53
  21  25  27    1.59    3.67
 -21 -25 -27    3.92    3.63
 -27 -21 -25    3.79    3.84
  25  27  21    3.21    3.66
 -24 -26 -20    5.40    3.74
  20  24  26    0.01    3.30
 -20 -24 -26   -2.09    2.80
 -26 -20 -24    4.24    3.22
 -23 -25 -19   -0.18    2.89
  25  19  23   -0.18    1.20
  19  23  25   -3.07    2.18
  19  23  25    0.78    3.28
 -19 -23 -25    5.19    3.39
 -25 -19 -23   -3.85    2.50
 -22 -24 -18    5.90    3.39
  24  18  22   -0.96    0.98
  18  22  24    1.29    2.57
  18  22  24   -2.12    2.51
 -18 -22 -24   -0.86    2.78
 -24 -18 -22    0.19    2.77
 -21 -23 -17   -3.20    2.60
  23  17  21    0.20    1.25
  17  21  23    2.24    3.39
 -17 -21 -23    0.50    2.68
 -23 -17 -21    0.57    2.68
 -20 -22 -16   -0.79    2.99
  22  16  20    0.97    1.88
  16  20  22    3.82    3.04
 -16 -20 -22    0.61    2.99
 -22 -16 -20    0.99    3.14
 -19 -21 -15   -3.45    2.83
  21  15  19   -1.01    1.48
  15  19  21    0.84    2.65
 -15 -19 -21    0.52    2.50
 -21 -15 -19    0.16    2.65
 -18 -20 -14    0.79    4.91
  20  14  18    1.36    1.74
  14  18  20    3.77    2.63
  14  18  20    1.30    4.49
 -14 -18 -20    4.55    3.05
 -20 -14 -18    2.22    2.81
 -17 -19 -13   -0.68    2.63
  19  13  17    2.21    2.33
  13  17  19    2.67    2.19
  13  17  19    3.16    2.74
 -13 -17 -19    0.51    2.15
 -19 -13 -17   -2.44    1.84
 -16 -18 -12    0.73    2.29
  18  12  16   -1.28    1.86
  12  16  18   -1.74    0.95
  12  16  18    1.95    2.11
 -12 -16 -18    4.56    2.57
 -18 -12 -16    1.07    2.15
 -15 -17 -11    1.68    2.42
  17  11  15    3.23    2.24
  11  15  17    0.23    0.74
  11  15  17    1.89    2.10
 -11 -15 -17    2.38    2.20
 -17 -11 -15    0.55    2.06
 -14 -16 -10   13.34    3.14
  16  10  14   12.99    2.91
  10  14  16    0.62    0.80
  10  14  16   19.18    3.98
 -10 -14 -16   15.81    3.11
 -16 -10 -14   16.22    3.07
 -13 -15  -9   20.59    3.45
  15   9  13   17.16    3.11
   9  13  15    0.53    0.79
   9  13  15   20.62    3.54
  -9 -13 -15   14.02    2.98
 -15  -9 -13   20.21    3.24
 -12 -14  -8   49.75    4.53
  14   8  12   47.01    4.13
   8  12  14   -1.01    0.57
   8  12  14   37.32    4.13
  -8 -12 -14   42.28    4.05
 -14  -8 -12   47.71    4.06
 -11 -13  -7   -2.59    1.52
  13   7  11   -0.93    1.47
   7  11  13    1.47    1.66
   7  11  13   -1.17    1.60
  -7 -11 -13   -0.91    1.41
 -13  -7 -11   -1.39    1.47
 -10 -12  -6   18.53    3.06
  12   6  10   14.53    2.39
   6  10  12   15.00    2.54
   6  10  12   14.15    2.51
  -6 -10 -12   14.81    2.56
 -12  -6 -10   22.32    2.80
  -9 -11  -5    5.32    1.93
  11   5   9    8.48    1.92
   5   9  11    4.47    1.69
   5   9  11    4.47    2.06
  -5  -9 -11    6.44    1.81
 -11  -5  -9    6.02    1.72
  -8 -10  -4   11.75    2.27
  10   4   8   15.83    2.18
   4   8  10   15.80    2.25
   4   8  10   15.17    2.77
  -4  -8 -10   13.91    2.21
 -10  -4  -8   19.68    2.26
  -7  -9  -3   34.05    2.72
   9   3   7   37.03    2.52
   3   7   9   27.83    2.54
   3   7   9   34.58    2.94
  -3  -7  -9   26.03    2.49
  -9  -3  -7   27.82    2.05
  -9  -3  -7   36.02    2.36
   8   2   6   14.93    1.79
   2   6   8   14.94    2.00
   2   6   8   11.54    1.92
  -2  -6  -8   12.93    1.90
  -2  -6  -8   13.11    1.84
  -8  -2  -6   10.81    1.42
  -8  -2  -6   13.87    1.62
   7   1   5   45.37    2.14
   1   5   7   38.76    2.43
   1   5   7   34.46    2.51
  -1  -5  -7   39.34    2.45
  -1  -5  -7   40.95    2.70
  -7  -1  -5   26.14    2.42
  -7  -1  -5   46.11    1.94
   6   0   4   20.51    1.39
   6   0   4   18.85    1.42
   0   4   6   14.74    1.72
   0   4   6   15.78    1.96
   0  -4  -6   14.34    1.72
   0  -4  -6   15.42    1.97
  -6   0  -4   17.21    1.07
  -6   0  -4   18.59    1.17
   5  -1   3   44.15    1.46
   5  -1   3   57.16    1.69
  -1   3   5   43.82    2.28
  -1   3   5   46.00    2.50
   1  -3  -5   46.67    2.37
   1  -3  -5   49.76    2.58
   4  -2   2   70.26    2.53
  -2   2   4   76.60    2.73
  -2   2   4   66.45    2.68
   2  -2  -4   76.88    2.76
   2  -2  -4   71.26    2.74
  -1  -3   3  853.50    6.31
   3  -3   1  680.99    7.14
  -3   1   3  725.93    7.66
  -3   1   3  718.79    7.77
   3  -1  -3  752.76    7.85
   3  -1  -3  682.76    7.56
  -3   3  -1  729.38    7.32
   0  -2   4  153.71    2.72
   0  -2   4  187.84    2.66
   2  -4   0  128.18    3.89
  -4   0   2  142.28    3.52
  -4   0   2  143.27    3.56
   4   0  -2  156.69    3.73
   4   0  -2  139.72    3.51
  -2   4   0  144.40    3.32
   0   2  -4  176.92    2.55
   1  -1   5  333.45    4.15
   1  -5  -1  485.82    4.60
   1  -5  -1  319.13    4.96
  -5  -1   1  332.78    5.38
  -5  -1   1  347.88    5.54
   5   1  -1  363.81    5.68
   5   1  -1  327.65    5.36
  -1   5   1  320.00    4.92
  -1   1  -5  352.12    3.80
   2   0   6   20.10    1.76
   0  -6  -2   30.94    1.75
   0  -6  -2   24.52    1.79
  -6  -2   0   25.26    1.87
   6   2   0   27.32    2.01
   6   2   0   22.39    1.75
   0   6   2   33.44    1.56
   0   6   2   19.97    1.65
  -2   0  -6   21.18    1.31
   3   1   7   14.81    1.44
  -1  -7  -3   20.32    1.78
  -1  -7  -3   17.96    1.80
  -7  -3  -1   17.08    1.74
   7   3   1   15.53    1.83
   7   3   1   14.96    1.67
   1   7   3   18.23    1.52
   1   7   3   13.64    1.61
  -3  -1  -7   12.98    1.32
   4   2   8    1.30    0.79
  -2  -8  -4    0.00    0.82
  -2  -8  -4    0.53    0.87
  -8  -4  -2    0.66    0.84
   2   8   4    0.81    0.83
   2   8   4    0.95    0.92
  -4  -2  -8   -0.64    0.58
   5   3   9    4.32    1.21
  -3  -9  -5    6.75    1.58
  -3  -9  -5    4.21    1.19
  -9  -5  -3    2.18    1.06
  -9  -5  -3    4.12    1.34
   3   9   5    5.90    1.39
   3   9   5    3.46    1.20
  -5  -3  -9    2.59    1.00
   6   4  10   54.04    3.01
  -4 -10  -6   60.35    3.40
 -10  -6  -4   50.00    3.04
 -10  -6  -4   58.11    3.40
   4  10   6   57.40    3.08
   4  10   6   45.83    3.02
  -6  -4 -10   49.08    2.75
   7   5  11   68.90    3.59
  -5 -11  -7   71.37    3.90
 -11  -7  -5   66.83    4.09
   5  11   7   73.90    3.67
   5  11   7   65.73    3.80
  -7  -5 -11   63.64    3.30
   8   6  12   17.77    2.52
  -6 -12  -8   20.00    2.86
 -12  -8  -6   18.33    2.81
   6  12   8   21.47    2.76
   6  12   8   17.63    2.89
  -8  -6 -12   19.07    2.47
   9   7  13   -0.58    1.27
  -7 -13  -9    3.51    1.83
 -13  -9  -7    2.10    1.85
   7  13   9    1.89    1.57
   7  13   9    3.47    2.06
  -9  -7 -13    0.81    1.57
  10   8  14   -0.43    1.39
  -8 -14 -10   -1.11    1.59
 -14 -10  -8    3.04    1.93
   8  14  10   -0.28    1.37
   8  14  10    0.51    1.75
 -10  -8 -14   -1.12    1.26
  11   9  15   65.89    4.72
  -9 -15 -11   67.37    4.95
 -15 -11  -9   74.24    5.08
   9  15  11   69.72    4.64
   9  15  11   60.69    4.68
 -11  -9 -15   60.97    4.25
  12  10  16   19.01    3.34
 -10 -16 -12   24.32    3.77
 -16 -12 -10   23.91    3.90
  10  16  12   17.92    3.09
  10  16  12   23.10    3.88
 -12 -10 -16   29.86    3.64
 -11 -17 -13   24.24    4.00
 -17 -13 -11   23.98    3.85
  11  17  13   19.49    3.51
  11  17  13   15.89    3.28
 -13 -11 -17   20.74    3.29
  14  12  18    5.92    2.52
 -12 -18 -14    5.79    2.70
 -18 -14 -12   14.69    3.42
  12  18  14    4.82    1.95
  12  18  14   10.36    3.09
 -14 -12 -18    6.45    2.45
  15  13  19    3.43    2.50
 -13 -19 -15    2.33    2.80
 -19 -15 -13   -0.98    2.60
  13  19  15    0.61    0.87
  13  19  15    0.62    2.34
 -15 -13 -19   -0.15    2.13
  16  14  20   -0.15    2.18
 -14 -20 -16    1.55    2.84
 -20 -16 -14    3.28    3.01
  14  20  16    2.29    2.06
  14  20  16    4.24    3.06
 -16 -14 -20   -0.33    2.34
  17  15  21    5.48    2.83
 -15 -21 -17    6.33    3.32
 -21 -17 -15    3.10    3.38
  15  21  17    0.16    2.27
  15  21  17    1.97    2.60
 -17 -15 -21    4.27    2.95
  18  16  22    2.55    2.74
 -16 -22 -18    0.23    2.99
 -22 -18 -16   -1.66    3.00
  16  22  18   -3.15    2.02
  16  22  18    1.30    2.86
 -18 -16 -22   -1.92    2.60
  19  17  23    4.30    3.07
 -17 -23 -19   -1.94    2.60
 -23 -19 -17   -3.33    2.71
  17  23  19    1.20    2.86
 -19 -17 -23   -1.01    2.37
  20  18  24    1.81    4.45
 -18 -24 -20    0.84    2.95
 -24 -20 -18    2.59    3.03
  18  24  20    0.00    2.12
  18  24  20    0.02    3.04
 -20 -18 -24    3.65    2.72
  21  19  25   -1.54    2.44
 -19 -25 -21   -2.58    2.56
 -25 -21 -19   -4.58    2.71
  19  25  21    3.10    2.57
  19  25  21    3.78    2.86
 -21 -19 -25    2.14    2.71
  22  20  26    3.24    3.38
 -20 -26 -22    0.87    3.12
 -26 -22 -20    2.73    3.43
  20  26  22    1.15    2.32
  20  26  22    1.31    3.47
 -22 -20 -26    2.24    2.84
  23  21  27    0.59    3.57
 -27 -23 -21    2.58    3.89
  21  27  23    2.46    3.82
  24  22  28    6.91    4.23
 -22 -28 -24    0.89    3.13
 -28 -24 -22    0.12    3.81
  22  28  24   -0.13    3.83
 -24 -22 -28   -1.29    3.31
  25  23  29   -3.88    3.83
 -23 -29 -25   -4.74    3.60
 -29 -25 -23   -5.24    3.83
  23  29  25  -10.32    3.84
 -27 -28 -22   -1.03    3.73
  22  27  28    2.39    4.14
 -22 -27 -28   -3.52    3.58
 -28 -22 -27    1.47    3.70
  27  28  22   -3.21    3.74
 -26 -27 -21    0.53    3.98
  21  26  27    6.39    4.01
 -21 -26 -27   -5.04    3.05
 -27 -21 -26    2.25    3.18
 -25 -26 -20   -2.59    3.63
  20  25  26   -2.38    3.32
 -20 -25 -26    3.05    3.30
 -26 -20 -25   -0.80    2.68
 -24 -25 -19   -0.84    3.31
  25  19  24    1.05    1.34
  19  24  25    2.86    2.77
  19  24  25    1.14    3.58
 -19 -24 -25    0.33    3.15
 -25 -19 -24   -1.64    2.91
 -23 -24 -18    2.07    3.09
  24  18  23   -0.30    1.15
  18  23  24    3.53    2.74
  18  23  24    2.12    3.45
 -18 -23 -24    1.55    3.04
 -24 -18 -23   -2.54    2.51
 -22 -23 -17   -4.10    2.49
  17  22  23    4.20    2.86
  17  22  23   -1.10    2.57
 -17 -22 -23    2.68    2.73
 -23 -17 -22   -0.93    2.52
 -21 -22 -16   -1.01    3.03
  22  16  21    0.43    1.32
  16  21  22    2.31    3.05
 -16 -21 -22    0.84    2.76
 -22 -16 -21    2.04    4.95
 -20 -21 -15   13.66    4.17
  21  15  20    2.07    2.52
  15  20  21    2.41    2.58
  15  20  21    4.44    3.38
 -15 -20 -21    3.18    2.81
 -21 -15 -20    7.41    3.06
 -19 -20 -14    6.57    3.54
  20  14  19    8.54    3.30
  14  19  20    4.76    2.82
  14  19  20    3.71    3.05
 -14 -19 -20    7.62    3.25
 -20 -14 -19    5.19    2.97
 -18 -19 -13    1.98    2.79
  19  13  18    1.41    2.37
  13  18  19   -0.10    2.08
  13  18  19    1.52    2.45
 -13 -18 -19    4.38    2.74
 -19 -13 -18    1.11    2.41
 -17 -18 -12   -2.84    2.16
  18  12  17   -0.04    1.98
  12  17  18    2.47    1.86
  12  17  18    0.71    2.31
 -12 -17 -18    0.29    1.97
 -18 -12 -17   -0.08    2.01
 -16 -17 -11    4.39    2.66
  17  11  16    2.41    2.19
  11  16  17   -0.88    0.79
  11  16  17    0.97    2.40
 -11 -16 -17    3.77    2.38
 -17 -11 -16    2.31    2.14
 -15 -16 -10   27.55    4.22
  16  10  15   21.98    3.52
  10  15  16   -0.31    0.77
  10  15  16   19.44    3.57
 -10 -15 -16   26.08    3.87
 -16 -10 -15   28.78    3.88
 -14 -15  -9   20.63    3.44
  15   9  14   14.73    2.95
   9  14  15   -0.80    0.69
   9  14  15    8.44    2.83
  -9 -14 -15    9.46    2.65
 -15  -9 -14   14.30    2.68
 -13 -14  -8   78.64    5.23
  14   8  13   70.99    4.69
   8  13  14    7.27    1.59
   8  13  14   55.52    4.84
  -8 -13 -14   61.05    4.67
 -14  -8 -13   64.82    4.28
 -12 -13  -7   40.48    4.18
  13   7  12   45.98    3.90
   7  12  13   33.84    3.67
   7  12  13   34.73    4.07
  -7 -12 -13   36.03    3.84
 -13  -7 -12   46.11    3.76
 -11 -12  -6   81.17    4.85
  12   6  11   82.97    4.36
   6  11  12   78.76    4.54
   6  11  12   76.26    4.89
  -6 -11 -12   78.01    4.64
 -12  -6 -11   75.94    4.04
 -10 -11  -5    7.84    2.07
  11   5  10    4.99    1.72
   5  10  11    5.55    1.77
   5  10  11    4.01    1.83
  -5 -10 -11    5.80    1.90
 -11  -5 -10    8.12    1.75
  10   4   9  141.44    4.68
   4   9  10  143.18    5.13
   4   9  10  120.14    5.56
  -4  -9 -10  129.06    5.22
 -10  -4  -9  133.01    4.19
  -8  -9  -3    6.53    1.74
   9   3   8    2.27    1.23
   3   8   9    4.10    1.43
   3   8   9    3.30    1.61
  -3  -8  -9    4.77    1.60
  -3  -8  -9    1.63    1.12
  -9  -3  -8    4.50    1.25
   8   2   7  305.36    5.54
   2   7   8  278.04    6.21
   2   7   8  254.70    6.34
  -2  -7  -8  273.83    6.25
  -2  -7  -8  267.01    6.43
  -8  -2  -7  247.08    4.42
  -8  -2  -7  284.83    4.78
   7   1   6   92.04    2.88
   1   6   7   89.57    3.49
   1   6   7   76.62    3.50
  -1  -6  -7   84.14    3.45
  -1  -6  -7   81.86    3.55
  -7  -1  -6   77.41    2.23
  -7  -1  -6   85.38    2.36
   6   0   5  189.01    3.34
   0   5   6  155.61    4.20
   0   5   6  148.79    4.41
   0  -5  -6  158.62    4.28
   0  -5  -6  155.40    4.48
   5  -1   4   26.26    1.11
   5  -1   4   28.61    1.19
  -1   4   5   27.48    1.94
  -1   4   5   23.16    2.02
   1  -4  -5   22.90    1.88
   1  -4  -5   26.28    2.08
  -3  -4   2   22.53    1.66
   4  -2   3   19.17    1.56
  -2   3   4   19.26    1.64
  -2   3   4   19.00    1.79
   2  -3  -4   19.94    1.73
   2  -3  -4   18.51    1.79
   3  -3   2   41.51    3.20
  -3   2   3   50.12    2.25
   3  -2  -3   52.74    2.37
   3  -2  -3   47.55    2.37
  -3   3  -2   53.89    2.14
  -1  -2   4  517.38    6.99
  -1  -2   4  625.84    4.94
   2  -4   1  519.78    6.11
  -4   1   2  578.66    6.82
   4  -1  -2  591.49    7.01
   4  -1  -2  534.97    7.03
  -2   4  -1  575.60    6.09
   1   2  -4  671.10    6.05
   1   2  -4  731.75    5.33
   0  -1   5   11.67    1.26
   1  -5   0    6.08    1.03
  -5   0   1    6.81    1.13
  -5   0   1    7.59    1.35
   5   0  -1    7.92    1.26
   5   0  -1    5.08    1.03
  -1   5   0    7.17    1.11
   0   1  -5    6.80    0.99
   1   0   6  351.87    5.07
   1   0   6  454.87    5.78
   0  -6  -1  518.92    5.00
   0  -6  -1  288.98    7.47
  -6  -1   0  375.18    5.81
  -6  -1   0  394.01    6.35
   6   1   0  405.09    6.15
   6   1   0  350.78    5.98
   0   6   1  357.10    5.04
  -1   0  -6  377.79    4.95
   2   1   7    1.14    0.76
   2   1   7    2.23    1.05
  -1  -7  -2    1.18    0.85
  -1  -7  -2    0.68    0.74
  -7  -2  -1    1.58    0.87
   7   2   1    1.33    0.91
   7   2   1    0.79    0.73
   1   7   2    2.23    0.75
   1   7   2    0.31    0.69
  -2  -1  -7    1.46    0.77
   3   2   8  197.62    4.46
  -2  -8  -3  259.25    4.90
  -2  -8  -3  234.53    4.80
  -8  -3  -2  201.31    4.79
   8   3   2  220.11    5.13
   2   8   3  238.36    4.34
   2   8   3  195.35    4.40
  -3  -2  -8  188.61    4.18
   4   3   9    1.83    0.98
  -3  -9  -4    2.16    1.12
  -3  -9  -4    3.90    1.13
  -9  -4  -3    2.79    1.05
  -9  -4  -3    2.83    1.20
   3   9   4    2.00    1.03
   3   9   4    4.02    1.28
  -4  -3  -9    2.57    0.97
   5   4  10   28.76    2.39
  -4 -10  -5   27.67    2.44
 -10  -5  -4   24.95    2.28
 -10  -5  -4   30.30    2.60
   4  10   5   27.69    2.26
   4  10   5   28.35    2.41
  -5  -4 -10   25.00    2.22
   6   5  11   39.67    2.87
  -5 -11  -6   36.25    3.07
 -11  -6  -5   30.88    2.70
 -11  -6  -5   43.25    3.22
   5  11   6   38.22    2.82
   5  11   6   30.40    2.84
  -6  -5 -11   32.60    2.61
   7   6  12    0.15    1.26
  -6 -12  -7   -1.23    1.34
 -12  -7  -6   -0.20    1.09
 -12  -7  -6    1.93    1.59
   6  12   7   -0.48    1.15
   6  12   7   -0.20    1.20
  -7  -6 -12   -1.14    0.96
   8   7  13   68.55    4.18
  -7 -13  -8   68.49    4.33
 -13  -8  -7   66.77    4.39
   7  13   8   67.32    4.01
   7  13   8   58.04    4.85
  -8  -7 -13   58.71    3.90
   9   8  14   -0.85    1.23
  -8 -14  -9   -0.02    1.55
 -14  -9  -8   -1.36    1.42
   8  14   9   -1.16    1.23
   8  14   9   -0.86    1.48
  -9  -8 -14   -1.65    1.06
  10   9  15   11.01    2.43
  -9 -15 -10   13.15    2.91
 -15 -10  -9   10.49    2.61
   9  15  10    6.72    2.07
   9  15  10    7.63    2.30
 -10  -9 -15    6.34    2.09
  11  10  16   46.93    4.30
 -10 -16 -11   44.83    4.62
 -16 -11 -10   54.22    4.63
  10  16  11   47.38    4.06
  10  16  11   44.99    4.41
 -11 -10 -16   41.16    3.97
  12  11  17   19.17    3.50
 -11 -17 -12   28.28    4.23
 -17 -12 -11   24.28    3.96
  11  17  12   21.31    3.28
  11  17  12   15.14    3.20
 -12 -11 -17   18.55    3.30
  13  12  18    9.12    2.81
 -12 -18 -13   11.06    3.24
 -18 -13 -12    9.04    3.21
  12  18  13   12.84    2.93
  12  18  13   14.25    3.46
 -13 -12 -18   10.32    2.87
  14  13  19    7.14    2.81
 -13 -19 -14    8.27    3.20
 -19 -14 -13    8.01    3.38
  13  19  14   -0.10    0.96
  13  19  14    4.63    2.50
 -14 -13 -19    3.47    2.34
  15  14  20    1.84    2.33
 -14 -20 -15    4.90    3.20
 -20 -15 -14    5.22    3.32
  14  20  15   -0.63    1.57
  14  20  15    4.84    2.91
 -15 -14 -20    2.23    2.38
  16  15  21   -0.77    2.23
 -15 -21 -16   -1.77    2.99
 -21 -16 -15    2.35    2.86
  15  21  16   -2.69    1.74
  15  21  16    1.13    2.54
 -16 -15 -21   -1.39    2.24
  17  16  22   29.07    4.89
 -16 -22 -17   45.22    6.20
 -22 -17 -16   42.40    6.75
  16  22  17   29.22    4.59
  16  22  17   33.59    5.28
 -17 -16 -22   36.26    5.31
  18  17  23    0.89    2.82
 -17 -23 -18    4.10    3.43
 -23 -18 -17    1.97    3.40
  17  23  18   -0.93    2.36
  17  23  18    1.93    3.03
 -18 -17 -23   -1.83    2.47
  19  18  24    2.23    2.77
 -18 -24 -19   -1.30    2.83
 -24 -19 -18    1.25    3.19
  18  24  19   -0.01    2.77
 -19 -18 -24    7.08    3.33
  20  19  25    0.60    2.68
  20  19  25   -2.23    2.60
 -19 -25 -20    0.60    2.78
 -25 -20 -19   -2.27    2.69
  19  25  20   -0.36    2.30
  19  25  20    0.26    2.93
 -20 -19 -25   -0.49    2.64
  21  20  26   -1.60    2.58
 -20 -26 -21   -1.97    3.25
 -26 -21 -20    2.00    3.30
  20  26  21    1.84    2.38
  20  26  21    7.61    3.60
 -21 -20 -26   -0.27    2.68
  22  21  27   -5.37    3.13
 -21 -27 -22    0.82    3.45
 -27 -22 -21   -2.87    3.66
  21  27  22   -3.72    3.43
 -22 -21 -27   -0.97    3.04
  23  22  28   -2.01    3.32
 -22 -28 -23   -5.88    3.39
 -28 -23 -22   -0.27    3.39
  22  28  23    1.26    3.71
 -23 -22 -28    0.87    3.65
  24  23  29   -9.85    3.40
 -23 -29 -24    5.17    3.93
 -29 -24 -23    8.02    4.42
  23  29  24    3.33    4.04
 -24 -23 -29    2.71    3.65
 -28 -28 -22   -3.49    3.85
  22  28  28   -3.76    3.71
 -22 -28 -28   -0.59    4.15
 -28 -22 -28   -0.80    3.68
 -27 -27 -21    4.34    4.23
  21  27  27    2.85    4.01
 -21 -27 -27    3.50    3.79
 -27 -21 -27    5.67    3.89
 -26 -26 -20   -4.10    3.77
  20  26  26    0.60    3.53
 -20 -26 -26    6.42    3.50
 -26 -20 -26    1.18    3.34
 -25 -25 -19    1.36    3.91
  19  25  25   -0.56    3.41
 -19 -25 -25    8.28    3.51
 -25 -19 -25    2.25    3.23
 -24 -24 -18   -1.02    3.25
  24  18  24    0.39    1.01
  18  24  24   -0.02    2.55
 -18 -24 -24   -1.20    2.72
 -24 -18 -24    2.22    2.67
 -23 -23 -17   -2.42    2.81
  23  17  23   -0.40    2.52
  17  23  23    3.92    3.01
  17  23  23   -3.30    2.38
 -17 -23 -23    0.25    2.58
 -23 -17 -23    3.70    2.89
 -22 -22 -16   -3.77    2.55
  22  16  22   -2.32    2.07
  16  22  22   -3.19    2.25
 -16 -22 -22   -1.91    2.57
 -22 -16 -22    2.71    4.59
 -21 -21 -15    1.00    3.22
  21  15  21    2.52    2.65
  15  21  21    2.34    2.55
  15  21  21    1.48    2.62
 -15 -21 -21    1.32    2.41
 -21 -15 -21    0.76    2.37
 -20 -20 -14   -1.92    2.87
  20  14  20    0.06    2.29
  14  20  20   -0.87    2.04
  14  20  20    0.55    2.70
 -14 -20 -20   -4.39    1.93
 -20 -14 -20    0.61    2.33
 -19 -19 -13   -1.27    3.03
  19  13  19    2.14    2.39
  13  19  19   -0.71    1.95
  13  19  19   -3.46    2.19
 -13 -19 -19   -0.09    2.49
 -19 -13 -19    2.27    2.31
 -18 -18 -12   12.85    3.48
  18  12  18   12.41    3.30
  12  18  18    9.66    3.03
  12  18  18    5.83    2.87
 -12 -18 -18    9.89    3.15
 -18 -12 -18   11.94    3.16
 -17 -17 -11   -1.33    1.76
  17  11  17   -0.94    1.70
  11  17  17   -1.18    0.79
  11  17  17   -2.33    1.91
 -17 -11 -17    1.45    2.00
 -16 -16 -10    0.16    1.97
  10  16  16   -0.91    1.08
  10  16  16   -0.67    1.82
 -10 -16 -16    0.43    1.91
 -16 -10 -16    1.52    1.76
 -15 -15  -9   -0.44    2.07
  15   9  15   -1.08    1.42
   9  15  15    3.38    1.75
   9  15  15   -0.32    1.83
  -9 -15 -15   -1.92    1.50
 -15  -9 -15    2.45    1.83
 -14 -14  -8   -0.81    1.80
  14   8  14   -1.00    1.55
   8  14  14    2.01    1.70
   8  14  14   -0.90    1.60
  -8 -14 -14   -1.68    1.60
 -14  -8 -14   -0.80    1.48
 -13 -13  -7   -0.66    1.74
  13   7  13   -0.40    1.51
   7  13  13   -1.76    1.46
   7  13  13   -1.12    1.55
  -7 -13 -13   -0.67    1.63
 -13  -7 -13    0.11    1.48
 -12 -12  -6  236.11    7.55
  12   6  12  232.64    6.87
   6  12  12  220.69    7.14
   6  12  12  203.48    7.34
  -6 -12 -12  210.45    7.08
 -12  -6 -12  216.27    6.17
 -11 -11  -5   -0.71    1.49
  11   5  11   -1.65    1.06
   5  11  11   -0.34    1.31
   5  11  11   -0.14    1.29
  -5 -11 -11   -1.59    1.03
 -11  -5 -11    0.79    1.17
 -10 -10  -4   41.63    3.37
  10   4  10   42.37    3.01
   4  10  10   36.40    3.08
   4  10  10   33.77    3.33
  -4 -10 -10   35.48    3.17
 -10  -4 -10   39.38    2.62
  -9  -9  -3    0.18    1.16
   9   3   9   -0.50    0.97
   3   9   9   -0.23    1.13
   3   9   9    0.98    1.26
  -3  -9  -9    0.46    1.23
  -3  -9  -9    0.68    1.22
  -9  -3  -9    0.99    0.96
   8   2   8  236.63    5.00
   2   8   8  222.97    5.74
   2   8   8  195.87    5.80
  -2  -8  -8  218.52    5.78
  -8  -2  -8  198.71    3.99
  -8  -2  -8  210.65    4.12
   7   1   7    0.02    0.69
   1   7   7   -0.95    0.77
   1   7   7   -0.41    0.95
  -1  -7  -7    0.27    0.88
  -1  -7  -7   -0.93    0.72
  -7  -1  -7    0.50    0.57
  -7  -1  -7   -0.61    0.51
   6   0   6  176.69    3.29
   0   6   6  165.64    4.41
   0   6   6  137.80    4.43
   0  -6  -6  161.34    4.46
   0  -6  -6  154.82    4.65
  -5  -5   1   -0.05    0.71
   5  -1   5    0.25    0.42
  -1   5   5   -0.04    0.73
  -1   5   5   -0.17    0.78
   1  -5  -5   -0.32    0.65
   1  -5  -5    0.45    0.73
   5   5  -1   -0.32    0.45
  -4  -4   2  115.68    3.34
  -2   4   4  122.47    3.43
  -2   4   4  109.73    3.62
   2  -4  -4  123.23    3.52
   2  -4  -4  113.49    3.67
   4   4  -2  104.42    2.34
  -3  -3   3    0.47    0.71
  -3  -3   3    0.34    0.51
  -3   3   3    0.03    0.63
  -3   3   3    0.55    0.62
   3  -3  -3   -0.57    0.63
   3  -3  -3   -0.46    0.60
   3   3  -3    0.15    0.66
   3   3  -3    0.49    0.47
  -2  -2   4    1.74    0.78
  -2  -2   4    0.17    0.51
   2  -4   2    0.43    0.55
  -4   2   2    0.75    0.69
  -4   2   2    0.11    0.71
   4  -2  -2    0.82    0.73
   4  -2  -2    0.75    0.77
  -2   4  -2    0.11    0.53
   2   2  -4    0.69    0.70
   2   2  -4    0.50    0.64
  -1  -1   5   -0.36    0.58
  -1  -1   5   -0.11    0.62
   1  -5   1    0.39    0.49
  -5   1   1    0.00    0.63
  -5   1   1   -0.27    0.75
   5  -1  -1    0.21    0.66
   5  -1  -1    1.16    0.85
  -1   5  -1   -0.57    0.43
   1   1  -5   -0.43    0.56
   1   1  -5   -0.32    0.61
   0   0   6   25.86    1.79
   0   0   6   29.20    1.86
   0  -6   0   23.81    1.47
  -6   0   0   25.54    1.76
  -6   0   0   26.70    2.05
   6   0   0   27.86    1.92
   0   6   0   25.60    1.48
   0   0  -6   27.55    1.73
   0   0  -6   28.55    1.89
   1   1   7   -0.66    0.59
   1   1   7    0.35    0.83
  -1  -7  -1   -0.24    0.61
  -7  -1  -1    0.82    0.67
   7   1   1   -0.59    0.68
   7   1   1    1.14    0.90
   1   7   1   -0.20    0.55
  -1  -1  -7    0.89    0.71
   2   2   8   33.15    2.15
   2   2   8   37.76    2.42
  -2  -8  -2   43.71    2.20
  -2  -8  -2   36.32    2.04
  -8  -2  -2   29.07    2.05
   8   2   2   36.07    2.35
   8   2   2   30.16    2.33
   2   8   2   29.99    1.89
  -2  -2  -8   29.32    2.02
   3   3   9   -0.94    0.70
   3   3   9    0.58    1.04
  -3  -9  -3    0.82    1.01
  -9  -3  -3   -0.15    0.75
  -9  -3  -3   -0.31    0.85
   9   3   3    0.28    0.92
   3   9   3    0.46    0.78
  -3  -3  -9    0.89    0.87
   4   4  10  100.23    3.88
   4   4  10  108.33    4.32
  -4 -10  -4  117.55    4.06
 -10  -4  -4   95.58    3.71
 -10  -4  -4  125.43    4.32
   4  10   4  108.71    3.57
   4  10   4  103.00    3.69
  -4  -4 -10   95.58    3.65
   5   5  11    0.20    1.02
  -5 -11  -5    0.19    1.18
 -11  -5  -5    0.38    0.93
 -11  -5  -5    1.06    1.24
   5  11   5    0.08    0.99
   5  11   5    0.81    1.14
  -5  -5 -11    0.65    1.02
   6   6  12   46.88    3.34
  -6 -12  -6   40.39    4.03
 -12  -6  -6   38.93    2.98
 -12  -6  -6   51.85    3.70
   6  12   6   49.68    3.16
   6  12   6   42.42    3.16
  -6  -6 -12   38.72    3.09
   7   7  13   -0.94    1.26
  -7 -13  -7   -0.13    1.43
 -13  -7  -7    0.58    1.20
 -13  -7  -7   -0.05    1.48
   7  13   7    0.34    1.26
   7  13   7    0.36    1.40
  -7  -7 -13    0.38    1.29
   8   8  14    2.65    1.63
  -8 -14  -8    0.58    1.67
 -14  -8  -8    1.54    1.32
 -14  -8  -8   -1.92    1.39
   8  14   8    0.22    1.37
   8  14   8   -0.24    1.30
  -8  -8 -14    0.73    1.36
   9   9  15   -1.36    1.25
  -9 -15  -9   -0.43    1.77
 -15  -9  -9   -1.12    1.06
 -15  -9  -9   -1.71    1.47
   9  15   9   -1.88    1.26
   9  15   9    1.00    1.67
  -9  -9 -15   -0.04    1.43
  10  10  16   -0.61    1.52
 -10 -16 -10   -0.99    1.79
 -16 -10 -10   -1.56    1.71
  10  16  10   -1.41    1.34
  10  16  10    1.65    2.01
 -10 -10 -16    1.25    1.61
  11  11  17   -0.19    1.82
 -11 -17 -11   -0.47    1.89
 -17 -11 -11   -2.27    1.76
  17  11  11    2.53    1.50
  11  17  11   -1.41    1.37
  11  17  11   -0.16    1.75
 -11 -11 -17    0.35    1.60
  12  12  18   22.98    3.67
 -12 -18 -12   12.40    3.36
 -18 -12 -12   22.21    3.81
  18  12  12   11.23    2.46
  12  18  12   13.80    3.22
 -12 -12 -18   14.93    3.05
  13  13  19    0.42    2.24
 -13 -19 -13    1.71    2.61
 -19 -13 -13   -0.09    2.38
  13  19  13    1.62    2.29
 -13 -13 -19   -1.49    1.85
  14  14  20    6.16    2.68
 -14 -20 -14    4.85    3.12
 -20 -14 -14   10.27    3.46
  14  20  14   -1.60    0.80
  14  20  14   12.95    3.46
 -14 -14 -20    6.80    2.86
  15  15  21    2.85    2.50
 -15 -21 -15    2.09    3.62
 -21 -15 -15    1.08    2.84
  15  21  15    1.73    2.18
  15  21  15   -0.65    2.34
 -15 -15 -21   -4.20    1.80
  16  16  22   -0.12    2.63
  16  16  22    0.34    3.00
 -16 -22 -16    5.62    3.54
 -22 -16 -16    0.20    3.22
  16  22  16   -2.69    2.12
  16  22  16    3.11    2.92
 -16 -16 -22    0.36    2.74
  17  17  23   -0.11    2.76
  17  17  23   -3.31    2.67
 -17 -23 -17   -1.77    3.28
 -23 -17 -17   -0.01    3.25
  17  23  17    3.50    2.49
  17  23  17    3.42    3.46
 -17 -17 -23   -1.75    2.51
  18  18  24    4.91    2.83
  18  18  24    0.94    3.01
 -18 -24 -18   -0.11    3.05
 -24 -18 -18    3.63    3.36
  18  24  18   -2.96    2.45
 -18 -18 -24   -2.13    2.31
  19  19  25    5.47    2.97
  19  19  25   -1.71    2.83
 -19 -25 -19   -1.77    2.95
 -25 -19 -19    6.17    3.44
  19  25  19   -0.06    2.97
  19  25  19    1.12    2.92
 -19 -19 -25    1.85    2.53
  20  20  26    6.86    3.24
  20  20  26    0.09    2.62
 -20 -26 -20    0.32    3.42
 -26 -20 -20   -0.58    3.64
 -20 -20 -26    2.81    2.69
  21  21  27    0.42    3.41
 -21 -27 -21   10.24    4.04
 -27 -21 -21    1.57    3.47
  21  27  21   -0.26    3.00
 -21 -21 -27   -0.95    2.91
  22  22  28    2.03    3.95
 -22 -28 -22    4.36    3.89
 -28 -22 -22    1.09    3.68
  22  28  22    2.44    3.68
 -22 -22 -28    1.63    3.43
  23  23  29    1.61    3.76
 -23 -29 -23   -1.43    3.73
 -29 -23 -23   -2.94    3.47
  23  29  23    2.48    3.86
 -23 -23 -29   -5.61    3.19
  24  24  30   -6.91    3.08
 -24 -30 -24    7.31    4.20
 -30 -24 -24    4.46    4.01
  24  30  24    5.46    4.66
 -24 -24 -30    2.24    3.87
 -24 -30 -23   -3.81    3.42
  23  24  30    3.50    4.06
 -30 -23 -24    6.86    4.54
 -23 -24 -30    1.42    3.81
  24  30  23   -0.59    3.78
 -23 -29 -22    0.16    3.89
  22  23  29   -2.68    3.33
 -29 -22 -23   -0.65    3.42
 -22 -23 -29   -0.03    3.30
  23  29  22   -1.02    3.55
 -22 -28 -21   -3.20    3.10
  21  22  28    3.47    3.51
 -28 -21 -22    1.28    2.81
 -28 -21 -22    5.38    3.85
 -21 -22 -28   -0.55    3.18
  22  28  21    5.00    3.98
 -21 -27 -20   -3.16    2.83
  20  21  27   -3.50    2.76
 -27 -20 -21   -4.43    2.04
 -27 -20 -21    5.03    3.64
 -20 -21 -27   -1.08    2.74
  21  27  20    7.86    3.99
 -20 -26 -19   -3.19    2.72
  19  20  26   -3.90    2.25
  19  20  26   -3.83    2.24
 -26 -19 -20    6.08    3.31
 -26 -19 -20    2.45    3.36
 -19 -20 -26    1.36    2.88
  20  26  19   -3.41    2.67
 -19 -25 -18   -2.86    2.65
  18  19  25    1.40    2.75
  18  19  25    1.06    3.09
 -25 -18 -19    1.24    3.10
 -18 -19 -25   -0.25    2.66
  19  25  18    1.71    2.69
 -18 -24 -17    5.11    3.53
  17  18  24    1.00    3.01
 -24 -17 -18    4.04    3.36
 -17 -18 -24    1.08    2.83
  18  24  17    1.20    2.62
 -17 -23 -16   -0.63    3.30
  16  17  23   -1.31    2.36
  16  17  23   -0.28    2.75
 -23 -16 -17    7.29    6.16
 -16 -17 -23    0.60    2.63
  17  23  16   -2.05    2.56
 -16 -22 -15   23.78    4.38
  15  16  22   16.55    3.88
  15  16  22   16.80    3.88
 -22 -15 -16   21.62    4.57
 -15 -16 -22   13.49    3.71
  16  22  15   15.81    3.39
  16  22  15   14.92    4.02
 -15 -21 -14    2.24    3.05
  14  15  21    4.63    2.56
  14  15  21    2.76    2.71
  21  14  15    1.22    1.69
 -21 -14 -15    2.48    2.87
 -14 -15 -21    1.14    2.48
  15  21  14    3.00    1.89
  15  21  14    0.84    2.53
 -14 -20 -13   36.02    5.06
  13  14  20   43.41    5.14
  13  14  20   25.52    4.09
  20  13  14   24.98    3.68
 -20 -13 -14   47.92    5.51
 -13 -14 -20   30.43    4.36
  14  20  13   -0.18    0.75
  14  20  13   30.90    4.83
 -13 -19 -12   24.39    4.26
  12  13  19   27.70    4.12
  12  13  19   18.09    3.92
  19  12  13   13.39    2.80
 -19 -12 -13   23.59    4.08
 -12 -13 -19   16.76    3.34
  13  19  12   16.33    2.84
  13  19  12   20.98    3.71
 -12 -18 -11   17.43    3.57
  11  12  18   18.75    3.32
  11  12  18   13.75    3.21
  18  11  12   12.59    2.81
 -18 -11 -12   13.57    2.64
 -18 -11 -12   18.25    3.51
 -11 -12 -18   16.73    3.09
  12  18  11   11.23    2.63
  12  18  11   17.96    3.46
 -11 -17 -10    2.05    2.20
  10  11  17    6.30    2.21
  10  11  17    4.12    2.52
  17  10  11    4.12    2.00
 -17 -10 -11    3.73    1.83
 -17 -10 -11    3.37    2.35
 -10 -11 -17    0.95    1.69
  11  17  10    5.08    1.93
  11  17  10    2.26    2.03
 -10 -16  -9   32.08    3.99
   9  10  16   30.33    3.68
   9  10  16   28.11    3.68
  16   9  10   27.25    3.41
 -16  -9 -10   27.14    3.23
 -16  -9 -10   33.00    3.90
  -9 -10 -16   19.10    3.03
  10  16   9   28.46    3.34
  10  16   9   29.55    3.62
  -9 -15  -8   -0.16    1.62
   8   9  15   -0.43    1.40
   8   9  15   -0.71    1.53
  15   8   9    0.09    1.38
 -15  -8  -9   -0.83    1.13
 -15  -8  -9   -1.19    1.52
  -8  -9 -15    0.35    1.49
   9  15   8   -0.47    1.36
   9  15   8    1.81    1.65
  -8 -14  -7   77.81    4.58
   7   8  14   67.07    4.31
   7   8  14   67.46    4.61
 -14  -7  -8   60.04    3.77
 -14  -7  -8   80.06    4.55
  -7  -8 -14   64.46    4.11
   8  14   7   77.25    4.17
   8  14   7   55.71    4.87
  -7 -13  -6   91.30    4.64
   6   7  13   74.76    4.25
   6   7  13   71.86    4.60
 -13  -6  -7   58.20    3.58
 -13  -6  -7   76.86    5.22
  -6  -7 -13   66.11    3.89
   7  13   6   65.60    3.80
  -6 -12  -5  208.01    6.01
   5   6  12  180.89    5.74
   5   6  12  175.82    6.20
 -12  -5  -6  167.25    5.21
 -12  -5  -6  205.84    5.89
  -5  -6 -12  163.02    5.40
   6  12   5  188.59    5.36
  -5 -11  -4   11.92    2.04
   4   5  11    6.53    1.62
   4   5  11    4.82    1.56
 -11  -4  -5    7.20    1.48
 -11  -4  -5   10.26    1.91
  -4  -5 -11    7.37    1.65
   5  11   4    9.19    1.67
  -4 -10  -3    1.78    1.16
   3   4  10    0.47    0.88
   3   4  10   -0.09    0.98
 -10  -3  -4   -0.46    0.70
 -10  -3  -4    0.28    1.03
  -3  -4 -10   -0.28    0.80
   4  10   3    0.88    0.87
  -3  -9  -2   49.14    2.52
   2   3   9   38.28    2.47
   2   3   9   46.98    2.94
   9   2   3   41.47    2.57
  -9  -2  -3   34.95    2.25
  -9  -2  -3   46.48    2.63
  -2  -3  -9   34.31    2.37
   3   9   2   40.15    2.17
  -2  -8  -1  212.31    4.05
   1   2   8  159.29    4.32
   1   2   8  188.82    4.77
   8   1   2  182.28    4.50
   8   1   2  156.39    4.69
  -8  -1  -2  156.67    3.98
  -1  -2  -8  170.76    4.37
  -1  -2  -8  191.58    4.78
   2   8   1  162.96    3.44
  -1  -7   0    9.66    1.12
   0   1   7    8.25    1.37
   0   1   7    8.60    1.36
   7   0   1   11.21    1.58
   7   0   1   10.62    1.73
  -7   0  -1    9.84    1.38
   0  -1  -7   11.21    1.53
   0  -1  -7   14.02    1.75
   1   7   0    9.45    1.10
   0  -6   1   72.45    2.00
  -1   0   6   80.71    2.95
  -1   0   6   83.69    2.83
   6  -1   0   83.59    2.86
   6  -1   0   75.50    3.13
  -6   1   0   72.97    2.57
  -6   1   0   76.82    3.17
   1   0  -6   78.50    2.86
   1   0  -6   93.95    2.98
   0   6  -1   67.79    1.93
   1  -5   2  467.05    4.78
  -2  -1   5  533.87    7.02
  -2  -1   5  521.41    6.10
   5  -2  -1  524.47    6.63
   5  -2  -1  477.33    7.32
  -5   2   1  542.61    6.44
  -5   2   1  514.06    7.62
   2   1  -5  541.38    6.89
   2   1  -5  542.50    7.80
  -1   5  -2  528.99    5.08
   2  -4   3  210.89    3.48
  -3  -2   4  218.13    4.57
  -3  -2   4  207.10    3.71
   4  -3  -2  228.60    4.47
   4  -3  -2  199.63    4.78
  -4   3   2  233.73    4.32
  -4   3   2  213.41    4.95
   3   2  -4  242.68    4.70
   3   2  -4  214.65    3.84
  -4  -3   3   45.25    2.37
  -4  -3   3   41.68    1.82
   3  -4  -3   48.44    2.31
   3  -4  -3   42.44    2.47
  -3   4   3   49.67    2.23
  -3   4   3   39.11    2.40
   4   3  -3   47.21    2.38
   4   3  -3   37.33    1.74
  -5  -4   2   13.47    1.70
   2  -5  -4   11.60    1.55
   2  -5  -4    8.93    1.58
  -2   5   4   12.58    1.57
  -2   5   4   10.40    1.68
   5   4  -2   14.46    1.76
   5   4  -2   10.27    1.49
   5  -1   6   29.71    1.28
  -6  -5   1   31.11    2.20
   1  -6  -5   33.33    2.27
   1  -6  -5   25.14    2.21
  -1   6   5   33.27    2.18
  -1   6   5   22.23    2.12
   6   5  -1   28.75    1.70
   6   0   7   84.18    3.90
  -7  -6   0   88.60    3.55
   0  -7  -6   90.90    3.56
   0  -7  -6   77.22    3.56
   0   7   6   96.68    3.57
   0   7   6   78.99    3.60
   7   1   8   45.36    2.29
  -1  -8  -7   44.28    2.89
  -1  -8  -7   46.72    3.11
   1   8   7   55.22    3.04
   1   8   7   44.70    3.00
  -7  -1  -8   39.79    1.72
  -7  -1  -8   43.20    1.75
   8   2   9  141.58    4.08
  -2  -9  -8  140.60    4.94
  -2  -9  -8  134.51    5.02
   2   9   8  144.62    4.80
   2   9   8  121.23    4.86
  -8  -2  -9  125.52    3.29
   9   3  10    0.62    1.09
 -10  -9  -3    0.60    1.39
  -3 -10  -9    1.45    1.37
  -3 -10  -9    1.61    1.30
   3  10   9    1.32    1.28
   3  10   9    0.16    1.16
  -9  -3 -10    0.39    0.88
  10   4  11   33.05    2.85
 -11 -10  -4   28.70    3.15
  -4 -11 -10   29.26    3.12
   4  11  10   37.97    3.22
   4  11  10   28.40    3.16
 -10  -4 -11   28.90    2.39
  11   5  12   30.57    3.15
 -12 -11  -5   31.82    3.62
  -5 -12 -11   29.01    3.37
   5  12  11   30.29    3.25
   5  12  11   23.63    3.16
 -11  -5 -12   27.46    2.71
  12   6  13   10.96    2.49
 -13 -12  -6   14.53    2.93
  -6 -13 -12    8.50    2.48
   6  13  12    9.95    2.46
   6  13  12    9.62    2.45
 -12  -6 -13   10.10    2.21
  13   7  14    7.90    2.37
 -14 -13  -7   11.09    2.81
  -7 -14 -13    7.88    2.47
   7  14  13   12.94    2.72
   7  14  13    7.72    2.43
 -13  -7 -14   10.96    2.36
  14   8  15    0.00    1.64
 -15 -14  -8    1.41    2.07
  -8 -15 -14   -1.74    1.52
   8  15  14    0.39    1.66
   8  15  14    0.03    2.01
 -14  -8 -15    1.75    1.74
  15   9  16    3.27    2.16
 -16 -15  -9    3.69    2.33
  -9 -16 -15    2.77    2.09
   9  16  15    4.03    2.35
   9  16  15    8.12    2.69
 -15  -9 -16    8.48    2.29
  16  10  17   -0.59    1.61
 -17 -16 -10   -0.50    2.11
 -10 -17 -16    1.51    2.03
  10  17  16   -1.28    0.77
  10  17  16    9.66    3.31
 -16 -10 -17    5.64    2.19
  17  11  18   -0.65    1.74
 -18 -17 -11    0.37    2.33
 -11 -18 -17   -0.24    2.00
  11  18  17   -1.34    1.17
  11  18  17    1.05    2.23
 -17 -11 -18    1.87    2.05
  18  12  19    6.29    2.77
 -19 -18 -12    9.58    3.53
 -12 -19 -18    6.61    2.98
  12  19  18    9.69    3.07
  12  19  18    5.99    3.08
 -18 -12 -19   11.79    2.93
  19  13  20    1.88    2.54
 -20 -19 -13    3.53    2.91
 -13 -20 -19    4.81    2.74
  13  20  19    1.60    2.37
  13  20  19    2.29    4.12
 -19 -13 -20    2.14    2.34
  20  14  21    0.74    2.15
 -21 -20 -14    1.77    2.83
 -14 -21 -20   -2.54    2.37
  14  21  20   -2.61    2.04
  14  21  20   -0.98    2.52
 -20 -14 -21   -0.50    2.40
  21  15  22   -0.86    2.07
 -22 -21 -15    0.16    2.90
 -15 -22 -21   -0.78    2.44
  15  22  21   -3.36    2.52
 -21 -15 -22    2.84    2.56
  22  16  23   -1.37    2.16
 -23 -22 -16    2.15    3.50
 -16 -23 -22   -3.56    1.96
  16  23  22    2.53    2.60
  16  23  22   -3.88    2.35
 -22 -16 -23   -0.77    2.31
  23  17  24   -1.54    2.36
 -24 -23 -17    7.72    3.63
 -17 -24 -23    1.12    2.48
  17  24  23    0.04    2.52
  17  24  23   -1.25    2.87
 -23 -17 -24    1.23    2.71
  24  18  25    2.41    2.82
 -25 -24 -18    0.33    3.43
 -18 -25 -24   -2.55    2.55
  18  25  24    3.08    2.71
  18  25  24    0.00    3.24
 -24 -18 -25    3.10    2.79
 -26 -25 -19   -1.55    3.70
 -19 -26 -25   -2.19    2.85
  19  26  25    0.86    3.41
 -25 -19 -26   -4.50    2.39
 -27 -26 -20   -3.06    3.74
 -20 -27 -26    1.49    3.65
  20  27  26   -2.59    3.42
 -26 -20 -27   -5.70    2.96
 -28 -27 -21   -0.49    4.19
 -21 -28 -27    2.34    3.56
  21  28  27   -0.85    3.83
 -27 -21 -28   -0.98    3.16
 -25 -30 -23    4.04    4.03
  23  25  30   -2.89    3.84
 -30 -23 -25    0.79    3.76
 -23 -25 -30    0.46    3.81
  25  30  23   -0.66    3.60
 -24 -29 -22    1.01    3.53
  22  24  29    0.49    3.24
 -29 -22 -24   12.31    4.27
 -22 -24 -29    4.93    4.07
  24  29  22   -0.84    3.67
 -23 -28 -21   -5.36    3.40
  21  23  28   -3.78    3.07
 -28 -21 -23    0.76    2.61
 -28 -21 -23   -0.46    3.47
 -21 -23 -28    2.08    3.42
  23  28  21   -2.56    3.46
 -22 -27 -20    3.77    3.45
  20  22  27    3.94    3.89
 -27 -20 -22   -0.85    2.13
 -27 -20 -22   -0.61    3.12
 -20 -22 -27   -0.40    3.02
  22  27  20    5.17    3.48
 -21 -26 -19   -3.91    2.69
  19  21  26    0.22    2.66
  19  21  26    3.86    3.25
 -26 -19 -21    0.25    3.01
 -19 -21 -26   -0.43    2.76
  21  26  19   -0.11    2.99
 -20 -25 -18    3.38    3.31
  18  20  25    2.46    2.87
  25  18  20   -1.28    1.03
 -25 -18 -20    0.11    2.93
 -18 -20 -25   -0.85    2.48
  20  25  18    0.67    2.73
 -19 -24 -17   -0.99    2.85
  17  19  24    1.68    3.22
  24  17  19   -2.27    0.97
 -24 -17 -19   -2.41    3.03
 -17 -19 -24    5.08    3.10
  19  24  17   -4.18    2.37
 -18 -23 -16    1.44    3.40
  16  18  23    3.90    3.37
  23  16  18   -0.94    1.30
 -23 -16 -18    4.65    5.84
 -16 -18 -23   -0.04    2.67
  18  23  16    8.27    5.74
 -17 -22 -15    3.24    3.57
  15  17  22    0.65    2.98
  22  15  17    0.31    1.65
 -22 -15 -17   -2.22    2.79
 -15 -17 -22    1.25    5.43
  17  22  15    2.60    3.39
  14  16  21   10.82    3.31
  21  14  16    4.55    2.18
 -21 -14 -16   11.86    3.66
 -14 -16 -21    6.96    2.91
  16  21  14    8.39    3.22
 -15 -20 -13    1.71    2.80
  13  15  20    1.80    2.20
  13  15  20    0.83    2.43
  20  13  15   -1.44    1.42
 -20 -13 -15   -3.31    2.15
 -13 -15 -20    1.42    2.29
  15  20  13   -1.00    2.19
 -14 -19 -12   38.82    5.29
  12  14  19   21.08    3.32
  12  14  19   24.58    4.28
  19  12  14   19.98    3.31
 -19 -12 -14   33.01    4.38
 -12 -14 -19   21.62    3.81
  14  19  12   24.22    3.99
 -13 -18 -11    3.59    2.61
  11  13  18    2.64    2.49
  18  11  13    1.99    1.75
 -18 -11 -13    1.89    2.36
 -11 -13 -18    1.52    1.98
 -12 -17 -10    6.35    2.61
  10  12  17    8.47    2.83
  17  10  12    5.42    2.04
 -17 -10 -12    8.09    2.69
 -10 -12 -17    7.86    2.52
 -11 -16  -9   17.03    3.45
   9  11  16   13.69    3.07
  16   9  11   11.27    2.47
 -16  -9 -11    5.14    1.81
 -16  -9 -11   15.17    3.00
  -9 -11 -16    9.80    2.44
 -10 -15  -8   35.52    3.95
   8  10  15   30.45    3.40
   8  10  15   27.06    4.12
  15   8  10   33.16    3.55
 -15  -8 -10   26.89    3.05
 -15  -8 -10   37.02    3.83
  -8 -10 -15   26.79    3.32
  -9 -14  -7    0.07    1.63
   7   9  14    3.82    1.83
   7   9  14    0.98    1.62
  14   7   9    2.84    1.63
 -14  -7  -9    0.08    1.26
 -14  -7  -9    2.20    1.71
  -7  -9 -14   -0.97    1.26
  -8 -13  -6  107.34    4.98
   6   8  13  101.66    4.90
   6   8  13  101.49    5.23
  13   6   8  105.20    4.79
 -13  -6  -8   89.90    4.17
  -6  -8 -13   86.83    4.47
   8  13   6   92.44    4.37
   5   7  12    9.22    1.98
   5   7  12   11.64    2.50
  12   5   7   12.43    2.22
 -12  -5  -7    8.21    1.71
 -12  -5  -7   14.59    2.39
  -5  -7 -12   10.86    2.08
   7  12   5   12.93    2.13
  -6 -11  -4   12.62    2.16
   4   6  11    6.99    1.77
   4   6  11    7.03    1.73
  11   4   6   10.37    1.82
 -11  -4  -6    8.76    1.66
 -11  -4  -6   10.84    1.98
  -4  -6 -11    8.32    1.81
   6  11   4   11.61    1.88
  -5 -10  -3  154.19    4.62
   3   5  10  136.69    4.63
   3   5  10  134.36    4.90
 -10  -3  -5  120.46    3.88
 -10  -3  -5  161.86    4.54
  -3  -5 -10  120.59    4.35
   5  10   3  139.89    3.97
  -4  -9  -2   60.22    2.82
   2   4   9   53.69    2.94
   2   4   9   53.38    3.16
   9   2   4   54.91    2.82
  -9  -2  -4   43.86    2.34
  -9  -2  -4   62.41    2.81
  -2  -4  -9   48.44    2.74
   4   9   2   54.98    2.40
   1   3   8    4.75    1.17
   1   3   8    6.44    1.55
   8   1   3    3.24    1.04
  -8  -1  -3    3.71    1.02
  -8  -1  -3    6.19    1.37
  -1  -3  -8    2.84    1.10
  -1  -3  -8    4.99    1.33
   3   8   1    4.39    0.95
   0   2   7   47.45    2.50
   0   2   7   46.61    2.56
   7   0   2   48.39    2.26
   7   0   2   38.37    2.43
  -7   0  -2   42.98    1.97
  -7   0  -2   57.17    2.32
   0  -2  -7   41.97    2.41
   0  -2  -7   51.21    2.66
   2   7   0   46.36    1.64
  -1   1   6    4.00    1.16
  -1   1   6    3.00    1.10
   6  -1   1    3.87    0.93
   6  -1   1    1.40    0.77
  -6   1  -1    3.05    0.84
  -6   1  -1    1.88    0.96
   1  -1  -6    3.12    1.03
   1  -1  -6    3.98    1.14
  -2   0   5   87.48    3.09
  -2   0   5   90.73    2.93
   5  -2   0   84.71    2.60
   5  -2   0   83.53    3.15
  -5   2   0   80.38    3.28
  -5   2   0   85.91    3.23
   2   0  -5   87.04    3.06
   2   0  -5   90.25    2.95
   1  -4   3  819.32    5.58
  -3  -1   4  858.47    8.92
  -3  -1   4  831.45    7.83
   4  -3  -1  903.55    7.90
   4  -3  -1  779.87    8.96
  -4   3   1  874.34    9.89
   3   1  -4  896.19    9.00
   3   1  -4  809.76    7.80
  -4  -2   3   54.86    2.55
  -4  -2   3   54.18    2.21
   3  -4  -2   60.81    2.33
   3  -4  -2   46.77    2.45
  -3   4   2   67.89    2.59
  -3   4   2   48.67    2.50
   4   2  -3   62.13    2.67
   4   2  -3   46.60    2.16
  -5  -3   2   19.58    1.81
  -5  -3   2   21.04    1.57
   2  -5  -3   23.49    1.71
   2  -5  -3   18.93    1.81
  -2   5   3   23.31    1.64
  -2   5   3   20.29    1.88
   5   3  -2   24.00    1.93
   5   3  -2   19.03    1.50
   4  -1   6   41.91    1.43
  -6  -4   1   46.51    2.54
   1  -6  -4   51.76    2.46
   1  -6  -4   44.17    2.54
  -1   6   4   56.22    2.44
  -1   6   4   38.74    2.42
   6   4  -1   50.06    2.62
   6   4  -1   42.58    2.04
   5   0   7  158.88    3.47
  -7  -5   0  164.40    4.59
   0  -7  -5  176.94    4.52
   0  -7  -5  151.27    4.54
   0   7   5  185.98    4.44
   0   7   5  141.87    4.43
   7   5   0  150.61    3.86
   6   1   8   12.86    1.55
  -8  -6  -1   10.91    1.80
  -1  -8  -6   10.79    1.65
  -1  -8  -6   11.70    1.77
   1   8   6   12.03    1.75
   1   8   6    8.10    1.53
  -6  -1  -8   10.15    1.17
   7   2   9   92.43    3.35
  -9  -7  -2   85.57    3.82
  -2  -9  -7   95.39    3.98
  -2  -9  -7   81.38    3.96
   2   9   7   91.80    3.76
   2   9   7   82.52    3.92
  -7  -2  -9   77.19    2.67
   8   3  10   24.36    2.30
  -3 -10  -8   20.13    2.73
  -3 -10  -8   15.66    2.22
   3  10   8   18.71    2.46
   3  10   8   14.98    2.31
  -8  -3 -10   19.61    1.92
   9   4  11   -0.58    1.02
 -11  -9  -4    0.31    1.35
  -4 -11  -9   -0.67    1.14
   4  11   9   -0.85    1.15
   4  11   9    1.26    1.56
  -9  -4 -11   -0.39    0.87
  10   5  12   24.04    2.81
 -12 -10  -5   32.52    3.49
  -5 -12 -10   22.16    3.05
   5  12  10   25.64    3.07
   5  12  10   23.99    3.13
 -10  -5 -12   22.93    2.52
  11   6  13   32.18    3.50
 -13 -11  -6   36.16    4.15
  -6 -13 -11   31.76    3.75
   6  13  11   39.40    3.75
   6  13  11   28.11    3.72
 -11  -6 -13   27.50    2.98
  12   7  14    2.74    1.86
 -14 -12  -7    3.85    2.25
  -7 -14 -12    3.40    2.07
   7  14  12    3.22    1.98
   7  14  12   -1.90    1.48
 -12  -7 -14    4.19    1.87
  13   8  15   16.41    2.99
 -15 -13  -8   22.27    3.58
  -8 -15 -13   14.71    3.05
   8  15  13   13.24    2.70
   8  15  13   13.77    3.11
 -13  -8 -15   13.90    2.73
  14   9  16   11.49    2.63
 -16 -14  -9   10.65    2.96
  -9 -16 -14   13.35    3.12
   9  16  14    7.24    2.44
   9  16  14   10.03    3.07
 -14  -9 -16   12.05    2.63
  15  10  17   -3.90    2.12
 -17 -15 -10   -1.85    1.95
 -10 -17 -15    1.22    2.16
  10  17  15    3.12    1.66
  10  17  15   -3.70    1.55
 -15 -10 -17   -0.04    1.72
  16  11  18   12.47    3.00
 -18 -16 -11   14.93    3.44
 -11 -18 -16   12.89    3.19
  11  18  16    0.11    0.67
  11  18  16   19.55    4.20
 -16 -11 -18   18.72    3.36
  17  12  19    2.07    2.08
 -19 -17 -12   -2.35    2.38
 -12 -19 -17   -0.42    2.09
  12  19  17    4.35    2.10
  12  19  17   -1.74    2.20
 -17 -12 -19    2.76    2.23
  18  13  20    1.74    2.39
 -20 -18 -13   -0.06    2.84
 -13 -20 -18   -0.88    4.47
  13  20  18    2.05    2.40
  13  20  18   -2.78    2.06
 -18 -13 -20    3.46    2.62
  19  14  21   -0.29    2.36
 -21 -19 -14    3.49    3.40
 -14 -21 -19    5.05    3.05
  14  21  19    5.16    2.71
  14  21  19    2.32    2.84
 -19 -14 -21    3.31    2.72
  20  15  22    8.22    3.31
 -22 -20 -15    7.89    3.69
 -15 -22 -20    6.98    3.19
  15  22  20    5.97    2.85
  15  22  20    2.03    3.23
 -20 -15 -22    7.19    3.35
  21  16  23   -2.51    2.16
 -23 -21 -16    0.61    3.29
 -16 -23 -21   -1.10    2.22
  16  23  21   -0.45    2.88
 -21 -16 -23    0.06    4.60
  22  17  24   -2.42    2.17
 -24 -22 -17    1.59    3.47
 -17 -24 -22    1.88    2.81
  17  24  22   -0.44    1.93
  17  24  22   -1.55    2.76
 -22 -17 -24    1.05    2.45
  23  18  25    6.80    3.31
 -25 -23 -18    1.53    3.59
 -18 -25 -23   -2.06    2.36
  18  25  23   -3.38    2.40
  18  25  23    1.37    3.33
 -23 -18 -25    3.63    2.75
 -26 -24 -19   -1.85    3.42
 -19 -26 -24   -0.35    3.02
  19  26  24    0.34    3.24
 -24 -19 -26    0.22    2.71
 -27 -25 -20    1.78    4.00
 -20 -27 -25    0.81    3.05
  20  27  25    4.02    4.00
 -25 -20 -27   -0.71    3.01
 -28 -26 -21   -3.60    3.74
 -21 -28 -26    8.07    3.72
  21  28  26   -0.30    3.67
 -26 -21 -28    0.94    3.02
 -29 -27 -22    0.49    4.09
 -22 -29 -27   -3.13    3.58
  22  29  27    0.36    4.44
 -27 -22 -29    5.34    3.96
 -25 -29 -22    9.66    4.11
  22  25  29   -3.89    3.63
 -29 -22 -25    1.38    3.66
 -22 -25 -29   -3.54    3.13
  25  29  22   -1.65    4.06
 -24 -28 -21   -5.21    3.20
  21  24  28   -0.70    3.38
 -28 -21 -24   -4.30    2.37
 -28 -21 -24    2.71    3.87
 -21 -24 -28   -0.91    3.47
  24  28  21    4.27    4.08
 -23 -27 -20    6.79    4.06
  20  23  27    0.38    3.08
 -27 -20 -23    2.40    3.60
 -20 -23 -27    8.06    3.86
  23  27  20    5.24    3.89
 -22 -26 -19    4.76    3.38
  19  22  26    0.36    2.40
  19  22  26    0.75    2.97
  26  19  22    0.96    1.23
 -26 -19 -22   -4.61    2.62
 -19 -22 -26    1.22    2.75
  22  26  19    6.68    3.67
 -21 -25 -18   -1.21    3.00
  18  21  25   -1.68    2.80
  18  21  25    2.44    3.41
  25  18  21    0.83    1.30
 -25 -18 -21   -1.51    2.77
 -18 -21 -25    4.04    3.11
  21  25  18   -1.72    2.89
 -20 -24 -17   -2.39    2.93
  17  20  24   -2.63    2.69
  24  17  20   -0.01    1.51
 -24 -17 -20    5.19    3.08
 -17 -20 -24    3.45    2.86
  20  24  17   -2.93    2.28
 -19 -23 -16    1.60    3.25
  16  19  23    0.14    2.82
  23  16  19   -0.31    1.47
 -23 -16 -19    0.76    5.10
 -16 -19 -23    2.11    3.05
  19  23  16   -1.12    2.44
 -18 -22 -15   15.55    4.51
  15  18  22    9.65    3.59
  22  15  18    4.99    2.20
 -22 -15 -18   15.58    4.15
 -15 -18 -22   17.48    4.49
 -17 -21 -14    3.85    3.20
  14  17  21    2.53    2.37
  14  17  21    4.22    2.89
  21  14  17    0.54    1.57
 -21 -14 -17    5.98    3.22
 -14 -17 -21    4.18    2.93
 -16 -20 -13   12.48    3.76
  13  16  20    9.44    2.84
  13  16  20    7.37    3.48
  20  13  16    7.90    2.44
 -20 -13 -16   16.99    3.72
 -13 -16 -20   10.20    3.27
 -15 -19 -12   19.61    4.15
  12  15  19   -0.28    1.23
  12  15  19   12.62    3.22
  19  12  15   13.50    2.82
 -19 -12 -15   27.19    4.19
 -12 -15 -19   21.05    3.91
 -14 -18 -11   15.14    3.59
  11  14  18    1.63    0.94
  11  14  18    8.48    2.81
  18  11  14   10.84    2.58
 -18 -11 -14   13.90    3.17
 -11 -14 -18   11.96    2.99
 -13 -17 -10    1.84    2.21
  10  13  17    0.45    0.93
  10  13  17    2.60    2.09
  17  10  13    2.81    1.90
 -17 -10 -13    4.98    2.28
 -10 -13 -17    2.02    2.00
 -12 -16  -9   13.59    3.26
   9  12  16    0.16    0.72
   9  12  16   10.57    3.00
  16   9  12    9.76    2.48
 -16  -9 -12   14.18    3.01
  -9 -12 -16    9.00    2.64
 -11 -15  -8   -1.04    1.67
   8  11  15   -1.62    1.54
  15   8  11   -0.39    1.44
 -15  -8 -11   -0.45    1.74
  -8 -11 -15    1.69    1.75
 -10 -14  -7   68.40    4.59
   7  10  14   63.46    4.34
   7  10  14   53.53    4.34
  14   7  10   61.26    4.15
 -14  -7 -10   53.48    3.63
 -14  -7 -10   66.10    4.29
  -7 -10 -14   53.56    4.13
  -9 -13  -6    6.57    2.21
   6   9  13    5.48    1.87
   6   9  13    4.39    1.97
  13   6   9    3.32    1.66
 -13  -6  -9    3.05    1.41
 -13  -6  -9    6.58    2.04
  -6  -9 -13    5.76    1.91
  -8 -12  -5   18.50    2.69
   5   8  12   25.37    2.88
   5   8  12   15.27    2.70
  12   5   8   19.45    2.53
 -12  -5  -8   14.21    2.05
 -12  -5  -8   22.48    2.83
  -5  -8 -12   14.98    2.39
  -7 -11  -4   72.17    3.83
   4   7  11   68.74    3.72
   4   7  11   60.77    6.55
  11   4   7   72.30    3.61
 -11  -4  -7   65.30    3.14
 -11  -4  -7   75.21    3.57
  -4  -7 -11   50.31    4.13
  -6 -10  -3   -0.33    1.06
   3   6  10   -1.66    0.75
   3   6  10   -0.07    1.11
  10   3   6   -0.81    0.93
 -10  -3  -6   -0.10    0.80
 -10  -3  -6   -0.81    1.02
  -3  -6 -10    0.52    1.05
  -5  -9  -2   46.31    2.71
   2   5   9   45.29    2.84
   2   5   9   42.52    3.06
   9   2   5   51.12    2.69
  -9  -2  -5   39.37    2.22
  -9  -2  -5   53.70    2.62
  -2  -5  -9   36.97    2.65
  -2  -5  -9   49.89    3.15
   1   4   8    0.52    0.89
   1   4   8    1.87    0.99
   8   1   4    0.12    0.75
   8   1   4    0.48    0.82
  -8  -1  -4    0.21    0.64
  -8  -1  -4    0.59    0.80
  -1  -4  -8    0.47    0.88
  -1  -4  -8    0.20    0.91
   4   8   1    1.48    0.78
   0   3   7  355.49    6.33
   0   3   7  348.31    6.39
   7   0   3  359.54    5.30
   7   0   3  319.20    6.26
  -7   0  -3  300.09    7.38
  -7   0  -3  465.42    5.45
   0  -3  -7  346.21    6.23
   0  -3  -7  381.10    6.66
   3   7   0  391.27    4.12
  -1   2   6   17.00    1.80
  -1   2   6   19.61    1.95
   6  -1   2   17.67    1.40
   6  -1   2   16.25    1.70
  -6   1  -2   19.38    1.25
  -6   1  -2   28.67    1.52
   1  -2  -6   19.89    1.86
   1  -2  -6   19.10    1.95
  -2   1   5   11.67    1.54
  -2   1   5   11.40    1.43
   5  -2   1   10.79    1.17
   5  -2   1   10.23    1.47
  -5   2  -1   11.78    1.02
  -5   2  -1   13.08    1.12
  -5   2  -1    9.94    1.33
   2  -1  -5   14.06    1.76
   2  -1  -5   12.56    1.56
  -3   0   4 1029.77    9.80
  -3   0   4 1006.09    9.16
   4  -3   0 1127.18    7.74
   4  -3   0  960.43    9.62
  -4   3   0 1260.86    7.07
  -4   3   0 1035.35   10.01
   3   0  -4 1064.48    9.93
   3   0  -4 1001.46    9.12
  -4  -1   3   15.88    1.72
  -4  -1   3   19.15    1.71
   3  -4  -1   26.12    1.55
   3  -4  -1   17.87    1.69
  -3   4   1   27.21    1.43
  -3   4   1   17.21    1.73
   4   1  -3   17.11    1.81
   4   1  -3   16.23    1.56
  -5  -2   2   89.64    3.16
  -5  -2   2   91.13    2.91
   2  -5  -2  111.99    2.87
   2  -5  -2   86.62    3.09
  -2   5   2  120.48    2.73
  -2   5   2   82.16    3.01
   5   2  -2  102.19    3.39
   5   2  -2   86.78    2.82
   3  -1   6    6.48    0.84
  -6  -3   1    5.61    1.27
   1  -6  -3    7.28    1.19
   1  -6  -3    6.04    1.34
  -1   6   3    9.02    1.25
  -1   6   3    8.07    1.51
   6   3  -1    7.45    1.33
   6   3  -1    4.17    0.98
   4   0   7    3.84    1.34
  -7  -4   0    2.30    1.01
   0  -7  -4    3.53    1.04
   0  -7  -4    3.17    1.00
   0   7   4    4.09    1.09
   0   7   4    4.34    1.24
   7   4   0    2.78    1.06
   7   4   0    3.56    1.04
   5   1   8   84.87    2.80
  -8  -5  -1   83.70    3.52
  -1  -8  -5   99.13    3.56
  -1  -8  -5   86.67    3.58
   1   8   5  103.54    3.45
   1   8   5   77.43    3.43
  -5  -1  -8   81.23    2.38
   6   2   9  245.54    5.08
  -9  -6  -2  219.76    5.70
  -2  -9  -6  248.08    5.81
  -2  -9  -6  243.21    6.03
   2   9   6  267.04    5.74
   2   9   6  215.18    5.70
  -6  -2  -9  210.03    4.21
   7   3  10   14.60    1.99
 -10  -7  -3   11.33    1.86
 -10  -7  -3   13.87    2.18
  -3 -10  -7   12.58    2.18
  -3 -10  -7   11.90    2.00
   3  10   7   12.62    2.05
   3  10   7   11.21    1.85
  -7  -3 -10   12.27    1.70
   8   4  11    2.20    1.28
 -11  -8  -4    1.77    1.45
   4  11   8   -0.20    1.09
   4  11   8    1.14    1.31
  -8  -4 -11    0.69    0.99
   9   5  12   46.33    3.29
 -12  -9  -5   43.57    3.70
  -5 -12  -9   38.59    3.44
   5  12   9   53.41    3.64
   5  12   9   35.78    3.50
  -9  -5 -12   38.79    2.88
  10   6  13  183.75    6.11
 -13 -10  -6  189.56    6.77
  -6 -13 -10  193.24    6.75
   6  13  10  183.22    6.30
   6  13  10  159.62    6.32
 -10  -6 -13  158.24    5.29
  11   7  14   95.12    5.05
 -14 -11  -7   88.97    5.25
  -7 -14 -11   82.88    5.10
   7  14  11   90.68    4.94
   7  14  11   68.77    4.85
 -11  -7 -14   71.89    4.16
  12   8  15    0.28    1.53
 -15 -12  -8   -0.27    1.84
  -8 -15 -12   -1.46    1.66
   8  15  12   -0.42    1.56
   8  15  12    0.61    1.95
 -12  -8 -15   -2.23    1.37
  13   9  16    3.60    2.17
 -16 -13  -9    5.02    2.55
  -9 -16 -13    2.78    2.33
   9  16  13    3.60    2.07
   9  16  13    1.49    2.26
 -13  -9 -16    1.66    1.78
  14  10  17    2.16    2.39
 -17 -14 -10   -0.99    1.95
 -10 -17 -14   -0.70    1.83
  10  17  14    0.33    2.01
 -14 -10 -17   -0.62    1.68
  15  11  18    9.04    2.69
 -18 -15 -11   16.36    3.43
 -11 -18 -15   12.69    3.24
  11  18  15   11.81    3.55
 -15 -11 -18   12.32    2.90
  16  12  19   10.37    2.95
 -19 -16 -12   14.60    3.82
 -12 -19 -16   11.33    3.24
  12  19  16    7.55    2.91
 -16 -12 -19   10.86    2.90
  17  13  20    6.99    2.91
 -20 -17 -13   12.23    3.61
 -13 -20 -17    5.42    3.03
  13  20  17    6.09    2.88
  13  20  17    8.63    3.17
 -17 -13 -20    7.95    3.03
  18  14  21   -1.89    2.20
 -21 -18 -14    1.50    3.23
 -14 -21 -18    1.01    2.65
  14  21  18    3.72    2.70
  14  21  18    2.23    2.65
 -18 -14 -21    0.78    2.24
  19  15  22    4.44    3.02
 -22 -19 -15   -0.20    3.19
 -15 -22 -19   -1.65    2.57
  15  22  19   -5.34    2.16
  15  22  19    4.32    2.77
 -19 -15 -22   -1.71    2.06
  20  16  23    0.70    2.46
 -23 -20 -16   -0.55    3.46
 -16 -23 -20   -3.11    2.26
  16  23  20   -1.02    2.92
 -20 -16 -23   -6.56    4.16
  21  17  24    5.67    5.67
 -24 -21 -17   -0.97    2.93
 -17 -24 -21    0.20    2.47
  17  24  21    2.38    2.74
  17  24  21    5.92    3.81
 -21 -17 -24    2.86    2.97
  22  18  25   -1.75    2.59
 -25 -22 -18    3.14    3.62
 -18 -25 -22    1.63    3.11
  18  25  22   -0.96    2.01
  18  25  22   -0.71    3.03
 -22 -18 -25   -2.57    2.50
  23  19  26    3.17    4.42
 -26 -23 -19   -6.71    2.93
 -19 -26 -23    2.01    2.76
  19  26  23   -1.18    2.40
  19  26  23   -0.47    3.04
 -23 -19 -26   -2.69    2.69
 -27 -24 -20   -0.39    3.65
 -20 -27 -24   -1.50    3.13
  20  27  24   -1.92    3.86
 -24 -20 -27    7.04    3.83
 -28 -25 -21   -2.86    4.03
 -21 -28 -25    9.08    4.20
  21  28  25    0.37    3.72
 -25 -21 -28   -3.07    2.90
 -29 -26 -22   -0.26    4.48
 -22 -29 -26   -4.66    3.05
  22  29  26   -1.92    4.08
 -26 -22 -29   -3.85    3.30
 -26 -29 -22   -6.40    3.66
  22  26  29   -1.08    4.06
 -22 -26 -29   -4.31    3.30
 -29 -22 -26    0.74    3.98
  26  29  22    4.03    4.01
 -25 -28 -21   -1.41    4.07
  21  25  28    6.15    4.49
 -21 -25 -28    2.94    3.57
 -28 -21 -25    0.65    3.21
  25  28  21   -0.99    3.92
 -24 -27 -20    0.42    3.29
  20  24  27   -4.08    3.10
 -20 -24 -27   -7.38    2.88
 -27 -20 -24    2.06    3.29
  24  27  20   -2.33    3.29
 -23 -26 -19   -2.36    3.20
  19  23  26   -4.02    2.61
 -19 -23 -26   -2.98    2.71
 -26 -19 -23    1.12    2.95
  23  26  19    0.26    3.03
 -22 -25 -18    1.64    3.46
  25  18  22    0.32    1.07
  18  22  25    3.20    2.84
  18  22  25   -0.74    2.66
 -18 -22 -25   -0.84    2.83
 -25 -18 -22    0.80    2.75
 -21 -24 -17   -0.53    3.06
  24  17  21    0.56    1.40
  17  21  24   -2.13    2.47
 -17 -21 -24    2.13    2.89
 -24 -17 -21    2.98    2.65
 -20 -23 -16   -0.34    2.97
  23  16  20    0.31    1.39
  16  20  23    0.57    2.65
 -16 -20 -23   -1.56    2.40
 -23 -16 -20    3.98    3.37
 -19 -22 -15   -3.54    2.74
  22  15  19    2.13    1.89
  15  19  22    1.36    2.87
 -15 -19 -22   -0.13    2.36
 -22 -15 -19   -2.84    2.43
 -18 -21 -14    3.78    3.27
  21  14  18    1.46    1.72
  14  18  21    2.85    3.08
 -14 -18 -21    3.86    3.50
 -21 -14 -18   -0.71    2.51
 -17 -20 -13    6.92    3.38
  20  13  17    3.98    2.13
  13  17  20    6.53    2.90
  13  17  20    1.15    2.25
 -13 -17 -20    6.30    3.01
 -20 -13 -17   11.00    3.22
 -16 -19 -12   12.72    3.59
  19  12  16    6.81    2.40
  12  16  19   -2.29    1.23
  12  16  19   13.50    3.96
 -12 -16 -19   13.28    3.34
 -19 -12 -16   10.09    3.13
 -15 -18 -11   11.08    3.34
  18  11  15    7.20    2.09
  11  15  18    0.07    0.77
  11  15  18   14.63    3.61
 -11 -15 -18   11.40    3.01
 -18 -11 -15   12.70    3.25
 -14 -17 -10    0.14    2.05
  17  10  14   -1.72    2.58
  10  14  17    0.00    0.72
  10  14  17    0.66    1.82
 -10 -14 -17    2.34    2.16
 -17 -10 -14    1.00    1.94
 -13 -16  -9    5.79    2.63
  16   9  13    0.39    1.69
   9  13  16    0.14    0.70
   9  13  16    4.44    2.56
  -9 -13 -16    3.57    2.19
 -16  -9 -13   -0.95    1.80
 -12 -15  -8   -0.19    1.81
  15   8  12   -3.00    1.42
   8  12  15   -2.38    1.39
  -8 -12 -15   -0.76    1.58
 -15  -8 -12   -1.44    1.57
 -11 -14  -7   99.42    5.46
  14   7  11   84.74    4.83
   7  11  14   33.22    3.34
   7  11  14   79.73    5.33
  -7 -11 -14   72.76    4.79
 -14  -7 -11   94.41    4.82
 -10 -13  -6  196.47    6.77
  13   6  10  176.56    6.04
   6  10  13  185.46    6.58
   6  10  13  169.90    6.69
  -6 -10 -13  153.06    6.00
 -13  -6 -10  153.67    5.20
 -13  -6 -10  191.88    6.06
  -9 -12  -5   50.87    3.81
  12   5   9   45.45    3.28
   5   9  12   44.51    3.49
   5   9  12   38.28    3.76
  -5  -9 -12   34.01    3.20
 -12  -5  -9   42.89    2.95
 -12  -5  -9   51.84    3.41
  -8 -11  -4    1.99    1.54
  11   4   8    1.16    1.17
   4   8  11   -0.75    1.03
   4   8  11   -0.49    1.33
  -4  -8 -11    0.72    1.29
 -11  -4  -8    0.77    0.93
 -11  -4  -8    0.58    1.18
  -7 -10  -3   12.36    2.05
  10   3   7   12.93    1.95
   3   7  10    9.42    1.84
   3   7  10   11.55    2.16
  -3  -7 -10   12.07    2.11
 -10  -3  -7   10.98    1.63
 -10  -3  -7   15.86    1.97
   9   2   6  259.88    5.37
   2   6   9  234.10    5.88
   2   6   9  223.15    6.11
  -2  -6  -9  218.27    5.70
  -2  -6  -9  244.45    6.29
  -9  -2  -6  203.92    4.33
  -9  -2  -6  274.98    5.05
   8   1   5   93.19    3.07
   8   1   5   95.87    3.12
   1   5   8   82.62    3.48
   1   5   8   84.16    3.66
  -1  -5  -8   85.79    3.55
  -1  -5  -8   90.21    3.81
  -8  -1  -5   78.81    2.50
  -8  -1  -5  100.36    2.89
   7   0   4    3.20    0.87
   7   0   4    4.71    1.03
   0   4   7    2.38    1.07
   0   4   7    3.50    1.08
   0  -4  -7    1.97    0.98
   0  -4  -7    2.67    1.17
  -7   0  -4    2.36    0.68
  -7   0  -4    4.55    0.92
   6  -1   3    6.75    0.96
   6  -1   3    9.03    1.11
   6  -1   3    5.67    1.15
  -1   3   6    6.87    1.28
  -1   3   6    7.57    1.53
   1  -3  -6    5.79    1.22
   1  -3  -6    6.22    1.35
  -6   1  -3    6.98    0.78
   5  -2   2   88.24    2.05
   5  -2   2   86.67    3.07
  -2   2   5   87.85    3.14
  -2   2   5   95.00    3.32
   2  -2  -5  101.19    3.35
   2  -2  -5   95.01    3.32
   4  -3   1   20.97    1.15
   4  -3   1   18.15    1.68
  -3   1   4   20.35    1.84
  -3   1   4   20.68    1.86
   3  -1  -4   19.72    1.85
   3  -1  -4   21.06    1.83
  -4   3  -1   20.57    1.76
   0  -3   4 1178.31    6.96
   3  -4   0 1314.42    7.14
   3  -4   0  970.48    9.23
  -4   0   3 1038.74    9.86
  -4   0   3 1030.27    9.64
   4   0  -3 1096.20   10.17
   4   0  -3  976.89    9.37
  -3   4   0 1010.49    9.44
   1  -2   5    9.63    1.00
   2  -5  -1   12.53    1.21
   2  -5  -1   12.93    1.51
  -5  -1   2   10.56    1.45
  -5  -1   2   14.52    1.74
   5   1  -2   10.76    1.51
   5   1  -2   13.31    1.55
  -2   5   1   15.42    1.04
  -2   5   1   11.24    1.39
   2  -1   6   17.96    1.26
   1  -6  -2   26.42    1.68
   1  -6  -2   19.02    1.69
  -6  -2   1   18.76    1.77
  -6  -2   1   20.22    1.80
   6   2  -1   18.46    1.89
   6   2  -1   17.26    1.65
  -1   6   2   25.35    1.45
  -1   6   2   19.44    1.73
  -2   1  -6   18.10    1.01
   3   0   7  334.16    5.09
   0  -7  -3  439.60    6.01
   0  -7  -3  342.98    6.00
  -7  -3   0  342.45    6.22
   7   3   0  397.81    6.75
   7   3   0  324.62    5.88
   0   7   3  448.53    5.57
   0   7   3  329.70    5.90
  -3   0  -7  329.35    4.13
   4   1   8    0.75    0.73
  -1  -8  -4    1.29    1.02
  -1  -8  -4   -0.31    0.81
  -8  -4  -1    0.17    0.74
   8   4   1    1.34    1.04
   8   4   1   -0.23    0.68
   1   8   4    0.92    0.84
   1   8   4    0.55    0.86
  -4  -1  -8    0.27    0.62
   5   2   9   43.85    2.45
  -2  -9  -5   49.18    2.89
  -2  -9  -5   47.56    2.89
  -9  -5  -2   37.97    2.63
   2   9   5   48.58    2.62
   2   9   5   40.29    2.73
  -5  -2  -9   39.79    2.16
   6   3  10   -0.09    0.87
  -3 -10  -6   -1.79    0.97
  -3 -10  -6    0.09    1.00
 -10  -6  -3    0.63    0.99
 -10  -6  -3    0.05    1.00
   3  10   6    1.58    1.12
   3  10   6    0.69    1.10
  -6  -3 -10   -0.45    0.80
   7   4  11   61.93    3.33
  -4 -11  -7   67.32    3.89
 -11  -7  -4   63.77    3.57
   4  11   7   70.18    3.53
   4  11   7   58.66    3.59
  -7  -4 -11   62.04    3.06
   8   5  12   19.83    2.59
  -5 -12  -8   14.93    2.45
 -12  -8  -5   13.72    2.21
 -12  -8  -5   24.31    3.11
   5  12   8   15.98    2.40
   5  12   8   14.95    3.76
  -8  -5 -12   16.76    2.25
   9   6  13    6.58    1.75
  -6 -13  -9    2.25    1.86
 -13  -9  -6    3.66    1.94
   6  13   9    6.85    2.02
   6  13   9    4.56    1.93
  -9  -6 -13    3.35    1.52
  10   7  14   68.77    4.36
  -7 -14 -10   60.79    4.39
 -14 -10  -7   61.93    4.52
   7  14  10   58.07    4.03
   7  14  10   55.54    4.34
 -10  -7 -14   51.52    3.69
  11   8  15    2.40    1.87
  -8 -15 -11   -0.78    1.74
 -15 -11  -8    1.05    1.83
   8  15  11   -0.97    1.51
   8  15  11    1.14    1.74
 -11  -8 -15    0.89    1.49
  12   9  16   15.10    2.95
  -9 -16 -12   11.13    2.87
 -16 -12  -9   10.79    2.91
   9  16  12   10.34    2.66
   9  16  12    5.04    2.29
 -12  -9 -16   17.30    2.96
  13  10  17    2.84    2.27
 -10 -17 -13    2.60    2.38
 -17 -13 -10    3.29    2.33
  10  17  13    2.83    2.12
  10  17  13    1.91    2.19
 -13 -10 -17    1.84    1.84
  14  11  18    8.96    2.84
 -11 -18 -14    7.60    2.88
 -18 -14 -11   10.82    3.16
  11  18  14   13.91    2.95
  11  18  14   10.58    3.20
 -14 -11 -18    9.67    2.80
  15  12  19   22.16    3.82
 -12 -19 -15   25.44    4.22
 -19 -15 -12   21.88    4.18
  12  19  15    0.00    0.85
  12  19  15   14.58    3.46
 -15 -12 -19   23.26    3.80
  16  13  20   10.49    3.17
 -13 -20 -16   10.14    3.52
 -20 -16 -13   19.59    4.35
  13  20  16   17.91    3.22
  13  20  16   12.76    3.41
 -16 -13 -20   10.04    3.11
  17  14  21    1.51    2.59
 -14 -21 -17    0.45    2.81
 -21 -17 -14    3.63    3.09
  14  21  17   -0.05    2.19
  14  21  17    2.64    2.77
 -17 -14 -21    3.19    2.63
  18  15  22   18.76    4.02
 -15 -22 -18   16.08    4.19
 -22 -18 -15   22.53    5.08
  15  22  18   19.19    4.03
  15  22  18   15.47    4.57
 -18 -15 -22   11.88    3.57
  19  16  23   -0.45    2.31
 -16 -23 -19   -2.14    2.70
 -23 -19 -16    6.99    3.83
  16  23  19   -1.15    2.16
  16  23  19    0.68    2.87
 -19 -16 -23    0.21    3.14
  20  17  24    5.50    3.11
 -17 -24 -20   -1.22    2.77
 -24 -20 -17    2.04    3.33
  17  24  20    0.80    3.07
 -20 -17 -24   -5.47    2.08
  21  18  25    1.11    2.92
 -18 -25 -21   -1.86    2.50
 -25 -21 -18    1.83    3.35
  18  25  21    0.16    2.22
  18  25  21   -3.24    2.71
 -21 -18 -25    5.45    3.23
  22  19  26   -1.84    2.82
 -19 -26 -22   -4.57    2.96
 -26 -22 -19   -4.85    3.20
  19  26  22   13.79    4.67
  19  26  22    1.53    3.02
 -22 -19 -26   -0.16    2.68
 -20 -27 -23    2.24    2.98
 -27 -23 -20   -1.88    3.53
  20  27  23    7.16    3.89
 -23 -20 -27   -2.77    2.85
  24  21  28   -0.94    3.86
 -21 -28 -24   -4.54    2.86
 -28 -24 -21   -2.58    3.42
  21  28  24    4.95    4.19
 -24 -21 -28    6.36    3.52
  25  22  29    1.92    3.63
 -22 -29 -25    1.82    3.48
 -29 -25 -22    0.41    4.05
  22  29  25   -2.61    3.46
 -25 -22 -29    3.92    3.78
 -27 -29 -22   -1.25    3.50
  22  27  29    4.26    4.20
 -22 -27 -29   -5.68    3.27
 -29 -22 -27   -0.12    3.80
  27  29  22    8.76    4.75
 -26 -28 -21   -6.85    3.52
  21  26  28   13.36    4.79
 -21 -26 -28   -0.86    3.01
 -28 -21 -26    0.52    3.22
  26  28  21    1.10    4.27
 -25 -27 -20    4.15    4.03
  20  25  27   -0.54    3.51
 -20 -25 -27   -2.45    2.85
 -27 -20 -25   -4.10    2.99
  25  27  20    2.63    3.47
 -24 -26 -19    1.12    3.54
  19  24  26   -6.39    2.45
 -19 -24 -26   -3.86    2.75
 -26 -19 -24   -1.54    2.81
 -23 -25 -18    3.36    3.49
  25  18  23    0.07    1.00
  18  23  25    0.54    2.48
  18  23  25   -0.89    3.10
 -18 -23 -25   -0.61    2.78
 -25 -18 -23    1.17    2.66
 -22 -24 -17    3.56    3.60
  24  17  22   -1.72    0.75
  17  22  24    2.73    2.53
  17  22  24   -4.27    2.46
 -17 -22 -24    2.22    3.05
 -24 -17 -22    6.40    3.02
 -21 -23 -16   -0.86    2.79
  23  16  21   -1.19    0.96
  16  21  23    2.07    2.89
  16  21  23   -2.26    2.47
 -16 -21 -23    3.97    3.05
 -23 -16 -21    1.67    2.62
 -20 -22 -15    7.81    3.99
  22  15  20    0.75    1.55
  15  20  22    6.06    3.78
 -15 -20 -22    5.21    3.29
 -22 -15 -20    5.68    3.22
 -19 -21 -14    5.82    3.77
  21  14  19    1.52    1.74
  14  19  21    0.48    2.66
  14  19  21    1.77    3.05
 -14 -19 -21    2.30    2.88
 -21 -14 -19    5.48    2.97
  20  13  18    0.05    2.26
  13  18  20    0.10    2.20
  13  18  20   -0.85    2.91
 -13 -18 -20   -1.18    2.20
 -20 -13 -18    0.62    2.33
 -17 -19 -12    1.83    2.55
  19  12  17    0.43    2.30
  12  17  19    0.53    2.25
  12  17  19    1.22    2.25
 -12 -17 -19   -1.50    2.02
 -19 -12 -17    1.68    2.34
 -16 -18 -11   17.30    3.85
  18  11  16   13.37    3.29
  11  16  18   -2.09    0.82
  11  16  18   10.98    2.96
 -11 -16 -18   12.93    3.20
 -18 -11 -16   15.31    3.21
 -15 -17 -10   -0.49    1.93
  17  10  15   -1.50    1.96
  10  15  17    1.10    0.78
  10  15  17    2.04    2.11
 -10 -15 -17    1.06    2.05
 -17 -10 -15    0.69    1.77
 -14 -16  -9    9.97    2.95
  16   9  14    9.83    2.65
   9  14  16    1.57    1.44
   9  14  16    9.83    2.82
  -9 -14 -16    6.48    2.42
 -16  -9 -14   14.11    2.80
 -13 -15  -8   16.21    3.28
  15   8  13   13.86    2.89
   8  13  15    0.84    0.59
   8  13  15   13.58    3.03
  -8 -13 -15   13.67    2.92
 -15  -8 -13   15.70    2.87
 -12 -14  -7    1.42    2.05
  14   7  12    2.98    1.86
   7  12  14   -1.54    0.95
   7  12  14    4.53    2.08
  -7 -12 -14    2.70    1.93
 -14  -7 -12    2.13    1.79
 -11 -13  -6   36.77    4.07
  13   6  11   31.04    3.41
   6  11  13   35.27    3.62
   6  11  13   24.37    3.37
  -6 -11 -13   28.10    3.50
 -13  -6 -11   27.72    3.23
 -10 -12  -5   28.98    3.40
  12   5  10   23.63    2.88
   5  10  12   26.43    3.04
   5  10  12   25.84    3.69
  -5 -10 -12   23.99    3.19
 -12  -5 -10   28.82    2.82
  -9 -11  -4   -0.53    1.26
  11   4   9   -0.66    1.09
   4   9  11   -0.45    1.08
   4   9  11    0.09    1.30
  -4  -9 -11    0.30    1.26
 -11  -4  -9    0.62    0.98
 -11  -4  -9    0.18    1.09
  -8 -10  -3   22.72    2.71
  10   3   8   19.20    2.27
   3   8  10   21.38    2.69
  -3  -8 -10   21.15    2.63
 -10  -3  -8   18.60    1.83
 -10  -3  -8   19.16    2.10
   9   2   7   95.77    3.49
   2   7   9   89.86    3.93
   2   7   9   87.13    4.16
  -2  -7  -9   90.28    3.99
  -2  -7  -9   85.24    4.11
  -9  -2  -7   78.42    2.77
  -9  -2  -7  100.52    3.17
   8   1   6   15.32    1.76
   1   6   8   11.52    1.72
   1   6   8   10.06    1.76
  -1  -6  -8   11.21    1.80
  -1  -6  -8   10.94    2.07
  -8  -1  -6    9.40    1.78
  -8  -1  -6   13.25    1.40
   7   0   5  168.43    3.46
   7   0   5  180.62    4.47
   0   5   7  153.27    4.43
   0   5   7  148.84    4.66
   0  -5  -7  151.30    4.45
   0  -5  -7  163.99    4.84
  -7   0  -5  141.85    2.48
  -7   0  -5  178.79    2.79
   6  -1   4   42.34    1.59
   6  -1   4   60.58    1.88
  -1   4   6   46.16    2.50
  -1   4   6   45.78    2.66
   1  -4  -6   45.30    2.52
   1  -4  -6   46.80    2.66
   5  -2   3   20.97    1.75
  -2   3   5   18.38    1.72
  -2   3   5   20.20    1.92
   2  -3  -5   25.27    1.99
   2  -3  -5   19.93    1.92
   4  -3   2   55.55    2.37
  -3   2   4   53.70    2.50
  -3   2   4   50.41    2.56
   3  -2  -4   55.30    2.58
   3  -2  -4   48.17    2.49
  -4   3  -2   56.82    2.45
  -1  -3   4  933.18    7.51
   3  -4   1  805.69    8.11
  -4   1   3  840.20    8.87
  -4   1   3  820.42    9.06
   4  -1  -3  892.35    9.25
   4  -1  -3  815.05    9.01
  -3   4  -1  865.55    8.42
   0  -2   5   84.82    2.45
   0  -2   5  108.74    2.43
   2  -5   0   80.07    2.70
  -5   0   2   88.04    3.08
  -5   0   2   81.58    3.06
   5   0  -2   92.03    3.21
   5   0  -2   79.54    3.01
  -2   5   0   80.82    2.72
   0   2  -5   95.85    2.26
   1  -1   6    2.73    0.98
   1  -1   6    4.58    0.99
   1  -6  -1    4.86    0.94
   1  -6  -1    2.96    0.90
  -6  -1   1    3.38    1.03
  -6  -1   1    3.32    1.06
   6   1  -1    4.27    1.14
   6   1  -1    2.78    0.90
  -1   6   1    3.44    0.92
  -1   1  -6    2.95    0.72
   2   0   7   40.19    1.99
   0  -7  -2   57.93    2.26
   0  -7  -2   41.92    2.25
  -7  -2   0   43.45    2.42
   7   2   0   49.20    2.61
   7   2   0   38.78    2.31
   0   7   2   52.54    1.83
   0   7   2   42.16    2.21
  -2   0  -7   42.67    1.86
   3   1   8    4.72    1.12
  -1  -8  -3    8.09    1.36
  -1  -8  -3    4.00    1.24
  -8  -3  -1    3.82    1.20
   8   3   1    5.45    1.42
   8   3   1    6.65    1.54
   1   8   3    5.32    1.11
   1   8   3    3.24    1.08
  -3  -1  -8    4.34    1.01
   4   2   9   44.71    2.47
  -2  -9  -4   58.66    2.88
  -2  -9  -4   54.47    2.86
  -9  -4  -2   46.34    2.77
   2   9   4   57.97    2.58
   2   9   4   50.75    2.75
  -4  -2  -9   47.55    2.35
   5   3  10  127.75    4.15
  -3 -10  -5  156.46    4.71
  -3 -10  -5  138.87    4.49
 -10  -5  -3  121.34    4.34
 -10  -5  -3  152.73    4.92
   3  10   5  151.66    4.31
   3  10   5  126.31    4.31
  -5  -3 -10  121.58    3.79
   6   4  11    9.78    1.75
  -4 -11  -6   11.60    2.11
 -11  -6  -4    7.27    1.62
 -11  -6  -4    7.86    1.95
   4  11   6   11.88    1.94
   4  11   6    8.17    1.67
  -6  -4 -11    7.93    1.66
   7   5  12   12.61    2.27
  -5 -12  -7   11.48    4.20
 -12  -7  -5    9.75    1.89
 -12  -7  -5   14.05    2.32
   5  12   7   14.10    2.23
   5  12   7   11.96    2.25
  -7  -5 -12   10.95    2.06
   8   6  13  105.53    4.78
  -6 -13  -8  115.66    5.24
 -13  -8  -6   90.94    4.51
 -13  -8  -6  111.97    5.19
   6  13   8  104.79    4.65
   6  13   8   81.78    4.76
  -8  -6 -13   97.51    4.30
   9   7  14   -0.56    1.29
  -7 -14  -9    3.05    1.91
 -14  -9  -7    0.71    1.31
 -14  -9  -7    0.45    1.74
   7  14   9    0.81    1.52
   7  14   9   -0.59    1.54
  -9  -7 -14    1.21    1.47
  10   8  15   23.41    3.22
  -8 -15 -10   33.12    3.87
 -15 -10  -8   31.93    3.89
   8  15  10   26.31    3.25
   8  15  10   28.27    3.84
 -10  -8 -15   27.83    3.24
  11   9  16    9.09    2.59
  -9 -16 -11    6.92    2.53
 -16 -11  -9   14.73    3.10
   9  16  11   10.89    2.53
   9  16  11   12.58    2.75
 -11  -9 -16   12.39    2.53
  12  10  17   11.47    2.87
 -10 -17 -12    8.22    2.89
 -17 -12 -10    7.56    2.72
  10  17  12    5.63    2.23
  10  17  12    8.37    2.66
 -12 -10 -17    4.42    2.00
  13  11  18    3.51    2.42
 -11 -18 -13    2.15    2.35
 -18 -13 -11    2.37    2.42
  11  18  13    3.34    2.38
  11  18  13    3.74    2.34
 -13 -11 -18    3.94    2.14
  14  12  19   30.14    4.52
 -12 -19 -14   32.47    4.75
 -19 -14 -12   34.13    4.90
  12  19  14   27.93    4.11
 -14 -12 -19   24.93    3.90
  15  13  20    0.83    2.33
 -13 -20 -15    3.42    2.85
 -20 -15 -13   -2.15    2.35
  13  20  15   -1.92    0.93
  13  20  15   -0.09    2.34
 -15 -13 -20   -0.69    2.22
  16  14  21    6.05    2.97
 -14 -21 -16   16.68    6.64
 -21 -16 -14    8.75    3.65
  14  21  16   13.81    3.23
  14  21  16    8.46    3.38
 -16 -14 -21    7.56    3.07
  17  15  22    3.90    2.49
 -15 -22 -17    0.64    2.90
 -22 -17 -15    1.49    3.77
  15  22  17    0.70    2.65
  15  22  17    1.90    2.94
 -17 -15 -22    4.19    2.77
  18  16  23   -0.35    2.55
 -16 -23 -18   -5.38    2.51
  16  23  18   -0.53    2.40
  16  23  18    1.65    3.07
 -18 -16 -23    1.42    2.69
  19  17  24    3.72    2.82
 -17 -24 -19    0.83    2.81
 -24 -19 -17    2.02    3.54
  17  24  19    4.93    3.21
 -19 -17 -24    3.34    2.62
  20  18  25    4.56    2.93
 -18 -25 -20    0.12    2.87
 -25 -20 -18    4.71    3.24
  18  25  20   -3.93    2.62
 -20 -18 -25    1.70    2.74
  21  19  26    2.29    2.85
  21  19  26   -2.05    2.72
 -19 -26 -21    3.10    3.32
 -26 -21 -19   -2.27    2.93
  19  26  21   -0.69    2.33
  19  26  21   -0.54    2.68
 -21 -19 -26   -2.42    2.68
  22  20  27    6.00    3.89
 -20 -27 -22    4.25    3.79
 -27 -22 -20    1.99    3.54
  20  27  22    0.59    2.22
  20  27  22    3.55    3.64
 -22 -20 -27   -1.11    2.69
  23  21  28    4.65    3.86
 -21 -28 -23   -4.05    2.86
 -28 -23 -21    1.63    3.94
  21  28  23    3.64    3.69
 -23 -21 -28    3.50    3.48
  24  22  29    3.91    3.68
 -22 -29 -24   -5.82    2.86
 -29 -24 -22    8.80    4.45
  22  29  24    9.27    4.42
 -24 -22 -29    0.02    3.15
  25  23  30   -4.64    3.40
 -23 -30 -25    3.11    3.63
 -30 -25 -23   -5.35    3.80
  23  30  25    1.26    4.29
 -25 -23 -30    8.05    4.28
 -27 -28 -21   -8.08    3.22
  21  27  28    4.29    4.16
 -21 -27 -28   -0.55    3.40
 -28 -21 -27    0.04    3.31
 -26 -27 -20   -4.27    3.95
  20  26  27    3.00    4.37
 -20 -26 -27   -2.71    2.87
 -27 -20 -26   -5.80    2.87
 -25 -26 -19   -1.49    3.43
  19  25  26   -1.06    3.05
 -19 -25 -26    3.32    3.51
 -26 -19 -25   -0.42    2.79
 -24 -25 -18    3.49    3.58
  25  18  24    0.69    0.99
  18  24  25   -0.88    2.55
  18  24  25    0.11    3.35
 -18 -24 -25   -3.63    2.66
 -25 -18 -24    2.75    2.95
 -23 -24 -17   -2.51    2.80
  24  17  23   -0.23    1.14
  17  23  24    3.94    2.56
  17  23  24    0.10    3.50
 -17 -23 -24    0.72    2.81
 -24 -17 -23    0.58    2.59
 -22 -23 -16   -0.76    2.80
  23  16  22    1.27    1.34
  16  22  23    0.65    3.21
 -16 -22 -23   -3.05    2.57
 -23 -16 -22   -1.51    2.34
 -21 -22 -15    0.59    3.30
  22  15  21    3.54    2.54
  15  21  22   -0.85    2.47
 -15 -21 -22    3.58    3.04
 -22 -15 -21    2.06    2.62
 -20 -21 -14   -1.59    2.89
  21  14  20   -1.18    1.92
  14  20  21   -3.79    1.83
  14  20  21   -1.85    2.28
 -14 -20 -21   -2.43    2.23
 -21 -14 -20   -1.73    2.29
 -19 -20 -13    2.11    3.02
  20  13  19    5.81    2.64
  13  19  20    3.30    2.27
  13  19  20    3.04    3.00
 -13 -19 -20    1.11    2.45
 -20 -13 -19    7.22    2.89
 -18 -19 -12   12.65    3.71
  19  12  18    6.23    2.65
  12  18  19    9.49    3.04
  12  18  19    8.36    3.19
 -12 -18 -19    9.71    3.15
 -19 -12 -18   10.31    3.00
 -17 -18 -11    1.37    2.47
  18  11  17   -2.55    1.63
  11  17  18    1.31    1.78
  11  17  18   -0.58    1.93
 -11 -17 -18    2.22    2.27
 -18 -11 -17   -2.11    1.72
 -16 -17 -10   -1.42    2.03
  17  10  16    2.61    1.90
  10  16  17    0.08    0.71
  10  16  17    1.21    2.24
 -10 -16 -17    1.49    2.05
 -17 -10 -16    4.29    2.11
 -15 -16  -9    7.81    2.93
  16   9  15    3.96    2.16
   9  15  16    0.56    0.84
   9  15  16    5.04    2.40
  -9 -15 -16    3.63    2.28
 -16  -9 -15    8.20    2.33
 -14 -15  -8   -1.35    1.74
  15   8  14    0.34    1.80
   8  14  15    1.63    2.06
  -8 -14 -15   -0.41    1.70
 -15  -8 -14   -0.32    1.43
 -13 -14  -7   10.79    2.82
  14   7  13    8.67    2.32
   7  13  14    9.42    2.35
   7  13  14   11.59    3.09
  -7 -13 -14   11.94    2.80
 -14  -7 -13   12.94    2.52
 -12 -13  -6   11.54    2.68
  13   6  12   10.22    2.32
   6  12  13   13.35    2.68
   6  12  13   12.12    3.00
  -6 -12 -13   13.49    2.75
 -13  -6 -12    9.10    2.17
 -11 -12  -5   34.59    3.81
  12   5  11   31.29    3.14
   5  11  12   21.82    2.98
   5  11  12   24.58    3.24
  -5 -11 -12   28.08    3.61
 -12  -5 -11   29.53    2.91
 -10 -11  -4   29.02    3.13
  11   4  10   37.32    2.91
   4  10  11   35.80    3.19
   4  10  11   29.43    3.27
  -4 -10 -11   25.32    3.02
 -11  -4 -10   22.45    2.36
  -9 -10  -3    2.33    1.72
  10   3   9    0.14    1.04
   3   9  10    1.05    1.23
   3   9  10    1.37    1.43
  -3  -9 -10    2.43    1.44
  -3  -9 -10    2.27    1.35
 -10  -3  -9    0.92    0.86
 -10  -3  -9    1.30    1.03
   9   2   8  143.96    4.18
   2   8   9  135.21    4.81
   2   8   9  133.50    5.18
  -2  -8  -9  131.98    4.86
  -2  -8  -9  125.51    4.91
  -9  -2  -8  122.59    3.30
  -9  -2  -8  137.28    3.50
   8   1   7   49.36    2.45
   1   7   8   48.34    2.95
  -1  -7  -8   40.19    2.84
  -1  -7  -8   45.21    3.04
  -8  -1  -7   34.51    1.97
  -8  -1  -7   48.11    1.93
   7   0   6  100.49    3.74
   0   6   7   93.38    3.65
   0   6   7   81.03    3.68
   0  -6  -7   93.42    3.70
   0  -6  -7   80.62    3.68
   6  -1   5   31.65    1.40
   6  -1   5   35.41    1.48
  -1   5   6   30.03    2.16
  -1   5   6   28.31    2.32
   1  -5  -6   30.54    2.23
   1  -5  -6   27.40    2.27
  -4  -5   2   11.73    1.49
  -2   4   5   13.31    1.73
  -2   4   5   10.20    1.68
   2  -4  -5   10.91    1.53
   2  -4  -5   11.03    1.61
  -3  -4   3   46.70    2.21
   4  -3   3   47.64    2.19
  -3   3   4   46.47    2.34
   3  -3  -4   43.84    2.38
   3  -3  -4   37.89    2.33
  -2  -3   4  234.91    4.29
  -2  -3   4  205.13    2.88
   3  -4   2  201.24    4.00
  -4   2   3  222.48    4.64
  -4   2   3  206.75    4.86
   4  -2  -3  221.37    4.73
   4  -2  -3  193.18    4.70
  -3   4  -2  228.76    4.28
   2   3  -4  267.60    4.32
  -1  -2   5  533.37    6.33
  -1  -2   5  557.19    5.35
   2  -5   1  478.93    6.00
  -5   1   2  507.23    6.89
  -5   1   2  526.51    7.62
   5  -1  -2  531.74    7.21
   5  -1  -2  478.50    7.24
  -2   5  -1  521.49    6.19
   1   2  -5  595.98    6.27
   1   2  -5  646.95    5.76
   0  -1   6   76.66    2.61
   0  -1   6   91.52    2.69
   1  -6   0   69.14    2.43
  -6   0   1   74.13    2.88
  -6   0   1   81.78    3.21
   6   0  -1   77.55    2.99
   6   0  -1   70.03    2.97
  -1   6   0   70.53    2.44
   0   1  -6   74.13    2.42
   1   0   7    7.81    1.25
   1   0   7   11.23    1.45
   0  -7  -1   12.67    1.27
   0  -7  -1   10.01    1.37
  -7  -1   0    6.94    1.30
  -7  -1   0    7.69    1.43
   7   1   0    9.05    1.48
   7   1   0    7.15    1.54
   0   7   1    9.97    1.35
  -1   0  -7    9.30    1.23
   2   1   8  153.37    3.96
   2   1   8  198.36    4.68
  -1  -8  -2  220.13    4.21
  -1  -8  -2  173.96    4.09
  -8  -2  -1  161.62    4.35
   8   2   1  174.47    4.67
   8   2   1  152.58    4.51
   1   8   2  165.45    3.97
  -2  -1  -8  162.73    3.86
   3   2   9   39.57    2.37
   3   2   9   48.64    2.83
  -2  -9  -3   49.45    2.55
  -2  -9  -3   43.51    2.48
  -9  -3  -2   34.31    2.34
   9   3   2   40.76    2.68
   9   3   2   37.66    2.61
   2   9   3   41.73    2.10
   2   9   3   41.24    2.40
  -3  -2  -9   36.68    2.21
   4   3  10    0.04    0.81
  -3 -10  -4    0.47    1.04
  -3 -10  -4   -1.16    0.78
 -10  -4  -3    0.08    0.85
 -10  -4  -3    0.33    1.03
   3  10   4    0.24    0.89
   3  10   4   -0.54    0.88
  -4  -3 -10    0.17    0.79
   5   4  11    9.77    1.79
  -4 -11  -5   10.40    1.89
 -11  -5  -4    8.09    1.68
 -11  -5  -4    8.12    1.83
   4  11   5    8.64    1.60
   4  11   5    9.80    1.97
  -5  -4 -11    7.16    1.58
   6   5  12  180.15    5.58
  -5 -12  -6  219.01    6.16
 -12  -6  -5  159.32    5.29
   5  12   6  203.22    5.52
   5  12   6  177.07    5.51
  -6  -5 -12  168.39    5.15
   7   6  13   70.89    4.10
  -6 -13  -7   77.02    4.41
 -13  -7  -6   62.95    3.83
 -13  -7  -6   82.36    4.52
   6  13   7   73.51    3.85
   6  13   7   73.12    4.16
  -7  -6 -13   61.78    3.78
   8   7  14   81.75    4.55
  -7 -14  -8   78.60    4.62
 -14  -8  -7   64.33    4.02
 -14  -8  -7   81.07    4.66
   7  14   8   73.43    4.14
   7  14   8   71.85    4.39
  -8  -7 -14   61.41    3.87
   9   8  15    0.59    1.48
  -8 -15  -9    0.74    1.78
 -15  -9  -8   -0.31    1.12
 -15  -9  -8   -0.58    1.51
   8  15   9    0.35    1.46
   8  15   9   -2.95    1.22
  -9  -8 -15    0.69    1.35
  10   9  16   32.52    3.67
  -9 -16 -10   41.68    4.38
 -16 -10  -9   29.30    3.32
 -16 -10  -9   28.80    3.85
   9  16  10   22.08    3.17
   9  16  10   30.54    3.88
 -10  -9 -16   28.28    3.46
  11  10  17    3.79    2.17
 -10 -17 -11    4.58    2.50
 -17 -11 -10    2.43    1.64
 -17 -11 -10    5.21    2.51
  10  17  11    2.32    1.78
  10  17  11    1.08    1.73
 -11 -10 -17    2.76    1.82
  12  11  18   17.02    3.32
 -11 -18 -12   16.19    3.40
 -18 -12 -11   23.44    3.83
  11  18  12   17.32    3.17
  11  18  12   12.37    2.92
 -12 -11 -18   13.07    2.75
  13  12  19   22.86    3.89
 -12 -19 -13   22.82    4.13
 -19 -13 -12   23.93    4.06
  12  19  13   30.66    3.76
  12  19  13   17.20    3.79
 -13 -12 -19   26.42    3.85
  14  13  20   33.58    4.69
 -13 -20 -14   36.52    5.11
 -20 -14 -13   38.49    5.16
  13  20  14   -0.29    1.01
  13  20  14   36.93    5.12
 -14 -13 -20   39.84    4.67
  15  14  21    5.42    2.79
 -14 -21 -15    3.54    3.08
 -21 -15 -14    4.70    3.23
  14  21  15    3.00    1.83
  14  21  15    4.53    3.03
 -15 -14 -21    1.70    2.34
  16  15  22   21.86    4.16
 -15 -22 -16   20.44    4.60
 -22 -16 -15   15.27    4.41
  15  22  16   19.86    4.10
  15  22  16   19.76    4.12
 -16 -15 -22   16.37    3.70
  17  16  23    2.16    2.49
 -16 -23 -17   -1.39    2.83
 -23 -17 -16    0.34    3.16
  16  23  17   -2.94    2.16
  16  23  17    6.96    4.99
 -17 -16 -23   -0.63    2.51
  18  17  24    1.41    2.62
  18  17  24    3.03    3.42
 -17 -24 -18    3.43    3.44
 -24 -18 -17   -0.81    3.19
  17  24  18    3.63    3.06
  17  24  18    1.91    3.04
 -18 -17 -24   -2.70    2.22
  19  18  25   -3.25    2.23
  19  18  25   -1.29    3.02
 -18 -25 -19    1.37    3.43
 -25 -19 -18   -0.40    3.19
  18  25  19    4.96    3.29
 -19 -18 -25    1.66    2.71
  20  19  26   -2.51    2.29
  20  19  26   -0.59    3.76
 -19 -26 -20   -3.52    2.72
 -26 -20 -19   -2.74    1.91
 -26 -20 -19    1.47    3.31
  19  26  20    0.13    2.22
  19  26  20    2.55    3.01
 -20 -19 -26    3.36    2.80
  21  20  27    1.88    3.39
 -20 -27 -21   -1.34    3.22
 -27 -21 -20    0.82    2.24
 -27 -21 -20   -3.01    3.19
  20  27  21    2.64    2.66
  20  27  21   -1.94    2.78
 -21 -20 -27    0.34    2.64
  22  21  28    7.25    4.10
 -21 -28 -22   -1.51    2.86
 -28 -22 -21    3.78    4.12
  21  28  22    5.34    4.01
 -22 -21 -28   -2.75    2.96
  23  22  29    1.73    3.86
 -22 -29 -23    3.33    4.48
 -29 -23 -22    9.27    4.97
  22  29  23    2.39    4.17
 -23 -22 -29    1.25    3.19
  24  23  30   -2.91    4.38
 -30 -24 -23    4.50    4.45
  23  30  24    6.19    4.55
 -24 -23 -30    1.70    3.60
 -28 -28 -21    2.26    3.72
  21  28  28    4.33    3.62
 -21 -28 -28    2.11    3.66
 -28 -21 -28   -2.65    3.59
 -27 -27 -20    0.46    4.13
  20  27  27   -3.73    3.16
 -20 -27 -27    5.38    3.88
 -27 -20 -27    6.37    3.47
 -26 -26 -19    1.83    4.19
  19  26  26    1.67    3.55
 -19 -26 -26   -2.54    3.35
 -26 -19 -26   -0.97    2.78
 -25 -25 -18    1.28    3.60
  18  25  25   -0.83    3.26
 -18 -25 -25    0.85    3.01
 -25 -18 -25   -1.87    2.86
 -24 -24 -17   -2.39    3.10
  24  17  24    0.18    0.94
  17  24  24   -1.71    2.28
  17  24  24   -2.80    2.83
 -17 -24 -24    3.93    2.99
 -24 -17 -24    2.95    2.93
 -23 -23 -16    0.27    3.35
  16  23  23    2.04    2.88
  16  23  23    2.80    2.96
 -16 -23 -23   -4.79    2.08
 -23 -16 -23    1.98    2.60
 -22 -22 -15    1.24    3.04
  22  15  22   -1.55    2.27
  15  22  22    1.09    2.76
 -15 -22 -22   -2.04    2.36
 -22 -15 -22   -0.67    2.25
 -21 -21 -14   15.61    4.29
  21  14  21   10.04    3.39
  14  21  21    8.21    3.22
  14  21  21   11.08    3.86
 -14 -21 -21    6.87    3.21
 -21 -14 -21    7.63    3.14
 -20 -20 -13    0.98    2.86
  20  13  20    0.26    2.45
  13  20  20    0.10    2.15
  13  20  20   -1.26    2.88
 -13 -20 -20   -3.46    2.06
 -20 -13 -20    2.12    2.38
 -19 -19 -12    2.06    3.28
  19  12  19    0.46    2.23
  12  19  19    4.30    2.64
  12  19  19   -0.15    2.40
 -12 -19 -19    2.56    2.80
 -19 -12 -19    2.35    2.32
 -18 -18 -11   -4.24    1.93
  18  11  18   -2.46    1.85
  11  18  18   -0.57    1.66
  11  18  18   -0.20    2.11
 -11 -18 -18    0.20    2.00
 -18 -11 -18   -0.92    1.71
 -17 -17 -10    2.33    2.48
  17  10  17    0.96    1.95
  10  17  17   -1.29    1.03
  10  17  17   -0.58    1.84
 -10 -17 -17   -0.82    1.77
 -17 -10 -17   -2.20    1.67
 -16 -16  -9   -0.61    2.04
  16   9  16   -0.38    1.58
   9  16  16   -1.67    1.05
   9  16  16   -0.50    1.67
  -9 -16 -16    0.19    1.87
 -16  -9 -16   -0.81    1.56
 -15 -15  -8  127.74    6.64
  15   8  15  122.64    5.97
   8  15  15  115.42    6.28
   8  15  15  108.91    6.40
  -8 -15 -15  112.19    6.21
 -15  -8 -15  113.68    5.32
 -14 -14  -7   -1.54    1.71
  14   7  14   -1.92    1.33
   7  14  14   -0.41    1.52
   7  14  14   -2.35    1.39
  -7 -14 -14   -1.30    1.66
 -14  -7 -14   -0.07    1.44
 -13 -13  -6  101.35    5.73
  13   6  13   88.62    4.88
   6  13  13   82.21    5.03
   6  13  13   75.68    5.32
  -6 -13 -13   89.72    5.34
 -13  -6 -13   82.22    4.34
 -12 -12  -5   -0.37    1.68
  12   5  12   -0.31    1.57
   5  12  12   -0.58    1.52
   5  12  12   -1.88    1.55
  -5 -12 -12   -1.35    1.44
 -12  -5 -12   -0.73    1.22
 -11 -11  -4   33.23    3.40
  11   4  11   26.32    2.73
   4  11  11   24.90    2.98
   4  11  11   23.01    3.23
  -4 -11 -11   21.85    3.06
 -11  -4 -11   27.15    2.43
 -10 -10  -3    1.95    1.52
  10   3  10   -0.49    1.14
   3  10  10    0.63    1.29
   3  10  10   -0.17    1.11
  -3 -10 -10   -0.24    1.23
  -3 -10 -10   -0.94    1.10
 -10  -3 -10    0.75    0.95
   9   2   9  458.79    7.26
   2   9   9  427.35    8.31
  -2  -9  -9  381.27    8.44
  -9  -2  -9  362.77    5.39
  -9  -2  -9  378.12    5.53
   8   1   8   -0.51    0.82
   1   8   8   -0.96    0.92
   1   8   8   -0.05    1.01
  -1  -8  -8    0.61    1.08
  -1  -8  -8   -0.07    0.98
  -8  -1  -8   -1.07    0.49
  -8  -1  -8    0.06    0.59
   7   0   7  365.22    5.26
   0   7   7  357.16    6.87
   0  -7  -7  333.29    6.83
   0  -7  -7  325.34    7.13
  -6  -6   1    1.00    0.87
   6  -1   6    0.41    0.53
  -1   6   6    0.23    0.84
  -1   6   6   -0.48    0.86
   1  -6  -6   -0.51    0.76
   1  -6  -6   -0.33    0.89
   6   6  -1    0.48    0.74
  -5  -5   2  128.49    3.83
  -2   5   5  128.10    3.83
  -2   5   5  109.17    3.96
   2  -5  -5  128.82    3.94
   2  -5  -5  115.54    4.04
   5   5  -2   99.76    2.51
  -4  -4   3    0.13    0.70
  -4  -4   3    0.28    0.47
   4  -3   4    0.34    0.63
  -3   4   4   -0.38    0.61
  -3   4   4    0.93    0.79
   3  -4  -4    0.40    0.82
   3  -4  -4   -0.27    0.68
   4   4  -3    0.30    0.71
   4   4  -3   -0.20    0.42
  -3  -3   4  162.85    3.98
  -3  -3   4  131.49    2.72
   3  -4   3  133.11    3.24
  -4   3   3  155.11    3.88
  -4   3   3  128.52    4.06
   4  -3  -3  148.95    3.95
   4  -3  -3  130.07    4.05
   3   3  -4  180.22    4.02
   3   3  -4  143.63    2.84
  -2  -2   5   -0.43    0.57
  -2  -2   5   -0.23    0.49
   2  -5   2    0.42    0.94
  -5   2   2   -0.39    0.64
  -5   2   2    0.05    0.73
   5  -2  -2   -0.15    0.63
   5  -2  -2   -0.08    0.70
  -2   5  -2   -0.67    0.41
   2   2  -5    0.05    0.65
   2   2  -5   -0.66    0.54
  -1  -1   6  109.56    3.30
  -1  -1   6  116.62    3.07
   1  -6   1   98.08    2.81
  -6   1   1  103.75    3.24
  -6   1   1  113.70    3.88
   6  -1  -1  113.45    3.50
  -1   6  -1  102.32    2.68
   1   1  -6  119.09    3.29
   1   1  -6  130.35    3.43
   0   0   7    8.67    1.29
   0   0   7    8.89    1.32
  -7   0   0    8.13    1.29
   7   0   0    7.44    1.30
   0   0  -7    8.23    1.24
   0   0  -7    7.66    1.30
   1   1   8    5.86    1.24
   1   1   8    7.84    1.40
  -1  -8  -1   12.62    1.39
  -1  -8  -1    8.32    1.31
  -8  -1  -1    8.63    1.37
   8   1   1    6.76    1.39
   8   1   1    6.20    1.39
   1   8   1    8.11    1.29
  -1  -1  -8    5.95    1.20
   2   2   9   -0.24    0.67
   2   2   9    1.18    0.97
  -2  -9  -2    0.77    0.83
  -2  -9  -2    0.58    0.79
  -9  -2  -2    0.03    0.72
   9   2   2    1.27    0.98
   9   2   2    0.60    0.78
   2   9   2   -0.44    0.63
  -2  -2  -9    0.52    0.83
   3   3  10   10.56    1.74
   3   3  10    9.38    1.71
  -3 -10  -3   12.85    1.84
  -3 -10  -3   11.85    1.72
 -10  -3  -3    7.40    1.47
 -10  -3  -3   12.38    1.99
  10   3   3    7.95    1.69
   3  10   3   12.45    1.75
  -3  -3 -10    8.92    1.70
   4   4  11   -0.46    0.80
   4   4  11    0.01    1.17
  -4 -11  -4   -0.77    1.02
 -11  -4  -4    0.35    0.90
 -11  -4  -4    0.14    1.17
   4  11   4    0.45    0.97
  -4  -4 -11    0.01    0.88
   5   5  12   -0.79    0.97
  -5 -12  -5    0.17    1.31
 -12  -5  -5    1.60    1.11
 -12  -5  -5    1.34    1.43
   5  12   5   -0.47    0.97
   5  12   5   -0.51    1.03
  -5  -5 -12   -0.49    0.95
   6   6  13   -1.13    1.19
   6   6  13    0.90    1.61
  -6 -13  -6   -1.26    1.25
 -13  -6  -6    0.19    1.16
 -13  -6  -6    0.53    1.52
   6  13   6   -0.80    1.01
   6  13   6    0.52    1.26
   7   7  14   -0.11    1.42
   7   7  14    0.33    1.61
  -7 -14  -7    0.99    1.65
 -14  -7  -7    1.22    1.32
 -14  -7  -7   -0.41    1.51
   7  14   7    0.92    1.32
   7  14   7   -1.14    1.45
  -7  -7 -14    0.56    1.31
   8   8  15    2.19    1.57
   8   8  15   -0.23    1.56
  -8 -15  -8    2.14    1.77
 -15  -8  -8    0.70    1.22
 -15  -8  -8    3.02    1.87
   8  15   8   -1.22    1.10
   8  15   8    1.77    1.53
  -8  -8 -15    1.80    1.47
   9   9  16   20.50    3.24
  -9 -16  -9   19.01    3.40
 -16  -9  -9   18.85    2.84
 -16  -9  -9   25.38    3.51
   9  16   9   17.82    2.74
   9  16   9   22.90    3.46
  -9  -9 -16   19.44    3.00
  10  10  17   -2.02    1.41
 -10 -17 -10   -1.93    1.63
 -17 -10 -10    1.51    1.56
 -17 -10 -10   -0.70    1.76
  10  17  10    0.67    1.41
  10  17  10   -1.43    1.59
 -10 -10 -17    0.64    1.70
  11  11  18   14.54    3.06
 -11 -18 -11   18.11    3.64
 -18 -11 -11   13.74    2.80
 -18 -11 -11   14.92    3.41
  11  18  11   16.89    2.98
  11  18  11   15.45    3.30
 -11 -11 -18   16.28    2.97
  12  12  19   -0.19    1.95
  12  12  19   -2.23    1.77
 -12 -19 -12   -1.68    1.98
 -19 -12 -12    0.60    1.50
 -19 -12 -12   -2.00    1.84
  12  19  12   -2.56    1.46
  12  19  12   -0.54    1.74
 -12 -12 -19    1.29    1.99
  13  13  20    4.42    2.54
  13  13  20    4.04    2.68
 -13 -20 -13   10.08    3.43
 -20 -13 -13    4.97    3.07
  13  20  13   11.59    3.09
 -13 -13 -20    9.76    2.97
  14  14  21   -0.05    2.33
  14  14  21    1.46    2.49
 -14 -21 -14    0.89    2.67
 -21 -14 -14   -0.33    2.56
  14  21  14   -2.60    0.87
  14  21  14    2.12    2.48
 -14 -14 -21    2.05    2.17
  15  15  22    3.56    2.80
  15  15  22    2.58    2.97
 -15 -22 -15    4.06    3.31
 -22 -15 -15    3.15    2.33
 -22 -15 -15    4.54    3.11
  15  22  15    2.27    2.43
  15  22  15    1.53    2.85
 -15 -15 -22    8.17    3.09
  16  16  23    2.61    2.72
  16  16  23   -1.99    3.02
 -16 -23 -16    0.00    3.07
 -23 -16 -16   -1.06    1.88
 -23 -16 -16    3.30    6.20
  16  23  16   -3.00    2.03
  16  23  16    0.80    2.88
 -16 -16 -23    3.34    2.88
  17  17  24    9.80    3.52
  17  17  24   11.91    3.95
 -17 -24 -17   17.68    4.73
 -24 -17 -17    8.62    3.19
 -24 -17 -17    5.79    3.84
  17  24  17   10.37    3.28
  17  24  17   15.04    4.18
 -17 -17 -24   16.71    3.81
  18  18  25   -1.50    2.55
  18  18  25    0.05    2.87
 -18 -25 -18    0.88    3.09
 -25 -18 -18    0.52    2.81
  18  25  18   -4.09    2.33
 -18 -18 -25   -0.20    2.35
  19  19  26    3.39    3.11
  19  19  26    0.02    3.44
 -19 -26 -19    4.26    3.67
 -26 -19 -19    0.45    2.92
 -26 -19 -19    6.21    3.41
  19  26  19    1.23    2.95
 -19 -19 -26    4.26    3.03
  20  20  27   -1.86    2.96
  20  20  27    0.43    3.51
 -20 -27 -20   -2.56    2.99
 -27 -20 -20   -0.56    2.26
 -27 -20 -20   -0.99    3.07
  20  27  20    1.39    2.94
 -20 -20 -27   -0.03    2.76
  21  21  28    3.07    3.78
 -21 -28 -21    0.58    3.31
 -28 -21 -21   -3.08    2.10
 -28 -21 -21    3.99    3.85
  21  28  21    3.96    3.59
 -21 -21 -28   -4.79    3.00
  22  22  29   -2.30    3.49
 -22 -29 -22    1.92    3.59
 -29 -22 -22    2.86    3.86
  22  29  22    2.90    3.75
 -22 -22 -29   -0.28    3.18
  23  23  30    2.37    4.18
 -23 -30 -23    9.65    4.23
 -30 -23 -23   -2.86    3.57
  23  30  23    5.52    3.79
 -23 -23 -30    6.08    3.79
 -23 -30 -22    0.63    3.60
  22  23  30   -3.38    2.92
 -30 -22 -23   -4.09    3.44
 -22 -23 -30   -1.72    3.56
  23  30  22   -7.47    3.37
 -22 -29 -21   -1.20    3.33
  21  22  29    0.97    2.89
 -29 -21 -22    1.33    4.11
 -29 -21 -22   -4.65    3.48
 -21 -22 -29   -0.21    3.30
  22  29  21   -1.93    3.28
 -21 -28 -20    6.70    3.61
  20  21  28    1.19    3.10
 -28 -20 -21   -3.94    2.40
 -20 -21 -28    1.24    3.14
  21  28  20   -3.36    2.98
 -20 -27 -19   -0.01    3.26
  19  20  27    1.96    2.59
  19  20  27   -1.04    3.05
 -27 -19 -20    2.77    2.61
 -27 -19 -20   -3.57    2.82
 -19 -20 -27   -2.45    2.59
  20  27  19    3.64    3.16
 -19 -26 -18   -1.08    3.12
  18  19  26    4.41    2.86
  18  19  26   -0.63    2.59
 -26 -18 -19   -1.79    2.76
 -18 -19 -26   -4.16    2.14
  19  26  18    2.39    3.11
 -18 -25 -17    0.95    3.39
  17  18  25    1.54    3.07
 -25 -17 -18    0.17    2.27
 -25 -17 -18    4.23    3.22
 -17 -18 -25    4.13    2.89
  18  25  17    1.83    2.90
 -17 -24 -16    4.29    3.77
  16  17  24    1.27    2.75
  16  17  24    2.20    3.23
 -24 -16 -17    0.64    2.48
 -24 -16 -17    7.75    3.70
 -16 -17 -24    0.22    3.01
 -16 -23 -15    1.39    3.31
  15  16  23    1.00    2.52
  15  16  23    3.93    3.32
 -23 -15 -16   -2.57    1.72
 -23 -15 -16    4.39    3.27
 -15 -16 -23   -0.20    2.79
  16  23  15    0.31    2.61
 -15 -22 -14    3.37    3.41
  14  15  22    0.82    2.44
  14  15  22    5.79    3.19
 -22 -14 -15    9.30    2.40
 -22 -14 -15    3.99    3.02
 -14 -15 -22    3.78    2.98
  15  22  14    5.81    2.98
 -14 -21 -13    0.60    2.62
  13  14  21    1.11    2.37
  13  14  21    2.46    2.63
 -21 -13 -14    1.56    0.97
 -21 -13 -14   -0.83    2.62
 -13 -14 -21    3.91    2.68
  14  21  13    1.15    2.57
 -13 -20 -12    5.61    2.98
  12  13  20    7.71    3.06
  12  13  20    4.87    3.22
 -20 -12 -13    8.41    2.38
 -20 -12 -13    7.84    3.16
 -12 -13 -20    8.29    2.60
  13  20  12    7.76    3.14
 -12 -19 -11    2.32    2.41
  11  12  19   -1.08    1.72
  11  12  19    2.74    2.30
 -19 -11 -12    3.48    3.42
 -19 -11 -12    1.93    2.34
 -11 -12 -19    1.45    1.95
  12  19  11    0.98    2.05
 -11 -18 -10   16.58    3.35
  10  11  18   14.39    3.07
  10  11  18    9.00    2.79
 -18 -10 -11    6.16    2.05
 -18 -10 -11   14.82    3.24
 -10 -11 -18   11.22    2.75
  11  18  10   11.72    2.82
 -10 -17  -9    6.72    2.64
   9  10  17    7.64    2.42
   9  10  17    7.10    2.65
 -17  -9 -10    7.55    2.08
 -17  -9 -10    6.12    2.39
  -9 -10 -17    6.47    2.25
  10  17   9    9.25    2.51
  -9 -16  -8   69.83    4.90
   8   9  16   59.47    4.37
   8   9  16   56.04    4.82
 -16  -8  -9   41.34    3.61
 -16  -8  -9   62.49    4.53
  -8  -9 -16   47.27    3.98
   9  16   8   45.20    3.97
  -8 -15  -7    2.01    1.85
   7   8  15    2.37    1.68
   7   8  15    2.27    2.00
 -15  -7  -8    1.25    1.39
 -15  -7  -8    4.01    2.02
  -7  -8 -15    1.34    1.51
   8  15   7    3.54    1.99
  -7 -14  -6   20.77    3.00
   6   7  14   25.27    3.08
   6   7  14   15.11    2.64
 -14  -6  -7   17.69    2.52
 -14  -6  -7   24.31    3.14
  -6  -7 -14   23.76    2.81
   7  14   6   18.38    2.63
  -6 -13  -5    2.67    2.67
   5   6  13    4.03    1.58
   5   6  13    5.87    1.80
 -13  -5  -6    3.51    1.42
 -13  -5  -6    3.02    1.98
  -5  -6 -13    3.85    1.62
   6  13   5    4.16    1.50
  -5 -12  -4    1.96    1.32
   4   5  12   -0.05    1.00
 -12  -4  -5    0.06    0.84
 -12  -4  -5    1.76    1.43
  -4  -5 -12    0.73    1.01
   5  12   4    1.12    1.06
  -4 -11  -3   30.05    2.55
   3   4  11   26.27    2.53
   3   4  11   26.65    2.79
  11   3   4   26.28    2.55
 -11  -3  -4   23.70    2.23
 -11  -3  -4   29.36    2.64
  -3  -4 -11   20.49    2.43
   4  11   3   19.95    2.03
  -3 -10  -2  189.83    4.60
   2   3  10  140.10    4.55
   2   3  10  161.43    5.05
  10   2   3  160.56    4.82
  10   2   3  136.93    4.89
 -10  -2  -3  140.64    4.25
 -10  -2  -3  188.91    4.98
  -2  -3 -10  137.63    4.41
   3  10   2  149.88    3.86
  -2  -9  -1   12.65    1.55
  -2  -9  -1   11.83    1.45
   1   2   9    8.67    1.55
   1   2   9   10.81    1.83
   9   1   2   11.31    1.72
   9   1   2    5.90    1.21
  -9  -1  -2    6.64    1.29
  -1  -2  -9   10.03    1.61
   2   9   1    9.09    1.24
  -1  -8   0  108.24    3.01
   0   1   8   98.67    3.56
   0   1   8  116.52    3.77
   8   0   1  109.51    3.66
   8   0   1  102.69    3.96
  -8   0  -1  103.88    3.35
   0  -1  -8  101.33    3.48
   0  -1  -8  126.31    3.91
   1   8   0   97.35    2.65
   0  -7   1   40.96    1.71
  -1   0   7   41.00    2.35
  -1   0   7   47.61    2.40
   7  -1   0   42.14    2.36
   7  -1   0   36.13    2.47
  -7   1   0   37.50    2.12
  -7   1   0   44.52    2.75
   1   0  -7   41.07    2.33
   1   0  -7   48.60    2.42
   0   7  -1   40.66    1.72
   1  -6   2    2.00    0.70
  -2  -1   6    1.82    0.88
  -2  -1   6    1.22    0.74
   6  -2  -1    1.67    0.88
   6  -2  -1    1.65    1.02
  -6   2   1    1.15    0.82
  -6   2   1    1.14    0.93
   2   1  -6    2.02    0.87
   2   1  -6    2.86    0.88
  -1   6  -2    0.73    0.55
   2  -5   3   44.63    1.83
  -3  -2   5   50.27    2.49
  -3  -2   5   46.45    2.03
   5  -3  -2   48.17    2.44
   5  -3  -2   43.37    2.61
  -5   3   2   52.21    2.36
  -5   3   2   41.85    2.64
   3   2  -5   53.18    2.55
   3   2  -5   48.90    2.12
   3  -4   4  171.78    3.67
  -4  -3   4  174.81    4.45
  -4  -3   4  155.12    3.36
   4  -4  -3  179.11    4.39
   4  -4  -3  156.30    4.59
  -4   4   3  179.04    4.16
  -4   4   3  159.87    4.68
   4   3  -4  191.16    4.53
   4   3  -4  139.44    5.30
  -5  -4   3   53.72    2.74
  -5  -4   3   46.81    2.03
   3  -5  -4   51.28    2.64
   3  -5  -4   47.89    2.83
  -3   5   4   58.53    2.64
  -3   5   4   50.31    2.92
   5   4  -3   53.58    2.69
   5   4  -3   44.13    2.41
  -6  -5   2  181.46    4.85
   2  -6  -5  186.17    4.82
   2  -6  -5  161.12    4.90
  -2   6   5  197.11    4.75
   6   5  -2  151.82    3.51
   6  -1   7  227.13    3.49
  -7  -6   1  218.43    5.52
   1  -7  -6  226.17    5.55
   1  -7  -6  212.26    5.79
  -1   7   6  245.09    5.56
  -1   7   6  193.69    5.59
   7   6  -1  193.82    4.20
   7   0   8  127.73    3.25
  -8  -7   0  117.74    4.36
   0  -8  -7  127.94    4.54
   0  -8  -7  112.51    4.54
   0   8   7  128.93    4.36
   0   8   7  116.35    4.64
   8   1   9   92.26    3.24
  -9  -8  -1   73.42    3.75
  -1  -9  -8   80.16    3.95
  -1  -9  -8   75.99    4.02
   1   9   8   92.37    4.06
   1   9   8   65.85    4.05
  -8  -1  -9   73.78    2.16
   9   2  10  141.14    4.32
  -2 -10  -9  127.86    5.07
  -2 -10  -9  127.40    5.31
   2  10   9  141.97    5.11
   2  10   9  107.69    5.04
  -9  -2 -10  118.04    3.24
  -9  -2 -10  115.56    3.23
  10   3  11   16.07    2.30
 -11 -10  -3   17.19    2.77
  -3 -11 -10   12.62    2.36
  -3 -11 -10   10.43    2.26
   3  11  10   16.48    2.53
   3  11  10    9.83    2.44
 -10  -3 -11   10.97    1.64
  11   4  12    3.17    1.66
 -12 -11  -4    1.35    1.76
  -4 -12 -11    1.61    1.68
   4  12  11    1.73    1.66
   4  12  11   -0.25    1.48
 -11  -4 -12    0.88    1.22
  12   5  13  114.66    5.24
 -13 -12  -5  111.41    5.80
  -5 -13 -12  110.55    5.64
   5  13  12  112.46    5.45
   5  13  12   91.57    5.49
 -12  -5 -13  100.35    4.24
  13   6  14   73.69    4.64
 -14 -13  -6   76.76    5.38
  -6 -14 -13   69.07    4.93
   6  14  13   72.59    4.83
   6  14  13   63.48    5.06
 -13  -6 -14   65.34    4.08
  14   7  15   18.67    3.10
 -15 -14  -7   18.46    3.36
  -7 -15 -14   14.10    3.02
   7  15  14   13.98    2.90
   7  15  14   17.36    3.38
 -14  -7 -15   18.14    2.67
  15   8  16   20.06    3.39
 -16 -15  -8   17.12    3.53
  -8 -16 -15   15.71    3.34
   8  16  15   14.98    5.13
   8  16  15   15.13    3.11
 -15  -8 -16   22.43    3.18
 -17 -16  -9    0.83    2.32
  -9 -17 -16    1.43    2.21
   9  17  16   -2.01    1.00
   9  17  16   -1.41    1.86
 -16  -9 -17    3.02    1.90
  17  10  18    2.41    2.12
 -18 -17 -10    0.74    2.40
 -10 -18 -17   -0.64    1.96
  10  18  17   -2.36    1.01
  10  18  17    1.92    2.30
 -17 -10 -18    2.30    2.05
  18  11  19    1.37    2.45
 -19 -18 -11    2.36    2.63
 -11 -19 -18    3.95    2.66
  11  19  18    3.45    2.36
  11  19  18   -0.24    2.17
 -18 -11 -19    0.73    2.03
  19  12  20    4.87    2.70
 -20 -19 -12    2.12    2.70
 -12 -20 -19    1.17    2.30
  12  20  19    0.29    2.16
  12  20  19    0.28    3.56
 -19 -12 -20    1.90    2.48
  20  13  21    5.10    2.80
 -21 -20 -13    2.54    3.00
 -13 -21 -20    2.65    2.91
  13  21  20    1.52    2.51
  13  21  20    5.54    2.91
 -20 -13 -21    2.48    2.53
  21  14  22    3.24    2.45
 -22 -21 -14   -3.47    2.56
 -14 -22 -21   -1.48    2.38
  14  22  21   -0.91    2.47
 -21 -14 -22    5.98    2.85
  22  15  23    2.51    2.87
 -23 -22 -15    4.86    3.26
 -15 -23 -22   -0.39    2.27
  15  23  22    2.43    2.95
  15  23  22   -3.07    2.70
 -22 -15 -23    1.25    2.52
  23  16  24    0.33    2.42
 -24 -23 -16   -0.26    2.96
 -16 -24 -23    1.70    2.59
  16  24  23   -0.39    2.37
  16  24  23    0.35    2.91
 -23 -16 -24   -4.95    2.19
  24  17  25    2.01    2.55
 -25 -24 -17    0.42    3.21
 -17 -25 -24    1.65    3.11
  17  25  24   -1.96    2.37
  17  25  24    0.61    3.08
 -24 -17 -25   -1.19    2.50
 -26 -25 -18   -0.27    4.03
 -18 -26 -25    1.27    3.33
  18  26  25    0.13    2.80
 -25 -18 -26    6.42    3.04
 -27 -26 -19   -0.54    3.96
 -19 -27 -26    0.37    3.66
  19  27  26   -1.04    2.90
 -26 -19 -27   -1.41    3.06
 -28 -27 -20   -2.36    4.22
 -20 -28 -27   -1.35    3.70
  20  28  27   -1.28    3.95
 -27 -20 -28   -0.64    3.07
 -24 -30 -22   -4.13    3.32
  22  24  30   -6.60    3.34
 -30 -22 -24   -4.95    3.38
 -22 -24 -30   -2.31    3.60
  24  30  22    2.32    4.09
 -23 -29 -21    0.17    3.42
  21  23  29    1.25    3.49
 -29 -21 -23    0.23    3.18
 -21 -23 -29    4.38    3.53
  23  29  21   -0.66    3.20
 -22 -28 -20    0.15    3.23
  20  22  28    3.30    3.68
 -28 -20 -22    0.45    2.33
 -28 -20 -22    0.59    3.28
 -20 -22 -28    1.21    3.42
  22  28  20    3.13    3.86
 -21 -27 -19   -3.42    2.83
  19  21  27    1.87    3.22
 -27 -19 -21    4.46    2.75
 -27 -19 -21   -4.80    2.83
 -19 -21 -27   -4.83    2.52
  21  27  19    1.48    2.80
 -20 -26 -18   -4.13    2.85
  18  20  26    1.39    2.75
  18  20  26    0.99    3.24
 -26 -18 -20   -0.11    2.90
 -18 -20 -26   -0.40    2.57
  20  26  18    2.94    2.97
 -19 -25 -17    0.62    3.16
  17  19  25    2.41    3.01
 -25 -17 -19    2.71    2.05
 -25 -17 -19    0.54    3.03
 -17 -19 -25   -1.31    2.34
  19  25  17   -0.36    2.54
 -18 -24 -16    4.62    3.47
  16  18  24   -2.42    2.78
 -24 -16 -18    3.62    2.31
 -24 -16 -18   -0.82    3.06
 -16 -18 -24   -0.23    2.67
  18  24  16    0.08    2.76
 -17 -23 -15   -0.67    3.27
  15  17  23    4.42    3.60
 -23 -15 -17    0.73    2.18
 -23 -15 -17    2.16    3.14
 -15 -17 -23    2.43    3.12
  17  23  15   -2.59    2.47
 -16 -22 -14    6.02    3.46
  14  16  22    4.08    2.82
  14  16  22    1.61    3.02
  22  14  16    3.77    2.14
 -22 -14 -16    2.28    1.84
 -22 -14 -16    1.70    2.83
 -14 -16 -22    3.59    2.89
  16  22  14    5.38    2.95
 -15 -21 -13    0.54    2.80
  13  15  21   -1.12    2.23
  13  15  21   -0.60    2.11
  21  13  15    1.32    1.85
 -21 -13 -15   -1.88    0.73
 -21 -13 -15   -4.18    2.08
 -13 -15 -21   -0.74    2.12
  15  21  13    2.63    2.71
 -14 -20 -12   18.95    4.11
  12  14  20   22.34    3.97
  12  14  20   26.26    4.67
  20  12  14   13.99    2.99
 -20 -12 -14   17.54    3.06
 -20 -12 -14   24.22    4.11
 -12 -14 -20   21.59    3.86
  14  20  12   19.55    3.70
 -13 -19 -11    2.45    2.67
  11  13  19    7.29    2.39
  11  13  19    1.90    2.25
  19  11  13    1.25    1.72
 -19 -11 -13    1.14    2.00
 -19 -11 -13    6.45    2.65
 -11 -13 -19    6.24    2.54
  13  19  11   -0.46    2.01
 -12 -18 -10   -2.17    2.10
  10  12  18   -0.67    1.19
  10  12  18   -0.03    2.22
  18  10  12    1.68    1.79
 -18 -10 -12    1.50    1.51
 -18 -10 -12    0.04    2.03
 -10 -12 -18    1.07    1.82
  12  18  10    1.41    1.83
 -11 -17  -9   37.98    4.69
   9  11  17    8.42    2.23
   9  11  17   38.83    4.58
  17   9  11   37.75    3.94
 -17  -9 -11   29.86    3.44
 -17  -9 -11   33.90    4.09
  -9 -11 -17   43.14    4.23
  11  17   9   40.68    4.11
 -10 -16  -8    1.33    1.99
   8  10  16    3.26    1.74
   8  10  16    1.65    1.79
  16   8  10    0.58    1.51
 -16  -8 -10    0.83    1.46
 -16  -8 -10    0.41    1.81
  -8 -10 -16   -0.92    1.50
  10  16   8    2.01    1.76
  -9 -15  -7  139.67    6.10
   7   9  15  110.18    5.50
   7   9  15  113.69    5.88
  15   7   9  115.79    5.40
 -15  -7  -9  105.20    4.87
 -15  -7  -9  140.00    5.76
  -7  -9 -15  102.83    5.18
   9  15   7  119.40    5.36
  -8 -14  -6   86.73    4.84
   6   8  14   77.08    4.52
   6   8  14   75.03    4.81
  14   6   8   72.77    4.28
 -14  -6  -8   61.20    3.72
 -14  -6  -8   84.05    4.58
  -6  -8 -14   68.51    4.25
   8  14   6   70.44    4.12
  -7 -13  -5    9.74    2.26
   5   7  13    4.53    1.76
   5   7  13    4.64    1.83
 -13  -5  -7    8.40    1.76
 -13  -5  -7    7.16    1.93
  -5  -7 -13    3.95    1.66
   7  13   5    5.39    1.66
  -6 -12  -4   20.14    2.59
   4   6  12   21.66    2.60
   4   6  12   21.40    3.11
 -12  -4  -6   14.25    2.01
 -12  -4  -6   21.65    2.54
   6  12   4   21.59    2.30
  -5 -11  -3    9.69    1.85
   3   5  11    7.80    1.74
   3   5  11    5.71    1.74
 -11  -3  -5    2.38    1.14
 -11  -3  -5    9.27    1.86
  -3  -5 -11    7.63    1.70
   5  11   3    6.54    1.44
  -4 -10  -2   14.29    2.00
   2   4  10   11.18    1.77
   2   4  10   10.94    1.89
  10   2   4   12.10    1.85
 -10  -2  -4   11.36    1.64
 -10  -2  -4   13.77    2.01
  -2  -4 -10   10.76    1.85
   4  10   2   10.68    1.52
   1   3   9  325.99    6.62
   1   3   9  342.49    6.88
   9   1   3  347.15    6.34
   9   1   3  286.32    6.64
  -9  -1  -3  299.72    5.48
  -9  -1  -3  421.31    6.52
  -1  -3  -9  318.96    6.41
  -1  -3  -9  367.37    7.07
   3   9   1  328.90    4.86
  -2  -8   0   36.79    1.69
   0   2   8   25.67    2.10
   0   2   8   30.00    2.32
   8   0   2   29.13    2.08
   8   0   2   25.77    2.24
  -8   0  -2   26.52    1.81
  -8   0  -2   36.58    2.14
   0  -2  -8   30.77    2.20
   0  -2  -8   35.54    2.43
   2   8   0   28.84    1.51
  -1   1   7   11.18    1.63
  -1   1   7   13.21    1.74
   7  -1   1   13.39    1.67
   7  -1   1    9.05    1.48
  -7   1  -1   12.09    1.45
  -7   1  -1   14.43    2.11
   1  -1  -7   13.06    1.75
   1  -1  -7   14.64    1.79
  -2   0   6   35.46    2.27
  -2   0   6   41.87    2.28
   6  -2   0   40.43    2.14
   6  -2   0   37.53    2.42
  -6   2   0   36.73    1.88
   2   0  -6   39.87    2.35
   2   0  -6   42.08    2.26
   1  -5   3    3.89    0.75
  -3  -1   5    3.34    1.12
  -3  -1   5    3.35    1.00
   5  -3  -1    4.68    1.10
   5  -3  -1    2.53    1.13
  -5   3   1    3.38    0.91
  -5   3   1    5.64    1.30
   3   1  -5    4.12    1.15
   3   1  -5    2.47    0.92
   2  -4   4    1.05    0.60
  -4  -2   4    0.36    0.80
  -4  -2   4    0.97    0.75
   4  -4  -2    0.09    0.75
   4  -4  -2    0.30    0.72
  -4   4   2    1.40    0.78
  -4   4   2   -0.01    0.80
   4   2  -4    0.83    0.93
   4   2  -4    0.44    0.74
  -5  -3   3   51.49    2.68
  -5  -3   3   50.11    2.22
   3  -5  -3   57.45    2.56
   3  -5  -3   46.91    2.69
  -3   5   3   62.66    2.48
  -3   5   3   44.72    2.64
   5   3  -3   59.12    2.81
   5   3  -3   41.58    2.05
  -6  -4   2   54.79    2.80
   2  -6  -4   61.86    2.78
   2  -6  -4   53.64    2.92
  -2   6   4   65.51    2.70
   6   4  -2   60.07    2.95
   6   4  -2   48.33    2.22
   5  -1   7  155.72    2.87
  -7  -5   1  162.49    4.74
   1  -7  -5  180.75    4.70
   1  -7  -5  147.99    4.70
  -1   7   5  191.89    4.63
  -1   7   5  151.48    4.76
   7   5  -1  144.90    3.78
   6   0   8   10.79    1.40
  -8  -6   0    9.03    1.65
   0  -8  -6   11.67    1.97
   0  -8  -6    9.10    2.01
   0   8   6   10.24    1.69
   0   8   6    8.96    1.91
   8   6   0    7.02    1.34
   7   1   9  201.02    4.46
  -9  -7  -1  190.09    5.57
  -1  -9  -7  215.31    5.78
  -1  -9  -7  188.36    5.74
   1   9   7  221.11    5.60
   1   9   7  175.16    5.57
  -7  -1  -9  177.03    3.26
   8   2  10  106.34    3.78
 -10  -8  -2   86.23    4.15
  -2 -10  -8   91.67    4.51
  -2 -10  -8   92.23    4.46
   2  10   8  109.06    4.39
   2  10   8   82.08    5.20
  -8  -2 -10   87.97    2.88
   9   3  11    0.33    1.01
  -3 -11  -9    0.26    1.21
  -3 -11  -9   -0.29    1.27
   3  11   9   -0.86    1.05
   3  11   9    0.23    1.25
  -9  -3 -11    0.50    0.91
  10   4  12   55.39    3.46
 -12 -10  -4   58.08    4.13
  -4 -12 -10   49.87    3.83
   4  12  10   57.39    3.90
   4  12  10   41.14    3.67
 -10  -4 -12   45.67    2.86
  11   5  13   47.35    3.77
 -13 -11  -5   46.08    4.34
  -5 -13 -11   46.27    4.07
   5  13  11   52.34    4.03
   5  13  11   36.72    4.01
 -11  -5 -13   39.96    3.14
  12   6  14   65.53    4.45
 -14 -12  -6   66.71    5.05
  -6 -14 -12   60.96    4.68
   6  14  12   75.51    4.83
   6  14  12   54.51    4.74
 -12  -6 -14   58.63    3.77
  13   7  15   50.80    4.26
 -15 -13  -7   64.22    5.06
  -7 -15 -13   48.54    4.47
   7  15  13   51.34    4.39
   7  15  13   43.42    4.44
 -13  -7 -15   43.57    3.63
  14   8  16    2.57    1.94
 -16 -14  -8    1.72    2.10
  -8 -16 -14   -1.13    1.62
   8  16  14    0.86    1.65
   8  16  14   -0.79    1.71
 -14  -8 -16    0.69    1.62
  15   9  17   -0.07    1.75
 -17 -15  -9    0.62    2.09
  -9 -17 -15    3.22    2.25
   9  17  15    2.21    1.62
   9  17  15    0.74    2.01
 -15  -9 -17    2.77    1.92
  16  10  18    2.53    2.09
 -18 -16 -10    5.74    2.78
 -10 -18 -16    3.38    2.36
  10  18  16   -1.59    0.77
  10  18  16    3.16    2.31
 -16 -10 -18    1.83    2.10
  17  11  19   -0.31    2.05
 -19 -17 -11   -2.37    2.03
 -11 -19 -17    3.30    2.37
  11  19  17   -1.46    1.43
  11  19  17   -2.51    2.00
 -17 -11 -19    0.00    2.00
  18  12  20    8.85    2.92
 -20 -18 -12   12.72    3.75
 -12 -20 -18   15.40    5.73
  12  20  18   18.01    3.79
  12  20  18    4.88    3.17
 -18 -12 -20   12.08    3.22
  19  13  21    1.29    2.60
 -21 -19 -13   -1.26    2.65
 -13 -21 -19    1.17    2.49
  13  21  19    2.97    2.57
  13  21  19    2.27    2.79
 -19 -13 -21    1.98    2.45
  20  14  22   -2.01    2.33
 -22 -20 -14    1.13    3.20
 -14 -22 -20    4.48    3.07
  14  22  20   -0.10    2.17
  14  22  20   -5.00    2.20
 -20 -14 -22    1.07    2.38
  21  15  23   -2.97    2.20
 -23 -21 -15   -0.08    3.07
 -15 -23 -21    4.67    3.16
  15  23  21   -3.35    2.54
 -21 -15 -23    1.41    2.66
  22  16  24   -3.28    2.54
 -24 -22 -16    6.88    3.99
 -16 -24 -22   -1.15    2.37
  16  24  22   -1.21    3.93
  16  24  22   -2.90    2.32
 -22 -16 -24    4.28    2.69
  23  17  25   -0.36    2.55
 -25 -23 -17   -1.32    3.20
 -17 -25 -23    3.62    2.76
  17  25  23    2.23    2.56
  17  25  23   -0.23    2.67
 -23 -17 -25    0.10    2.61
 -26 -24 -18    3.70    4.02
 -18 -26 -24    3.01    3.29
  18  26  24    2.21    3.05
  18  26  24    2.12    3.03
 -24 -18 -26   -2.42    2.70
 -27 -25 -19    7.42    4.23
 -19 -27 -25    0.70    3.11
  19  27  25    3.37    3.63
 -25 -19 -27   -1.81    2.79
 -28 -26 -20    6.12    4.91
 -20 -28 -26   -0.25    3.72
  20  28  26    4.52    3.91
 -26 -20 -28    0.71    3.14
 -29 -27 -21   -5.10    4.33
 -21 -29 -27    5.49    3.77
  21  29  27    7.21    4.29
 -27 -21 -29   -2.66    3.49
 -25 -30 -22    3.39    4.42
  22  25  30    4.87    4.40
 -30 -22 -25   -0.09    3.50
 -22 -25 -30   -1.76    3.55
  25  30  22    0.01    3.65
 -24 -29 -21   -2.37    3.76
  21  24  29   -4.63    3.67
 -29 -21 -24   -4.62    3.40
 -21 -24 -29   -1.70    3.36
  24  29  21   10.18    4.57
  20  23  28   -1.06    2.89
 -28 -20 -23    0.31    2.34
 -28 -20 -23    3.57    3.43
 -20 -23 -28   -2.77    3.18
  23  28  20    1.57    3.21
 -22 -27 -19   -8.13    2.87
  19  22  27    1.12    3.24
 -27 -19 -22    1.41    2.51
 -27 -19 -22   -1.94    2.84
 -19 -22 -27    1.73    2.89
  22  27  19    0.93    3.20
 -21 -26 -18   -1.00    3.05
  18  21  26   -1.26    2.34
  18  21  26    0.96    2.85
  26  18  21    1.39    1.20
 -26 -18 -21   -3.14    2.35
 -18 -21 -26   -3.37    2.45
  21  26  18    2.54    3.28
 -20 -25 -17   -4.55    2.96
  17  20  25   -1.35    2.88
  25  17  20    0.31    1.37
 -25 -17 -20    2.70    2.99
 -17 -20 -25   -2.04    2.43
  20  25  17    1.70    3.19
 -19 -24 -16    0.88    3.26
  16  19  24   -0.53    2.77
  24  16  19   -0.41    1.20
 -24 -16 -19   -0.22    2.06
 -24 -16 -19    4.23    3.01
 -16 -19 -24    1.04    2.71
  19  24  16    4.62    3.27
 -18 -23 -15   11.75    4.26
  15  18  23    7.73    3.97
  23  15  18    3.50    1.93
 -23 -15 -18    6.34    2.56
 -23 -15 -18   14.37    4.18
 -15 -18 -23    6.65    3.43
  18  23  15    8.89    3.91
 -17 -22 -14   14.61    4.40
  14  17  22    7.40    3.78
  22  14  17    2.88    1.67
 -22 -14 -17    2.18    1.50
 -22 -14 -17    6.61    3.22
  17  22  14    6.04    3.30
 -16 -21 -13    0.68    2.82
  13  16  21    5.55    2.75
  13  16  21    1.83    3.07
  21  13  16    0.37    1.58
 -21 -13 -16   -0.87    0.78
 -21 -13 -16   -0.61    2.16
 -13 -16 -21   -3.49    1.81
  16  21  13    1.42    2.40
 -15 -20 -12   -1.91    2.51
  12  15  20    2.05    2.15
  12  15  20    1.19    2.74
  20  12  15    2.28    1.86
 -20 -12 -15    0.55    1.49
 -20 -12 -15   -3.15    2.10
 -12 -15 -20    0.16    2.11
 -14 -19 -11    0.79    2.58
  11  14  19   -2.44    0.86
  11  14  19    7.52    3.26
  19  11  14    0.69    1.81
 -19 -11 -14    1.48    1.78
 -19 -11 -14    2.17    2.43
 -11 -14 -19    3.21    2.34
 -13 -18 -10    7.94    2.79
  10  13  18   -0.32    0.89
  10  13  18    9.73    2.88
  18  10  13    7.12    2.24
 -18 -10 -13    3.86    1.97
 -18 -10 -13    5.91    2.58
 -10 -13 -18    6.84    2.49
 -12 -17  -9   26.30    3.95
   9  12  17   24.94    4.38
  17   9  12   11.88    2.53
 -17  -9 -12   27.63    3.29
 -17  -9 -12   25.86    3.61
  -9 -12 -17   24.18    3.57
 -11 -16  -8  100.87    5.70
   8  11  16    0.12    0.72
   8  11  16   80.66    5.56
  16   8  11   89.39    5.10
 -16  -8 -11   74.91    4.45
 -16  -8 -11   95.90    5.27
  -8 -11 -16   78.72    4.99
 -10 -15  -7    7.73    2.51
   7  10  15    5.85    1.82
   7  10  15    6.26    2.39
  15   7  10    9.64    2.28
 -15  -7 -10    9.57    2.18
 -15  -7 -10    8.68    2.40
  -7 -10 -15    9.49    2.50
  -9 -14  -6  106.68    5.29
   6   9  14   83.67    4.82
   6   9  14   80.43    5.07
  14   6   9   99.24    4.89
 -14  -6  -9   76.84    4.02
 -14  -6  -9   92.76    4.84
  -6  -9 -14   72.44    4.49
  -8 -13  -5   61.47    4.01
   5   8  13   49.20    3.74
   5   8  13   43.16    3.95
  13   5   8   48.97    3.57
 -13  -5  -8   44.50    3.09
 -13  -5  -8   50.56    3.65
  -5  -8 -13   43.00    3.58
  -7 -12  -4   -0.05    1.50
   4   7  12   -0.15    1.04
   4   7  12    0.11    1.51
  12   4   7    0.04    1.12
 -12  -4  -7    0.37    1.00
 -12  -4  -7   -0.51    1.16
  -4  -7 -12    0.31    1.22
   7  12   4   -1.28    0.93
  -6 -11  -3  282.76    6.49
   3   6  11  234.20    6.33
   3   6  11  257.99    7.54
  11   3   6  258.25    6.12
 -11  -3  -6  222.69    5.26
 -11  -3  -6  274.50    5.93
  -3  -6 -11  218.98    6.18
   6  11   3  255.75    5.41
  -5 -10  -2  306.95    6.22
   2   5  10  250.27    6.24
   2   5  10  272.20    6.78
  10   2   5  270.92    5.88
 -10  -2  -5  224.19    4.93
 -10  -2  -5  311.42    5.84
  -2  -5 -10  240.81    6.07
  -2  -5 -10  265.76    6.64
   5  10   2  270.35    4.99
   1   4   9    0.28    0.85
   1   4   9    0.16    1.00
   9   1   4    0.41    0.86
  -9  -1  -4   -0.19    0.71
  -9  -1  -4    0.34    0.92
  -1  -4  -9    1.72    1.07
  -1  -4  -9    0.50    1.13
   4   9   1    0.28    0.69
   0   3   8   73.20    3.26
   0   3   8   77.63    3.43
   8   0   3   80.30    2.93
   8   0   3   71.82    3.39
  -8   0  -3   67.20    2.43
  -8   0  -3   94.07    2.90
   0  -3  -8   76.54    3.31
   0  -3  -8   79.83    3.48
   3   8   0   79.11    2.12
  -1   2   7   66.96    3.03
  -1   2   7   75.75    3.18
   7  -1   2   68.03    2.53
   7  -1   2   71.44    3.19
  -7   1  -2   65.65    2.60
  -7   1  -2   91.07    2.62
   1  -2  -7   70.49    3.07
   1  -2  -7   77.81    3.24
  -2   1   6   13.80    1.89
  -2   1   6   17.42    1.83
   6  -2   1   17.77    1.51
   6  -2   1   19.22    1.91
  -6   2  -1   16.48    1.31
  -6   2  -1   18.87    1.94
   2  -1  -6   15.61    1.83
   2  -1  -6   15.96    1.80
  -3   0   5  855.69    9.59
  -3   0   5  861.36    9.00
   5  -3   0  928.02    7.98
   5  -3   0  834.09    9.77
  -5   3   0 1000.22    7.29
  -5   3   0  890.38   10.12
   3   0  -5  923.17    9.86
   3   0  -5  890.65    9.12
  -4  -1   4  835.50    9.47
  -4  -1   4  821.10    8.55
   4  -4  -1  934.88    8.10
   4  -4  -1  793.97    9.46
  -4   4   1 1061.52    7.73
  -4   4   1  814.63    9.60
   4   1  -4  909.27    9.80
   4   1  -4  827.04    8.57
  -5  -2   3   44.67    2.53
  -5  -2   3   44.71    2.25
   3  -5  -2   52.33    2.25
   3  -5  -2   40.37    2.45
  -3   5   2   44.44    3.09
  -3   5   2   45.75    2.56
   5   2  -3   48.67    2.63
   5   2  -3   38.31    2.10
  -6  -3   2   13.07    1.71
  -6  -3   2   12.32    1.48
   2  -6  -3   15.21    1.59
   2  -6  -3   11.02    1.59
  -2   6   3   14.87    1.50
  -2   6   3   13.28    1.71
   6   3  -2   13.65    1.71
   6   3  -2   11.79    1.51
   4  -1   7   48.67    1.77
  -7  -4   1   56.49    2.91
   1  -7  -4   57.87    2.70
   1  -7  -4   48.15    2.78
  -1   7   4   63.90    2.64
  -1   7   4   47.82    2.79
   7   4  -1   52.19    2.92
   7   4  -1   46.94    2.39
   5   0   8  203.05    3.91
  -8  -5   0  195.20    5.26
   0  -8  -5  231.22    5.29
   0  -8  -5  201.02    5.39
   0   8   5  247.93    5.16
   0   8   5  193.15    5.32
   8   5   0  184.06    4.63
   6   1   9  123.55    3.53
  -9  -6  -1  117.63    4.36
  -1  -9  -6  134.29    4.47
  -1  -9  -6  123.15    4.55
   1   9   6  134.15    4.24
   1   9   6  115.68    4.44
  -6  -1  -9  108.73    2.73
   7   2  10  493.55    7.47
 -10  -7  -2  446.95    8.55
  -2 -10  -7  518.06    8.84
  -2 -10  -7  493.76    9.09
   2  10   7  563.99    8.81
   2  10   7  428.89    8.53
  -7  -2 -10  424.40    5.96
   8   3  11   12.06    1.91
 -11  -8  -3   11.31    2.10
  -3 -11  -8   11.12    3.37
  -3 -11  -8   10.09    2.01
   3  11   8   12.35    2.17
  -8  -3 -11    8.36    1.49
   9   4  12   27.76    2.72
 -12  -9  -4   18.37    2.68
 -12  -9  -4   26.31    3.14
  -4 -12  -9   22.81    2.94
   4  12   9   27.41    2.93
   4  12   9   22.83    2.95
  -9  -4 -12   22.10    2.28
  10   5  13   28.41    3.17
 -13 -10  -5   30.27    3.82
  -5 -13 -10   19.66    2.98
   5  13  10   22.96    3.10
   5  13  10   22.20    3.38
 -10  -5 -13   17.01    2.38
  11   6  14  170.89    6.23
 -14 -11  -6  171.00    6.95
  -6 -14 -11  162.75    6.61
   6  14  11  175.43    6.48
   6  14  11  157.69    6.66
 -11  -6 -14  136.34    5.20
  12   7  15   13.55    2.75
 -15 -12  -7   12.04    2.90
  -7 -15 -12   13.35    2.88
   7  15  12   13.99    2.83
   7  15  12   10.67    2.77
 -12  -7 -15   14.64    2.47
  13   8  16  122.62    6.00
 -16 -13  -8  118.67    6.33
  -8 -16 -13  115.18    6.14
   8  16  13  118.19    5.91
   8  16  13   86.16    5.71
 -13  -8 -16   99.86    4.98
  14   9  17   -3.60    1.41
 -17 -14  -9    0.63    2.09
  -9 -17 -14    0.47    2.04
   9  17  14   -0.59    1.78
   9  17  14   -2.80    1.66
 -14  -9 -17    2.15    1.80
  15  10  18    0.49    1.87
 -18 -15 -10   -2.32    1.85
 -10 -18 -15    0.43    2.10
  10  18  15   -1.99    1.13
  10  18  15    1.17    2.21
 -15 -10 -18    0.96    1.74
  16  11  19    7.96    2.86
 -19 -16 -11    4.50    2.84
 -11 -19 -16    6.81    3.02
  11  19  16   -0.80    0.76
  11  19  16    9.58    3.24
 -16 -11 -19    4.88    2.49
  17  12  20   -0.83    2.32
 -20 -17 -12   -2.11    2.17
 -12 -20 -17    3.23    2.69
  12  20  17    3.59    2.15
  12  20  17    1.18    2.91
 -17 -12 -20    0.86    1.97
  18  13  21    1.05    2.31
 -21 -18 -13   -1.09    2.66
 -13 -21 -18   -1.84    2.33
  13  21  18   -0.95    2.14
  13  21  18   -0.76    2.44
 -18 -13 -21    1.88    2.22
  19  14  22    5.86    2.82
 -22 -19 -14    9.49    3.75
 -14 -22 -19    3.80    2.92
  14  22  19   10.96    3.19
  14  22  19   16.09    4.10
 -19 -14 -22   12.49    3.40
  20  15  23    1.74    2.66
 -23 -20 -15    1.56    3.38
 -15 -23 -20   -2.04    2.59
  15  23  20    4.68    4.21
  15  23  20   -0.05    2.46
 -20 -15 -23    4.20    2.77
  21  16  24   -1.92    2.23
 -24 -21 -16   -1.37    3.12
 -16 -24 -21   -2.72    2.16
  16  24  21   -1.52    3.33
  16  24  21    1.70    3.10
 -21 -16 -24    0.19    2.33
  22  17  25   -1.26    2.45
 -25 -22 -17   -0.03    2.95
 -17 -25 -22   -1.67    2.50
  17  25  22    2.91    2.62
  17  25  22    0.86    2.84
 -22 -17 -25   -0.14    2.34
  23  18  26   -0.08    2.41
 -26 -23 -18    0.13    3.42
 -18 -26 -23   -1.20    2.99
  18  26  23   -1.79    2.10
  18  26  23   -1.79    2.82
 -23 -18 -26   -0.86    2.53
 -27 -24 -19   -2.82    3.29
 -19 -27 -24   -1.53    2.77
  19  27  24   -3.55    3.48
 -24 -19 -27   -4.07    2.34
 -28 -25 -20   -1.03    4.07
 -20 -28 -25   -1.02    3.19
  20  28  25   -0.17    3.55
 -25 -20 -28   -6.39    2.56
 -29 -26 -21    4.79    4.34
 -21 -29 -26   -3.06    3.14
 -26 -21 -29   -2.63    3.07
 -26 -30 -22    8.99    4.71
  22  26  30    8.18    4.65
 -30 -22 -26    7.79    4.46
 -22 -26 -30   -0.23    3.60
  26  30  22   -0.07    4.29
 -25 -29 -21    1.81    3.91
  21  25  29    2.31    3.83
 -29 -21 -25    1.84    3.57
 -21 -25 -29    3.39    3.94
  25  29  21    3.50    3.99
 -24 -28 -20   -7.23    3.02
  20  24  28   -5.12    3.05
 -28 -20 -24    0.27    2.75
 -28 -20 -24   -8.17    2.77
 -20 -24 -28   -1.42    3.25
  24  28  20   -4.28    3.51
 -23 -27 -19    0.62    3.23
  19  23  27    2.21    3.55
 -27 -19 -23   -2.82    2.35
 -27 -19 -23   -1.00    2.73
 -19 -23 -27    1.60    3.01
  23  27  19   -6.67    3.22
 -22 -26 -18   -2.52    3.25
  18  22  26   -4.78    2.35
  18  22  26   -4.24    3.13
  26  18  22    0.06    1.07
 -26 -18 -22    1.10    3.00
 -18 -22 -26   -1.42    2.52
  22  26  18   -2.48    2.65
 -21 -25 -17    1.10    3.40
  17  21  25   -2.27    3.16
  17  21  25    1.01    3.33
  25  17  21   -0.11    1.16
 -25 -17 -21    0.49    1.86
 -25 -17 -21    2.11    2.66
 -17 -21 -25    1.04    2.55
  21  25  17   -0.82    2.83
 -20 -24 -16   -0.75    2.91
  16  20  24   -1.09    2.55
  24  16  20   -0.98    0.82
 -24 -16 -20   -1.26    2.47
 -16 -20 -24   -0.53    2.70
  20  24  16   -2.57    2.70
 -19 -23 -15    0.16    3.17
  15  19  23    4.73    3.41
  23  15  19   -0.28    1.29
 -23 -15 -19   -1.22    2.59
 -15 -19 -23    5.76    3.14
 -18 -22 -14   -5.78    2.46
  14  18  22   -0.51    2.87
  22  14  18   -0.60    1.31
 -22 -14 -18    0.41    2.79
 -14 -18 -22   -0.95    2.22
 -17 -21 -13    4.29    3.75
  13  17  21   -0.55    1.82
  13  17  21    0.20    2.70
  21  13  17   -0.41    1.57
 -21 -13 -17    5.68    3.07
 -13 -17 -21    3.47    2.83
 -16 -20 -12    0.12    2.44
  12  16  20    1.74    2.07
  12  16  20   -1.60    2.20
  20  12  16   -1.13    1.50
 -20 -12 -16   -1.89    2.01
 -12 -16 -20    4.11    2.44
 -15 -19 -11    5.06    3.05
  11  15  19    1.02    1.19
  11  15  19    1.90    2.39
  19  11  15    1.42    1.75
 -19 -11 -15    4.60    2.64
 -11 -15 -19    2.81    2.52
 -14 -18 -10   -1.16    2.04
  10  14  18   -1.73    0.70
  10  14  18    0.50    2.01
  18  10  14   -0.85    1.46
 -18 -10 -14    1.18    1.49
 -18 -10 -14    0.13    1.83
 -10 -14 -18   -1.50    1.56
 -13 -17  -9   56.28    5.22
   9  13  17    1.89    0.92
   9  13  17   40.20    4.69
  17   9  13   40.34    4.06
 -17  -9 -13   42.60    3.73
 -17  -9 -13   54.83    4.60
  -9 -13 -17   40.99    4.33
 -12 -16  -8   -1.08    1.90
   8  12  16    0.33    0.47
   8  12  16    2.07    2.09
  16   8  12    1.24    1.58
 -16  -8 -12   -0.09    1.34
 -16  -8 -12   -0.64    1.60
  -8 -12 -16   -0.77    1.49
 -11 -15  -7  122.82    6.01
   7  11  15    0.00    0.74
   7  11  15   90.47    5.72
  15   7  11  108.57    5.38
 -15  -7 -11   96.51    4.65
 -15  -7 -11  117.41    5.29
  -7 -11 -15  101.07    5.47
 -10 -14  -6   27.44    3.62
   6  10  14   30.08    3.33
   6  10  14   23.09    3.49
  14   6  10   19.04    2.72
 -14  -6 -10   20.63    2.66
 -14  -6 -10   36.81    5.28
  -6 -10 -14   24.68    3.38
  -9 -13  -5    2.46    1.81
   5   9  13    1.30    1.55
   5   9  13    1.22    1.78
  13   5   9    1.68    1.52
 -13  -5  -9    2.76    1.32
 -13  -5  -9    2.79    1.70
  -5  -9 -13    2.54    1.70
  -8 -12  -4    1.16    1.55
   4   8  12   -1.27    1.04
   4   8  12    0.02    1.49
  12   4   8   -0.74    1.11
 -12  -4  -8   -0.08    1.00
 -12  -4  -8    0.18    1.36
  -4  -8 -12    0.17    1.25
  -7 -11  -3   -0.83    1.18
   3   7  11   -0.34    1.00
   3   7  11    0.02    1.49
  11   3   7   -1.17    0.96
 -11  -3  -7    0.05    0.84
 -11  -3  -7   -0.05    1.09
  -3  -7 -11   -0.05    1.33
  -6 -10  -2  112.14    4.19
   2   6  10   98.14    4.20
   2   6  10   95.63    4.45
  10   2   6  114.85    3.97
 -10  -2  -6   86.79    3.12
 -10  -2  -6  112.67    3.63
  -2  -6 -10   84.65    3.96
  -2  -6 -10   92.99    4.34
   1   5   9  164.31    4.98
   1   5   9  173.81    5.34
   9   1   5  177.32    4.39
   9   1   5  197.89    4.62
  -9  -1  -5  145.94    3.52
  -9  -1  -5  210.00    4.27
  -1  -5  -9  162.02    4.95
  -1  -5  -9  174.10    5.32
   0   4   8  136.87    4.35
   0   4   8  134.84    4.51
   8   0   4  143.17    3.65
   8   0   4  178.79    4.02
  -8   0  -4  121.23    3.89
  -8   0  -4  179.28    3.53
   0  -4  -8  142.16    4.45
   0  -4  -8  142.55    4.58
  -1   3   7    5.29    1.24
  -1   3   7    6.43    1.46
   7  -1   3    6.08    1.06
   7  -1   3    4.45    1.27
  -7   1  -3    6.05    0.86
  -7   1  -3    9.42    1.14
   1  -3  -7    6.01    1.38
   1  -3  -7    7.77    1.62
  -2   2   6  112.60    3.75
  -2   2   6  112.42    3.76
   6  -2   2  111.03    2.70
   6  -2   2  102.40    3.60
   2  -2  -6  118.28    3.82
   2  -2  -6  118.94    3.83
  -3   1   5    7.90    1.39
  -3   1   5    8.85    1.44
   5  -3   1   10.58    1.17
   5  -3   1    6.33    1.22
  -5   3  -1   10.92    1.39
   3  -1  -5   11.93    1.87
   3  -1  -5    8.97    1.48
  -4   0   4 1507.33   12.66
  -4   0   4 1445.73   11.94
   4  -4   0 1698.18    9.48
   4  -4   0 1376.98   12.02
  -4   4   0 1539.69   12.75
   4   0  -4 1587.27   13.00
   4   0  -4 1437.11   11.89
   1  -3   5    9.90    0.98
  -5  -1   3   10.38    1.49
  -5  -1   3   10.09    1.42
   3  -5  -1   16.28    1.42
   3  -5  -1    9.83    1.52
  -3   5   1   16.28    1.21
  -3   5   1    9.94    1.48
   5   1  -3   10.78    1.68
   5   1  -3    9.49    1.40
   2  -2   6  110.05    2.35
  -6  -2   2  114.98    3.76
  -6  -2   2  109.49    3.49
   2  -6  -2  149.20    3.39
   2  -6  -2  102.42    3.49
  -2   6   2  148.59    2.98
  -2   6   2  108.01    3.60
   6   2  -2  123.10    3.94
   6   2  -2  103.62    3.37
   3  -1   7    5.86    0.96
  -7  -3   1    5.86    1.31
   1  -7  -3    8.17    1.32
   1  -7  -3    4.27    1.11
  -1   7   3   10.01    1.35
  -1   7   3    7.41    1.57
   7   3  -1    7.52    1.50
   7   3  -1    5.92    1.18
   4   0   8  133.60    3.30
  -8  -4   0  134.39    4.34
   0  -8  -4  164.38    4.25
   0  -8  -4  151.21    4.50
   0   8   4  176.90    4.06
   0   8   4  123.17    4.13
   8   4   0  159.35    4.79
   8   4   0  130.34    4.03
  -4   0  -8  128.67    2.62
   5   1   9  165.25    4.06
  -9  -5  -1  165.54    5.00
  -1  -9  -5  196.83    5.01
  -1  -9  -5  175.62    5.11
   1   9   5  197.05    4.68
   1   9   5  147.62    4.72
   9   5   1  154.23    4.61
  -5  -1  -9  145.81    3.29
   6   2  10   95.35    3.52
 -10  -6  -2   88.76    3.98
  -2 -10  -6  107.76    4.19
  -2 -10  -6  100.36    4.25
   2  10   6  107.55    3.89
   2  10   6   88.11    4.03
  -6  -2 -10   85.66    2.96
   7   3  11   -0.27    0.92
 -11  -7  -3   -0.79    0.93
  -3 -11  -7    0.15    1.23
  -3 -11  -7   -1.22    0.90
   3  11   7    0.44    1.13
   3  11   7   -0.09    1.08
  -7  -3 -11   -0.23    0.80
   8   4  12   -1.45    1.03
 -12  -8  -4   -0.44    1.06
 -12  -8  -4   -0.17    1.29
  -4 -12  -8    1.38    1.55
   4  12   8    0.84    1.35
   4  12   8    1.41    1.64
  -8  -4 -12    0.20    0.97
   9   5  13    1.18    1.41
 -13  -9  -5    0.31    1.22
 -13  -9  -5   -0.20    1.60
  -5 -13  -9    3.77    2.00
   5  13   9    0.89    1.47
   5  13   9    1.14    1.50
  -9  -5 -13    2.89    1.44
  10   6  14   29.50    3.38
 -14 -10  -6   13.86    2.50
 -14 -10  -6   28.37    3.76
  -6 -14 -10   30.01    3.84
   6  14  10   36.93    3.54
   6  14  10   18.10    2.91
 -10  -6 -14   26.29    3.01
  11   7  15  115.58    5.50
 -15 -11  -7  117.19    5.94
  -7 -15 -11  109.75    5.78
   7  15  11  113.01    5.40
   7  15  11  102.44    5.63
 -11  -7 -15   92.62    4.61
  12   8  16    2.68    1.89
 -16 -12  -8    0.17    1.95
  -8 -16 -12   -2.76    1.62
   8  16  12    2.35    1.79
   8  16  12    0.80    1.75
 -12  -8 -16   -1.18    1.33
  13   9  17   47.10    4.44
 -17 -13  -9   49.57    4.83
  -9 -17 -13   40.28    4.71
   9  17  13   48.80    4.42
   9  17  13   38.79    4.46
 -13  -9 -17   39.32    3.76
  14  10  18    0.02    1.85
 -18 -14 -10    1.05    2.20
 -10 -18 -14    0.72    2.18
  10  18  14   -1.34    1.46
  10  18  14    0.43    2.16
 -14 -10 -18   -0.15    1.65
  15  11  19    0.05    2.08
 -19 -15 -11    3.33    2.99
 -11 -19 -15    2.36    2.57
  11  19  15   -1.90    0.97
  11  19  15    0.05    2.20
 -15 -11 -19    2.90    2.20
  16  12  20    2.65    2.40
 -20 -16 -12    2.00    2.80
 -12 -20 -16   -3.19    1.96
  12  20  16    5.11    2.93
 -16 -12 -20    1.78    2.28
  17  13  21    2.15    2.44
 -21 -17 -13   -0.24    2.76
 -13 -21 -17   -0.78    2.70
  13  21  17    1.77    2.31
  13  21  17    2.20    2.90
 -17 -13 -21    4.19    2.48
  18  14  22   -0.69    2.19
 -22 -18 -14    0.23    3.25
 -14 -22 -18    0.50    2.71
  14  22  18   -0.23    2.14
  14  22  18   -0.08    3.50
 -18 -14 -22    1.54    2.45
  19  15  23    2.18    2.73
 -23 -19 -15   -3.33    2.98
 -15 -23 -19   -2.72    2.54
  15  23  19    3.29    2.84
  15  23  19    0.04    2.80
 -19 -15 -23   -1.06    2.25
  20  16  24    1.18    2.32
 -24 -20 -16    1.57    3.11
 -16 -24 -20    3.43    3.27
  16  24  20    2.13    3.24
 -20 -16 -24   -4.31    2.06
  21  17  25   -3.12    2.29
 -25 -21 -17   -3.97    2.91
 -17 -25 -21   -5.88    2.19
  17  25  21   -0.57    2.29
  17  25  21    2.36    3.21
 -21 -17 -25    0.02    2.30
  22  18  26    4.53    2.64
 -26 -22 -18    4.10    3.61
 -18 -26 -22    1.79    2.86
  18  26  22    3.66    2.67
  18  26  22    2.92    3.15
 -22 -18 -26    0.22    2.42
 -27 -23 -19   -1.95    3.58
 -19 -27 -23   -2.94    2.97
  19  27  23    2.47    2.65
  19  27  23    2.47    3.59
 -23 -19 -27    6.05    3.21
 -28 -24 -20   -0.15    4.18
 -20 -28 -24    0.13    3.58
  20  28  24    3.90    4.07
 -24 -20 -28   -4.50    2.79
  25  21  29    6.85    3.68
 -29 -25 -21   -4.18    3.61
 -21 -29 -25   -1.79    3.27
  21  29  25    0.65    3.49
 -25 -21 -29   -1.88    3.19
  26  22  30   -4.41    3.45
 -30 -26 -22   -1.00    3.92
 -22 -30 -26    8.60    4.32
  22  30  26    3.53    3.77
 -26 -22 -30   -1.39    3.29
 -26 -29 -21   -5.50    3.74
  21  26  29   -1.62    3.84
 -21 -26 -29   -6.71    3.67
 -29 -21 -26    2.90    3.62
  26  29  21    0.00    3.81
 -25 -28 -20   -0.57    3.78
  20  25  28    1.62    3.67
 -20 -25 -28   -3.86    3.14
 -28 -20 -25    1.07    2.34
 -28 -20 -25   -5.32    2.87
  25  28  20   -3.43    3.47
 -24 -27 -19    2.63    4.18
  19  24  27   -8.44    2.99
 -19 -24 -27    3.20    3.30
 -27 -19 -24    2.39    2.27
 -27 -19 -24    3.18    3.26
  24  27  19   -1.26    3.33
 -23 -26 -18    5.96    3.74
  26  18  23    0.52    0.98
  18  23  26    2.18    3.73
  18  23  26   -2.58    2.63
 -18 -23 -26   -0.17    2.61
 -26 -18 -23   -0.45    2.79
  23  26  18    1.94    3.30
 -22 -25 -17    0.51    3.22
  25  17  22   -0.33    1.15
  17  22  25    0.80    2.80
  17  22  25    2.53    2.89
 -17 -22 -25    0.91    2.93
 -25 -17 -22    1.11    2.73
 -21 -24 -16    1.66    3.05
  24  16  21    0.10    0.97
  16  21  24   -2.66    2.17
 -24 -16 -21   -0.16    2.39
 -20 -23 -15   -0.45    3.02
  23  15  20    0.81    1.55
  15  20  23   -1.75    2.54
 -15 -20 -23    0.33    2.35
 -23 -15 -20    2.77    2.65
 -19 -22 -14   13.67    4.23
  22  14  19    5.56    1.96
  14  19  22    7.52    3.52
 -14 -19 -22   10.61    3.63
 -22 -14 -19    5.27    3.07
 -18 -21 -13    2.47    3.05
  21  13  18   -0.33    1.35
  13  18  21    0.13    1.99
  13  18  21   -1.02    2.15
 -13 -18 -21   -0.10    2.43
 -21 -13 -18    3.34    2.81
 -17 -20 -12    1.25    2.61
  20  12  17   -0.59    1.46
  12  17  20    2.94    2.26
  12  17  20   -2.15    1.89
 -12 -17 -20   -0.20    2.17
 -20 -12 -17    1.19    2.19
 -16 -19 -11    4.10    2.89
  19  11  16    3.18    1.83
  11  16  19    4.92    2.24
  11  16  19    4.81    2.70
 -11 -16 -19   10.53    3.32
 -19 -11 -16   14.18    3.19
 -15 -18 -10    2.47    2.36
  18  10  15    2.67    1.94
  10  15  18    0.60    1.07
  10  15  18    0.59    1.96
 -10 -15 -18    1.30    2.03
 -18 -10 -15    1.64    2.04
 -14 -17  -9    2.69    2.35
  17   9  14    1.20    1.69
   9  14  17   -0.99    0.73
   9  14  17   -0.50    2.01
  -9 -14 -17   -1.87    1.68
 -17  -9 -14   -1.64    1.67
 -13 -16  -8  114.71    6.24
  16   8  13  116.20    5.82
   8  13  16    1.17    0.87
   8  13  16   95.27    6.08
  -8 -13 -16   89.34    5.50
 -16  -8 -13   82.87    4.57
 -16  -8 -13  105.41    5.26
 -12 -15  -7   15.58    3.23
  15   7  12   14.55    2.66
   7  12  15    0.42    0.52
   7  12  15    9.72    2.66
  -7 -12 -15   13.44    2.83
 -15  -7 -12   11.41    2.30
 -15  -7 -12   11.53    2.51
 -11 -14  -6  180.75    6.96
  14   6  11  167.90    6.24
   6  11  14   63.46    4.23
   6  11  14  149.57    6.75
  -6 -11 -14  142.68    6.17
 -14  -6 -11  148.23    5.30
 -10 -13  -5   24.54    3.40
  13   5  10   26.22    3.23
   5  10  13   21.22    3.02
   5  10  13   20.82    3.39
  -5 -10 -13   21.57    3.24
 -13  -5 -10   19.44    2.40
 -13  -5 -10   25.06    2.94
  -9 -12  -4   26.41    3.25
  12   4   9   26.26    2.73
   4   9  12   21.04    2.83
   4   9  12   15.97    2.57
  -4  -9 -12   25.98    3.07
 -12  -4  -9   21.41    2.21
 -12  -4  -9   23.82    2.56
  -8 -11  -3   12.95    3.17
  11   3   8   11.50    1.96
   3   8  11    8.86    1.99
   3   8  11   12.06    2.45
  -3  -8 -11   10.83    2.07
  -3  -8 -11   11.16    2.45
 -11  -3  -8   10.27    1.61
 -11  -3  -8   10.49    1.72
  10   2   7  544.71    8.04
   2   7  10  478.48    8.85
   2   7  10  433.08    9.60
  -2  -7 -10  416.75    9.43
  -2  -7 -10  483.25    9.31
 -10  -2  -7  421.89    6.24
 -10  -2  -7  546.82    7.15
   9   1   6  145.65    4.00
   1   6   9  120.86    4.46
   1   6   9  111.39    4.52
  -1  -6  -9  114.54    4.37
  -1  -6  -9  129.30    4.82
  -9  -1  -6  108.71    2.95
  -9  -1  -6  141.61    3.40
   8   0   5  212.50    4.24
   8   0   5  251.18    4.59
   0   5   8  208.01    5.43
   0   5   8  199.96    5.59
   0  -5  -8  195.24    5.30
   0  -5  -8  212.67    5.71
  -8   0  -5  177.60    3.12
  -8   0  -5  252.14    3.72
   7  -1   4   50.61    2.00
   7  -1   4   50.00    3.40
  -1   4   7   49.75    2.74
  -1   4   7   50.17    2.92
   1  -4  -7   52.90    2.88
   1  -4  -7   53.13    2.97
   6  -2   3    9.92    1.02
   6  -2   3   17.77    1.25
   6  -2   3   12.64    1.84
  -2   3   6   10.89    1.58
  -2   3   6   11.38    1.68
   2  -3  -6   12.60    1.77
   2  -3  -6   13.79    2.04
   5  -3   2   45.04    1.46
   5  -3   2   46.50    2.46
  -3   2   5   40.57    2.43
  -3   2   5   43.24    2.55
   3  -2  -5   45.30    2.57
   3  -2  -5   45.66    2.59
  -5   3  -2   48.86    2.58
  -1  -4   4  976.98    7.54
   4  -4   1 1013.38    5.87
   4  -4   1  805.75    8.97
  -4   1   4  827.24    9.44
  -4   1   4  829.18    9.51
   4  -1  -4  884.24    9.83
   4  -1  -4  814.00    9.40
  -4   4  -1  866.50    9.32
   0  -3   5  924.65    7.18
   3  -5   0 1169.55    6.92
   3  -5   0  823.27    8.94
  -5   0   3  865.04    9.64
  -5   0   3  865.91    9.65
   5   0  -3  913.98   10.01
   5   0  -3  821.11    9.36
  -3   5   0  869.81    9.22
   1  -2   6   15.03    1.32
   2  -6  -1   21.10    1.48
   2  -6  -1   15.97    1.64
  -6  -1   2   19.11    1.86
  -6  -1   2   16.13    1.83
   6   1  -2   20.63    1.96
   6   1  -2   15.88    1.73
  -2   6   1   17.40    1.72
  -1   2  -6   20.47    1.13
   2  -1   7   66.75    2.34
   1  -7  -2   97.51    2.82
   1  -7  -2   67.20    2.84
  -7  -2   1   71.43    3.10
  -7  -2   1   71.66    3.10
   7   2  -1   73.92    3.24
   7   2  -1   64.10    2.88
  -1   7   2   97.45    2.34
  -1   7   2   67.14    2.86
  -2   1  -7   70.58    1.98
   3   0   8   72.31    2.64
   0  -8  -3   98.46    3.18
   0  -8  -3   72.16    3.11
  -8  -3   0   68.08    3.16
   8   3   0   84.10    3.57
   8   3   0   72.54    3.17
   0   8   3   96.12    2.78
   0   8   3   67.59    3.02
  -3   0  -8   71.13    2.27
   4   1   9    0.55    0.75
  -1  -9  -4    1.21    1.05
  -1  -9  -4   -0.74    0.80
  -9  -4  -1    0.70    0.89
   9   4   1    0.01    0.98
   9   4   1    1.45    0.87
   1   9   4    0.28    0.84
   1   9   4    1.12    1.02
  -4  -1  -9    0.46    0.73
   5   2  10  240.85    5.36
  -2 -10  -5  300.06    6.28
  -2 -10  -5  259.63    6.16
 -10  -5  -2  229.58    5.96
   2  10   5  298.45    5.78
   2  10   5  236.41    5.89
  -5  -2 -10  229.40    4.74
   6   3  11  251.83    5.89
  -3 -11  -6  271.51    6.46
  -3 -11  -6  263.30    6.49
 -11  -6  -3  218.35    6.08
 -11  -6  -3  237.32    8.74
   3  11   6  283.34    6.14
   3  11   6  228.14    6.11
  -6  -3 -11  220.05    5.04
   7   4  12   -0.58    1.01
 -12  -7  -4   -0.29    1.00
 -12  -7  -4    0.97    1.40
   4  12   7   -0.52    1.11
   4  12   7    0.44    1.09
  -7  -4 -12   -1.78    0.86
   8   5  13   51.48    3.58
  -5 -13  -8   53.47    3.92
 -13  -8  -5   40.64    3.36
 -13  -8  -5   52.32    4.03
   5  13   8   48.96    3.47
   5  13   8   45.63    3.70
  -8  -5 -13   46.68    3.13
   9   6  14   91.77    4.70
  -6 -14  -9   93.60    5.13
 -14  -9  -6   72.22    4.42
 -14  -9  -6   97.35    5.23
   6  14   9   88.33    4.60
   6  14   9   77.88    4.75
  -9  -6 -14   75.80    4.87
  10   7  15   12.53    2.60
  -7 -15 -10   11.90    2.77
 -15 -10  -7    7.49    2.18
 -15 -10  -7    9.92    2.66
   7  15  10   11.30    2.42
   7  15  10    8.70    2.32
 -10  -7 -15    6.47    1.86
  11   8  16   92.18    5.26
  -8 -16 -11  100.31    5.69
 -16 -11  -8   73.77    4.68
 -16 -11  -8  112.35    5.98
   8  16  11   98.00    5.23
   8  16  11   81.90    5.21
 -11  -8 -16   84.11    4.67
  12   9  17   24.30    3.67
  -9 -17 -12   25.03    3.89
 -17 -12  -9   28.24    4.02
   9  17  12   21.55    3.22
   9  17  12   20.68    3.75
 -12  -9 -17   18.54    2.96
  13  10  18    6.79    3.05
 -10 -18 -13   10.72    3.26
 -18 -13 -10    8.36    2.90
  10  18  13    6.25    2.73
  10  18  13    6.97    2.70
 -13 -10 -18    7.27    2.35
  14  11  19   -0.25    2.23
 -11 -19 -14    1.53    2.46
 -19 -14 -11   -0.90    2.38
  11  19  14    1.35    1.50
  11  19  14    1.70    2.38
 -14 -11 -19    3.60    2.12
  15  12  20   -1.61    1.99
 -12 -20 -15   -0.95    2.33
 -20 -15 -12   -0.56    2.72
  12  20  15   -1.51    0.76
  12  20  15   -1.18    2.20
 -15 -12 -20    0.13    2.12
  16  13  21    3.84    2.63
 -13 -21 -16    0.23    2.65
 -21 -16 -13   -6.52    2.20
  13  21  16    3.69    2.23
  13  21  16   -0.07    2.15
 -16 -13 -21    1.17    2.23
  17  14  22    4.66    2.77
 -14 -22 -17    9.18    3.58
 -22 -17 -14   11.11    4.29
  14  22  17    6.30    2.79
  14  22  17    8.68    3.50
 -17 -14 -22    5.63    2.97
  18  15  23    7.95    3.52
 -15 -23 -18    6.82    3.53
 -23 -18 -15    7.24    3.99
  15  23  18    5.79    2.98
  15  23  18   12.26    3.91
 -18 -15 -23    7.81    3.17
  19  16  24    0.89    2.55
 -16 -24 -19    1.08    3.08
 -24 -19 -16   -0.33    3.10
  16  24  19    1.92    2.89
 -19 -16 -24    5.29    3.56
  20  17  25    2.69    2.85
 -17 -25 -20   -1.24    2.78
 -25 -20 -17    0.46    2.85
  17  25  20    0.30    2.40
  17  25  20   -4.09    2.29
 -20 -17 -25   -1.61    2.16
  21  18  26   -2.56    2.52
 -18 -26 -21   -4.48    2.63
 -26 -21 -18   -3.70    2.71
  18  26  21   -1.19    2.53
  18  26  21   -4.03    2.56
 -21 -18 -26   -0.13    2.40
 -19 -27 -22    0.24    2.83
 -27 -22 -19    0.40    3.67
  19  27  22   -1.54    2.07
  19  27  22   -4.60    2.83
 -22 -19 -27   -1.67    2.58
  23  20  28   -3.93    2.79
 -20 -28 -23   -1.18    3.14
 -28 -23 -20   -1.77    3.71
  20  28  23    0.76    3.23
 -23 -20 -28    3.76    3.47
  24  21  29   -0.41    3.83
 -21 -29 -24   -1.54    3.31
 -29 -24 -21    0.57    3.63
  21  29  24    4.68    4.59
 -24 -21 -29    1.52    3.01
  25  22  30    9.98    4.97
 -22 -30 -25    4.56    4.35
 -30 -25 -22    4.62    4.39
  22  30  25   -4.52    3.67
 -25 -22 -30   -7.30    3.09
 -27 -29 -21    4.44    4.26
  21  27  29    7.27    4.12
 -21 -27 -29    6.47    4.07
 -29 -21 -27    0.42    3.51
  27  29  21    1.99    4.55
 -26 -28 -20    0.24    4.02
  20  26  28    0.77    3.46
 -20 -26 -28    3.66    3.31
 -28 -20 -26   -0.42    2.56
 -28 -20 -26   -1.08    2.87
  26  28  20    6.36    4.50
 -25 -27 -19    3.47    3.77
  19  25  27   -2.33    3.54
 -27 -19 -25    1.10    2.45
 -27 -19 -25   -0.50    2.79
 -24 -26 -18   -3.22    3.06
  18  24  26    2.74    3.44
 -18 -24 -26   39.64    6.96
 -26 -18 -24   -1.69    2.55
 -23 -25 -17   -3.85    2.87
  25  17  23   -0.13    0.90
  17  23  25   -2.31    2.29
  17  23  25   -7.26    2.46
 -17 -23 -25   -2.41    2.68
 -25 -17 -23   -0.37    2.55
 -22 -24 -16    2.80    3.36
  24  16  22   -1.10    0.83
  16  22  24    0.93    2.73
  16  22  24    3.20    3.13
 -16 -22 -24   -1.80    2.58
 -24 -16 -22    1.80    2.62
 -21 -23 -15    3.99    3.60
  23  15  21   -0.87    1.08
  15  21  23   -1.94    2.60
 -15 -21 -23   -0.72    2.52
 -23 -15 -21    1.56    2.69
 -20 -22 -14   -2.60    2.90
  22  14  20   -1.88    0.85
  14  20  22   -1.85    2.42
  14  20  22   -2.15    2.45
 -14 -20 -22    1.01    2.87
 -22 -14 -20   -1.08    2.18
 -19 -21 -13    5.13    3.21
  21  13  19    2.24    2.51
  13  19  21   -1.15    2.08
  13  19  21   -3.33    2.50
 -13 -19 -21    3.10    2.85
 -21 -13 -19    1.94    2.38
 -18 -20 -12   11.68    6.13
  20  12  18    9.26    3.20
  12  18  20    8.62    2.85
  12  18  20   13.52    4.26
 -12 -18 -20   13.01    3.46
 -20 -12 -18   12.69    3.41
 -17 -19 -11    1.06    2.63
  19  11  17    0.60    2.11
  11  17  19    0.27    1.84
  11  17  19    2.68    2.55
 -11 -17 -19    1.42    2.24
 -19 -11 -17    0.47    2.00
 -16 -18 -10    4.78    2.69
  18  10  16    0.96    2.07
  10  16  18   -2.29    0.91
  10  16  18    5.65    2.74
 -10 -16 -18    4.63    2.52
 -18 -10 -16    3.90    2.16
 -15 -17  -9    1.79    2.45
  17   9  15    3.91    2.23
   9  15  17   -0.63    0.74
   9  15  17    1.58    2.25
  -9 -15 -17    1.76    1.99
 -17  -9 -15    2.08    2.02
 -14 -16  -8    0.17    2.08
  16   8  14   -1.80    1.48
   8  14  16   -0.53    0.92
   8  14  16   -0.26    1.77
  -8 -14 -16    1.79    2.01
 -16  -8 -14    0.28    1.69
 -13 -15  -7   52.24    4.70
  15   7  13   53.48    4.31
   7  13  15   46.82    4.71
  -7 -13 -15   42.31    4.27
 -15  -7 -13   52.84    4.01
 -12 -14  -6   63.41    4.93
  14   6  12   63.90    4.40
   6  12  14   43.76    3.75
   6  12  14   52.38    4.83
  -6 -12 -14   60.42    4.60
 -14  -6 -12   54.69    3.56
 -14  -6 -12   66.91    7.03
 -11 -13  -5   45.56    4.23
  13   5  11   49.50    3.80
   5  11  13   45.39    3.93
   5  11  13   33.76    4.08
  -5 -11 -13   38.36    3.84
 -13  -5 -11   36.94    2.98
 -13  -5 -11   40.42    3.32
 -10 -12  -4   52.94    3.99
  12   4  10   57.44    3.59
   4  10  12   47.18    3.63
   4  10  12   51.53    4.14
  -4 -10 -12   46.61    3.75
 -12  -4 -10   39.99    2.71
 -12  -4 -10   55.36    3.24
  -9 -11  -3   -0.84    1.22
  11   3   9   -1.81    0.90
   3   9  11   -1.52    0.99
   3   9  11   -1.13    1.07
  -3  -9 -11   -0.48    1.19
  -3  -9 -11    0.49    1.27
 -11  -3  -9    0.61    0.87
 -11  -3  -9   -1.74    0.87
  10   2   8  106.09    3.84
   2   8  10   94.30    4.33
   2   8  10   88.88    4.72
  -2  -8 -10   96.88    4.52
  -2  -8 -10  110.53    4.92
 -10  -2  -8   83.46    2.90
 -10  -2  -8  102.80    3.27
   9   1   7  230.36    4.89
   1   7   9  200.54    5.71
   1   7   9  179.20    5.78
  -1  -7  -9  184.80    5.59
  -1  -7  -9  196.02    5.96
  -9  -1  -7  170.55    4.11
  -9  -1  -7  215.96    3.86
   8   0   6    8.52    1.29
   8   0   6   12.42    1.53
   0   6   8    9.91    1.85
   0   6   8   10.36    2.05
   0  -6  -8    9.24    1.90
   0  -6  -8    8.49    1.72
   7  -1   5  160.25    3.15
   7  -1   5  193.77    3.47
  -1   5   7  175.36    4.89
  -1   5   7  154.58    4.88
   1  -5  -7  162.19    4.77
   1  -5  -7  146.88    4.78
   6  -2   4   52.05    1.53
   6  -2   4   54.46    2.75
  -2   4   6   57.83    2.83
  -2   4   6   55.94    2.98
   2  -4  -6   56.36    2.90
  -3  -5   3   59.31    2.44
   5  -3   3   48.17    2.42
  -3   3   5   49.70    2.59
  -3   3   5   47.87    2.75
   3  -3  -5   47.29    2.64
   3  -3  -5   51.45    2.78
  -2  -4   4    0.89    0.76
   4  -4   2   -0.23    0.60
  -4   2   4    0.72    0.81
  -4   2   4   -0.21    0.67
   4  -2  -4    1.35    0.95
   4  -2  -4    0.36    0.84
  -4   4  -2    0.50    0.74
  -1  -3   5    4.43    1.00
  -1  -3   5    3.63    0.72
   3  -5   1    2.44    0.94
  -5   1   3    3.13    1.06
  -5   1   3    3.25    1.11
   5  -1  -3    2.72    1.04
   5  -1  -3    2.71    0.98
  -3   5  -1    4.34    1.16
   1   3  -5    5.42    0.97
   0  -2   6   41.72    1.98
   0  -2   6   48.05    1.96
   2  -6   0   55.92    1.59
   2  -6   0   39.34    2.08
  -6   0   2   38.45    2.33
  -6   0   2   40.85    2.49
   6   0  -2   39.71    2.44
  -2   6   0   39.42    2.16
   0   2  -6   47.86    1.89
   1  -1   7   10.23    1.31
   1  -1   7   14.13    1.58
   1  -7  -1   15.17    1.35
   1  -7  -1   12.05    1.47
  -7  -1   1   11.80    1.62
  -7  -1   1   11.95    1.88
   7   1  -1   14.44    1.95
   7   1  -1    9.14    1.51
  -1   7   1   11.61    1.51
  -1   1  -7   11.73    1.23
   2   0   8   25.89    1.85
   2   0   8   30.89    2.15
   0  -8  -2   37.67    2.04
   0  -8  -2   28.26    2.07
  -8  -2   0   25.21    2.08
   8   2   0   27.88    2.32
   8   2   0   26.74    2.19
   0   8   2   33.99    1.54
   0   8   2   27.60    2.00
  -2   0  -8   26.33    1.69
   3   1   9  315.78    5.78
  -1  -9  -3  409.78    6.30
  -1  -9  -3  347.00    6.31
  -9  -3  -1  306.41    6.40
   9   3   1  351.35    7.01
   9   3   1  301.87    6.57
   1   9   3  397.84    5.42
   1   9   3  305.76    5.94
  -3  -1  -9  311.31    5.26
   4   2  10   11.07    1.68
  -2 -10  -4   15.60    2.06
  -2 -10  -4   12.96    2.08
 -10  -4  -2    8.31    1.62
  10   4   2   11.69    1.97
  10   4   2    9.86    1.91
   2  10   4   14.64    1.75
   2  10   4   12.18    1.98
  -4  -2 -10   10.07    1.54
   5   3  11    7.24    1.60
  -3 -11  -5    9.30    1.81
  -3 -11  -5    5.62    1.53
 -11  -5  -3    5.97    1.47
 -11  -5  -3    5.85    1.83
   3  11   5    7.63    1.52
   3  11   5    7.38    1.68
  -5  -3 -11    5.75    1.32
   6   4  12   20.43    2.42
  -4 -12  -6   22.24    2.74
 -12  -6  -4   14.82    2.21
 -12  -6  -4   24.60    2.88
   4  12   6   19.66    2.35
   4  12   6   17.63    2.38
  -6  -4 -12   16.95    2.10
   7   5  13    5.78    1.79
  -5 -13  -7    5.61    2.01
 -13  -7  -5    4.37    1.63
 -13  -7  -5    8.06    2.13
   5  13   7    5.48    1.56
   5  13   7    4.16    1.68
  -7  -5 -13    4.91    1.54
   8   6  14   72.82    4.33
  -6 -14  -8   81.36    4.75
 -14  -8  -6   65.90    4.14
 -14  -8  -6   89.83    4.99
   6  14   8   80.84    4.26
   6  14   8   76.19    4.51
   9   7  15  107.83    5.30
  -7 -15  -9  138.05    6.16
 -15  -9  -7   95.96    4.99
 -15  -9  -7  133.07    5.95
   7  15   9  122.12    5.33
   7  15   9  104.36    5.32
  -9  -7 -15  102.07    4.81
  10   8  16    1.10    1.69
  -8 -16 -10    0.46    1.89
 -16 -10  -8    0.87    1.46
 -16 -10  -8    2.97    1.99
   8  16  10   -0.90    1.53
   8  16  10    0.29    1.63
 -10  -8 -16    0.22    1.50
  11   9  17   37.09    4.17
  -9 -17 -11   41.14    4.55
 -17 -11  -9   35.17    3.74
 -17 -11  -9   40.82    4.41
   9  17  11   42.76    4.05
   9  17  11   35.96    4.60
 -11  -9 -17   33.77    3.68
 -10 -18 -12   -0.86    2.00
 -18 -12 -10   -0.10    1.66
 -18 -12 -10    3.91    2.44
  10  18  12    2.46    1.91
  10  18  12    1.86    2.05
 -12 -10 -18    0.63    1.56
  13  11  19    4.16    2.43
 -11 -19 -13    4.57    2.61
 -19 -13 -11    3.65    2.62
  11  19  13    2.90    1.91
  11  19  13    2.42    2.53
 -13 -11 -19    3.56    2.22
  14  12  20   21.99    4.07
 -12 -20 -14   23.44    4.36
 -20 -14 -12   -0.58    0.67
 -20 -14 -12   26.83    4.73
  12  20  14   24.41    4.37
 -14 -12 -20   21.06    3.65
  15  13  21   -1.51    1.99
 -13 -21 -15   -1.52    2.23
 -21 -15 -13    0.28    1.40
 -21 -15 -13   -4.94    2.30
  13  21  15   -1.84    1.12
  13  21  15   -1.91    2.26
 -15 -13 -21    0.04    2.04
  16  14  22    4.98    2.71
 -14 -22 -16    2.79    3.16
 -22 -16 -14    5.24    2.40
 -22 -16 -14    0.96    3.18
  14  22  16    3.85    2.75
  14  22  16    5.98    3.16
 -16 -14 -22    5.73    2.83
  17  15  23    6.81    2.93
 -15 -23 -17    2.88    3.37
 -23 -17 -15    1.65    2.19
 -23 -17 -15    5.09    3.58
  15  23  17   -1.33    2.24
  15  23  17    6.04    6.26
 -17 -15 -23   -4.93    2.01
  18  16  24    0.39    2.29
 -16 -24 -18    1.18    3.17
 -24 -18 -16    0.49    1.90
 -24 -18 -16    3.34    3.27
  16  24  18    0.27    2.38
  16  24  18    3.01    3.43
 -18 -16 -24   -2.08    2.72
 -17 -25 -19   -0.38    2.87
 -25 -19 -17   -0.74    3.06
  17  25  19   -2.44    2.21
 -19 -17 -25    3.26    2.99
  20  18  26   -0.32    2.41
  20  18  26   -5.87    2.27
 -18 -26 -20   -1.66    2.69
 -26 -20 -18    5.33    2.65
 -26 -20 -18    5.74    3.60
  18  26  20   -0.43    2.19
  18  26  20    0.73    2.92
 -20 -18 -26    2.51    2.98
  21  19  27   -2.62    2.57
 -19 -27 -21   -4.56    2.62
 -27 -21 -19    0.41    2.40
 -27 -21 -19   -5.26    2.63
  19  27  21    4.29    2.66
  19  27  21    0.47    3.07
 -21 -19 -27   -1.41    2.50
  22  20  28   -4.09    2.95
 -20 -28 -22    2.92    3.83
 -28 -22 -20    2.20    3.92
  20  28  22    2.52    3.57
 -22 -20 -28   -3.51    2.97
  23  21  29   -0.33    3.23
 -21 -29 -23    5.63    3.31
 -29 -23 -21   -6.88    3.73
  21  29  23   -3.15    3.41
 -23 -21 -29   -1.82    2.75
  24  22  30    1.29    3.90
 -22 -30 -24   10.61    3.96
 -30 -24 -22    1.00    4.07
  22  30  24   -0.70    3.50
 -24 -22 -30   -0.14    3.58
 -27 -28 -20   -1.21    3.95
  20  27  28    6.09    4.74
 -20 -27 -28   -3.22    3.10
 -28 -20 -27    3.49    2.72
 -28 -20 -27   -1.34    3.33
 -26 -27 -19    8.53    4.51
  19  26  27    0.65    3.37
 -19 -26 -27    0.34    3.00
 -27 -19 -26   -0.48    3.05
 -25 -26 -18   -3.79    3.25
  18  25  26   -3.27    2.55
 -18 -25 -26   -1.66    2.59
 -26 -18 -25    6.00    3.29
 -24 -25 -17    0.14    3.29
  25  17  24    1.29    1.28
  17  24  25    5.56    2.88
  17  24  25    2.20    3.11
 -17 -24 -25   -1.57    2.87
 -25 -17 -24   -1.71    2.50
 -23 -24 -16   -0.44    3.06
  24  16  23    0.37    1.18
  16  23  24   -1.94    2.48
  16  23  24   -4.74    2.38
 -16 -23 -24   -0.35    2.90
 -24 -16 -23   -3.37    2.22
 -22 -23 -15    1.21    3.23
  23  15  22   -2.12    2.37
  15  22  23    1.26    2.91
  15  22  23    2.05    3.12
 -15 -22 -23   -0.14    2.43
 -23 -15 -22   -0.04    2.49
 -21 -22 -14    0.99    3.11
  22  14  21    2.12    2.21
  14  21  22   -1.06    2.46
 -14 -21 -22    4.42    2.82
 -22 -14 -21    1.47    2.23
 -20 -21 -13   -1.83    2.58
  21  13  20    2.74    2.47
  13  20  21    5.63    2.63
  13  20  21    2.06    2.81
 -13 -20 -21    6.63    3.06
 -21 -13 -20    5.70    2.74
 -19 -20 -12   -1.36    2.50
  20  12  19    2.51    2.42
  12  19  20   -0.08    2.11
  12  19  20    2.12    2.91
 -12 -19 -20    0.88    2.65
 -20 -12 -19   -1.75    2.18
 -18 -19 -11   -0.22    2.52
  19  11  18   -1.02    2.02
  11  18  19    0.98    2.19
  11  18  19    2.26    2.66
 -11 -18 -19    3.28    2.41
 -19 -11 -18    3.18    2.31
 -17 -18 -10   -1.51    2.12
  18  10  17   -0.11    1.82
  10  17  18    5.86    2.10
  10  17  18    0.56    2.16
 -10 -17 -18    1.49    2.21
 -18 -10 -17    1.53    1.98
 -16 -17  -9    1.19    2.19
  17   9  16    1.57    2.39
   9  16  17    0.69    0.87
   9  16  17    2.18    2.20
  -9 -16 -17    3.17    2.24
 -17  -9 -16    0.47    1.81
 -15 -16  -8   15.07    3.43
  16   8  15   19.88    3.31
   8  15  16   35.28    3.46
   8  15  16   18.31    3.51
  -8 -15 -16   16.06    3.22
 -16  -8 -15   23.26    3.29
 -14 -15  -7   22.27    3.69
  15   7  14   20.35    3.20
   7  14  15   30.42    3.62
   7  14  15   13.25    2.85
  -7 -14 -15   16.04    3.11
 -15  -7 -14   19.70    2.82
 -13 -14  -6   78.85    5.37
  14   6  13   75.63    4.59
   6  13  14   76.06    4.93
   6  13  14   71.41    5.34
  -6 -13 -14   63.55    4.78
 -14  -6 -13   61.74    4.89
 -12 -13  -5  119.96    5.97
  13   5  12  116.06    5.19
   5  12  13  110.03    5.50
   5  12  13  101.35    5.72
  -5 -12 -13   91.93    5.24
 -13  -5 -12   92.65    4.07
 -13  -5 -12  104.84    4.40
 -11 -12  -4    2.68    1.84
  12   4  11    1.58    1.55
   4  11  12    5.24    1.95
   4  11  12    3.77    1.85
  -4 -11 -12    1.81    1.70
 -12  -4 -11    0.79    1.13
 -12  -4 -11    2.03    1.34
 -10 -11  -3   11.53    2.39
  11   3  10   13.13    2.14
   3  10  11   11.41    2.22
   3  10  11   10.53    2.15
  -3 -10 -11    8.24    2.06
  -3 -10 -11   12.24    2.54
 -11  -3 -10   15.08    1.85
 -11  -3 -10   12.32    1.81
  10   2   9  152.58    4.55
   2   9  10  139.96    5.25
  -2  -9 -10  121.57    5.07
  -2  -9 -10  124.41    5.27
 -10  -2  -9  114.05    3.26
 -10  -2  -9  133.81    3.55
   9   1   8   95.18    3.38
   1   8   9   85.02    4.01
  -1  -8  -9   81.93    5.54
  -1  -8  -9   81.26    4.21
  -9  -1  -8   67.82    2.94
  -9  -1  -8   81.68    2.38
   8   0   7  135.55    3.44
   0   7   8  126.97    4.49
   0   7   8  113.36    4.61
   0  -7  -8  119.00    4.47
   0  -7  -8  118.26    4.67
   7  -1   6  231.40    3.67
   7  -1   6  254.90    3.88
  -1   6   7  227.46    5.59
  -1   6   7  192.90    5.60
   1  -6  -7  212.34    5.56
   1  -6  -7  206.94    5.75
  -5  -6   2  191.40    4.73
  -2   5   6  180.27    4.82
  -2   5   6  161.49    4.98
   2  -5  -6  169.59    4.78
   2  -5  -6  163.25    4.97
   5   6  -2  153.80    2.88
  -4  -5   3   56.38    2.61
   5  -3   4   49.66    2.46
  -3   4   5   51.58    2.68
  -3   4   5   46.02    2.81
   3  -4  -5   46.28    2.67
   3  -4  -5   46.55    2.75
  -3  -4   4  183.25    4.23
   4  -4   3  161.80    3.94
  -4   3   4  171.24    4.40
  -4   3   4  168.34    4.78
   4  -3  -4  178.62    4.63
   4  -3  -4  161.57    4.67
  -2  -3   5   48.71    2.30
  -2  -3   5   46.16    1.68
   3  -5   2   44.83    2.13
  -5   2   3   50.12    2.52
  -5   2   3   48.68    2.74
   5  -2  -3   51.91    2.66
   5  -2  -3   43.64    2.58
  -3   5  -2   50.66    2.27
   2   3  -5   59.52    2.36
   2   3  -5   54.28    1.84
  -1  -2   6    1.78    0.81
  -1  -2   6    3.33    0.82
   2  -6   1    1.43    0.71
  -6   1   2    1.45    0.84
  -6   1   2    0.95    0.79
   6  -1  -2    0.58    0.72
   6  -1  -2    2.19    0.82
  -2   6  -1    1.80    0.77
   1   2  -6    1.41    0.85
   1   2  -6    2.13    0.80
   0  -1   7   39.74    2.17
   0  -1   7   50.67    2.27
   1  -7   0   58.11    1.70
   1  -7   0   42.62    2.10
  -7   0   1   41.08    2.35
  -7   0   1   39.39    2.58
   7   0  -1   45.16    2.59
   7   0  -1   38.88    2.49
  -1   7   0   38.90    2.03
   0   1  -7   41.31    2.06
   1   0   8  100.50    3.34
   1   0   8  121.29    3.64
   0  -8  -1  146.36    3.16
   0  -8  -1  107.06    3.25
  -8  -1   0   93.34    3.45
  -8  -1   0  107.25    4.04
   8   1   0  113.36    3.90
   8   1   0   95.03    3.78
   0   8   1   97.26    3.10
  -1   0  -8  100.43    3.11
   2   1   9    9.36    1.49
   2   1   9   11.91    1.74
  -1  -9  -2   16.61    1.89
  -1  -9  -2    9.06    1.43
  -9  -2  -1    7.26    1.41
   9   2   1    9.87    1.74
   9   2   1    9.57    1.82
   1   9   2   10.40    1.51
  -2  -1  -9    8.62    1.39
   3   2  10  142.34    4.36
   3   2  10  173.98    5.08
  -2 -10  -3  194.88    4.72
  -2 -10  -3  165.41    4.49
 -10  -3  -2  141.28    4.53
  10   3   2  152.95    4.93
  10   3   2  132.05    4.72
   2  10   3  144.65    4.20
  -3  -2 -10  139.66    4.09
   4   3  11   21.33    2.25
   4   3  11   27.28    2.77
  -3 -11  -4   26.76    2.44
  -3 -11  -4   20.25    2.22
 -11  -4  -3   23.50    2.32
 -11  -4  -3   30.06    2.67
  11   4   3   23.90    2.58
   3  11   4   25.42    2.04
   3  11   4   20.32    2.17
  -4  -3 -11   19.60    2.11
   5   4  12    0.70    1.15
  -4 -12  -5   -0.02    1.17
 -12  -5  -4   -0.50    0.88
 -12  -5  -4    0.19    1.40
   4  12   5   -0.23    0.87
   4  12   5    0.67    1.07
  -5  -4 -12   -1.06    0.79
   6   5  13    4.96    1.62
  -5 -13  -6    6.03    2.34
 -13  -6  -5    6.07    1.70
 -13  -6  -5    4.76    2.00
   5  13   6    3.84    1.52
   5  13   6    4.11    1.54
  -6  -5 -13    5.37    1.60
   7   6  14   19.85    2.78
  -6 -14  -7   24.12    3.29
 -14  -7  -6   18.21    2.68
 -14  -7  -6   25.67    3.32
   6  14   7   19.59    2.60
   6  14   7   17.39    4.30
  -7  -6 -14   20.15    2.75
   8   7  15    3.20    1.79
  -7 -15  -8    3.57    2.01
 -15  -8  -7    2.50    1.58
 -15  -8  -7    1.49    1.89
   7  15   8    3.91    1.79
   7  15   8    1.52    1.42
  -8  -7 -15    2.95    1.65
   9   8  16   58.40    4.38
  -8 -16  -9   57.26    4.62
 -16  -9  -8   47.31    3.85
 -16  -9  -8   62.55    4.68
   8  16   9   48.91    3.87
   8  16   9   52.77    4.14
  -9  -8 -16   46.53    3.79
  10   9  17    5.35    2.30
  -9 -17 -10    8.71    2.85
 -17 -10  -9    4.92    1.91
 -17 -10  -9    8.78    2.71
   9  17  10    4.68    1.99
   9  17  10    9.66    2.66
 -10  -9 -17    3.31    1.95
  11  10  18   11.01    4.79
 -10 -18 -11   15.12    3.37
 -18 -11 -10   10.98    2.68
 -18 -11 -10   15.80    3.27
  10  18  11    9.64    2.47
  10  18  11    9.32    2.76
 -11 -10 -18   12.36    2.68
  12  11  19    4.92    2.38
 -11 -19 -12    6.40    2.67
 -19 -12 -11    2.88    1.70
 -19 -12 -11   -0.16    2.10
  11  19  12    5.60    3.88
  11  19  12    6.16    2.41
 -12 -11 -19    4.81    2.17
  13  12  20   11.38    3.29
 -12 -20 -13    4.53    3.00
 -20 -13 -12    6.54    3.17
  12  20  13    3.80    1.76
  12  20  13   11.86    3.42
 -13 -12 -20    8.78    2.69
  14  13  21    2.46    2.56
 -13 -21 -14    0.25    2.57
 -21 -14 -13    3.91    3.04
  13  21  14   -1.87    0.95
  13  21  14    4.79    2.72
 -14 -13 -21    3.40    2.27
  15  14  22    4.45    2.90
 -14 -22 -15    5.34    3.22
 -22 -15 -14    5.92    2.60
 -22 -15 -14    8.01    3.56
  14  22  15   11.32    3.01
  14  22  15    7.30    3.10
 -15 -14 -22    3.61    2.62
  16  15  23    0.07    2.40
  16  15  23   -2.86    2.58
 -15 -23 -16   -1.31    2.97
 -23 -16 -15    1.65    2.37
 -23 -16 -15    2.57    5.96
  15  23  16   -0.14    2.38
  15  23  16   -1.31    2.47
 -16 -15 -23    4.90    2.99
  17  16  24   -1.55    2.54
  17  16  24    1.10    3.17
 -16 -24 -17    1.29    3.38
 -24 -17 -16   -0.85    2.12
 -24 -17 -16    1.69    3.57
  16  24  17    1.06    2.40
  16  24  17    1.38    2.87
 -17 -16 -24    5.59    3.65
  18  17  25   -0.64    2.57
  18  17  25    0.36    3.34
 -17 -25 -18   -1.65    2.99
 -25 -18 -17    4.13    3.44
  17  25  18    4.72    2.89
 -18 -17 -25    0.72    2.50
  19  18  26    0.46    2.71
  19  18  26   -3.51    2.45
 -18 -26 -19   -3.89    2.82
 -26 -19 -18   -1.51    2.48
 -26 -19 -18   -2.41    3.05
  18  26  19   -2.03    2.46
  18  26  19   -2.49    2.58
 -19 -18 -26   -1.23    2.65
  20  19  27   -0.14    2.29
  20  19  27    0.23    2.78
 -19 -27 -20   -0.05    3.02
 -27 -20 -19   -0.17    2.28
 -27 -20 -19   -1.75    3.27
  19  27  20   -1.84    2.68
 -20 -19 -27   -0.71    2.94
  21  20  28    0.26    3.31
 -20 -28 -21    9.74    4.20
 -28 -21 -20   -2.68    2.51
 -28 -21 -20   -6.97    2.76
  20  28  21   -4.29    3.11
 -21 -20 -28   -2.14    2.60
  22  21  29   -1.25    3.24
 -21 -29 -22   -0.08    3.45
 -29 -22 -21    2.00    3.85
  21  29  22   -2.62    3.55
 -22 -21 -29    0.99    3.25
  23  22  30    3.70    4.30
 -22 -30 -23   -0.51    3.72
 -30 -23 -22   -3.96    3.19
  22  30  23    3.44    4.23
 -23 -22 -30    1.11    3.26
 -28 -28 -20    6.53    4.98
  20  28  28    6.99    4.56
 -20 -28 -28    2.38    3.40
 -28 -20 -28   -2.93    2.53
 -28 -20 -28   -0.36    3.31
 -27 -27 -19   -8.03    3.58
  19  27  27   -2.87    3.32
 -19 -27 -27   -2.60    2.88
 -27 -19 -27    4.02    3.28
 -26 -26 -18    4.20    4.23
  18  26  26    0.95    3.16
 -18 -26 -26   -2.44    2.81
 -26 -18 -26    1.44    2.89
 -25 -25 -17   -3.75    3.16
  25  17  25   -0.20    1.45
  17  25  25    3.47    3.30
  17  25  25   -4.90    2.53
 -17 -25 -25    3.94    3.24
 -25 -17 -25   -2.47    2.44
 -24 -24 -16    1.04    3.31
  24  16  24    5.19    2.70
  16  24  24    2.72    2.78
  16  24  24    4.34    3.67
 -16 -24 -24   -1.82    2.89
 -24 -16 -24    0.15    2.56
 -23 -23 -15   -1.96    2.90
  23  15  23    5.13    3.40
  15  23  23    3.19    3.32
  15  23  23    1.86    2.76
 -15 -23 -23    2.86    3.20
 -23 -15 -23   -2.24    2.60
 -22 -22 -14    0.10    2.74
  22  14  22    0.37    2.27
  14  22  22    0.16    2.73
 -14 -22 -22   -1.59    2.46
 -22 -14 -22   -1.09    2.45
 -21 -21 -13    1.14    2.92
  21  13  21   -0.37    2.26
  13  21  21    0.25    2.32
  13  21  21   -0.87    2.41
 -13 -21 -21    4.77    2.88
 -21 -13 -21   -0.51    2.21
 -20 -20 -12    1.00    2.49
  20  12  20    2.71    2.60
  12  20  20   -1.46    1.99
  12  20  20   -3.05    2.28
 -12 -20 -20    1.68    2.58
 -20 -12 -20    2.32    2.39
 -19 -19 -11    4.50    3.50
  19  11  19   -1.01    2.11
  11  19  19    1.76    2.13
  11  19  19    0.63    2.29
 -11 -19 -19   -2.22    2.14
 -19 -11 -19   -1.75    1.84
 -18 -18 -10   17.64    3.83
  18  10  18   15.10    3.35
  10  18  18   34.10    4.26
  10  18  18   19.62    4.01
 -10 -18 -18   15.27    3.68
 -18 -10 -18   19.10    3.44
 -17 -17  -9    1.80    2.49
  17   9  17    0.55    1.91
   9  17  17   -0.46    0.96
   9  17  17    2.99    2.28
  -9 -17 -17   -1.72    1.84
 -17  -9 -17   -1.00    1.65
 -16 -16  -8   61.98    5.45
  16   8  16   60.28    4.82
   8  16  16   40.94    3.84
   8  16  16   48.43    5.04
  -8 -16 -16   42.39    4.63
 -16  -8 -16   56.64    4.27
 -15 -15  -7   -0.17    1.88
  15   7  15   -1.43    1.62
   7  15  15   -0.43    1.61
   7  15  15   -0.37    1.68
  -7 -15 -15   -0.87    1.68
 -15  -7 -15   -2.28    1.29
 -14 -14  -6    6.68    2.66
  14   6  14   12.89    2.59
   6  14  14    9.78    2.69
   6  14  14    5.61    2.35
  -6 -14 -14    8.76    2.50
 -14  -6 -14   12.13    2.85
 -13 -13  -5    1.06    1.95
  13   5  13   -0.88    1.49
   5  13  13   -0.06    1.54
   5  13  13    0.63    1.85
  -5 -13 -13   -0.57    1.70
 -13  -5 -13    0.96    1.45
 -12 -12  -4  355.04    9.10
  12   4  12  325.62    7.63
   4  12  12  338.99    8.68
   4  12  12  270.43    8.37
  -4 -12 -12  309.10    8.54
 -12  -4 -12  271.24    5.94
 -12  -4 -12  294.14    6.23
 -11 -11  -3   -0.69    1.48
  11   3  11   -1.45    1.20
   3  11  11   -1.73    1.02
   3  11  11   -1.26    1.17
  -3 -11 -11   -0.25    1.30
  -3 -11 -11    0.48    1.48
 -11  -3 -11   -0.20    0.95
 -11  -3 -11    0.20    0.96
  10   2  10  394.31    7.13
   2  10  10  366.88    8.20
   2  10  10  310.93    8.20
  -2 -10 -10  341.34    8.18
  -2 -10 -10  343.28    8.55
 -10  -2 -10  320.08    5.11
 -10  -2 -10  325.28    5.18
   9   1   9   -1.00    0.92
   1   9   9    0.18    1.20
   1   9   9    0.40    1.40
  -1  -9  -9   -0.05    1.16
  -1  -9  -9   -0.19    1.08
  -8  -8   0   46.82    3.02
   8   0   8   55.67    2.42
   0   8   8   55.70    3.21
   0   8   8   44.40    3.47
   0  -8  -8   47.93    3.19
   0  -8  -8   48.72    3.37
  -7  -7   1   -1.70    0.79
   7  -1   7    0.23    0.69
  -1   7   7   -0.55    0.86
  -1   7   7   -0.38    0.86
   1  -7  -7   -0.81    0.82
   1  -7  -7   -0.75    0.71
   7   7  -1    0.04    0.68
  -6  -6   2   53.87    2.89
  -2   6   6   60.97    3.02
  -2   6   6   49.22    3.10
   2  -6  -6   54.40    3.02
   2  -6  -6   50.69    3.11
   6   6  -2   42.91    2.59
  -5  -5   3    0.16    0.77
  -3   5   5    0.44    0.83
  -3   5   5    0.88    0.88
   3  -5  -5   -0.52    0.73
   3  -5  -5    0.61    0.81
   5   5  -3    0.11    0.49
  -4  -4   4  525.23    7.57
  -4  -4   4  486.93    5.38
   4  -4   4  487.83    6.66
  -4   4   4  544.23    7.71
  -4   4   4  469.22    8.12
   4  -4  -4  510.01    7.73
   4  -4  -4  452.44    7.94
   4   4  -4  605.11    7.79
   4   4  -4  462.69    5.23
  -3  -3   5    1.35    0.83
  -3  -3   5    0.55    0.57
   3  -5   3    0.27    0.60
  -5   3   3    0.40    0.71
  -5   3   3    0.05    0.77
   5  -3  -3    0.60    0.90
   5  -3  -3    1.10    0.92
   3   3  -5    0.36    0.77
   3   3  -5    0.86    0.65
  -2  -2   6    1.35    0.80
  -2  -2   6    1.39    0.71
   2  -6   2    1.25    0.68
  -6   2   2    0.60    0.75
  -6   2   2    1.65    0.90
   6  -2  -2    1.61    0.92
   6  -2  -2    0.56    0.70
  -2   6  -2    1.04    0.66
   2   2  -6    1.13    0.80
   2   2  -6    1.39    0.82
  -1  -1   7    0.73    0.77
  -1  -1   7    0.60    0.72
   1  -7   1    0.06    0.52
  -7   1   1    0.49    0.75
  -7   1   1   -0.17    0.87
   7  -1  -1    0.24    0.77
   7  -1  -1   -0.19    0.80
  -1   7  -1   -0.11    0.53
   1   1  -7    0.26    0.64
   1   1  -7   -0.77    0.66
   0   0   8   18.79    1.85
   0   0   8   22.03    1.94
   0  -8   0   20.54    1.58
  -8   0   0   16.73    1.78
  -8   0   0   23.10    2.25
   8   0   0   23.35    2.13
   8   0   0   17.76    2.01
   0   8   0   20.12    1.57
   0   0  -8   23.38    1.90
   0   0  -8   23.91    2.01
   1   1   9    0.34    0.77
   1   1   9    0.19    0.88
  -1  -9  -1    0.16    0.77
  -1  -9  -1    0.08    0.72
  -9  -1  -1    0.09    0.72
   9   1   1    0.76    0.92
   9   1   1    0.77    0.87
   1   9   1    0.86    0.73
  -1  -1  -9    0.68    0.82
   2   2  10   86.51    3.62
   2   2  10   99.10    4.00
  -2 -10  -2  115.10    3.58
  -2 -10  -2   94.01    3.27
 -10  -2  -2   81.61    3.45
  10   2   2   95.98    3.95
  10   2   2   78.33    3.79
   2  10   2   83.57    3.11
  -2  -2 -10   83.51    3.38
   3   3  11    0.41    0.92
   3   3  11    0.79    1.13
  -3 -11  -3    0.58    1.07
  -3 -11  -3    0.64    0.96
 -11  -3  -3    0.64    0.92
 -11  -3  -3    0.36    1.10
  11   3   3   -0.10    1.00
  11   3   3    0.07    1.01
   3  11   3    0.33    0.94
  -3  -3 -11   -0.09    0.87
   4   4  12    3.58    1.38
   4   4  12    3.87    1.58
  -4 -12  -4    3.30    1.46
 -12  -4  -4    4.04    1.35
 -12  -4  -4    4.76    1.61
   4  12   4    3.37    1.29
  -4  -4 -12    2.86    1.29
   5   5  13    0.98    1.27
   5   5  13    1.36    1.44
  -5 -13  -5    1.05    1.57
[truncated: 3,484,701 more chars]
