# Supplementary material for: Temperature‐Dependent Separation of CO2 from Light Hydrocarbons in a Porous Self‐Assembly of Vertexes Sharing Octahedra
Source: Adv Sci (Weinh). 2024 Feb 2;11(14):2308028. doi: 10.1002/advs.202308028 (PMC11005747; doi:10.1002/advs.202308028)
Supplement: Supplementary file 2 — Supporting Information [file ADVS-11-2308028-s001.zip › Compound 1.cif]

 
data_1
 
_audit_creation_method            'SHELXL-2014/7'
_shelx_SHELXL_version_number      '2014/7'
_chemical_name_systematic         ?
_chemical_name_common             ?
_chemical_melting_point           ?
_chemical_formula_moiety          'C90 H60 Cl4 Mn2 N20'
_chemical_formula_sum
 'C90 H60 Cl4 Mn2 N20' 
_chemical_formula_weight          1673.26

loop_
 _atom_type_symbol
 _atom_type_description
 _atom_type_scat_dispersion_real
 _atom_type_scat_dispersion_imag
 _atom_type_scat_source
 'C'  'C'   0.0033   0.0016
 'International Tables Vol C Tables 4.2.6.8 and 6.1.1.4'
 'H'  'H'   0.0000   0.0000
 'International Tables Vol C Tables 4.2.6.8 and 6.1.1.4'
 'N'  'N'   0.0061   0.0033
 'International Tables Vol C Tables 4.2.6.8 and 6.1.1.4'
 'Cl'  'Cl'   0.1484   0.1585
 'International Tables Vol C Tables 4.2.6.8 and 6.1.1.4'
 'Mn'  'Mn'   0.3368   0.7283
 'International Tables Vol C Tables 4.2.6.8 and 6.1.1.4'
 
_space_group_crystal_system       trigonal
_space_group_IT_number            148
_space_group_name_H-M_alt         'R -3 :H'
_space_group_name_Hall            '-R 3'
 
_shelx_space_group_comment
;
The symmetry employed for this shelxl refinement is uniquely defined
by the following loop, which should always be used as a source of
symmetry information in preference to the above space-group names.
They are only intended as comments.
;
 
loop_
 _space_group_symop_operation_xyz
 'x, y, z'
 '-y, x-y, z'
 '-x+y, -x, z'
 'x+2/3, y+1/3, z+1/3'
 '-y+2/3, x-y+1/3, z+1/3'
 '-x+y+2/3, -x+1/3, z+1/3'
 'x+1/3, y+2/3, z+2/3'
 '-y+1/3, x-y+2/3, z+2/3'
 '-x+y+1/3, -x+2/3, z+2/3'
 '-x, -y, -z'
 'y, -x+y, -z'
 'x-y, x, -z'
 '-x+2/3, -y+1/3, -z+1/3'
 'y+2/3, -x+y+1/3, -z+1/3'
 'x-y+2/3, x+1/3, -z+1/3'
 '-x+1/3, -y+2/3, -z+2/3'
 'y+1/3, -x+y+2/3, -z+2/3'
 'x-y+1/3, x+2/3, -z+2/3'
 
_cell_length_a                    28.042(3)
_cell_length_b                    28.042(3)
_cell_length_c                    61.129(14)
_cell_angle_alpha                 90
_cell_angle_beta                  90
_cell_angle_gamma                 120
_cell_volume                      41628(13)
_cell_formula_units_Z             18
_cell_measurement_temperature     200(2)
_cell_measurement_reflns_used     9800
_cell_measurement_theta_min       23.34
_cell_measurement_theta_max       2.32
 
_exptl_crystal_description        block
_exptl_crystal_colour             yellow
_exptl_crystal_density_meas       ?
_exptl_crystal_density_method     ?
_exptl_crystal_density_diffrn     1.201          
_exptl_crystal_F_000              15444
_exptl_transmission_factor_min    ?
_exptl_transmission_factor_max    ?
_exptl_crystal_size_max           0.15
_exptl_crystal_size_mid            0.12 
_exptl_crystal_size_min           0.08
_exptl_absorpt_coefficient_mu     0.442
_shelx_estimated_absorpt_T_min    ?
_shelx_estimated_absorpt_T_max    ?
_exptl_absorpt_correction_type    ?
_exptl_absorpt_correction_T_min   ?
_exptl_absorpt_correction_T_max   ?
_exptl_absorpt_process_details    ?
_exptl_absorpt_special_details    ?
_diffrn_ambient_temperature       200(2)
_diffrn_radiation_wavelength      0.71073
_diffrn_radiation_type            MoK\a
_diffrn_source                    ?
_diffrn_measurement_device_type   'Bruker APEX-II CCD'
_diffrn_measurement_method        '\f and \w scans'
_diffrn_detector_area_resol_mean  ?
_diffrn_reflns_number             137891
_diffrn_reflns_av_unetI/netI      0.0743
_diffrn_reflns_av_R_equivalents   0.0797
_diffrn_reflns_limit_h_min        -36
_diffrn_reflns_limit_h_max        36
_diffrn_reflns_limit_k_min        -30
_diffrn_reflns_limit_k_max        36
_diffrn_reflns_limit_l_min        -79
_diffrn_reflns_limit_l_max        79
_diffrn_reflns_theta_min          1.865
_diffrn_reflns_theta_max          27.491
_diffrn_reflns_theta_full         25.242
_diffrn_measured_fraction_theta_max   0.999
_diffrn_measured_fraction_theta_full  0.999
_diffrn_reflns_Laue_measured_fraction_max    0.999
_diffrn_reflns_Laue_measured_fraction_full   0.999
_diffrn_reflns_point_group_measured_fraction_max   0.999
_diffrn_reflns_point_group_measured_fraction_full  0.999
_reflns_number_total              21245
_reflns_number_gt                 13528
_reflns_threshold_expression      'I > 2\s(I)'
_reflns_Friedel_coverage          0.000
_reflns_Friedel_fraction_max      .
_reflns_Friedel_fraction_full     .
 
_reflns_special_details
;
 Reflections were merged by SHELXL according to the crystal
 class for the calculation of statistics and refinement.
 
 _reflns_Friedel_fraction is defined as the number of unique
 Friedel pairs measured divided by the number that would be
 possible theoretically, ignoring centric projections and
 systematic absences.
;
 
_computing_data_collection        'Bruker APEX2'
_computing_cell_refinement         'Bruker SAINT'
_computing_data_reduction          'Bruker SAINT'
_computing_structure_solution     'SHELXS-97 (Sheldrick 2008)'
_computing_structure_refinement 'SHELXL-2014/7 (Sheldrick, 2014)'
_computing_molecular_graphics     ?
_computing_publication_material   ?
_refine_special_details           ?
_refine_ls_structure_factor_coef  Fsqd
_refine_ls_matrix_type            full
_refine_ls_weighting_scheme       calc
_refine_ls_weighting_details
'w=1/[\s^2^(Fo^2^)+(0.1118P)^2^+641.5826P] where P=(Fo^2^+2Fc^2^)/3'
_atom_sites_solution_primary      ?
_atom_sites_solution_secondary    ?
_atom_sites_solution_hydrogens    geom
_refine_ls_hydrogen_treatment     constr
_refine_ls_extinction_method      none
_refine_ls_extinction_coef        .
_refine_ls_number_reflns          21245
_refine_ls_number_parameters      1045
_refine_ls_number_restraints      0
_refine_ls_R_factor_all           0.1623
_refine_ls_R_factor_gt            0.1203
_refine_ls_wR_factor_ref          0.3319
_refine_ls_wR_factor_gt           0.3110
_refine_ls_goodness_of_fit_ref    1.063
_refine_ls_restrained_S_all       1.063
_refine_ls_shift/su_max           0.001
_refine_ls_shift/su_mean          0.000
 
loop_
 _atom_site_label
 _atom_site_type_symbol
 _atom_site_fract_x
 _atom_site_fract_y
 _atom_site_fract_z
 _atom_site_U_iso_or_equiv
 _atom_site_adp_type
 _atom_site_occupancy
 _atom_site_site_symmetry_order  
 _atom_site_calc_flag
 _atom_site_refinement_flags_posn
 _atom_site_refinement_flags_adp
 _atom_site_refinement_flags_occupancy
 _atom_site_disorder_assembly
 _atom_site_disorder_group
Mn1 Mn 0.22730(4) 0.87215(4) 0.11088(2) 0.0424(2) Uani 1 1 d . . . . .
Mn2 Mn 0.20661(4) 0.89559(4) 0.05626(2) 0.0419(2) Uani 1 1 d . . . . .
Cl2 Cl 0.25879(6) 0.85609(7) 0.07001(3) 0.0470(4) Uani 1 1 d . . . . .
Cl1 Cl 0.18788(7) 0.92445(7) 0.09724(3) 0.0475(4) Uani 1 1 d . . . . .
Cl4 Cl -0.07149(7) 0.80130(8) 0.05032(4) 0.0667(6) Uani 1 1 d . . . . .
Cl3 Cl 0.13379(9) 0.59405(8) 0.11504(4) 0.0681(6) Uani 1 1 d . . . . .
N7 N 0.1220(2) 0.6989(2) 0.11129(11) 0.0550(15) Uani 1 1 d . . . . .
H7 H 0.1206 0.6676 0.1118 0.066 Uiso 1 1 calc R U . . .
N12 N 0.2106(3) 0.8909(3) 0.02088(10) 0.0596(16) Uani 1 1 d . . . . .
N5 N 0.2206(3) 0.8723(3) 0.14652(10) 0.0633(17) Uani 1 1 d . . . . .
N8 N 0.1466(2) 0.9304(2) 0.04414(9) 0.0460(13) Uani 1 1 d . . . . .
N1 N 0.2617(2) 0.8118(2) 0.12292(9) 0.0436(12) Uani 1 1 d . . . . .
N9 N 0.0336(2) 0.7893(2) 0.05299(11) 0.0536(15) Uani 1 1 d . . . . .
H9 H 0.0022 0.7876 0.0520 0.064 Uiso 1 1 calc R U . . .
N6 N 0.1578(2) 0.7898(2) 0.11033(8) 0.0402(11) Uani 1 1 d . . . . .
N13 N 0.2680(2) 1.0676(2) 0.05499(10) 0.0495(14) Uani 1 1 d . . . . .
H13 H 0.2591 1.0929 0.0549 0.059 Uiso 1 1 calc R U . . .
N3 N 0.3993(2) 0.9345(2) 0.11389(10) 0.0498(14) Uani 1 1 d . . . . .
H3 H 0.4247 0.9258 0.1135 0.060 Uiso 1 1 calc R U . . .
N10 N 0.1244(2) 0.8256(2) 0.05542(9) 0.0411(12) Uani 1 1 d . . . . .
C37 C 0.0922(3) 0.8932(3) 0.05400(13) 0.0499(16) Uani 1 1 d . . . . .
H37A H 0.0634 0.8944 0.0456 0.060 Uiso 1 1 calc R U . . .
H37B H 0.0909 0.9046 0.0689 0.060 Uiso 1 1 calc R U . . .
C41 C 0.1000(3) 0.7676(3) 0.05562(11) 0.0421(14) Uani 1 1 d . . . . .
C1 C 0.2251(3) 0.7578(3) 0.11237(15) 0.059(2) Uani 1 1 d . . . . .
H1A H 0.2380 0.7574 0.0977 0.070 Uiso 1 1 calc R U . . .
H1B H 0.2255 0.7285 0.1207 0.070 Uiso 1 1 calc R U . . .
C16 C 0.2042(3) 0.8981(4) 0.16280(14) 0.068(2) Uani 1 1 d . . . . .
C13 C 0.0675(3) 0.7881(3) 0.10803(13) 0.0537(17) Uani 1 1 d . . . . .
H1 H 0.0825 0.8260 0.1072 0.064 Uiso 1 1 calc R U . . .
C43 C 0.0881(3) 0.6779(3) 0.05582(13) 0.0559(18) Uani 1 1 d . . . . .
N14 N 0.2584(2) 0.9835(2) 0.05363(9) 0.0475(13) Uani 1 1 d . . . . .
C42 C 0.1241(3) 0.7357(3) 0.05602(11) 0.0508(16) Uani 1 1 d . . . . .
H42 H 0.1622 0.7511 0.0564 0.061 Uiso 1 1 calc R U . . .
C72 C 0.2342(3) 0.8735(3) 0.00501(12) 0.0568(18) Uani 1 1 d . . . . .
N2 N 0.3154(2) 0.9243(2) 0.11443(11) 0.0559(16) Uani 1 1 d . . . . .
C12 C 0.0088(3) 0.7523(4) 0.10746(15) 0.065(2) Uani 1 1 d . . . . .
C26 C 0.3446(3) 0.8996(3) 0.11469(12) 0.0500(16) Uani 1 1 d . . . . .
C14 C 0.1014(3) 0.7659(3) 0.10984(12) 0.0504(17) Uani 1 1 d . . . . .
C51 C 0.2334(3) 1.0137(3) 0.05385(11) 0.0451(15) Uani 1 1 d . . . . .
C61 C 0.3214(3) 1.0760(3) 0.05630(12) 0.0523(17) Uani 1 1 d . . . . .
C36 C 0.3534(3) 0.9799(3) 0.11386(13) 0.0535(18) Uani 1 1 d . . . . .
C27 C 0.4065(3) 0.9871(3) 0.11390(14) 0.0581(19) Uani 1 1 d . . . . .
C4 C 0.1681(3) 0.7487(3) 0.11151(12) 0.0476(15) Uani 1 1 d . . . . .
N4 N 0.2364(2) 0.8485(3) 0.17958(10) 0.0616(17) Uani 1 1 d . . . . .
H4 H 0.2467 0.8337 0.1894 0.074 Uiso 1 1 calc R U . . .
N11 N 0.1838(3) 0.9048(2) -0.01179(10) 0.0594(16) Uani 1 1 d . . . . .
H11 H 0.1684 0.9149 -0.0215 0.071 Uiso 1 1 calc R U . . .
C5 C 0.0775(3) 0.7070(3) 0.11007(15) 0.061(2) Uani 1 1 d . . . . .
C38 C 0.1714(3) 0.9877(3) 0.05231(13) 0.0509(17) Uani 1 1 d . . . . .
H38A H 0.1564 0.9877 0.0666 0.061 Uiso 1 1 calc R U . . .
H38B H 0.1622 1.0091 0.0425 0.061 Uiso 1 1 calc R U . . .
C52 C 0.3137(3) 1.0221(3) 0.05577(13) 0.0533(18) Uani 1 1 d . . . . .
C3 C 0.3199(3) 0.8381(3) 0.11435(15) 0.058(2) Uani 1 1 d . . . . .
H3A H 0.3416 0.8276 0.1234 0.070 Uiso 1 1 calc R U . . .
H3B H 0.3199 0.8257 0.0995 0.070 Uiso 1 1 calc R U . . .
C15 C 0.2380(3) 0.8427(4) 0.15703(12) 0.0606(19) Uani 1 1 d . . . . .
C50 C 0.0426(3) 0.7453(3) 0.05400(14) 0.0553(18) Uani 1 1 d . . . . .
C53 C 0.3584(3) 1.0139(3) 0.05623(14) 0.062(2) Uani 1 1 d . . . . .
H53 H 0.3542 0.9789 0.0560 0.075 Uiso 1 1 calc R U . . .
C40 C 0.0840(2) 0.8362(3) 0.05380(12) 0.0447(15) Uani 1 1 d . . . . .
C62 C 0.1798(3) 0.9078(3) 0.01009(12) 0.0586(19) Uani 1 1 d . . . . .
C2 C 0.2589(4) 0.8085(4) 0.14702(13) 0.072(2) Uani 1 1 d . . . . .
H2A H 0.2954 0.8202 0.1527 0.086 Uiso 1 1 calc R U . . .
H2B H 0.2351 0.7704 0.1513 0.086 Uiso 1 1 calc R U . . .
C35 C 0.3443(3) 1.0247(3) 0.11344(16) 0.069(2) Uani 1 1 d . . . . .
H35 H 0.3090 1.0197 0.1126 0.083 Uiso 1 1 calc R U . . .
C64 C 0.2364(4) 0.8705(3) -0.03449(13) 0.074(3) Uani 1 1 d . . . . .
H64 H 0.2261 0.8770 -0.0481 0.088 Uiso 1 1 calc R U . . .
C23 C 0.1813(4) 0.9368(4) 0.20086(16) 0.080(3) Uani 1 1 d . . . . .
C39 C 0.1460(4) 0.9291(3) 0.01974(12) 0.064(2) Uani 1 1 d . . . . .
H39A H 0.1082 0.9064 0.0148 0.077 Uiso 1 1 calc R U . . .
H39B H 0.1591 0.9662 0.0143 0.077 Uiso 1 1 calc R U . . .
C70 C 0.2901(4) 0.8404(4) -0.01149(17) 0.079(3) Uani 1 1 d . . . . .
C65 C 0.2719(4) 0.8479(3) -0.03261(15) 0.072(2) Uani 1 1 d . . . . .
C25 C 0.2150(3) 0.8828(3) 0.18293(12) 0.0579(19) Uani 1 1 d . . . . .
C24 C 0.2038(4) 0.9012(4) 0.20288(14) 0.078(3) Uani 1 1 d . . . . .
H24 H 0.2107 0.8907 0.2164 0.093 Uiso 1 1 calc R U . . .
C71 C 0.2689(4) 0.8528(4) 0.00687(15) 0.071(2) Uani 1 1 d . . . . .
H71 H 0.2786 0.8469 0.0207 0.085 Uiso 1 1 calc R U . . .
C60 C 0.3718(3) 1.1225(3) 0.05686(16) 0.071(2) Uani 1 1 d . . . . .
H60 H 0.3756 1.1574 0.0571 0.085 Uiso 1 1 calc R U . . .
C63 C 0.2181(3) 0.8821(3) -0.01598(13) 0.0584(19) Uani 1 1 d . . . . .
C69 C 0.3242(5) 0.8173(5) -0.01064(19) 0.100(4) Uani 1 1 d . . . . .
H69 H 0.3348 0.8103 0.0028 0.120 Uiso 1 1 calc R U . . .
C49 C 0.0070(3) 0.6894(3) 0.05367(18) 0.080(3) Uani 1 1 d . . . . .
H49 H -0.0311 0.6744 0.0535 0.096 Uiso 1 1 calc R U . . .
C6 C 0.0226(3) 0.6722(3) 0.1099(2) 0.088(3) Uani 1 1 d . . . . .
H6 H 0.0082 0.6345 0.1114 0.105 Uiso 1 1 calc R U . . .
C7 C -0.0130(3) 0.6947(4) 0.10746(18) 0.083(3) Uani 1 1 d . . . . .
C29 C 0.4453(4) 1.0845(3) 0.11427(18) 0.079(3) Uani 1 1 d . . . . .
C18 C 0.1708(4) 0.9512(4) 0.18009(18) 0.083(3) Uani 1 1 d . . . . .
C17 C 0.1836(4) 0.9321(4) 0.16066(15) 0.072(2) Uani 1 1 d . . . . .
H17 H 0.1780 0.9427 0.1469 0.087 Uiso 1 1 calc R U . . .
C54 C 0.4110(3) 1.0619(4) 0.05703(16) 0.069(2) Uani 1 1 d . . . . .
C34 C 0.3909(4) 1.0774(3) 0.11431(16) 0.073(3) Uani 1 1 d . . . . .
C28 C 0.4521(3) 1.0384(3) 0.11365(15) 0.067(2) Uani 1 1 d . . . . .
H28 H 0.4871 1.0426 0.1131 0.080 Uiso 1 1 calc R U . . .
C19 C 0.1479(5) 0.9849(5) 0.1795(2) 0.117(5) Uani 1 1 d . . . . .
H19 H 0.1406 0.9950 0.1660 0.141 Uiso 1 1 calc R U . . .
C59 C 0.4184(3) 1.1147(4) 0.05708(19) 0.081(3) Uani 1 1 d . . . . .
C67 C 0.3279(5) 0.8147(5) -0.0499(3) 0.113(5) Uani 1 1 d . . . . .
H67 H 0.3425 0.8073 -0.0622 0.136 Uiso 1 1 calc R U . . .
C48 C 0.0320(4) 0.6558(3) 0.05353(15) 0.075(3) Uani 1 1 d . . . . .
C21 C 0.1482(7) 0.9925(6) 0.2169(3) 0.144(7) Uani 1 1 d . . . . .
H21 H 0.1437 1.0091 0.2293 0.173 Uiso 1 1 calc R U . . .
C46 C 0.0185(5) 0.5627(4) 0.0538(3) 0.124(5) Uani 1 1 d . . . . .
H46 H -0.0036 0.5249 0.0518 0.148 Uiso 1 1 calc R U . . .
C33 C 0.3861(4) 1.1256(4) 0.1153(2) 0.094(4) Uani 1 1 d . . . . .
H33 H 0.3512 1.1217 0.1148 0.112 Uiso 1 1 calc R U . . .
C32 C 0.4293(5) 1.1755(4) 0.1170(2) 0.108(4) Uani 1 1 d . . . . .
H32 H 0.4243 1.2057 0.1186 0.129 Uiso 1 1 calc R U . . .
C10 C -0.0823(4) 0.7383(5) 0.1041(2) 0.107(4) Uani 1 1 d . . . . .
H10 H -0.1058 0.7525 0.1027 0.128 Uiso 1 1 calc R U . . .
C57 C 0.5177(4) 1.1544(5) 0.0552(2) 0.112(4) Uani 1 1 d . . . . .
H57 H 0.5529 1.1848 0.0539 0.134 Uiso 1 1 calc R U . . .
C9 C -0.1049(4) 0.6803(5) 0.1046(2) 0.113(4) Uani 1 1 d . . . . .
H2 H -0.1427 0.6568 0.1034 0.135 Uiso 1 1 calc R U . . .
C44 C 0.1091(4) 0.6409(3) 0.05725(16) 0.074(3) Uani 1 1 d . . . . .
H44 H 0.1469 0.6551 0.0587 0.089 Uiso 1 1 calc R U . . .
C55 C 0.4602(3) 1.0558(4) 0.0567(2) 0.090(3) Uani 1 1 d . . . . .
H55 H 0.4569 1.0211 0.0574 0.107 Uiso 1 1 calc R U . . .
C47 C -0.0043(5) 0.5968(4) 0.0543(3) 0.122(5) Uani 1 1 d . . . . .
H47 H -0.0423 0.5819 0.0551 0.147 Uiso 1 1 calc R U . . .
C68 C 0.3420(6) 0.8051(6) -0.0294(3) 0.124(5) Uani 1 1 d . . . . .
H68 H 0.3645 0.7897 -0.0283 0.149 Uiso 1 1 calc R U . . .
C8 C -0.0713(4) 0.6603(4) 0.1069(3) 0.123(5) Uani 1 1 d . . . . .
H8 H -0.0863 0.6224 0.1081 0.148 Uiso 1 1 calc R U . . .
C56 C 0.5104(4) 1.1017(5) 0.0554(2) 0.115(5) Uani 1 1 d . . . . .
H56 H 0.5414 1.0977 0.0546 0.138 Uiso 1 1 calc R U . . .
C31 C 0.4845(5) 1.1837(4) 0.1163(3) 0.132(6) Uani 1 1 d . . . . .
H31 H 0.5148 1.2190 0.1168 0.159 Uiso 1 1 calc R U . . .
C20 C 0.1355(6) 1.0041(7) 0.1980(3) 0.145(7) Uani 1 1 d . . . . .
H20 H 0.1183 1.0251 0.1971 0.174 Uiso 1 1 calc R U . . .
C66 C 0.2926(4) 0.8349(4) -0.05246(18) 0.091(3) Uani 1 1 d . . . . .
H66 H 0.2821 0.8402 -0.0663 0.109 Uiso 1 1 calc R U . . .
C11 C -0.0273(4) 0.7735(4) 0.10567(16) 0.080(3) Uani 1 1 d . . . . .
H5 H -0.0134 0.8114 0.1055 0.096 Uiso 1 1 calc R U . . .
C58 C 0.4732(4) 1.1616(4) 0.0571(2) 0.091(3) Uani 1 1 d . . . . .
H58 H 0.4783 1.1969 0.0583 0.109 Uiso 1 1 calc R U . . .
C45 C 0.0764(4) 0.5870(4) 0.0565(2) 0.095(4) Uani 1 1 d . . . . .
H45 H 0.0916 0.5643 0.0579 0.114 Uiso 1 1 calc R U . . .
C30 C 0.4918(4) 1.1392(4) 0.1147(2) 0.091(3) Uani 1 1 d . . . . .
H30 H 0.5272 1.1444 0.1140 0.109 Uiso 1 1 calc R U . . .
C22 C 0.1682(5) 0.9561(5) 0.2194(2) 0.109(4) Uani 1 1 d . . . . .
H22 H 0.1727 0.9452 0.2333 0.131 Uiso 1 1 calc R U . . .
C77 C 0.0027(4) 0.7893(4) 0.16161(19) 0.093(3) Uani 1 1 d . . . . .
N17 N 0.1265(3) 0.7168(4) 0.16552(13) 0.090(3) Uani 1 1 d . . . . .
C76 C -0.0487(4) 0.7444(4) 0.16204(17) 0.081(3) Uani 1 1 d . . . . .
H76 H -0.0791 0.7490 0.1609 0.098 Uiso 1 1 calc R U . . .
C78 C 0.0484(4) 0.7826(4) 0.16258(17) 0.088(3) Uani 1 1 d . . . . .
H78 H 0.0835 0.8134 0.1623 0.105 Uiso 1 1 calc R U . . .
C73 C 0.0422(3) 0.7303(4) 0.16403(16) 0.082(3) Uani 1 1 d . . . . .
C74 C -0.0114(4) 0.6838(4) 0.16543(16) 0.083(3) Uani 1 1 d . . . . .
H74 H -0.0164 0.6486 0.1671 0.100 Uiso 1 1 calc R U . . .
N16 N -0.1535(4) 0.6088(4) 0.1696(2) 0.131(4) Uani 1 1 d . . . . .
C79 C 0.0888(4) 0.7220(5) 0.16463(17) 0.092(3) Uani 1 1 d . . . . .
C75 C -0.0565(3) 0.6918(4) 0.16421(18) 0.080(3) Uani 1 1 d . . . . .
C80 C -0.1109(4) 0.6444(5) 0.1663(2) 0.095(3) Uani 1 1 d . . . . .
C81 C 0.0105(5) 0.8449(6) 0.1595(3) 0.127(5) Uani 1 1 d . . . . .
N15 N 0.0146(6) 0.8859(5) 0.1577(3) 0.169(6) Uani 1 1 d . . . . .
C83 C 0.4565(4) 1.1269(4) -0.00056(19) 0.086(3) Uani 1 1 d . . . . .
C86 C 0.3643(4) 1.0235(4) 0.00237(17) 0.088(3) Uani 1 1 d . . . . .
H86 H 0.3335 0.9884 0.0032 0.106 Uiso 1 1 calc R U . . .
C87 C 0.3584(4) 1.0687(4) 0.00095(15) 0.075(3) Uani 1 1 d . . . . .
N18 N 0.4294(4) 0.9435(4) 0.0065(2) 0.138(5) Uani 1 1 d . . . . .
C90 C 0.4234(4) 0.9810(5) 0.0031(3) 0.128(6) Uani 1 1 d . . . . .
C84 C 0.4635(4) 1.0818(4) 0.00023(19) 0.086(3) Uani 1 1 d . . . . .
H84 H 0.4986 1.0861 -0.0008 0.103 Uiso 1 1 calc R U . . .
N20 N 0.2603(4) 1.0563(4) 0.00108(13) 0.091(3) Uani 1 1 d . . . . .
C82 C 0.4047(4) 1.1218(5) -0.00035(16) 0.088(3) Uani 1 1 d . . . . .
H82 H 0.4008 1.1527 -0.0010 0.106 Uiso 1 1 calc R U . . .
C88 C 0.3040(4) 1.0623(5) 0.00114(14) 0.082(3) Uani 1 1 d . . . . .
C85 C 0.4182(4) 1.0303(4) 0.00259(19) 0.086(3) Uani 1 1 d . . . . .
N19 N 0.5420(6) 1.2224(5) -0.0055(3) 0.176(7) Uani 1 1 d . . . . .
C89 C 0.5052(6) 1.1820(6) -0.0020(3) 0.123(5) Uani 1 1 d . . . . .
 
loop_
 _atom_site_aniso_label
 _atom_site_aniso_U_11
 _atom_site_aniso_U_22
 _atom_site_aniso_U_33
 _atom_site_aniso_U_23
 _atom_site_aniso_U_13
 _atom_site_aniso_U_12
Mn1 0.0427(5) 0.0391(5) 0.0514(6) -0.0040(4) -0.0072(4) 0.0250(4)
Mn2 0.0384(5) 0.0408(5) 0.0529(6) 0.0069(4) 0.0035(4) 0.0245(4)
Cl2 0.0433(8) 0.0502(9) 0.0568(10) 0.0028(7) -0.0011(7) 0.0303(7)
Cl1 0.0514(9) 0.0459(8) 0.0552(10) -0.0008(7) -0.0034(7) 0.0317(7)
Cl4 0.0422(9) 0.0590(11) 0.1066(16) -0.0233(11) -0.0170(10) 0.0312(9)
Cl3 0.0659(12) 0.0465(10) 0.1008(16) 0.0182(10) 0.0243(11) 0.0348(9)
N7 0.045(3) 0.045(3) 0.080(4) 0.024(3) 0.014(3) 0.026(3)
N12 0.069(4) 0.070(4) 0.056(4) 0.023(3) 0.018(3) 0.048(4)
N5 0.074(4) 0.091(5) 0.043(3) -0.008(3) -0.009(3) 0.055(4)
N8 0.047(3) 0.044(3) 0.054(3) 0.005(2) 0.001(2) 0.028(3)
N1 0.039(3) 0.044(3) 0.054(3) -0.002(2) -0.008(2) 0.025(2)
N9 0.041(3) 0.041(3) 0.081(4) -0.009(3) -0.022(3) 0.022(3)
N6 0.040(3) 0.042(3) 0.045(3) 0.005(2) 0.004(2) 0.025(2)
N13 0.044(3) 0.043(3) 0.068(4) 0.010(3) 0.009(3) 0.027(3)
N3 0.047(3) 0.047(3) 0.062(4) 0.000(3) -0.013(3) 0.029(3)
N10 0.043(3) 0.035(3) 0.051(3) -0.007(2) -0.010(2) 0.024(2)
C37 0.031(3) 0.050(4) 0.074(5) -0.002(3) -0.008(3) 0.024(3)
C41 0.038(3) 0.041(3) 0.047(4) -0.004(3) -0.007(3) 0.020(3)
C1 0.042(4) 0.045(4) 0.099(6) 0.018(4) 0.012(4) 0.029(3)
C16 0.066(5) 0.077(5) 0.066(5) -0.034(4) -0.017(4) 0.040(5)
C13 0.052(4) 0.043(4) 0.070(5) 0.014(3) 0.005(3) 0.027(3)
C43 0.057(4) 0.043(4) 0.072(5) -0.009(3) -0.021(4) 0.028(3)
N14 0.039(3) 0.053(3) 0.056(3) 0.022(3) 0.011(2) 0.027(3)
C42 0.062(4) 0.046(4) 0.052(4) -0.008(3) -0.015(3) 0.033(3)
C72 0.064(5) 0.058(4) 0.044(4) 0.007(3) 0.013(3) 0.026(4)
N2 0.041(3) 0.043(3) 0.091(5) -0.014(3) -0.022(3) 0.026(3)
C12 0.050(4) 0.072(5) 0.086(6) 0.022(4) 0.020(4) 0.040(4)
C26 0.046(4) 0.046(4) 0.063(4) 0.008(3) 0.002(3) 0.027(3)
C14 0.047(4) 0.040(3) 0.066(5) 0.017(3) 0.012(3) 0.022(3)
C51 0.050(4) 0.047(4) 0.045(4) 0.012(3) 0.004(3) 0.029(3)
C61 0.044(4) 0.054(4) 0.063(4) 0.016(3) 0.006(3) 0.028(3)
C36 0.048(4) 0.045(4) 0.073(5) -0.010(3) -0.019(3) 0.028(3)
C27 0.054(4) 0.049(4) 0.076(5) -0.012(4) -0.027(4) 0.029(3)
C4 0.042(3) 0.043(3) 0.063(4) 0.009(3) 0.002(3) 0.026(3)
N4 0.046(3) 0.078(4) 0.040(3) 0.007(3) -0.004(3) 0.015(3)
N11 0.075(4) 0.048(3) 0.045(3) 0.009(3) -0.002(3) 0.023(3)
C5 0.042(4) 0.046(4) 0.099(6) 0.026(4) 0.010(4) 0.024(3)
C38 0.046(4) 0.051(4) 0.068(5) 0.019(3) 0.002(3) 0.033(3)
C52 0.036(3) 0.049(4) 0.077(5) 0.030(4) 0.008(3) 0.023(3)
C3 0.038(3) 0.042(4) 0.101(6) 0.004(4) -0.003(4) 0.024(3)
C15 0.061(5) 0.077(5) 0.050(4) -0.012(4) -0.013(3) 0.039(4)
C50 0.047(4) 0.041(4) 0.083(5) -0.009(3) -0.015(4) 0.025(3)
C53 0.041(4) 0.058(4) 0.090(6) 0.038(4) 0.019(4) 0.027(3)
C40 0.034(3) 0.037(3) 0.064(4) -0.001(3) -0.010(3) 0.019(3)
C62 0.070(5) 0.064(5) 0.046(4) 0.024(3) 0.015(3) 0.036(4)
C2 0.078(6) 0.102(7) 0.060(5) 0.007(5) -0.007(4) 0.063(6)
C35 0.055(4) 0.042(4) 0.113(7) -0.013(4) -0.024(5) 0.026(4)
C64 0.078(6) 0.046(4) 0.049(4) -0.005(3) 0.004(4) -0.005(4)
C23 0.051(5) 0.081(6) 0.069(6) -0.021(5) 0.004(4) 0.003(4)
C39 0.086(6) 0.066(5) 0.056(5) 0.010(4) -0.008(4) 0.049(5)
C70 0.081(6) 0.077(6) 0.082(7) 0.005(5) 0.034(5) 0.041(5)
C65 0.069(5) 0.044(4) 0.075(6) -0.011(4) 0.023(4) 0.008(4)
C25 0.038(4) 0.070(5) 0.051(4) -0.013(4) -0.004(3) 0.017(3)
C24 0.058(5) 0.084(6) 0.046(5) -0.013(4) -0.001(4) 0.002(5)
C71 0.068(5) 0.075(6) 0.072(6) 0.005(4) 0.022(4) 0.037(5)
C60 0.050(4) 0.055(5) 0.111(7) 0.020(5) 0.009(4) 0.028(4)
C63 0.064(5) 0.034(3) 0.055(4) 0.002(3) 0.011(4) 0.008(3)
C69 0.101(8) 0.135(10) 0.096(8) 0.012(7) 0.033(6) 0.083(8)
C49 0.051(4) 0.039(4) 0.142(9) -0.020(5) -0.037(5) 0.017(4)
C6 0.047(4) 0.036(4) 0.172(11) 0.024(5) 0.015(5) 0.015(3)
C7 0.040(4) 0.076(6) 0.123(8) 0.031(6) 0.027(5) 0.022(4)
C29 0.059(5) 0.046(4) 0.130(8) -0.006(5) -0.032(5) 0.024(4)
C18 0.057(5) 0.081(6) 0.093(7) -0.039(5) 0.001(5) 0.019(5)
C17 0.072(5) 0.079(6) 0.070(5) -0.035(5) -0.010(4) 0.041(5)
C54 0.042(4) 0.067(5) 0.104(7) 0.022(5) 0.004(4) 0.032(4)
C34 0.067(5) 0.052(4) 0.107(7) -0.021(4) -0.038(5) 0.035(4)
C28 0.053(4) 0.045(4) 0.098(6) -0.009(4) -0.028(4) 0.021(4)
C19 0.134(10) 0.140(11) 0.121(10) -0.073(8) -0.022(8) 0.101(9)
C59 0.044(4) 0.058(5) 0.141(9) 0.023(5) -0.001(5) 0.025(4)
C67 0.089(8) 0.109(9) 0.120(11) -0.036(8) 0.035(8) 0.034(7)
C48 0.097(7) 0.039(4) 0.079(6) -0.012(4) -0.034(5) 0.026(4)
C21 0.117(11) 0.115(11) 0.156(14) -0.087(11) 0.031(10) 0.024(9)
C46 0.112(10) 0.052(6) 0.198(15) -0.020(7) -0.042(9) 0.035(6)
C33 0.080(6) 0.047(5) 0.158(11) 0.007(5) -0.030(6) 0.035(5)
C32 0.099(8) 0.050(5) 0.178(12) -0.013(6) -0.052(8) 0.039(5)
C10 0.053(5) 0.096(8) 0.172(12) 0.048(8) 0.019(6) 0.037(6)
C57 0.053(6) 0.074(7) 0.186(13) 0.042(8) 0.006(7) 0.016(5)
C9 0.041(5) 0.105(9) 0.193(14) 0.007(9) 0.004(6) 0.038(6)
C44 0.086(6) 0.053(5) 0.100(7) -0.017(4) -0.024(5) 0.047(5)
C55 0.041(4) 0.072(6) 0.159(10) 0.048(6) 0.031(5) 0.030(4)
C47 0.084(7) 0.036(5) 0.241(16) -0.031(7) -0.047(9) 0.027(5)
C68 0.103(9) 0.139(12) 0.145(13) -0.016(10) 0.046(9) 0.071(9)
C8 0.045(5) 0.067(6) 0.244(17) 0.042(8) 0.031(7) 0.017(5)
C56 0.046(5) 0.092(8) 0.206(14) 0.046(8) 0.022(7) 0.033(5)
C31 0.066(7) 0.051(6) 0.269(19) -0.028(8) -0.033(9) 0.022(5)
C20 0.122(11) 0.146(13) 0.183(16) -0.112(13) -0.032(11) 0.079(10)
C66 0.073(6) 0.077(6) 0.083(7) -0.007(5) 0.023(5) 0.009(5)
C11 0.059(5) 0.094(7) 0.102(7) 0.045(6) 0.020(5) 0.049(5)
C58 0.057(5) 0.067(6) 0.143(10) 0.025(6) 0.002(6) 0.027(5)
C45 0.090(7) 0.050(5) 0.156(11) -0.016(6) -0.029(7) 0.042(5)
C30 0.060(5) 0.048(5) 0.151(10) 0.000(5) -0.027(6) 0.016(4)
C22 0.085(7) 0.104(9) 0.094(8) -0.042(7) 0.020(6) 0.014(7)
C77 0.073(6) 0.088(7) 0.121(9) 0.045(6) -0.003(6) 0.043(6)
N17 0.065(5) 0.140(8) 0.074(5) 0.037(5) 0.022(4) 0.058(5)
C76 0.057(5) 0.085(6) 0.107(8) 0.034(6) 0.009(5) 0.040(5)
C78 0.052(5) 0.096(7) 0.106(8) 0.064(6) 0.019(5) 0.029(5)
C73 0.052(5) 0.116(8) 0.088(6) 0.052(6) 0.023(4) 0.049(5)
C74 0.072(6) 0.096(7) 0.097(7) 0.048(6) 0.026(5) 0.054(6)
N16 0.058(5) 0.080(6) 0.249(14) 0.033(7) 0.024(7) 0.031(5)
C79 0.058(5) 0.128(9) 0.097(7) 0.060(7) 0.023(5) 0.052(6)
C75 0.048(4) 0.088(6) 0.112(8) 0.032(6) 0.018(5) 0.040(5)
C80 0.050(5) 0.090(7) 0.146(10) 0.015(7) 0.006(6) 0.036(5)
C81 0.089(8) 0.114(10) 0.177(14) 0.062(10) 0.003(8) 0.050(8)
N15 0.160(12) 0.090(8) 0.247(17) 0.059(9) -0.038(11) 0.056(8)
C83 0.077(6) 0.071(6) 0.116(8) 0.037(6) 0.044(6) 0.041(5)
C86 0.063(5) 0.098(7) 0.115(8) 0.061(6) 0.022(5) 0.050(5)
C87 0.078(6) 0.092(7) 0.074(6) 0.039(5) 0.029(5) 0.056(5)
N18 0.086(7) 0.082(7) 0.242(15) 0.048(8) -0.010(8) 0.038(6)
C90 0.056(6) 0.084(7) 0.252(17) 0.064(9) 0.020(8) 0.041(6)
C84 0.056(5) 0.081(6) 0.131(9) 0.040(6) 0.035(5) 0.041(5)
N20 0.090(6) 0.138(8) 0.077(5) 0.043(5) 0.018(4) 0.080(6)
C82 0.093(7) 0.115(8) 0.089(7) 0.047(6) 0.043(6) 0.076(7)
C88 0.094(7) 0.125(8) 0.058(5) 0.038(5) 0.016(5) 0.079(7)
C85 0.069(6) 0.088(7) 0.125(8) 0.048(6) 0.029(5) 0.057(5)
N19 0.129(10) 0.089(8) 0.285(19) 0.041(10) 0.074(12) 0.036(8)
C89 0.098(9) 0.092(9) 0.199(15) 0.056(9) 0.056(9) 0.062(8)
 
_geom_special_details
;
 All esds (except the esd in the dihedral angle between two l.s. planes)
 are estimated using the full covariance matrix.  The cell esds are taken
 into account individually in the estimation of esds in distances, angles
 and torsion angles; correlations between esds in cell parameters are only
 used when they are defined by crystal symmetry.  An approximate (isotropic)
 treatment of cell esds is used for estimating esds involving l.s. planes.
;
 
loop_
 _geom_bond_atom_site_label_1
 _geom_bond_atom_site_label_2
 _geom_bond_distance
 _geom_bond_site_symmetry_2
 _geom_bond_publ_flag
Mn1 N6 2.153(5) . ?
Mn1 N2 2.162(6) . ?
Mn1 N5 2.187(6) . ?
Mn1 Cl1 2.3853(18) . ?
Mn1 N1 2.443(5) . ?
Mn1 Cl2 2.761(2) . ?
Mn2 N14 2.153(6) . ?
Mn2 N10 2.156(5) . ?
Mn2 N12 2.173(6) . ?
Mn2 Cl2 2.3863(18) . ?
Mn2 N8 2.444(5) . ?
Mn2 Cl1 2.763(2) . ?
N7 C4 1.347(9) . ?
N7 C5 1.378(9) . ?
N12 C62 1.348(9) . ?
N12 C72 1.393(9) . ?
N5 C15 1.320(10) . ?
N5 C16 1.435(10) . ?
N8 C37 1.479(8) . ?
N8 C38 1.483(9) . ?
N8 C39 1.492(9) . ?
N1 C2 1.476(10) . ?
N1 C1 1.487(9) . ?
N1 C3 1.510(9) . ?
N9 C40 1.367(8) . ?
N9 C50 1.382(8) . ?
N6 C4 1.324(8) . ?
N6 C14 1.375(8) . ?
N13 C51 1.329(8) . ?
N13 C61 1.400(8) . ?
N3 C26 1.346(9) . ?
N3 C27 1.385(9) . ?
N10 C40 1.308(8) . ?
N10 C41 1.414(8) . ?
C37 C40 1.500(9) . ?
C41 C42 1.367(9) . ?
C41 C50 1.408(9) . ?
C1 C4 1.486(9) . ?
C16 C17 1.343(12) . ?
C16 C25 1.386(12) . ?
C13 C14 1.377(9) . ?
C13 C12 1.438(10) . ?
C43 C48 1.381(12) . ?
C43 C42 1.417(10) . ?
C43 C44 1.429(10) . ?
N14 C51 1.341(8) . ?
N14 C52 1.384(9) . ?
C72 C71 1.364(12) . ?
C72 C63 1.420(11) . ?
N2 C26 1.310(8) . ?
N2 C36 1.382(9) . ?
C12 C7 1.414(12) . ?
C12 C11 1.409(11) . ?
C26 C3 1.504(9) . ?
C14 C5 1.438(10) . ?
C51 C38 1.515(9) . ?
C61 C60 1.361(10) . ?
C61 C52 1.416(10) . ?
C36 C27 1.398(10) . ?
C36 C35 1.401(10) . ?
C27 C28 1.367(10) . ?
N4 C25 1.381(11) . ?
N4 C15 1.391(9) . ?
N11 C62 1.348(9) . ?
N11 C63 1.416(11) . ?
C5 C6 1.349(10) . ?
C52 C53 1.382(9) . ?
C15 C2 1.483(11) . ?
C50 C49 1.374(10) . ?
C53 C54 1.414(11) . ?
C62 C39 1.473(11) . ?
C35 C34 1.401(11) . ?
C64 C63 1.348(11) . ?
C64 C65 1.425(14) . ?
C23 C22 1.385(13) . ?
C23 C18 1.408(15) . ?
C23 C24 1.429(15) . ?
C70 C71 1.393(11) . ?
C70 C69 1.399(14) . ?
C70 C65 1.442(14) . ?
C65 C66 1.467(13) . ?
C25 C24 1.417(11) . ?
C60 C59 1.429(11) . ?
C69 C68 1.359(15) . ?
C49 C48 1.429(12) . ?
C6 C7 1.429(12) . ?
C7 C8 1.425(12) . ?
C29 C28 1.398(11) . ?
C29 C30 1.431(12) . ?
C29 C34 1.436(12) . ?
C18 C19 1.384(15) . ?
C18 C17 1.422(12) . ?
C54 C59 1.388(12) . ?
C54 C55 1.476(10) . ?
C34 C33 1.425(11) . ?
C19 C20 1.371(16) . ?
C59 C58 1.439(12) . ?
C67 C66 1.373(17) . ?
C67 C68 1.381(19) . ?
C48 C47 1.445(12) . ?
C21 C20 1.29(2) . ?
C21 C22 1.40(2) . ?
C46 C47 1.392(15) . ?
C46 C45 1.422(15) . ?
C33 C32 1.321(13) . ?
C32 C31 1.446(15) . ?
C10 C11 1.357(13) . ?
C10 C9 1.419(15) . ?
C57 C58 1.365(14) . ?
C57 C56 1.389(15) . ?
C9 C8 1.323(14) . ?
C44 C45 1.319(12) . ?
C55 C56 1.354(13) . ?
C31 C30 1.365(14) . ?
C77 C76 1.360(13) . ?
C77 C78 1.384(13) . ?
C77 C81 1.469(17) . ?
N17 C79 1.140(11) . ?
C76 C75 1.385(13) . ?
C78 C73 1.392(14) . ?
C73 C74 1.416(13) . ?
C73 C79 1.438(12) . ?
C74 C75 1.390(11) . ?
N16 C80 1.128(12) . ?
C75 C80 1.443(13) . ?
C81 N15 1.102(16) . ?
C83 C84 1.375(12) . ?
C83 C82 1.384(13) . ?
C83 C89 1.467(16) . ?
C86 C87 1.363(12) . ?
C86 C85 1.426(12) . ?
C87 C82 1.405(14) . ?
C87 C88 1.443(13) . ?
N18 C90 1.164(13) . ?
C90 C85 1.462(14) . ?
C84 C85 1.372(13) . ?
N20 C88 1.151(11) . ?
N19 C89 1.107(15) . ?
 
loop_
 _geom_angle_atom_site_label_1
 _geom_angle_atom_site_label_2
 _geom_angle_atom_site_label_3
 _geom_angle
 _geom_angle_site_symmetry_1
 _geom_angle_site_symmetry_3
 _geom_angle_publ_flag
N6 Mn1 N2 147.4(2) . . ?
N6 Mn1 N5 89.2(2) . . ?
N2 Mn1 N5 88.2(3) . . ?
N6 Mn1 Cl1 101.83(14) . . ?
N2 Mn1 Cl1 110.08(16) . . ?
N5 Mn1 Cl1 106.28(18) . . ?
N6 Mn1 N1 73.78(18) . . ?
N2 Mn1 N1 74.03(19) . . ?
N5 Mn1 N1 76.4(2) . . ?
Cl1 Mn1 N1 174.96(14) . . ?
N6 Mn1 Cl2 90.15(14) . . ?
N2 Mn1 Cl2 81.42(19) . . ?
N5 Mn1 Cl2 159.49(17) . . ?
Cl1 Mn1 Cl2 93.92(6) . . ?
N1 Mn1 Cl2 83.71(14) . . ?
N14 Mn2 N10 147.43(19) . . ?
N14 Mn2 N12 88.2(2) . . ?
N10 Mn2 N12 89.2(2) . . ?
N14 Mn2 Cl2 109.82(15) . . ?
N10 Mn2 Cl2 102.19(14) . . ?
N12 Mn2 Cl2 105.13(16) . . ?
N14 Mn2 N8 74.01(19) . . ?
N10 Mn2 N8 73.71(18) . . ?
N12 Mn2 N8 77.8(2) . . ?
Cl2 Mn2 N8 175.08(15) . . ?
N14 Mn2 Cl1 81.39(16) . . ?
N10 Mn2 Cl1 90.83(15) . . ?
N12 Mn2 Cl1 160.58(16) . . ?
Cl2 Mn2 Cl1 93.85(6) . . ?
N8 Mn2 Cl1 83.58(14) . . ?
Mn2 Cl2 Mn1 85.57(6) . . ?
Mn1 Cl1 Mn2 85.54(6) . . ?
C4 N7 C5 108.1(6) . . ?
C62 N12 C72 106.4(6) . . ?
C62 N12 Mn2 113.9(5) . . ?
C72 N12 Mn2 139.6(5) . . ?
C15 N5 C16 107.0(7) . . ?
C15 N5 Mn1 115.1(5) . . ?
C16 N5 Mn1 137.8(6) . . ?
C37 N8 C38 112.7(5) . . ?
C37 N8 C39 113.2(6) . . ?
C38 N8 C39 110.8(5) . . ?
C37 N8 Mn2 105.6(4) . . ?
C38 N8 Mn2 106.7(4) . . ?
C39 N8 Mn2 107.3(4) . . ?
C2 N1 C1 112.4(6) . . ?
C2 N1 C3 112.8(6) . . ?
C1 N1 C3 112.0(5) . . ?
C2 N1 Mn1 108.5(4) . . ?
C1 N1 Mn1 105.3(4) . . ?
C3 N1 Mn1 105.2(4) . . ?
C40 N9 C50 107.0(5) . . ?
C4 N6 C14 106.0(5) . . ?
C4 N6 Mn1 117.3(4) . . ?
C14 N6 Mn1 136.6(4) . . ?
C51 N13 C61 107.7(5) . . ?
C26 N3 C27 106.1(6) . . ?
C40 N10 C41 106.5(5) . . ?
C40 N10 Mn2 116.7(4) . . ?
C41 N10 Mn2 136.8(4) . . ?
N8 C37 C40 107.6(5) . . ?
C42 C41 C50 122.6(6) . . ?
C42 C41 N10 129.9(6) . . ?
C50 C41 N10 107.5(5) . . ?
C4 C1 N1 109.1(6) . . ?
C17 C16 C25 122.9(8) . . ?
C17 C16 N5 130.5(8) . . ?
C25 C16 N5 106.5(7) . . ?
C14 C13 C12 119.8(6) . . ?
C48 C43 C42 121.0(7) . . ?
C48 C43 C44 118.1(7) . . ?
C42 C43 C44 120.9(7) . . ?
C51 N14 C52 104.0(6) . . ?
C51 N14 Mn2 117.1(4) . . ?
C52 N14 Mn2 137.5(4) . . ?
C41 C42 C43 116.5(7) . . ?
C71 C72 N12 131.0(7) . . ?
C71 C72 C63 120.1(7) . . ?
N12 C72 C63 108.8(7) . . ?
C26 N2 C36 105.3(6) . . ?
C26 N2 Mn1 116.7(5) . . ?
C36 N2 Mn1 137.5(4) . . ?
C7 C12 C11 119.5(8) . . ?
C7 C12 C13 119.0(7) . . ?
C11 C12 C13 121.4(8) . . ?
N2 C26 N3 113.8(6) . . ?
N2 C26 C3 123.7(6) . . ?
N3 C26 C3 122.4(6) . . ?
N6 C14 C13 131.9(6) . . ?
N6 C14 C5 108.8(6) . . ?
C13 C14 C5 119.2(6) . . ?
N13 C51 N14 113.8(6) . . ?
N13 C51 C38 124.0(6) . . ?
N14 C51 C38 122.2(6) . . ?
C60 C61 N13 132.2(7) . . ?
C60 C61 C52 123.7(7) . . ?
N13 C61 C52 104.0(6) . . ?
N2 C36 C27 109.0(6) . . ?
N2 C36 C35 128.9(7) . . ?
C27 C36 C35 122.0(7) . . ?
C28 C27 N3 133.0(7) . . ?
C28 C27 C36 121.2(7) . . ?
N3 C27 C36 105.7(6) . . ?
N6 C4 N7 112.7(6) . . ?
N6 C4 C1 122.5(6) . . ?
N7 C4 C1 124.9(6) . . ?
C25 N4 C15 106.2(6) . . ?
C62 N11 C63 107.8(6) . . ?
C6 C5 N7 133.0(7) . . ?
C6 C5 C14 122.6(7) . . ?
N7 C5 C14 104.3(6) . . ?
N8 C38 C51 110.2(5) . . ?
C53 C52 N14 129.0(7) . . ?
C53 C52 C61 120.6(6) . . ?
N14 C52 C61 110.4(6) . . ?
C26 C3 N1 108.7(5) . . ?
N5 C15 N4 111.4(7) . . ?
N5 C15 C2 126.5(7) . . ?
N4 C15 C2 122.0(7) . . ?
C49 C50 N9 131.6(7) . . ?
C49 C50 C41 121.9(7) . . ?
N9 C50 C41 106.5(6) . . ?
C52 C53 C54 116.3(7) . . ?
N10 C40 N9 112.5(5) . . ?
N10 C40 C37 123.5(5) . . ?
N9 C40 C37 123.9(5) . . ?
N12 C62 N11 111.9(7) . . ?
N12 C62 C39 127.0(7) . . ?
N11 C62 C39 121.0(7) . . ?
N1 C2 C15 113.4(6) . . ?
C36 C35 C34 116.8(7) . . ?
C63 C64 C65 118.3(9) . . ?
C22 C23 C18 119.5(12) . . ?
C22 C23 C24 120.0(11) . . ?
C18 C23 C24 120.5(9) . . ?
C62 C39 N8 114.0(6) . . ?
C71 C70 C69 124.2(10) . . ?
C71 C70 C65 117.3(9) . . ?
C69 C70 C65 118.3(9) . . ?
C64 C65 C70 120.9(8) . . ?
C64 C65 C66 119.6(10) . . ?
C70 C65 C66 119.4(10) . . ?
N4 C25 C16 108.8(7) . . ?
N4 C25 C24 129.2(8) . . ?
C16 C25 C24 122.0(9) . . ?
C25 C24 C23 115.7(9) . . ?
C72 C71 C70 121.6(9) . . ?
C61 C60 C59 116.3(7) . . ?
C64 C63 N11 133.4(8) . . ?
C64 C63 C72 121.7(9) . . ?
N11 C63 C72 104.9(6) . . ?
C68 C69 C70 120.5(12) . . ?
C50 C49 C48 115.8(7) . . ?
C5 C6 C7 118.6(7) . . ?
C12 C7 C8 117.8(9) . . ?
C12 C7 C6 120.4(7) . . ?
C8 C7 C6 121.5(9) . . ?
C28 C29 C30 121.3(8) . . ?
C28 C29 C34 119.7(7) . . ?
C30 C29 C34 119.0(8) . . ?
C19 C18 C23 117.1(10) . . ?
C19 C18 C17 121.8(11) . . ?
C23 C18 C17 121.1(10) . . ?
C16 C17 C18 117.7(10) . . ?
C59 C54 C53 123.0(7) . . ?
C59 C54 C55 118.4(7) . . ?
C53 C54 C55 118.6(8) . . ?
C35 C34 C33 121.4(8) . . ?
C35 C34 C29 120.9(7) . . ?
C33 C34 C29 117.7(8) . . ?
C27 C28 C29 119.1(8) . . ?
C20 C19 C18 122.8(15) . . ?
C54 C59 C60 120.1(7) . . ?
C54 C59 C58 119.7(8) . . ?
C60 C59 C58 120.1(8) . . ?
C66 C67 C68 121.4(11) . . ?
C43 C48 C49 121.9(7) . . ?
C43 C48 C47 120.2(8) . . ?
C49 C48 C47 117.2(9) . . ?
C20 C21 C22 123.1(13) . . ?
C47 C46 C45 118.3(9) . . ?
C32 C33 C34 122.6(10) . . ?
C33 C32 C31 120.4(10) . . ?
C11 C10 C9 121.9(10) . . ?
C58 C57 C56 119.8(9) . . ?
C8 C9 C10 118.8(10) . . ?
C45 C44 C43 121.7(9) . . ?
C56 C55 C54 118.6(9) . . ?
C46 C47 C48 118.9(11) . . ?
C69 C68 C67 122.6(13) . . ?
C9 C8 C7 122.4(10) . . ?
C55 C56 C57 122.8(10) . . ?
C30 C31 C32 119.7(9) . . ?
C21 C20 C19 118.8(16) . . ?
C67 C66 C65 117.6(11) . . ?
C10 C11 C12 119.4(10) . . ?
C57 C58 C59 120.3(10) . . ?
C44 C45 C46 121.9(9) . . ?
C31 C30 C29 120.5(9) . . ?
C23 C22 C21 118.4(14) . . ?
C76 C77 C78 119.9(10) . . ?
C76 C77 C81 120.8(10) . . ?
C78 C77 C81 119.4(10) . . ?
C77 C76 C75 121.2(9) . . ?
C77 C78 C73 120.5(9) . . ?
C78 C73 C74 119.4(8) . . ?
C78 C73 C79 121.9(9) . . ?
C74 C73 C79 118.7(9) . . ?
C75 C74 C73 118.7(9) . . ?
N17 C79 C73 177.8(16) . . ?
C76 C75 C74 120.2(9) . . ?
C76 C75 C80 121.3(8) . . ?
C74 C75 C80 118.4(9) . . ?
N16 C80 C75 174.7(15) . . ?
N15 C81 C77 177.6(17) . . ?
C84 C83 C82 122.0(9) . . ?
C84 C83 C89 119.0(9) . . ?
C82 C83 C89 119.0(9) . . ?
C87 C86 C85 119.3(9) . . ?
C86 C87 C82 120.7(9) . . ?
C86 C87 C88 119.8(9) . . ?
C82 C87 C88 119.5(9) . . ?
N18 C90 C85 170.5(19) . . ?
C85 C84 C83 119.2(8) . . ?
C83 C82 C87 118.5(9) . . ?
N20 C88 C87 178.7(14) . . ?
C84 C85 C86 120.2(8) . . ?
C84 C85 C90 121.3(8) . . ?
C86 C85 C90 118.2(9) . . ?
N19 C89 C83 172(2) . . ?
 
_refine_diff_density_max    0.478
_refine_diff_density_min   -0.718
_refine_diff_density_rms    0.109

_shelx_res_file
;

    G:1

REM  h in R-3
REM R1 =  0.2169 for   13597 Fo > 4sig(Fo)  and  0.2641 for all   21245 data
REM    465 parameters refined using      0 restraints
REM Highest difference peak  2.502,  deepest hole -1.898,  1-sigma level  0.193
TITL h in R-3
CELL 0.71073 28.0416 28.0416 61.1290 90.000 90.000 120.000
ZERR 18.0000 0.0030 0.0030 0.0141 0.000 0.000 0.000
LATT 3
SYMM -Y, X-Y, Z
SYMM -X+Y, -X, Z
SFAC C H N CL MN
UNIT 1620 1080 360 72 36
MERG 2
FMAP 2
GRID
PLAN 20
TEMP 0
L.S. 10
ACTA
WGHT    0.111800  641.582642
FVAR       0.46842
MN1   5    0.227305    0.872146    0.110875    11.00000    0.04269    0.03911 =
         0.05140   -0.00397   -0.00716    0.02501
MN2   5    0.206610    0.895588    0.056258    11.00000    0.03840    0.04077 =
         0.05289    0.00686    0.00347    0.02446
CL2   4    0.258789    0.856091    0.070007    11.00000    0.04328    0.05025 =
         0.05684    0.00279   -0.00113    0.03030
CL1   4    0.187876    0.924448    0.097242    11.00000    0.05139    0.04587 =
         0.05518   -0.00084   -0.00338    0.03174
CL4   4   -0.071490    0.801299    0.050317    11.00000    0.04217    0.05904 =
         0.10664   -0.02331   -0.01697    0.03121
CL3   4    0.133795    0.594049    0.115039    11.00000    0.06591    0.04649 =
         0.10083    0.01816    0.02429    0.03483
N7    3    0.122008    0.698942    0.111286    11.00000    0.04547    0.04454 =
         0.07981    0.02405    0.01414    0.02611
AFIX  43
H7    2    0.120590    0.667610    0.111814    11.00000   -1.20000
AFIX   0
N12   3    0.210582    0.890948    0.020884    11.00000    0.06929    0.07009 =
         0.05639    0.02332    0.01790    0.04757
N5    3    0.220639    0.872319    0.146524    11.00000    0.07426    0.09053 =
         0.04328   -0.00833   -0.00923    0.05488
N8    3    0.146616    0.930400    0.044136    11.00000    0.04677    0.04359 =
         0.05444    0.00452    0.00074    0.02768
N1    3    0.261710    0.811801    0.122917    11.00000    0.03868    0.04400 =
         0.05393   -0.00159   -0.00758    0.02496
N9    3    0.033568    0.789332    0.052990    11.00000    0.04125    0.04058 =
         0.08054   -0.00929   -0.02214    0.02155
AFIX  43
H9    2    0.002159    0.787637    0.052031    11.00000   -1.20000
AFIX   0
N6    3    0.157793    0.789771    0.110325    11.00000    0.04005    0.04197 =
         0.04505    0.00490    0.00365    0.02536
N13   3    0.267961    1.067641    0.054991    11.00000    0.04353    0.04331 =
         0.06809    0.01019    0.00872    0.02650
AFIX  43
H13   2    0.259076    1.092886    0.054932    11.00000   -1.20000
AFIX   0
N3    3    0.399323    0.934477    0.113892    11.00000    0.04706    0.04704 =
         0.06194   -0.00047   -0.01255    0.02854
AFIX  43
H3    2    0.424730    0.925836    0.113463    11.00000   -1.20000
AFIX   0
N10   3    0.124359    0.825617    0.055425    11.00000    0.04280    0.03470 =
         0.05137   -0.00702   -0.01013    0.02365
C37   1    0.092191    0.893246    0.053998    11.00000    0.03074    0.04987 =
         0.07442   -0.00233   -0.00772    0.02407
AFIX  23
H37A  2    0.063372    0.894365    0.045633    11.00000   -1.20000
H37B  2    0.090944    0.904557    0.068884    11.00000   -1.20000
AFIX   0
C41   1    0.099984    0.767645    0.055615    11.00000    0.03850    0.04094 =
         0.04682   -0.00409   -0.00690    0.01984
C1    1    0.225059    0.757771    0.112371    11.00000    0.04201    0.04459 =
         0.09911    0.01779    0.01229    0.02880
AFIX  23
H1A   2    0.237985    0.757438    0.097684    11.00000   -1.20000
H1B   2    0.225501    0.728526    0.120682    11.00000   -1.20000
AFIX   0
C16   1    0.204152    0.898101    0.162798    11.00000    0.06593    0.07708 =
         0.06563   -0.03359   -0.01749    0.03974
C13   1    0.067503    0.788071    0.108028    11.00000    0.05243    0.04276 =
         0.07015    0.01445    0.00492    0.02702
AFIX  43
H1    2    0.082531    0.826033    0.107178    11.00000   -1.20000
AFIX   0
C43   1    0.088138    0.677899    0.055817    11.00000    0.05655    0.04309 =
         0.07187   -0.00859   -0.02099    0.02772
N14   3    0.258393    0.983542    0.053626    11.00000    0.03920    0.05313 =
         0.05593    0.02193    0.01073    0.02737
C42   1    0.124121    0.735683    0.056024    11.00000    0.06233    0.04621 =
         0.05213   -0.00782   -0.01523    0.03340
AFIX  43
H42   2    0.162170    0.751053    0.056417    11.00000   -1.20000
AFIX   0
C72   1    0.234176    0.873515    0.005013    11.00000    0.06387    0.05766 =
         0.04356    0.00749    0.01322    0.02643
N2    3    0.315406    0.924300    0.114427    11.00000    0.04088    0.04328 =
         0.09077   -0.01428   -0.02188    0.02645
C12   1    0.008752    0.752336    0.107457    11.00000    0.04977    0.07181 =
         0.08610    0.02244    0.01957    0.04038
C26   1    0.344608    0.899636    0.114691    11.00000    0.04580    0.04558 =
         0.06347    0.00776    0.00172    0.02655
C14   1    0.101416    0.765883    0.109838    11.00000    0.04653    0.03978 =
         0.06596    0.01720    0.01232    0.02244
C51   1    0.233385    1.013682    0.053853    11.00000    0.04955    0.04745 =
         0.04503    0.01235    0.00387    0.02923
C61   1    0.321440    1.075964    0.056300    11.00000    0.04384    0.05440 =
         0.06256    0.01556    0.00558    0.02755
C36   1    0.353440    0.979949    0.113860    11.00000    0.04813    0.04540 =
         0.07324   -0.00997   -0.01880    0.02805
C27   1    0.406454    0.987057    0.113900    11.00000    0.05385    0.04889 =
         0.07562   -0.01228   -0.02681    0.02863
C4    1    0.168150    0.748660    0.111508    11.00000    0.04216    0.04289 =
         0.06341    0.00888    0.00181    0.02559
N4    3    0.236381    0.848500    0.179578    11.00000    0.04582    0.07798 =
         0.03970    0.00749   -0.00422    0.01493
AFIX  43
H4    2    0.246655    0.833670    0.189446    11.00000   -1.20000
AFIX   0
N11   3    0.183846    0.904791   -0.011785    11.00000    0.07497    0.04816 =
         0.04529    0.00949   -0.00195    0.02340
AFIX  43
H11   2    0.168411    0.914864   -0.021466    11.00000   -1.20000
AFIX   0
C5    1    0.077467    0.707002    0.110067    11.00000    0.04197    0.04571 =
         0.09935    0.02604    0.00994    0.02404
C38   1    0.171377    0.987714    0.052308    11.00000    0.04575    0.05099 =
         0.06798    0.01867    0.00213    0.03315
AFIX  23
H38A  2    0.156429    0.987723    0.066617    11.00000   -1.20000
H38B  2    0.162241    1.009101    0.042466    11.00000   -1.20000
AFIX   0
C52   1    0.313735    1.022063    0.055766    11.00000    0.03567    0.04909 =
         0.07727    0.02970    0.00846    0.02268
C3    1    0.319949    0.838108    0.114351    11.00000    0.03782    0.04239 =
         0.10052    0.00368   -0.00309    0.02412
AFIX  23
H3A   2    0.341592    0.827624    0.123426    11.00000   -1.20000
H3B   2    0.319898    0.825717    0.099531    11.00000   -1.20000
AFIX   0
C15   1    0.237978    0.842707    0.157028    11.00000    0.06058    0.07745 =
         0.05001   -0.01247   -0.01279    0.03909
C50   1    0.042623    0.745253    0.053997    11.00000    0.04664    0.04074 =
         0.08266   -0.00883   -0.01453    0.02500
C53   1    0.358442    1.013945    0.056230    11.00000    0.04118    0.05811 =
         0.09031    0.03828    0.01913    0.02702
AFIX  43
H53   2    0.354232    0.978879    0.056028    11.00000   -1.20000
AFIX   0
C40   1    0.084012    0.836153    0.053805    11.00000    0.03442    0.03670 =
         0.06389   -0.00147   -0.01047    0.01856
C62   1    0.179770    0.907842    0.010088    11.00000    0.06957    0.06403 =
         0.04553    0.02396    0.01479    0.03584
C2    1    0.258889    0.808502    0.147021    11.00000    0.07775    0.10190 =
         0.05969    0.00667   -0.00675    0.06286
AFIX  23
H2A   2    0.295383    0.820217    0.152734    11.00000   -1.20000
H2B   2    0.235094    0.770431    0.151296    11.00000   -1.20000
AFIX   0
C35   1    0.344293    1.024690    0.113440    11.00000    0.05478    0.04208 =
         0.11324   -0.01329   -0.02450    0.02565
AFIX  43
H35   2    0.308951    1.019665    0.112620    11.00000   -1.20000
AFIX   0
C64   1    0.236395    0.870460   -0.034490    11.00000    0.07787    0.04642 =
         0.04883   -0.00456    0.00412   -0.00483
AFIX  43
H64   2    0.226143    0.876994   -0.048138    11.00000   -1.20000
AFIX   0
C23   1    0.181288    0.936751    0.200863    11.00000    0.05097    0.08055 =
         0.06942   -0.02065    0.00431    0.00277
C39   1    0.145954    0.929149    0.019737    11.00000    0.08596    0.06576 =
         0.05576    0.00990   -0.00833    0.04889
AFIX  23
H39A  2    0.108233    0.906434    0.014826    11.00000   -1.20000
H39B  2    0.159078    0.966188    0.014337    11.00000   -1.20000
AFIX   0
C70   1    0.290060    0.840399   -0.011486    11.00000    0.08076    0.07698 =
         0.08195    0.00487    0.03442    0.04138
C65   1    0.271883    0.847946   -0.032612    11.00000    0.06875    0.04425 =
         0.07489   -0.01093    0.02314    0.00775
C25   1    0.214994    0.882834    0.182934    11.00000    0.03845    0.07036 =
         0.05100   -0.01336   -0.00431    0.01676
C24   1    0.203830    0.901150    0.202879    11.00000    0.05767    0.08438 =
         0.04640   -0.01348   -0.00083    0.00162
AFIX  43
H24   2    0.210732    0.890672    0.216411    11.00000   -1.20000
AFIX   0
C71   1    0.268875    0.852832    0.006866    11.00000    0.06802    0.07488 =
         0.07150    0.00545    0.02157    0.03656
AFIX  43
H71   2    0.278624    0.846887    0.020717    11.00000   -1.20000
AFIX   0
C60   1    0.371751    1.122489    0.056857    11.00000    0.04952    0.05478 =
         0.11099    0.01962    0.00911    0.02814
AFIX  43
H60   2    0.375571    1.157395    0.057080    11.00000   -1.20000
AFIX   0
C63   1    0.218058    0.882052   -0.015978    11.00000    0.06373    0.03425 =
         0.05494    0.00222    0.01124    0.00771
C69   1    0.324197    0.817308   -0.010642    11.00000    0.10064    0.13532 =
         0.09645    0.01225    0.03313    0.08326
AFIX  43
H69   2    0.334798    0.810255    0.002834    11.00000   -1.20000
AFIX   0
C49   1    0.006955    0.689395    0.053665    11.00000    0.05059    0.03933 =
         0.14197   -0.01988   -0.03743    0.01663
AFIX  43
H49   2   -0.031056    0.674419    0.053535    11.00000   -1.20000
AFIX   0
C6    1    0.022571    0.672248    0.109931    11.00000    0.04688    0.03598 =
         0.17229    0.02411    0.01543    0.01516
AFIX  43
H6    2    0.008180    0.634488    0.111414    11.00000   -1.20000
AFIX   0
C7    1   -0.012992    0.694700    0.107458    11.00000    0.04027    0.07597 =
         0.12281    0.03060    0.02663    0.02185
C29   1    0.445340    1.084541    0.114270    11.00000    0.05928    0.04637 =
         0.12982   -0.00618   -0.03208    0.02440
C18   1    0.170840    0.951248    0.180092    11.00000    0.05669    0.08097 =
         0.09274   -0.03907    0.00082    0.01946
C17   1    0.183623    0.932066    0.160658    11.00000    0.07230    0.07947 =
         0.06963   -0.03530   -0.00992    0.04090
AFIX  43
H17   2    0.177962    0.942677    0.146933    11.00000   -1.20000
AFIX   0
C54   1    0.410956    1.061937    0.057029    11.00000    0.04164    0.06695 =
         0.10387    0.02249    0.00380    0.03190
C34   1    0.390906    1.077355    0.114315    11.00000    0.06744    0.05169 =
         0.10685   -0.02078   -0.03839    0.03490
C28   1    0.452087    1.038422    0.113649    11.00000    0.05339    0.04508 =
         0.09830   -0.00935   -0.02818    0.02138
AFIX  43
H28   2    0.487129    1.042624    0.113073    11.00000   -1.20000
AFIX   0
C19   1    0.147898    0.984936    0.179502    11.00000    0.13388    0.14044 =
         0.12139   -0.07297   -0.02233    0.10126
AFIX  43
H19   2    0.140567    0.994999    0.165963    11.00000   -1.20000
AFIX   0
C59   1    0.418365    1.114705    0.057078    11.00000    0.04405    0.05813 =
         0.14072    0.02260   -0.00082    0.02488
C67   1    0.327850    0.814716   -0.049879    11.00000    0.08872    0.10946 =
         0.12018   -0.03591    0.03535    0.03384
AFIX  43
H67   2    0.342543    0.807339   -0.062198    11.00000   -1.20000
AFIX   0
C48   1    0.031960    0.655756    0.053532    11.00000    0.09681    0.03885 =
         0.07911   -0.01208   -0.03399    0.02613
C21   1    0.148177    0.992471    0.216861    11.00000    0.11727    0.11522 =
         0.15568   -0.08662    0.03120    0.02434
AFIX  43
H21   2    0.143730    1.009080    0.229259    11.00000   -1.20000
AFIX   0
C46   1    0.018465    0.562665    0.053832    11.00000    0.11211    0.05200 =
         0.19771   -0.01998   -0.04161    0.03451
AFIX  43
H46   2   -0.003614    0.524891    0.051803    11.00000   -1.20000
AFIX   0
C33   1    0.386125    1.125572    0.115334    11.00000    0.07966    0.04732 =
         0.15813    0.00652   -0.03022    0.03466
AFIX  43
H33   2    0.351212    1.121696    0.114810    11.00000   -1.20000
AFIX   0
C32   1    0.429337    1.175539    0.116992    11.00000    0.09859    0.04952 =
         0.17814   -0.01277   -0.05201    0.03897
AFIX  43
H32   2    0.424288    1.205692    0.118647    11.00000   -1.20000
AFIX   0
C10   1   -0.082281    0.738262    0.104137    11.00000    0.05282    0.09576 =
         0.17245    0.04788    0.01928    0.03747
AFIX  43
H10   2   -0.105813    0.752480    0.102726    11.00000   -1.20000
AFIX   0
C57   1    0.517750    1.154423    0.055223    11.00000    0.05336    0.07443 =
         0.18583    0.04215    0.00571    0.01616
AFIX  43
H57   2    0.552902    1.184820    0.053863    11.00000   -1.20000
AFIX   0
C9    1   -0.104933    0.680310    0.104625    11.00000    0.04140    0.10456 =
         0.19337    0.00663    0.00391    0.03763
AFIX  43
H2    2   -0.142728    0.656805    0.103380    11.00000   -1.20000
AFIX   0
C44   1    0.109123    0.640873    0.057248    11.00000    0.08616    0.05269 =
         0.10009   -0.01705   -0.02351    0.04691
AFIX  43
H44   2    0.146867    0.655132    0.058712    11.00000   -1.20000
AFIX   0
C55   1    0.460234    1.055782    0.056695    11.00000    0.04052    0.07159 =
         0.15936    0.04848    0.03143    0.03014
AFIX  43
H55   2    0.456860    1.021091    0.057368    11.00000   -1.20000
AFIX   0
C47   1   -0.004344    0.596809    0.054291    11.00000    0.08432    0.03605 =
         0.24126   -0.03150   -0.04735    0.02658
AFIX  43
H47   2   -0.042295    0.581929    0.055073    11.00000   -1.20000
AFIX   0
C68   1    0.341969    0.805115   -0.029371    11.00000    0.10327    0.13865 =
         0.14481   -0.01634    0.04646    0.07109
AFIX  43
H68   2    0.364533    0.789694   -0.028339    11.00000   -1.20000
AFIX   0
C8    1   -0.071333    0.660312    0.106883    11.00000    0.04494    0.06660 =
         0.24420    0.04249    0.03076    0.01711
AFIX  43
H8    2   -0.086339    0.622420    0.108140    11.00000   -1.20000
AFIX   0
C56   1    0.510444    1.101659    0.055391    11.00000    0.04609    0.09177 =
         0.20569    0.04646    0.02177    0.03315
AFIX  43
H56   2    0.541383    1.097667    0.054572    11.00000   -1.20000
AFIX   0
C31   1    0.484454    1.183654    0.116251    11.00000    0.06606    0.05143 =
         0.26893   -0.02788   -0.03258    0.02151
AFIX  43
H31   2    0.514782    1.219032    0.116814    11.00000   -1.20000
AFIX   0
C20   1    0.135527    1.004090    0.198034    11.00000    0.12172    0.14622 =
         0.18309   -0.11157   -0.03220    0.07880
AFIX  43
H20   2    0.118344    1.025066    0.197085    11.00000   -1.20000
AFIX   0
C66   1    0.292562    0.834930   -0.052456    11.00000    0.07305    0.07742 =
         0.08259   -0.00717    0.02302    0.00867
AFIX  43
H66   2    0.282145    0.840180   -0.066288    11.00000   -1.20000
AFIX   0
C11   1   -0.027259    0.773540    0.105670    11.00000    0.05880    0.09375 =
         0.10184    0.04540    0.01989    0.04917
AFIX  43
H5    2   -0.013439    0.811378    0.105543    11.00000   -1.20000
AFIX   0
C58   1    0.473187    1.161560    0.057059    11.00000    0.05731    0.06663 =
         0.14300    0.02494    0.00192    0.02717
AFIX  43
H58   2    0.478297    1.196871    0.058303    11.00000   -1.20000
AFIX   0
C45   1    0.076361    0.587024    0.056544    11.00000    0.08952    0.04951 =
         0.15595   -0.01551   -0.02950    0.04203
AFIX  43
H45   2    0.091569    0.564326    0.057861    11.00000   -1.20000
AFIX   0
C30   1    0.491788    1.139159    0.114721    11.00000    0.06021    0.04785 =
         0.15107    0.00034   -0.02731    0.01609
AFIX  43
H30   2    0.527214    1.144383    0.113967    11.00000   -1.20000
AFIX   0
C22   1    0.168215    0.956124    0.219445    11.00000    0.08511    0.10382 =
         0.09406   -0.04243    0.02027    0.01435
AFIX  43
H22   2    0.172666    0.945205    0.233301    11.00000   -1.20000
AFIX   0
C77   1    0.002746    0.789270    0.161606    11.00000    0.07337    0.08842 =
         0.12064    0.04457   -0.00262    0.04329
N17   3    0.126546    0.716805    0.165522    11.00000    0.06520    0.13953 =
         0.07403    0.03693    0.02233    0.05800
C76   1   -0.048654    0.744352    0.162038    11.00000    0.05750    0.08502 =
         0.10725    0.03378    0.00879    0.03967
AFIX  43
H76   2   -0.079126    0.749037    0.160851    11.00000   -1.20000
AFIX   0
C78   1    0.048393    0.782628    0.162585    11.00000    0.05191    0.09559 =
         0.10625    0.06428    0.01857    0.02939
AFIX  43
H78   2    0.083511    0.813396    0.162274    11.00000   -1.20000
AFIX   0
C73   1    0.042177    0.730288    0.164030    11.00000    0.05183    0.11563 =
         0.08788    0.05210    0.02314    0.04938
C74   1   -0.011411    0.683796    0.165433    11.00000    0.07211    0.09581 =
         0.09691    0.04760    0.02590    0.05387
AFIX  43
H74   2   -0.016368    0.648642    0.167136    11.00000   -1.20000
AFIX   0
N16   3   -0.153462    0.608758    0.169597    11.00000    0.05838    0.08026 =
         0.24870    0.03253    0.02372    0.03141
C79   1    0.088773    0.721959    0.164626    11.00000    0.05833    0.12804 =
         0.09652    0.05965    0.02320    0.05177
C75   1   -0.056455    0.691758    0.164215    11.00000    0.04802    0.08755 =
         0.11242    0.03206    0.01813    0.04024
C80   1   -0.110894    0.644446    0.166344    11.00000    0.05012    0.09012 =
         0.14585    0.01458    0.00625    0.03639
C81   1    0.010538    0.844934    0.159540    11.00000    0.08881    0.11441 =
         0.17712    0.06164    0.00348    0.04958
N15   3    0.014642    0.885929    0.157673    11.00000    0.16031    0.09044 =
         0.24711    0.05882   -0.03848    0.05578
C83   1    0.456452    1.126852   -0.000564    11.00000    0.07674    0.07076 =
         0.11646    0.03686    0.04394    0.04123
C86   1    0.364313    1.023456    0.002368    11.00000    0.06338    0.09810 =
         0.11537    0.06105    0.02163    0.04974
AFIX  43
H86   2    0.333496    0.988439    0.003186    11.00000   -1.20000
AFIX   0
C87   1    0.358390    1.068715    0.000950    11.00000    0.07807    0.09210 =
         0.07354    0.03862    0.02888    0.05581
N18   3    0.429363    0.943455    0.006473    11.00000    0.08584    0.08193 =
         0.24178    0.04775   -0.01050    0.03843
C90   1    0.423411    0.980995    0.003059    11.00000    0.05641    0.08392 =
         0.25177    0.06433    0.02028    0.04072
C84   1    0.463520    1.081779    0.000233    11.00000    0.05615    0.08089 =
         0.13052    0.04013    0.03508    0.04113
AFIX  43
H84   2    0.498556    1.086104   -0.000810    11.00000   -1.20000
AFIX   0
N20   3    0.260300    1.056308    0.001075    11.00000    0.08979    0.13786 =
         0.07694    0.04345    0.01795    0.08024
C82   1    0.404743    1.121758   -0.000349    11.00000    0.09277    0.11511 =
         0.08881    0.04746    0.04322    0.07611
AFIX  43
H82   2    0.400769    1.152722   -0.001048    11.00000   -1.20000
AFIX   0
C88   1    0.304022    1.062318    0.001139    11.00000    0.09370    0.12518 =
         0.05801    0.03813    0.01641    0.07870
C85   1    0.418247    1.030341    0.002586    11.00000    0.06851    0.08791 =
         0.12533    0.04838    0.02936    0.05745
N19   3    0.542014    1.222363   -0.005509    11.00000    0.12929    0.08854 =
         0.28491    0.04067    0.07358    0.03552
C89   1    0.505155    1.182000   -0.002025    11.00000    0.09799    0.09189 =
         0.19938    0.05559    0.05567    0.06212
HKLF 4

REM  h in R-3
REM R1 =  0.1203 for   13528 Fo > 4sig(Fo)  and  0.1623 for all   21245 data
REM   1045 parameters refined using      0 restraints

END

WGHT      0.1094    681.2067

REM Highest difference peak  0.478,  deepest hole -0.718,  1-sigma level  0.109
Q1    1   0.3640  0.9662  0.0513  11.00000  0.05    0.48
Q2    1   0.1091  0.9181 -0.0068  11.00000  0.05    0.46
Q3    1  -0.0699  0.6251  0.0631  11.00000  0.05    0.45
Q4    1   0.0246  0.6487  0.0657  11.00000  0.05    0.45
Q5    1   0.0550  0.6434  0.1200  11.00000  0.05    0.45
Q6    1   0.2936  1.0437 -0.0109  11.00000  0.05    0.44
Q7    1  -0.0091  0.6981  0.0625  11.00000  0.05    0.43
Q8    1   0.1674  0.9215  0.0533  11.00000  0.05    0.43
Q9    1   0.0020  0.6360  0.1212  11.00000  0.05    0.42
Q10   1   0.0078  0.5575  0.0705  11.00000  0.05    0.42
Q11   1  -0.0420  0.7073  0.1756  11.00000  0.05    0.41
Q12   1   0.3007  0.8582  0.1058  11.00000  0.05    0.41
Q13   1   0.2725  0.9529  0.0513  11.00000  0.05    0.41
Q14   1   0.5567  1.1885 -0.0102  11.00000  0.05    0.41
Q15   1   0.2472  1.0213 -0.0112  11.00000  0.05    0.40
Q16   1   0.2648  0.9691  0.1065  11.00000  0.05    0.40
Q17   1   0.2994  0.8571  0.1577  11.00000  0.05    0.40
Q18   1   0.3012  0.9130  0.0501  11.00000  0.05    0.39
Q19   1  -0.1072  0.6050  0.1740  11.00000  0.05    0.39
Q20   1   0.3225  1.0479  0.1009  11.00000  0.05    0.39
;
_shelx_res_checksum   53716

_shelx_hkl_file
;
   3  -3   6   11566     790                                                        9959  -15.93  -24.43  1.0000
   3  -3   6   11116     800                                                        9539  -15.93  -24.43  1.0000
  -3   3  -6   10794     780                                                        9239  -15.93   24.43  1.0000
   3  -3   6    9913     770                                                        8419  -15.93  -24.43  1.0000
  -3   3  -6   11116     790                                                        9539  -15.93   24.43  1.0000
   4  -4   8     582     170                                                         730  -93.24   28.29  1.0000
  -4   4  -8     646     160                                                         650  -93.24  -28.29  1.0000
   4  -4   8     482     200                                                         880  -93.24   28.29  1.0000
   4  -4   8     621     150                                                         680  -93.24   28.29  1.0000
  -4   4  -8     738     150                                                         550  -93.24  -28.29  1.0000
   5  -5  10    4078     200                                                         860  -68.72   -1.02  1.0000
   5  -5  10    3412     180                                                         570  -68.72   -1.02  1.0000
   5  -5  10    3461     170                                                         590  -68.72   -1.02  1.0000
  -5   5 -10    3924     210                                                         790  -68.72    1.02  1.0000
  -5   5 -10    3743     190                                                         710  -68.72    1.02  1.0000
  -6   6 -12   27610    2570                                                       32247  -26.35  -16.99  1.0000
   6  -6  12   27120    2570                                                       31717  -26.35   16.99  1.0000
   6  -6  12   26760    2590                                                       31327  -26.35   16.99  1.0000
  -6   6 -12   27074    2570                                                       31667  -26.35  -16.99  1.0000
   6  -6  12   27453    2560                                                       32077  -26.35   16.99  1.0000
   7  -7  14   54866    5209                                                       66943   48.68   -7.84  1.0000
  -7   7 -14   54133    5209                                                       66133   48.68    7.84  1.0000
  -8   8 -16    9199    1240                                                       12349   29.57   18.92  1.0000
  -8   8 -16    9906    1200                                                       13169   29.57   18.92  1.0000
  -9   9 -18  100337    8319                                                      106399   18.58  -16.58  1.0000
  -9   9 -18  100803    8299                                                      106879   18.58  -16.58  1.0000
 -10  10 -20   86379    6729                                                       85461   -3.31  -16.60  1.0000
 -10  10 -20   86489    6749                                                       85571   -3.31  -16.60  1.0000
 -11  11 -22    7179     780                                                        4980  -28.87   17.24  1.0000
 -11  11 -22    7866     670                                                        5559  -28.87   17.24  1.0000
 -12  12 -24   33720    2640                                                       30687  -16.94    9.72  1.0000
 -12  12 -24   32734    2620                                                       29747  -16.94    9.72  1.0000
 -13  13 -26    2583     720                                                        3820   21.80    4.05  1.0000
 -13  13 -26    3407     760                                                        4810   21.80    4.05  1.0000
 -14  14 -28   11129    1230                                                       11809    6.31    1.13  1.0000
 -14  14 -28   10091    1240                                                       10739    6.31    1.13  1.0000
 -15  15 -30    2150     480                                                        1470   16.98  -10.66  1.0000
 -15  15 -30    1873     450                                                        1240   16.98  -10.66  1.0000
 -16  16 -32      45     290                                                         -30   13.14    2.50  1.0000
 -16  16 -32      45     270                                                        -220   13.14    2.50  1.0000
 -17  17 -34    9705    1240                                                        9649   -1.19  -21.11  1.0000
 -17  17 -34   11759    1290                                                       11709   -1.19  -21.11  1.0000
 -18  18 -36    1952     630                                                        2310   -6.30  -12.72  1.0000
 -18  18 -36     965     540                                                        1210   -6.30  -12.72  1.0000
 -19  19 -38    7197    1200                                                        7339    1.65   -1.84  1.0000
 -19  19 -38    5970    1100                                                        6099    1.65   -1.84  1.0000
 -20  20 -40    5717    1070                                                        5839    0.49   16.96  1.0000
 -20  20 -40    3412     850                                                        3490    0.49   16.96  1.0000
 -21  21 -42    1099     490                                                        1090    0.53   -3.87  1.0000
 -22  22 -44     348     470                                                         450    3.47   -9.64  1.0000
 -22  22 -44      52     450                                                          80    3.47   -9.64  1.0000
 -23  23 -46     562     490                                                         920    5.55  -13.78  1.0000
 -23  23 -46      90     440                                                         250    5.55  -13.78  1.0000
 -24  24 -48    1092     530                                                         710  -13.40   -8.22  1.0000
 -24  24 -48    1165     520                                                         770  -13.40   -8.22  1.0000
   3  -2   5   29712    1490                                                       18698  -70.88    5.55  1.0000
  -3   4  -7    6853     240                                                        1700   83.15    4.21  1.0000
   4  -3   7      26     230                                                        1830  -74.67    6.90  1.0000
   4  -3   7      43     230                                                        1960  -74.67    6.90  1.0000
  -3   4  -7    7150     240                                                        1850   83.15    4.21  1.0000
  -3   4  -7    6550     220                                                        1550   83.15    4.21  1.0000
  -4   3  -7       8     240                                                        1640  -74.67   -6.90  1.0000
   3  -4   7    6953     230                                                        1750   83.15   -4.21  1.0000
   3  -4   7    6893     220                                                        1720   83.15   -4.21  1.0000
  -4   3  -7      27     240                                                        1840  -74.67   -6.90  1.0000
  -4   5  -9   46676    3060                                                       37256  -45.83   -4.45  1.0000
  -4   5  -9   46508    3080                                                       37106  -45.83   -4.45  1.0000
   5  -4   9   53498    3080                                                       43036   47.47   -6.65  1.0000
  -4   5  -9   45377    3050                                                       36096  -45.83   -4.45  1.0000
   4  -5   9   45937    3050                                                       36596  -45.83    4.45  1.0000
  -5   4  -9   52662    3080                                                       42286   47.47    6.65  1.0000
  -5   4  -9   50886    3080                                                       40696   47.47    6.65  1.0000
   4  -5   9   48398    3080                                                       38796  -45.83    4.45  1.0000
   6  -5  11   29822    2600                                                       33477   20.16   14.12  1.0000
  -5   6 -11   24007    2590                                                       32107  -48.16   -6.38  1.0000
  -5   6 -11   24215    2580                                                       32347  -48.16   -6.38  1.0000
   6  -5  11   28277    2580                                                       31837   20.16   14.12  1.0000
   5  -6  11   23109    2580                                                       31067  -48.16    6.38  1.0000
   5  -6  11   24327    2610                                                       32477  -48.16    6.38  1.0000
  -6   5 -11   29945    2600                                                       33607   20.16  -14.12  1.0000
   5  -6  11   23627    2580                                                       31667  -48.16    6.38  1.0000
  -6   5 -11   28258    2590                                                       31817   20.16  -14.12  1.0000
  -6   7 -13   27314    2180                                                       24808  -16.15   24.26  1.0000
   7  -6  13   27364    2180                                                       28017   -3.87    4.45  1.0000
  -6   7 -13   31293    2190                                                       28617  -16.15   24.26  1.0000
   7  -6  13   24726    2240                                                       25347   -3.87    4.45  1.0000
  -7   6 -13   26712    2190                                                       27357   -3.87   -4.45  1.0000
   6  -7  13   27763    2170                                                       25237  -16.15  -24.26  1.0000
  -7   6 -13   25250    2180                                                       25877   -3.87   -4.45  1.0000
   6  -7  13   29049    2200                                                       26467  -16.15  -24.26  1.0000
   6  -7  13   29362    2170                                                       26767  -16.15  -24.26  1.0000
  -7   8 -15   23419    1930                                                       24258    5.38    5.38  1.0000
  -7   8 -15   23262    1940                                                       24098    5.38    5.38  1.0000
  -8   7 -15   22168    1940                                                       23178   -6.59    7.62  1.0000
  -8   7 -15   19970    1910                                                       20928   -6.59    7.62  1.0000
   7  -8  15   20974    1980                                                       21768    5.38   -5.38  1.0000
  -8   9 -17    1026     200                                                         300  -29.27   -1.78  1.0000
  -8   9 -17    1153     180                                                         370  -29.27   -1.78  1.0000
  -9   8 -17     608     220                                                         470    6.63    8.16  1.0000
  -9   8 -17     708     250                                                         560    6.63    8.16  1.0000
  -9  10 -19    3096     550                                                        4270  -19.06  -10.82  1.0000
  -9  10 -19    3138     580                                                        4320  -19.06  -10.82  1.0000
 -10   9 -19    4086     570                                                        4550    7.02    0.18  1.0000
 -10   9 -19    3132     540                                                        3540    7.02    0.18  1.0000
 -10  11 -21    4839     610                                                        4650    3.54  -15.78  1.0000
 -10  11 -21    4464     580                                                        4280    3.54  -15.78  1.0000
 -11  10 -21    3875     570                                                        3890    0.06   -7.45  1.0000
 -11  10 -21    4085     660                                                        4100    0.06   -7.45  1.0000
 -11  12 -23    2434     690                                                        4060   28.60    1.01  1.0000
 -11  12 -23    2318     670                                                        3910   28.60    1.01  1.0000
 -12  11 -23    5349     620                                                        4820    8.29  -12.98  1.0000
 -12  11 -23    5034     630                                                        4520    8.29  -12.98  1.0000
 -12  13 -25   22259    2080                                                       23448   -7.77   -5.86  1.0000
 -12  13 -25   22094    2100                                                       23278   -7.77   -5.86  1.0000
 -13  12 -25   23521    2070                                                       21878  -11.30   16.70  1.0000
 -13  12 -25   24132    2070                                                       22468  -11.30   16.70  1.0000
 -13  14 -27    6711     900                                                        6179    6.61    2.46  1.0000
 -13  14 -27    6680     800                                                        6149    6.61    2.46  1.0000
 -14  13 -27    3544     850                                                        5789   32.58   14.48  1.0000
 -14  13 -27    4101     840                                                        6499   32.58   14.48  1.0000
 -14  15 -29    1383     460                                                        1460    0.15   16.57  1.0000
 -14  15 -29    1014     380                                                        1070    0.15   16.57  1.0000
 -15  14 -29    1276     480                                                        1660    9.70    7.13  1.0000
 -15  14 -29     685     400                                                         970    9.70    7.13  1.0000
 -15  16 -31      65     340                                                         480   -2.19   28.18  1.0000
 -15  16 -31       4     320                                                         190   -2.19   28.18  1.0000
 -16  15 -31      31     300                                                         -70   -7.60    7.97  1.0000
 -16  15 -31      31     230                                                        -150   -7.60    7.97  1.0000
 -16  17 -33     737     390                                                         700   -2.26   10.69  1.0000
 -16  17 -33     556     380                                                         520   -2.26   10.69  1.0000
 -17  16 -33    1294     460                                                        1100    6.33   10.53  1.0000
 -17  16 -33     676     370                                                         530    6.33   10.53  1.0000
 -17  18 -35      82     300                                                        -570   -4.05  -17.54  1.0000
 -17  18 -35     415     360                                                         590   -4.05  -17.54  1.0000
 -18  17 -35     193     340                                                         200   -3.95  -10.26  1.0000
 -18  17 -35     870     440                                                         920   -3.95  -10.26  1.0000
 -18  19 -37      19     370                                                         -50    5.52    6.70  1.0000
 -19  18 -37     645     410                                                         720   -1.34    8.23  1.0000
 -19  20 -39     664     500                                                        1020   -2.42   12.21  1.0000
 -19  20 -39     219     370                                                         440   -2.42   12.21  1.0000
 -20  19 -39     122     450                                                         120   -1.81    5.52  1.0000
 -20  19 -39      45     330                                                          40   -1.81    5.52  1.0000
 -20  21 -41     302     440                                                         620  -14.86    2.66  1.0000
 -20  21 -41     309     500                                                         630  -14.86    2.66  1.0000
 -21  20 -41      34     390                                                        -100  -11.61   -0.38  1.0000
 -21  20 -41     427     380                                                         220  -11.61   -0.38  1.0000
 -21  22 -43    1914     690                                                        2890    6.13   19.16  1.0000
 -21  22 -43     272     550                                                         700    6.13   19.16  1.0000
 -22  21 -43     511     490                                                         610    0.21   21.84  1.0000
 -22  21 -43     536     520                                                         640    0.21   21.84  1.0000
 -22  23 -45     103     480                                                         -80   11.21   16.82  1.0000
 -22  23 -45     223     480                                                         610   11.21   16.82  1.0000
 -23  22 -45      43     380                                                         -10    7.77   10.49  1.0000
 -23  22 -45      43     360                                                        -880    7.77   10.49  1.0000
 -23  24 -47     960     540                                                        1130   -4.56  -11.83  1.0000
 -23  24 -47      41     520                                                        -550   -4.56  -11.83  1.0000
 -24  23 -47      32     480                                                        -200   -4.71  -10.22  1.0000
 -24  23 -47    1002     560                                                         880   -4.71  -10.22  1.0000
 -24  25 -49     211     520                                                         260   -2.06   -9.31  1.0000
 -24  25 -49     743     550                                                         850   -2.06   -9.31  1.0000
 -25  24 -49     601     500                                                         690    3.34   -2.72  1.0000
 -25  24 -49     163     560                                                         210    3.34   -2.72  1.0000
  -1   3  -4   91415    3950                                                       51515  149.93    3.91  1.0000
   3  -1   4   89143    3960                                                       49805  150.13   13.21  1.0000
  -1   3  -4   92772    3940                                                       52535  149.93    3.91  1.0000
  -3   1  -4   89918    3940                                                       50385  150.13  -13.21  1.0000
   1  -3   4   92041    3930                                                       51985  149.93   -3.91  1.0000
  -3   1  -4   91531    3950                                                       51595  150.13  -13.21  1.0000
  -2   4  -6      20     110                                                         320    6.96   32.92  1.0000
  -2   4  -6      19     110                                                         300    6.96   32.92  1.0000
   4  -2   6     271     100                                                         210   -4.13    8.51  1.0000
   4  -2   6     249      90                                                         190   -4.13    8.51  1.0000
  -2   4  -6      48     110                                                         480    6.96   32.92  1.0000
   2  -4   6      48     120                                                         480    6.96  -32.92  1.0000
  -4   2  -6     347     110                                                         280   -4.13   -8.51  1.0000
   2  -4   6      20     120                                                         320    6.96  -32.92  1.0000
  -4   2  -6     422     120                                                         350   -4.13   -8.51  1.0000
  -3   5  -8    6942     180                                                         740 -118.63  -22.13  1.0000
   5  -3   8    5575     170                                                         660  -98.40    9.92  1.0000
  -3   5  -8    7284     200                                                         870 -118.63  -22.13  1.0000
  -3   5  -8    7233     170                                                         850 -118.63  -22.13  1.0000
   5  -3   8    6554     200                                                        1030  -98.40    9.92  1.0000
   3  -5   8    7462     200                                                         940 -118.63   22.13  1.0000
  -5   3  -8    6095     190                                                         850  -98.40   -9.92  1.0000
   3  -5   8    6637     160                                                         630 -118.63   22.13  1.0000
  -5   3  -8    6015     190                                                         820  -98.40   -9.92  1.0000
  -4   6 -10    6406    1390                                                       15308  -84.77   23.42  1.0000
  -4   6 -10    6574    1410                                                       15568  -84.77   23.42  1.0000
  -4   6 -10    7625    1400                                                       17168  -84.77   23.42  1.0000
   6  -4  10    7957    1420                                                       18148  -89.75  -19.19  1.0000
  -6   4 -10    7139    1410                                                       16898  -89.75   19.19  1.0000
  -6   4 -10    7838    1420                                                       17968  -89.75   19.19  1.0000
   4  -6  10    6587    1410                                                       15588  -84.77  -23.42  1.0000
  -5   7 -12   31456    2670                                                       34627  -17.08  -16.18  1.0000
   7  -5  12   32805    2660                                                       31867    5.67   17.71  1.0000
  -5   7 -12   31123    2660                                                       34277  -17.08  -16.18  1.0000
   7  -5  12   31792    2660                                                       30867    5.67   17.71  1.0000
  -5   7 -12   30323    2690                                                       33437  -17.08  -16.18  1.0000
  -7   5 -12   32623    2670                                                       31687    5.67  -17.71  1.0000
   5  -7  12   31265    2660                                                       34427  -17.08   16.18  1.0000
  -7   5 -12   32197    2660                                                       31267    5.67  -17.71  1.0000
   5  -7  12   31656    2690                                                       34837  -17.08   16.18  1.0000
   8  -6  14    2035     410                                                        3100   20.98    3.28  1.0000
  -6   8 -14    2652     470                                                        3670   18.05   -0.41  1.0000
  -6   8 -14    2585     440                                                        3590   18.05   -0.41  1.0000
  -6   8 -14    2593     490                                                        3600   18.05   -0.41  1.0000
  -8   6 -14    1881     420                                                        2910   20.98   -3.28  1.0000
  -8   6 -14    1841     510                                                        2860   20.98   -3.28  1.0000
   6  -8  14    2130     410                                                        3050   18.05    0.41  1.0000
  -7   9 -16   39861    3320                                                       36706   17.98   37.63  1.0000
  -9   7 -16   47793    3370                                                       46085    8.10  -18.48  1.0000
  -8  10 -18   25989    2270                                                       25297    4.30   -1.74  1.0000
  -8  10 -18   25108    2290                                                       24428    4.30   -1.74  1.0000
 -10   8 -18   32321    2330                                                       29517   16.06  -13.26  1.0000
 -10   8 -18   32707    2340                                                       29887   16.06  -13.26  1.0000
  -9  11 -20   30628    2840                                                       31617   -5.47   -8.89  1.0000
  -9  11 -20   32862    2840                                                       33887   -5.47   -8.89  1.0000
 -11   9 -20   36242    2860                                                       35016    6.52   -7.91  1.0000
 -11   9 -20   36934    2870                                                       35696    6.52   -7.91  1.0000
 -10  12 -22     378     310                                                        1000  -24.16    4.64  1.0000
 -10  12 -22     955     430                                                        1860  -24.16    4.64  1.0000
 -12  10 -22    1222     390                                                        1510   -3.42   18.21  1.0000
 -12  10 -22     790     340                                                        1010   -3.42   18.21  1.0000
 -11  13 -24    7545     960                                                        8159   -6.87    3.02  1.0000
 -11  13 -24    7699     940                                                        8319   -6.87    3.02  1.0000
 -13  11 -24    7182     980                                                        9259  -22.75    6.03  1.0000
 -13  11 -24    5557     920                                                        7399  -22.75    6.03  1.0000
 -12  14 -26   14492    1240                                                       12269   19.32   -9.43  1.0000
 -12  14 -26   13937    1250                                                       11759   19.32   -9.43  1.0000
 -14  12 -26   11705    1220                                                       11159    5.18   -6.72  1.0000
 -14  12 -26   11767    1240                                                       11219    5.18   -6.72  1.0000
 -13  15 -28     455     500                                                        1860   13.02   41.84  1.0000
 -13  15 -28     749     520                                                        2420   13.02   41.84  1.0000
 -15  13 -28    1989     540                                                        2200   -0.36  -23.27  1.0000
 -15  13 -28    2396     590                                                        2640   -0.36  -23.27  1.0000
 -14  16 -30    6599     820                                                        5629   12.43    4.93  1.0000
 -14  16 -30    6078     900                                                        5149   12.43    4.93  1.0000
 -16  14 -30    8190     850                                                        6229   26.67  -31.82  1.0000
 -16  14 -30    7232     920                                                        5379   26.67  -31.82  1.0000
 -15  17 -32    1959     520                                                        1660    7.52  -11.02  1.0000
 -15  17 -32    1362     490                                                        1110    7.52  -11.02  1.0000
 -17  15 -32    1270     420                                                         940    9.92   -1.25  1.0000
 -17  15 -32    1547     480                                                        1180    9.92   -1.25  1.0000
 -16  18 -34    1350     580                                                        1810   -8.71  -18.02  1.0000
 -16  18 -34    1596     620                                                        2100   -8.71  -18.02  1.0000
 -18  16 -34    3457     730                                                        3130    7.42  -19.19  1.0000
 -18  16 -34    2491     590                                                        2200    7.42  -19.19  1.0000
 -17  19 -36    3760     870                                                        4150   -5.92  -11.44  1.0000
 -17  19 -36    4101     850                                                        4510   -5.92  -11.44  1.0000
 -19  17 -36    5105     920                                                        4860    3.60    5.79  1.0000
 -19  17 -36    3432     750                                                        3230    3.60    5.79  1.0000
 -18  20 -38     443     410                                                         630    6.36  -12.44  1.0000
 -18  20 -38      49     410                                                        -180    6.36  -12.44  1.0000
 -20  18 -38     199     460                                                         370   -1.02   19.95  1.0000
 -20  18 -38      51     410                                                          40   -1.02   19.95  1.0000
 -19  21 -40      14     380                                                        -620    7.06   -1.93  1.0000
 -19  21 -40     250     440                                                         380    7.06   -1.93  1.0000
 -21  19 -40       4     310                                                        -450    2.19    3.14  1.0000
 -21  19 -40     878     440                                                         820    2.19    3.14  1.0000
 -20  22 -42      15     350                                                        -220   -3.75    6.67  1.0000
 -20  22 -42     303     800                                                         380   -3.75    6.67  1.0000
 -22  20 -42      99     450                                                        -110   12.09  -15.68  1.0000
 -22  20 -42     204     480                                                         570   12.09  -15.68  1.0000
 -21  23 -44      76     380                                                         100    2.47    4.71  1.0000
 -21  23 -44       7     380                                                        -340    2.47    4.71  1.0000
 -23  21 -44     112     410                                                         190    0.11   -8.78  1.0000
 -23  21 -44      19     360                                                         -60    0.11   -8.78  1.0000
 -22  24 -46      43     410                                                         -90    0.27  -13.08  1.0000
 -22  24 -46     572     460                                                         740    0.27  -13.08  1.0000
 -24  22 -46     613     380                                                         400    9.53   -1.16  1.0000
 -24  22 -46     123     520                                                          40    9.53   -1.16  1.0000
 -23  25 -48     403     570                                                         700  -12.14   -7.31  1.0000
 -23  25 -48     307     510                                                         570  -12.14   -7.31  1.0000
 -25  23 -48     237     530                                                         570   -7.70  -15.07  1.0000
   0   3  -3     106     100                                                         420   20.12    3.08  1.0000
   0   3  -3      51     100                                                         300   20.12    3.08  1.0000
   3   0   3      20      80                                                         270   20.94   13.44  1.0000
   0   3  -3      28      70                                                         240   20.12    3.08  1.0000
   3   0   3      31     110                                                         310   20.94   13.44  1.0000
  -3   0  -3      73     120                                                         430   20.94  -13.44  1.0000
   0  -3   3     121      90                                                         450   20.12   -3.08  1.0000
  -3   0  -3      17     100                                                         260   20.94  -13.44  1.0000
  -3   0  -3      44      90                                                         350   20.94  -13.44  1.0000
   4  -1   5     210     160                                                         810  -25.82   14.24  1.0000
   4  -1   5     171     180                                                         730  -25.82   14.24  1.0000
  -1   4  -5     237     160                                                         680   21.16    1.69  1.0000
   4  -1   5     250     160                                                         890  -25.82   14.24  1.0000
  -1   4  -5      82     120                                                         390   21.16    1.69  1.0000
  -1   4  -5      78     100                                                         380   21.16    1.69  1.0000
   1  -4   5     131     130                                                         490   21.16   -1.69  1.0000
  -4   1  -5      15     120                                                         260  -25.82  -14.24  1.0000
   1  -4   5     137     120                                                         500   21.16   -1.69  1.0000
   1  -4   5      96     130                                                         420   21.16   -1.69  1.0000
  -4   1  -5     131     140                                                         640  -25.82  -14.24  1.0000
  -2   5  -7   26074    3650                                                       46455  107.36   10.59  1.0000
  -2   5  -7   26067    3640                                                       46445  107.36   10.59  1.0000
   5  -2   7   32470    3660                                                       49675  -84.33   21.20  1.0000
  -2   5  -7   25178    3610                                                       45255  107.36   10.59  1.0000
   5  -2   7   30345    3640                                                       47035  -84.33   21.20  1.0000
   2  -5   7   25506    3650                                                       45695  107.36  -10.59  1.0000
   2  -5   7   26119    3640                                                       46515  107.36  -10.59  1.0000
  -5   2  -7   29256    3650                                                       45675  -84.33  -21.20  1.0000
  -5   2  -7   30980    3650                                                       47825  -84.33  -21.20  1.0000
  -3   6  -9    9897     880                                                        9039   -8.79    3.03  1.0000
  -3   6  -9   10336     900                                                        9459   -8.79    3.03  1.0000
  -3   6  -9   10744     930                                                        9849   -8.79    3.03  1.0000
   6  -3   9   13018     980                                                       11199   16.51   -5.73  1.0000
   6  -3   9   13933     940                                                       12049   16.51   -5.73  1.0000
  -6   3  -9   13610     940                                                       11749   16.51    5.73  1.0000
   3  -6   9   10472     900                                                        9589   -8.79   -3.03  1.0000
  -6   3  -9   13449     950                                                       11599   16.51    5.73  1.0000
   3  -6   9   10263     920                                                        9389   -8.79   -3.03  1.0000
   7  -4  11    3434     260                                                        1330   44.91    8.14  1.0000
   7  -4  11    2928     230                                                        1020   44.91    8.14  1.0000
  -4   7 -11      76     250                                                        1160  -82.34    5.29  1.0000
  -4   7 -11      66     220                                                        1210  -82.34    5.29  1.0000
  -4   7 -11      47     260                                                        1330  -82.34    5.29  1.0000
  -4   7 -11     105     240                                                        1040  -82.34    5.29  1.0000
   4  -7  11     154     230                                                         890  -82.34   -5.29  1.0000
  -7   4 -11    2371     210                                                         700   44.91   -8.14  1.0000
  -7   4 -11    3127     260                                                        1140   44.91   -8.14  1.0000
   4  -7  11      53     240                                                        1290  -82.34   -5.29  1.0000
  -5   8 -13   32891    3280                                                       40806  -40.98    9.69  1.0000
  -5   8 -13   32110    3250                                                       39936  -40.98    9.69  1.0000
  -5   8 -13   33906    3240                                                       41936  -40.98    9.69  1.0000
   8  -5  13   33866    3250                                                       39786   30.46   16.90  1.0000
   5  -8  13   31501    3230                                                       39256  -40.98   -9.69  1.0000
  -8   5 -13   34484    3260                                                       40456   30.46  -16.90  1.0000
  -8   5 -13   35453    3270                                                       41506   30.46  -16.90  1.0000
  -6   9 -15   10212     860                                                        8689  -15.60    1.10  1.0000
  -6   9 -15    8853     810                                                        7439  -15.60    1.10  1.0000
  -6   9 -15    9419     800                                                        7959  -15.60    1.10  1.0000
  -9   6 -15   10345     850                                                        8559   18.30   -2.70  1.0000
  -9   6 -15    9883     840                                                        8139   18.30   -2.70  1.0000
  -7  10 -17   19487    2120                                                       23758  -28.92   -0.72  1.0000
  -7  10 -17   21056    2110                                                       25487  -28.92   -0.72  1.0000
  -7  10 -17   20548    2090                                                       24928  -28.92   -0.72  1.0000
 -10   7 -17   19287    2110                                                       24798   36.90    7.23  1.0000
 -10   7 -17   18450    2100                                                       23848   36.90    7.23  1.0000
  -8  11 -19    1001     260                                                         700  -19.54  -23.72  1.0000
  -8  11 -19    1561     340                                                        1240  -19.54  -23.72  1.0000
 -11   8 -19    1192     290                                                         730   15.06    5.01  1.0000
 -11   8 -19    1394     290                                                         890   15.06    5.01  1.0000
  -9  12 -21    5124     860                                                        6799   18.19  -33.56  1.0000
  -9  12 -21    5379     840                                                        7099   18.19  -33.56  1.0000
 -12   9 -21    7473     900                                                        8419  -10.41   -8.36  1.0000
 -12   9 -21    7953     910                                                        8929  -10.41   -8.36  1.0000
 -10  13 -23   21794    2150                                                       25747   25.31   13.27  1.0000
 -10  13 -23   23285    2190                                                       27367   25.31   13.27  1.0000
 -13  10 -23   19969    2130                                                       21118   -7.96   -2.95  1.0000
 -13  10 -23   21233    2140                                                       22418   -7.96   -2.95  1.0000
 -11  14 -25   32485    2910                                                       31687   -4.48   -6.17  1.0000
 -11  14 -25   34925    2900                                                       34097   -4.48   -6.17  1.0000
 -14  11 -25   35619    2940                                                       35426    1.65   23.73  1.0000
 -14  11 -25   34039    2930                                                       33847    1.65   23.73  1.0000
 -12  15 -27    9534    1090                                                        9329   -2.64  -16.94  1.0000
 -12  15 -27    9534    1050                                                        9329   -2.64  -16.94  1.0000
 -15  12 -27   11754    1100                                                        9489   21.91    3.44  1.0000
 -15  12 -27   11576    1090                                                        9329   21.91    3.44  1.0000
 -13  16 -29    1301     410                                                        1160   -4.48    8.25  1.0000
 -13  16 -29    1574     440                                                        1420   -4.48    8.25  1.0000
 -16  13 -29    2424     510                                                        1800   13.81   -5.62  1.0000
 -16  13 -29    1992     460                                                        1430   13.81   -5.62  1.0000
 -14  17 -31    2531     690                                                        2890   -4.20   17.84  1.0000
 -14  17 -31    3199     730                                                        3610   -4.20   17.84  1.0000
 -17  14 -31    3129     670                                                        3120   -0.34   -6.65  1.0000
 -17  14 -31    3079     680                                                        3070   -0.34   -6.65  1.0000
 -15  18 -33     521     370                                                         510   -3.54   16.39  1.0000
 -15  18 -33    1188     470                                                        1210   -3.54   16.39  1.0000
 -18  15 -33     187     360                                                         500   14.14    9.96  1.0000
 -18  15 -33     512     460                                                         980   14.14    9.96  1.0000
 -16  19 -35    1124     520                                                        1290   -4.46   -4.16  1.0000
 -16  19 -35     873     490                                                        1020   -4.46   -4.16  1.0000
 -19  16 -35     889     510                                                        1390   -9.65  -14.71  1.0000
 -19  16 -35    1220     560                                                        1800   -9.65  -14.71  1.0000
 -17  20 -37      39     380                                                          20    2.73   -5.93  1.0000
 -17  20 -37     695     640                                                         640    2.73   -5.93  1.0000
 -20  17 -37    1423     480                                                        1060  -10.31    2.35  1.0000
 -18  21 -39     224     460                                                         260    1.93    6.96  1.0000
 -18  21 -39    1626     560                                                        1740    1.93    6.96  1.0000
 -21  18 -39     359     470                                                         350    0.60    8.49  1.0000
 -21  18 -39    1319     590                                                        1320    0.60    8.49  1.0000
 -19  22 -41      28     420                                                         100   -9.54    3.00  1.0000
 -19  22 -41     485     490                                                         720   -9.54    3.00  1.0000
 -22  19 -41    1168     590                                                        1170   -0.04   -4.25  1.0000
 -22  19 -41    1987     670                                                        1990   -0.04   -4.25  1.0000
 -20  23 -43     765     460                                                         860    2.84   10.65  1.0000
 -20  23 -43    1678     610                                                        1830    2.84   10.65  1.0000
 -23  20 -43    1044     530                                                        1120   -2.27   -2.02  1.0000
 -23  20 -43     252     460                                                         290   -2.27   -2.02  1.0000
 -21  24 -45     170     410                                                         300    8.39    3.00  1.0000
 -21  24 -45      20     420                                                         -60    8.39    3.00  1.0000
 -24  21 -45      10     420                                                        -790   -6.12    1.06  1.0000
 -24  21 -45     243     500                                                         350   -6.12    1.06  1.0000
 -22  25 -47      31     380                                                       -1020    0.37  -10.99  1.0000
 -22  25 -47      31     520                                                        -530    0.37  -10.99  1.0000
 -25  22 -47     631     510                                                         800   -6.19   -2.52  1.0000
 -25  22 -47      83     460                                                         150   -6.19   -2.52  1.0000
 -23  26 -49    2584     800                                                        2410   -3.47    0.17  1.0000
 -23  26 -49    2864     820                                                        2680   -3.47    0.17  1.0000
 -26  23 -49    2153     750                                                        1830    7.25    3.64  1.0000
 -26  23 -49    1958     710                                                        1650    7.25    3.64  1.0000
   2   2   0   12791    1410                                                       17548  157.18 -116.64  1.0000
   2   2   0   12933    1380                                                       17788  157.18 -116.64  1.0000
  -2  -2   0   13153    1380                                                       18158  157.18  116.64  1.0000
  -2  -2   0   11837    1400                                                       15898  157.18  116.64  1.0000
   3   1   2   48280    2880                                                       38216  -48.45  -12.33  1.0000
   3   1   2   45827    2910                                                       36036  -48.45  -12.33  1.0000
   3   1   2   46705    2920                                                       36816  -48.45  -12.33  1.0000
   1   3  -2   45832    2900                                                       35956  -48.75    8.23  1.0000
   1   3  -2   47703    2870                                                       37616  -48.75    8.23  1.0000
  -1  -3   2   46317    2870                                                       36386  -48.75   -8.23  1.0000
  -3  -1  -2   48302    2880                                                       38236  -48.45   12.33  1.0000
  -1  -3   2   48018    2910                                                       37896  -48.75   -8.23  1.0000
   0   4  -4   21345    3270                                                       41206  113.03   -9.04  1.0000
   0   4  -4   21691    3230                                                       41686  113.03   -9.04  1.0000
   0   4  -4   22298    3260                                                       42526  113.03   -9.04  1.0000
   4   0   4   21573    3280                                                       40196  105.32   30.77  1.0000
   4   0   4   23802    3250                                                       43226  105.32   30.77  1.0000
   4   0   4   23639    3280                                                       43006  105.32   30.77  1.0000
  -4   0  -4   22254    3280                                                       41126  105.32  -30.77  1.0000
   0  -4   4   21180    3260                                                       40976  113.03    9.04  1.0000
  -4   0  -4   23144    3280                                                       42336  105.32  -30.77  1.0000
  -4   0  -4   23461    3250                                                       42766  105.32  -30.77  1.0000
   0  -4   4   20635    3220                                                       40216  113.03    9.04  1.0000
   5  -1   6   11579    1470                                                       17888   51.32   21.91  1.0000
  -1   5  -6   10713    1490                                                       18188   61.95   18.36  1.0000
   5  -1   6   11131    1480                                                       17328   51.32   21.91  1.0000
   5  -1   6   10955    1500                                                       17108   51.32   21.91  1.0000
  -1   5  -6   10904    1480                                                       18438   61.95   18.36  1.0000
  -1   5  -6   10989    1450                                                       18548   61.95   18.36  1.0000
  -5   1  -6   12036    1500                                                       18458   51.32  -21.91  1.0000
   1  -5   6   10774    1450                                                       18268   61.95  -18.36  1.0000
   1  -5   6   10920    1470                                                       18458   61.95  -18.36  1.0000
  -5   1  -6   11282    1470                                                       17518   51.32  -21.91  1.0000
   1  -5   6   10438    1480                                                       17828   61.95  -18.36  1.0000
  -5   1  -6   10875    1490                                                       17008   51.32  -21.91  1.0000
  -2   6  -8    8056     980                                                       11979  -39.11   -3.82  1.0000
  -2   6  -8    6682    1000                                                       10289  -39.11   -3.82  1.0000
   6  -2   8    8936    1030                                                       11509  -23.56  -26.69  1.0000
   6  -2   8    9822    1010                                                       12519  -23.56  -26.69  1.0000
  -2   6  -8    7672    1000                                                       11509  -39.11   -3.82  1.0000
   2  -6   8    7119     970                                                       10829  -39.11    3.82  1.0000
   2  -6   8    7598    1010                                                       11419  -39.11    3.82  1.0000
  -6   2  -8    8657    1010                                                       11189  -23.56   26.69  1.0000
  -6   2  -8    8971    1000                                                       11549  -23.56   26.69  1.0000
   2  -6   8    7468    1000                                                       11259  -39.11    3.82  1.0000
  -3   7 -10   61693    7039                                                       92991 -112.07   24.03  1.0000
  -3   7 -10   57377    7059                                                       87671 -112.07   24.03  1.0000
   7  -3  10   65147    7059                                                       94481 -102.25  -42.40  1.0000
  -3   7 -10   59994    7009                                                       90901 -112.07   24.03  1.0000
   7  -3  10   64353    7049                                                       93521 -102.25  -42.40  1.0000
  -7   3 -10   61248    7059                                                       89761 -102.25   42.40  1.0000
   3  -7  10   59247    7059                                                       89981 -112.07  -24.03  1.0000
   3  -7  10   59142    7029                                                       89851 -112.07  -24.03  1.0000
  -7   3 -10   62345    7049                                                       91091 -102.25   42.40  1.0000
   8  -4  12   26567    2550                                                       31687  -29.63   13.02  1.0000
  -4   8 -12   23448    2580                                                       32157  -52.06   -5.28  1.0000
  -4   8 -12   23380    2540                                                       32077  -52.06   -5.28  1.0000
   4  -8  12   21278    2560                                                       29607  -52.06    5.28  1.0000
  -8   4 -12   26906    2560                                                       32057  -29.63  -13.02  1.0000
  -8   4 -12   25972    2560                                                       31037  -29.63  -13.02  1.0000
   4  -8  12   21838    2530                                                       30267  -52.06    5.28  1.0000
  -5   9 -14    4389     520                                                        4120   -4.53   12.09  1.0000
  -5   9 -14    5046     560                                                        4760   -4.53   12.09  1.0000
  -5   9 -14    4338     510                                                        4070   -4.53   12.09  1.0000
  -9   5 -14    5197     540                                                        4220  -14.19    1.94  1.0000
  -9   5 -14    5739     540                                                        4710  -14.19    1.94  1.0000
  -6  10 -16    1609     460                                                        2860  -15.83   44.91  1.0000
  -6  10 -16     879     400                                                        1720  -15.83   44.91  1.0000
  -6  10 -16    1508     440                                                        2710  -15.83   44.91  1.0000
 -10   6 -16    2203     460                                                        2600   -2.77  -41.49  1.0000
 -10   6 -16    2388     470                                                        2820   -2.77  -41.49  1.0000
  -7  11 -18    8491     960                                                        8279   -2.30   -0.53  1.0000
  -7  11 -18    8865     930                                                        8649   -2.30   -0.53  1.0000
  -7  11 -18    8663     940                                                        8449   -2.30   -0.53  1.0000
 -11   7 -18   10012    1000                                                       10709    6.76   -4.59  1.0000
 -11   7 -18   10680    1000                                                       11399    6.76   -4.59  1.0000
  -8  12 -20    2722     550                                                        2970    4.63    0.54  1.0000
  -8  12 -20    2454     540                                                        2690    4.63    0.54  1.0000
  -8  12 -20    3009     540                                                        3270    4.63    0.54  1.0000
 -12   8 -20    2576     560                                                        3260   12.55   -4.29  1.0000
 -12   8 -20    2745     590                                                        3450   12.55   -4.29  1.0000
  -9  13 -22   16720    1290                                                       14659  -16.38   -2.33  1.0000
  -9  13 -22   16720    1320                                                       14659  -16.38   -2.33  1.0000
 -13   9 -22   11600    1250                                                       10869   -6.98    7.21  1.0000
 -13   9 -22   11910    1250                                                       11169   -6.98    7.21  1.0000
 -10  14 -24    5887     720                                                        5449   -5.85   -5.56  1.0000
 -10  14 -24    6510     760                                                        6049   -5.85   -5.56  1.0000
 -14  10 -24    5244     730                                                        4290  -13.85   -5.54  1.0000
 -14  10 -24    5718     710                                                        4720  -13.85   -5.54  1.0000
 -11  15 -26     628     360                                                         980   16.59  -17.48  1.0000
 -11  15 -26     621     620                                                         970   16.59  -17.48  1.0000
 -15  11 -26     237     340                                                         510    7.15  -16.95  1.0000
 -12  16 -28     285     450                                                        1670    4.89   47.75  1.0000
 -12  16 -28     448     520                                                        2040    4.89   47.75  1.0000
 -16  12 -28    2376     600                                                        2650    0.97  -22.73  1.0000
 -16  12 -28    1642     470                                                        1850    0.97  -22.73  1.0000
 -13  17 -30    1972     570                                                        1690    7.43    9.35  1.0000
 -13  17 -30    2261     550                                                        1960    7.43    9.35  1.0000
 -17  13 -30     982     500                                                        1860    7.19  -41.50  1.0000
 -14  18 -32    2135     640                                                        2530    6.87  -11.82  1.0000
 -14  18 -32    2401     680                                                        2820    6.87  -11.82  1.0000
 -18  14 -32    2678     670                                                        2920    4.10  -11.28  1.0000
 -18  14 -32    3921     820                                                        4220    4.10  -11.28  1.0000
 -15  19 -34      11     410                                                         140    2.27  -18.58  1.0000
 -15  19 -34     592     450                                                        1120    2.27  -18.58  1.0000
 -19  15 -34     640     490                                                        1190   17.21   -9.05  1.0000
 -19  15 -34     262     380                                                         640   17.21   -9.05  1.0000
 -16  20 -36    1133     530                                                        1200   -0.86   -9.19  1.0000
 -16  20 -36    1317     500                                                        1390   -0.86   -9.19  1.0000
 -20  16 -36      83     410                                                         370    9.38   19.68  1.0000
 -20  16 -36     366     480                                                         870    9.38   19.68  1.0000
 -17  21 -38     595     420                                                         750    4.17  -13.59  1.0000
 -17  21 -38     325     370                                                         430    4.17  -13.59  1.0000
 -21  17 -38     582     500                                                        1060   -0.49   17.03  1.0000
 -21  17 -38      18     420                                                          20   -0.49   17.03  1.0000
 -18  22 -40      22     380                                                        -330    8.27   -4.32  1.0000
 -18  22 -40     179     440                                                         320    8.27   -4.32  1.0000
 -22  18 -40     536     490                                                         580    1.12   -7.69  1.0000
 -22  18 -40     727     490                                                         780    1.12   -7.69  1.0000
 -19  23 -42     861     550                                                        1160   -6.28    9.16  1.0000
 -19  23 -42      45     450                                                         120   -6.28    9.16  1.0000
 -23  19 -42     763     600                                                        1420   18.96   -7.44  1.0000
 -23  19 -42     964     590                                                        1690   18.96   -7.44  1.0000
 -20  24 -44      11     360                                                        -160    5.97   -2.70  1.0000
 -20  24 -44     333     450                                                         250    5.97   -2.70  1.0000
 -24  20 -44      16     350                                                        -590   -0.50   -7.93  1.0000
 -21  25 -46      17     410                                                          50    0.51    7.03  1.0000
 -21  25 -46     114     410                                                         190    0.51    7.03  1.0000
 -25  21 -46      91     480                                                         170    5.96    6.93  1.0000
 -25  21 -46     621     490                                                         820    5.96    6.93  1.0000
 -22  26 -48      25     460                                                        -160   -9.88   -1.07  1.0000
 -22  26 -48      25     400                                                        -930   -9.88   -1.07  1.0000
 -26  22 -48      24     380                                                        -300   -6.62   -7.12  1.0000
 -26  22 -48      24     470                                                        -110   -6.62   -7.12  1.0000
   3   2   1  320215   25067                                                      346065  -44.53   -7.18  1.0000
   2   3  -1  289635   25097                                                      316538   48.52   15.38  1.0000
   3   2   1  306111   25107                                                      331397  -44.53   -7.18  1.0000
   2   3  -1  303941   25057                                                      331487   48.52   15.38  1.0000
  -2  -3   1  301873   25097                                                      329327   48.52  -15.38  1.0000
   1   4  -3  100848    5959                                                       73873   91.47   24.88  1.0000
   1   4  -3  101781    6009                                                       74673   91.47   24.88  1.0000
   4   1   3  101188    5989                                                       81332  -65.46   -2.60  1.0000
   4   1   3   99391    6029                                                       79722  -65.46   -2.60  1.0000
   4   1   3  102292    6029                                                       82322  -65.46   -2.60  1.0000
  -1  -4   3  102003    6009                                                       74863   91.47  -24.88  1.0000
  -4  -1  -3  103428    5989                                                       83342  -65.46    2.60  1.0000
  -1  -4   3  100580    5959                                                       73643   91.47  -24.88  1.0000
   0   5  -5    1526     280                                                        2360    0.23  -24.52  1.0000
   5   0   5    1178     360                                                        2600    9.45   37.70  1.0000
   0   5  -5    1534     320                                                        2370    0.23  -24.52  1.0000
   5   0   5    1087     300                                                        2460    9.45   37.70  1.0000
   5   0   5     953     320                                                        2250    9.45   37.70  1.0000
   0   5  -5    1733     310                                                        2620    0.23  -24.52  1.0000
   0  -5   5    2040     340                                                        3000    0.23   24.52  1.0000
   0  -5   5    1487     280                                                        2310    0.23   24.52  1.0000
  -5   0  -5     960     330                                                        2260    9.45  -37.70  1.0000
  -5   0  -5    1055     300                                                        2410    9.45  -37.70  1.0000
  -5   0  -5    1036     330                                                        2380    9.45  -37.70  1.0000
  -1   6  -7   67926    6459                                                       79792   43.39    9.29  1.0000
   6  -1   7   73102    6579                                                       85701  -43.03   43.88  1.0000
  -1   6  -7   70123    6519                                                       82172   43.39    9.29  1.0000
   6  -1   7   74991    6499                                                       87751  -43.03   43.88  1.0000
   6  -1   7   72485    6549                                                       85031  -43.03   43.88  1.0000
  -1   6  -7   72305    6499                                                       84532   43.39    9.29  1.0000
   1  -6   7   72194    6519                                                       84412   43.39   -9.29  1.0000
  -6   1  -7   73083    6539                                                       85681  -43.03  -43.88  1.0000
  -6   1  -7   72430    6539                                                       84972  -43.03  -43.88  1.0000
   1  -6   7   71177    6469                                                       83312   43.39   -9.29  1.0000
  -6   1  -7   71519    6499                                                       83982  -43.03  -43.88  1.0000
   7  -2   9    8032     810                                                        8399   -3.96   -5.69  1.0000
  -2   7  -9    7861     760                                                        8019    1.72    4.70  1.0000
  -2   7  -9    9138     800                                                        9309    1.72    4.70  1.0000
   7  -2   9    8795     850                                                        9179   -3.96   -5.69  1.0000
  -2   7  -9    8059     810                                                        8219    1.72    4.70  1.0000
   7  -2   9    8707     800                                                        9089   -3.96   -5.69  1.0000
  -7   2  -9    7690     820                                                        8049   -3.96    5.69  1.0000
   2  -7   9    7623     790                                                        7779    1.72   -4.70  1.0000
  -7   2  -9    7797     790                                                        8159   -3.96    5.69  1.0000
   2  -7   9    8039     760                                                        8199    1.72   -4.70  1.0000
   2  -7   9    8078     790                                                        8239    1.72   -4.70  1.0000
   8  -3  11   14200     920                                                        8309   55.70    0.25  1.0000
  -3   8 -11   16370     880                                                        9099  -64.89   10.38  1.0000
   8  -3  11   14461     910                                                        8509   55.70    0.25  1.0000
  -3   8 -11   18281     890                                                       10539  -64.89   10.38  1.0000
   8  -3  11   14435     880                                                        8489   55.70    0.25  1.0000
  -3   8 -11   17556     910                                                        9989  -64.89   10.38  1.0000
   3  -8  11   17304     880                                                        9799  -64.89  -10.38  1.0000
   3  -8  11   16718     890                                                        9359  -64.89  -10.38  1.0000
  -8   3 -11   15227     890                                                        9099   55.70   -0.25  1.0000
  -8   3 -11   14994     870                                                        8919   55.70   -0.25  1.0000
  -4   9 -13   55702    5239                                                       65603  -40.01   -2.83  1.0000
  -4   9 -13   54505    5109                                                       64304  -40.01   -2.83  1.0000
   4  -9  13   50415    5169                                                       59854  -40.01    2.83  1.0000
  -9   4 -13   57974    5169                                                       68163   40.37   -3.10  1.0000
  -9   4 -13   57587    5139                                                       67743   40.37   -3.10  1.0000
  -5  10 -15    3625     650                                                        5979  -33.78   -9.22  1.0000
  -5  10 -15    3416     610                                                        5709  -33.78   -9.22  1.0000
 -10   5 -15    2298     590                                                        4360   35.87   -5.32  1.0000
 -10   5 -15    2709     610                                                        4920   35.87   -5.32  1.0000
  -6  11 -17    6982     870                                                        8079  -12.57   -0.43  1.0000
  -6  11 -17    6259     820                                                        7299  -12.57   -0.43  1.0000
  -6  11 -17    6769     850                                                        7849  -12.57   -0.43  1.0000
 -11   6 -17    6599     880                                                        8649   23.25    7.80  1.0000
 -11   6 -17    6060     850                                                        8029   23.25    7.80  1.0000
  -7  12 -19     804     250                                                         640   -8.00  -10.50  1.0000
  -7  12 -19     516     230                                                         380   -8.00  -10.50  1.0000
  -7  12 -19     804     280                                                         640   -8.00  -10.50  1.0000
 -12   7 -19    1181     280                                                         740   14.30    2.79  1.0000
 -12   7 -19     779     240                                                         430   14.30    2.79  1.0000
  -8  13 -21    1959     400                                                        1640   12.04  -30.08  1.0000
  -8  13 -21    2355     500                                                        2030   12.04  -30.08  1.0000
  -8  13 -21    2263     450                                                        1940   12.04  -30.08  1.0000
 -13   8 -21    3275     540                                                        2690  -10.74   -4.33  1.0000
 -13   8 -21    3087     480                                                        2520  -10.74   -4.33  1.0000
  -9  14 -23    6904     650                                                        4860   26.64    3.52  1.0000
  -9  14 -23    6462     750                                                        4490   26.64    3.52  1.0000
  -9  14 -23    7093     800                                                        5019   26.64    3.52  1.0000
 -14   9 -23    6243     710                                                        5149  -14.74    8.07  1.0000
 -14   9 -23    5084     720                                                        4100  -14.74    8.07  1.0000
 -10  15 -25   11415    1140                                                       10419    9.48   -1.21  1.0000
 -10  15 -25   11446    1170                                                       10449    9.48   -1.21  1.0000
 -15  10 -25   10582    1140                                                       10109   -4.94   12.86  1.0000
 -15  10 -25   12276    1220                                                       11769   -4.94   12.86  1.0000
 -11  16 -27    9809    1020                                                       10069   -1.96  -15.52  1.0000
 -11  16 -27    9947    1070                                                       10209   -1.96  -15.52  1.0000
 -16  11 -27    6000     930                                                        6649    7.77  -11.68  1.0000
 -16  11 -27    6085     980                                                        6739    7.77  -11.68  1.0000
 -12  17 -29    3741     670                                                        3060  -11.65   -1.73  1.0000
 -12  17 -29    3564     640                                                        2900  -11.65   -1.73  1.0000
 -17  12 -29    3974     650                                                        3010   16.80  -10.19  1.0000
 -17  12 -29    3352     600                                                        2470   16.80  -10.19  1.0000
 -13  18 -31      17     270                                                         -40   -1.94   -7.89  1.0000
 -13  18 -31      49     230                                                          80   -1.94   -7.89  1.0000
 -18  13 -31      59     300                                                         210   -3.17  -13.27  1.0000
 -18  13 -31      49     300                                                         190   -3.17  -13.27  1.0000
 -14  19 -33    3271     750                                                        3520   -3.90   10.19  1.0000
 -14  19 -33    2782     690                                                        3010   -3.90   10.19  1.0000
 -19  14 -33    2962     740                                                        3260    5.05  -12.43  1.0000
 -19  14 -33    3779     840                                                        4120    5.05  -12.43  1.0000
 -15  20 -35    2096     610                                                        1970   -2.92   -4.55  1.0000
 -15  20 -35    1008     470                                                         920   -2.92   -4.55  1.0000
 -20  15 -35     822     460                                                         990   -4.49  -12.14  1.0000
 -20  15 -35    1476     560                                                        1710   -4.49  -12.14  1.0000
 -16  21 -37    5875    1060                                                        5959   -0.91    8.32  1.0000
 -16  21 -37    6043    1060                                                        6129   -0.91    8.32  1.0000
 -21  16 -37    4146     880                                                        4260    1.68    5.28  1.0000
 -21  16 -37    6337    1090                                                        6479    1.68    5.28  1.0000
 -17  22 -39     306     440                                                         540    4.15   10.67  1.0000
 -17  22 -39     224     420                                                         430    4.15   10.67  1.0000
 -22  17 -39      55     390                                                         100    4.78    5.60  1.0000
 -22  17 -39      14     370                                                        -250    4.78    5.60  1.0000
 -18  23 -41    2335     720                                                        2380    0.04  -13.91  1.0000
 -18  23 -41    2051     710                                                        2090    0.04  -13.91  1.0000
 -23  18 -41    1178     590                                                        1080   -2.91    0.90  1.0000
 -19  24 -43       3     390                                                        -540   -1.13   -3.38  1.0000
 -19  24 -43     338     410                                                         320   -1.13   -3.38  1.0000
 -24  19 -43     529     500                                                         760   -3.72  -17.95  1.0000
 -20  25 -45     313     490                                                         420    3.85   -5.49  1.0000
 -20  25 -45      11     430                                                        -120    3.85   -5.49  1.0000
 -25  20 -45     225     390                                                         470   -2.69  -13.56  1.0000
 -25  20 -45      48     410                                                       -1090   -2.69  -13.56  1.0000
 -21  26 -47      24     460                                                          30   -1.35   -2.76  1.0000
 -21  26 -47     354     520                                                         380   -1.35   -2.76  1.0000
 -26  21 -47    1364     680                                                        1110   -7.37   -5.17  1.0000
 -26  21 -47    1409     630                                                        1150   -7.37   -5.17  1.0000
   3   3   0  100090   10579                                                      134777 -100.04  -43.54  1.0000
   3   3   0  104750   10629                                                      140186 -100.04  -43.54  1.0000
  -3  -3   0  107341   10589                                                      143186 -100.04   43.54  1.0000
  -3  -3   0  102379   10629                                                      137436 -100.04   43.54  1.0000
   4   2   2   28623     650                                                        7059 -169.39   -2.71  1.0000
   4   2   2   30252     620                                                        7879 -169.39   -2.71  1.0000
   2   4  -2   27126     630                                                        6249 -170.47    7.04  1.0000
   2   4  -2   25019     580                                                        5259 -170.47    7.04  1.0000
  -2  -4   2   27126     630                                                        6249 -170.47   -7.04  1.0000
  -2  -4   2   26201     580                                                        5809 -170.47   -7.04  1.0000
  -4  -2  -2   30154     620                                                        7829 -169.39    2.71  1.0000
  -4  -2  -2   27422     640                                                        6469 -169.39    2.71  1.0000
   5   1   4    2454     290                                                        1490   21.77   -5.75  1.0000
   1   5  -4    2116     270                                                        1370   32.68  -47.97  1.0000
  -5  -1  -4    2796     240                                                        1760   21.77    5.75  1.0000
  -5  -1  -4    2834     350                                                        1790   21.77    5.75  1.0000
  -1  -5   4    2135     230                                                        1390   32.68   47.97  1.0000
   6   0   6    3136     250                                                        1270   41.02    9.22  1.0000
   6   0   6    3199     270                                                        1310   41.02    9.22  1.0000
   0   6  -6    5574     330                                                        2520   48.75   -3.34  1.0000
   6   0   6    3759     330                                                        1680   41.02    9.22  1.0000
  -6   0  -6    4300     270                                                        2050   41.02   -9.22  1.0000
  -6   0  -6    3444     290                                                        1470   41.02   -9.22  1.0000
  -6   0  -6    3730     310                                                        1660   41.02   -9.22  1.0000
   0  -6   6    3747     240                                                        1350   48.75    3.34  1.0000
  -1   7  -8     287     200                                                         580  -13.86    5.49  1.0000
   7  -1   8     459     220                                                         880  -15.11  -19.59  1.0000
  -1   7  -8     358     170                                                         680  -13.86    5.49  1.0000
   7  -1   8     507     270                                                         950  -15.11  -19.59  1.0000
  -1   7  -8     205     200                                                         460  -13.86    5.49  1.0000
   7  -1   8     668     250                                                        1180  -15.11  -19.59  1.0000
  -7   1  -8     361     210                                                         730  -15.11   19.59  1.0000
   1  -7   8     253     200                                                         530  -13.86   -5.49  1.0000
   1  -7   8     232     170                                                         500  -13.86   -5.49  1.0000
  -7   1  -8     348     190                                                         710  -15.11   19.59  1.0000
  -7   1  -8     380     220                                                         760  -15.11   19.59  1.0000
   1  -7   8     225     160                                                         490  -13.86   -5.49  1.0000
   8  -2  10    8529     530                                                        4300  -55.05  -33.19  1.0000
   8  -2  10    9959     570                                                        5359  -55.05  -33.19  1.0000
  -2   8 -10    7576     470                                                        3910  -49.88   22.20  1.0000
   8  -2  10    9411     520                                                        4950  -55.05  -33.19  1.0000
  -2   8 -10    6390     450                                                        3060  -49.88   22.20  1.0000
  -2   8 -10    7713     500                                                        4010  -49.88   22.20  1.0000
   2  -8  10    7411     440                                                        3790  -49.88  -22.20  1.0000
   2  -8  10    7162     460                                                        3610  -49.88  -22.20  1.0000
  -8   2 -10    9491     550                                                        5009  -55.05   33.19  1.0000
   2  -8  10    6828     480                                                        3370  -49.88  -22.20  1.0000
   9  -3  12    1579     200                                                         230  -49.47  -13.61  1.0000
  -3   9 -12    2580     190                                                         570  -60.65   17.49  1.0000
  -3   9 -12    1616     170                                                         130  -60.65   17.49  1.0000
  -9   3 -12    1814     180                                                         330  -49.47   13.61  1.0000
   3  -9  12    2328     210                                                         440  -60.65  -17.49  1.0000
  -9   3 -12    2030     200                                                         430  -49.47   13.61  1.0000
  10  -4  14   11144    1330                                                       13019  -15.57  -25.05  1.0000
  -4  10 -14   12253    1330                                                       14649  -20.04   17.04  1.0000
  -4  10 -14   12336    1290                                                       14739  -20.04   17.04  1.0000
 -10   4 -14   12268    1310                                                       14239  -15.57   25.05  1.0000
 -10   4 -14   11770    1290                                                       13699  -15.57   25.05  1.0000
  11  -5  16    1321     520                                                        2850  -24.76   25.25  1.0000
  -5  11 -16    1218     420                                                        3150  -38.65   29.30  1.0000
  -5  11 -16     933     510                                                        2660  -38.65   29.30  1.0000
 -11   5 -16     820     440                                                        2080  -24.76  -25.25  1.0000
 -11   5 -16    1127     500                                                        2560  -24.76  -25.25  1.0000
  -6  12 -18    2021     360                                                        1360  -16.77   12.21  1.0000
  -6  12 -18    1595     300                                                        1010  -16.77   12.21  1.0000
  -6  12 -18    2045     380                                                        1380  -16.77   12.21  1.0000
 -12   6 -18    1653     330                                                        1110  -14.60   -1.32  1.0000
 -12   6 -18    2300     380                                                        1650  -14.60   -1.32  1.0000
  -7  13 -20    1811     480                                                        2150    7.30    7.17  1.0000
  -7  13 -20    2049     500                                                        2410    7.30    7.17  1.0000
  -7  13 -20    1293     400                                                        1580    7.30    7.17  1.0000
 -13   7 -20    2193     510                                                        2730   10.64   -6.93  1.0000
 -13   7 -20    2445     530                                                        3010   10.64   -6.93  1.0000
  -8  14 -22    4367     790                                                        4270    2.67  -17.94  1.0000
  -8  14 -22    6159     760                                                        6059    2.67  -17.94  1.0000
  -8  14 -22    6339     800                                                        6239    2.67  -17.94  1.0000
 -14   8 -22    6869     800                                                        6839    0.69  -11.63  1.0000
 -14   8 -22    7539     850                                                        7509    0.69  -11.63  1.0000
  -9  15 -24     831     320                                                         680   -5.48    0.82  1.0000
  -9  15 -24     653     310                                                         520   -5.48    0.82  1.0000
  -9  15 -24     952     370                                                         790   -5.48    0.82  1.0000
 -15   9 -24     750     310                                                         540   -9.92  -17.35  1.0000
 -15   9 -24     739     310                                                         530   -9.92  -17.35  1.0000
 -10  16 -26     191     260                                                         200    0.36   -3.03  1.0000
 -10  16 -26     230     230                                                         240    0.36   -3.03  1.0000
 -16  10 -26     297     230                                                         200   -6.16   -0.41  1.0000
 -16  10 -26     357     290                                                         250   -6.16   -0.41  1.0000
 -11  17 -28    5257     910                                                        5499   -1.38   20.34  1.0000
 -11  17 -28    5576     850                                                        5829   -1.38   20.34  1.0000
 -17  11 -28    7563     890                                                        7219    4.96  -16.69  1.0000
 -17  11 -28    7155     900                                                        6819    4.96  -16.69  1.0000
 -12  18 -30     976     390                                                         750   10.59   17.90  1.0000
 -12  18 -30     661     340                                                         460   10.59   17.90  1.0000
 -18  12 -30     869     430                                                        1050   -2.37  -28.03  1.0000
 -18  12 -30    1152     480                                                        1390   -2.37  -28.03  1.0000
 -13  19 -32    1651     470                                                        1440    7.47  -14.24  1.0000
 -13  19 -32    1976     540                                                        1750    7.47  -14.24  1.0000
 -19  13 -32    1718     560                                                        1540    5.15  -14.89  1.0000
 -19  13 -32    2936     660                                                        2720    5.15  -14.89  1.0000
 -14  20 -34     257     320                                                         220    8.09  -17.80  1.0000
 -14  20 -34     248     360                                                         210    8.09  -17.80  1.0000
 -20  14 -34      42     340                                                           0   11.42   -6.09  1.0000
 -20  14 -34      42     300                                                        -480   11.42   -6.09  1.0000
 -15  21 -36       0     290                                                        -100    0.30    1.06  1.0000
 -21  15 -36     436     480                                                         700   -4.75   20.88  1.0000
 -21  15 -36      65     390                                                          40   -4.75   20.88  1.0000
 -16  22 -38      37     330                                                        -190   -1.10  -12.00  1.0000
 -16  22 -38      37     330                                                        -550   -1.10  -12.00  1.0000
 -22  16 -38     151     380                                                         190    2.92    0.85  1.0000
 -22  16 -38     124     380                                                         160    2.92    0.85  1.0000
 -17  23 -40    2654     750                                                        2760    1.81   -5.71  1.0000
 -17  23 -40     901     580                                                         960    1.81   -5.71  1.0000
 -23  17 -40     911     560                                                        1150    7.01   -6.52  1.0000
 -23  17 -40    1523     640                                                        1830    7.01   -6.52  1.0000
 -18  24 -42     670     460                                                         700    0.23   12.69  1.0000
 -18  24 -42    1062     600                                                        1110    0.23   12.69  1.0000
 -24  18 -42     807     530                                                         970    5.36    3.14  1.0000
 -24  18 -42     307     530                                                         410    5.36    3.14  1.0000
 -19  25 -44     325     470                                                         280   -3.54   -4.53  1.0000
 -19  25 -44       8     400                                                        -190   -3.54   -4.53  1.0000
 -25  19 -44      21     460                                                        -440   -8.95    2.19  1.0000
 -25  19 -44      21     380                                                        -270   -8.95    2.19  1.0000
  26 -20  46      29     390                                                        -510    7.77   -7.41  1.0000
 -20  26 -46      70     380                                                         -50   -4.34   16.08  1.0000
 -20  26 -46     303     520                                                         350   -4.34   16.08  1.0000
 -26  20 -46      29     570                                                         -70    7.77    7.41  1.0000
 -26  20 -46     794     470                                                        1080    7.77    7.41  1.0000
  27 -21  48     341     640                                                         310    1.72    2.23  1.0000
 -21  27 -48       1     490                                                        -700   -1.97   -1.02  1.0000
 -21  27 -48     948     600                                                        1010   -1.97   -1.02  1.0000
 -27  21 -48     652     500                                                         610    1.72   -2.23  1.0000
 -27  21 -48    1064     570                                                        1010    1.72   -2.23  1.0000
   4   3   1  193058   15368                                                      202610  -21.36   -1.45  1.0000
   3   4  -1  174117   15348                                                      193901   45.81  -11.62  1.0000
   4   3   1  203065   15318                                                      212859  -21.36   -1.45  1.0000
   3   4  -1  175557   15298                                                      195420   45.81  -11.62  1.0000
  -4  -3  -1  196210   15308                                                      205839  -21.36    1.45  1.0000
  -3  -4   1  175888   15298                                                      195770   45.81   11.62  1.0000
  -3  -4   1  178912   15358                                                      198960   45.81   11.62  1.0000
  -4  -3  -1  194971   15368                                                      204570  -21.36    1.45  1.0000
   2   5  -3   16326    1990                                                       27027   72.00   24.41  1.0000
   2   5  -3   16078    1920                                                       26707   72.00   24.41  1.0000
   5   2   3   13085    1950                                                       21128  -61.28   13.32  1.0000
   5   2   3   13314    1960                                                       21418  -61.28   13.32  1.0000
   5   2   3   13574    1910                                                       21748  -61.28   13.32  1.0000
  -5  -2  -3   12889    1950                                                       20878  -61.28  -13.32  1.0000
  -2  -5   3   15761    1980                                                       26297   72.00  -24.41  1.0000
  -2  -5   3   15276    1910                                                       25667   72.00  -24.41  1.0000
  -5  -2  -3   13858    1910                                                       22108  -61.28  -13.32  1.0000
   1   6  -5   12035    1110                                                       10929  -11.06  -19.14  1.0000
   1   6  -5   13246    1170                                                       12089  -11.06  -19.14  1.0000
   6   1   5   16092    1170                                                       15128    8.00   13.20  1.0000
   1   6  -5   13580    1170                                                       12409  -11.06  -19.14  1.0000
   6   1   5   15372    1230                                                       14429    8.00   13.20  1.0000
   6   1   5   16741    1220                                                       15758    8.00   13.20  1.0000
  -6  -1  -5   15465    1220                                                       14519    8.00  -13.20  1.0000
  -1  -6   5   12286    1110                                                       11169  -11.06   19.14  1.0000
  -1  -6   5   13548    1180                                                       12379  -11.06   19.14  1.0000
  -6  -1  -5   17152    1170                                                       16158    8.00  -13.20  1.0000
   7   0   7     219     250                                                         760  -15.61   31.99  1.0000
   0   7  -7     157     120                                                         250   -5.75   17.27  1.0000
   7   0   7     148     190                                                         580  -15.61   31.99  1.0000
   0   7  -7     592     210                                                         830   -5.75   17.27  1.0000
   0   7  -7     559     220                                                         790   -5.75   17.27  1.0000
   7   0   7      80     150                                                         310  -15.61   31.99  1.0000
  -7   0  -7     162     180                                                         620  -15.61  -31.99  1.0000
  -7   0  -7     292     230                                                         920  -15.61  -31.99  1.0000
   0  -7   7     341     160                                                         510   -5.75  -17.27  1.0000
  -7   0  -7     368     250                                                        1070  -15.61  -31.99  1.0000
  -1   8  -9   18914    1640                                                       19478    4.05    1.45  1.0000
   8  -1   9   19892    1710                                                       19898    0.02    6.88  1.0000
   8  -1   9   19202    1660                                                       19208    0.02    6.88  1.0000
  -1   8  -9   18185    1660                                                       18738    4.05    1.45  1.0000
  -8   1  -9   21461    1640                                                       21468    0.02   -6.88  1.0000
   1  -8   9   16028    1710                                                       16548    4.05   -1.45  1.0000
  -8   1  -9   21142    1700                                                       21148    0.02   -6.88  1.0000
   1  -8   9   17003    1580                                                       17538    4.05   -1.45  1.0000
   1  -8   9   18234    1640                                                       18788    4.05   -1.45  1.0000
  -2   9 -11    7169     570                                                        4780  -31.51   15.45  1.0000
  -2   9 -11    8051     570                                                        5509  -31.51   15.45  1.0000
   9  -2  11    6344     710                                                        4160   30.27   -7.98  1.0000
  -9   2 -11    6270     540                                                        4100   30.27    7.98  1.0000
   2  -9  11    7388     530                                                        4960  -31.51  -15.45  1.0000
  -9   2 -11    7043     590                                                        4730   30.27    7.98  1.0000
  10  -3  13    3484     800                                                        7079   49.63  -11.08  1.0000
  -3  10 -13    3559     750                                                        6879  -45.36  -19.81  1.0000
  -3  10 -13    3163     700                                                        6319  -45.36  -19.81  1.0000
 -10   3 -13    2674     740                                                        5899   49.63   11.08  1.0000
 -10   3 -13    3681     740                                                        7359   49.63   11.08  1.0000
  11  -4  15   36375    2640                                                       31157   28.28   -3.82  1.0000
  -4  11 -15   31701    2540                                                       30117   -9.01   -6.74  1.0000
  -4  11 -15   33752    2590                                                       32117   -9.01   -6.74  1.0000
 -11   4 -15   33670    2530                                                       28657   28.28    3.82  1.0000
 -11   4 -15   35045    2580                                                       29927   28.28    3.82  1.0000
  12  -5  17    1881     460                                                        1690   -4.74   -7.30  1.0000
  -5  12 -17    1583     430                                                        1840   -5.69   13.78  1.0000
  -5  12 -17    2127     440                                                        2430   -5.69   13.78  1.0000
 -12   5 -17    2049     430                                                        1850   -4.74    7.30  1.0000
 -12   5 -17    2185     420                                                        1980   -4.74    7.30  1.0000
  -6  13 -19    7807     890                                                        8019    2.25    8.34  1.0000
  -6  13 -19    9493     990                                                        9729    2.25    8.34  1.0000
  13  -6  19    8225    1020                                                        9479  -13.16   -5.71  1.0000
 -13   6 -19    6787     940                                                        7929  -13.16    5.71  1.0000
 -13   6 -19    6666     900                                                        7799  -13.16    5.71  1.0000
  -7  14 -21   12122    1260                                                       13039    7.81  -12.93  1.0000
  -7  14 -21   12180    1220                                                       13099    7.81  -12.93  1.0000
  -7  14 -21   10882    1170                                                       11749    7.81  -12.93  1.0000
  14  -7  21    9636    1250                                                       10979  -12.80  -10.37  1.0000
 -14   7 -21    8991    1150                                                       10289  -12.80   10.37  1.0000
 -14   7 -21    8217    1150                                                        9459  -12.80   10.37  1.0000
  15  -8  23    3273     650                                                        2930    6.24    3.84  1.0000
  -8  15 -23    2524     650                                                        3270   13.63    7.90  1.0000
  -8  15 -23    2437     570                                                        3170   13.63    7.90  1.0000
  -8  15 -23    3026     660                                                        3840   13.63    7.90  1.0000
 -15   8 -23    3358     620                                                        3010    6.24   -3.84  1.0000
 -15   8 -23    3009     560                                                        2680    6.24   -3.84  1.0000
  -9  16 -25    4079     680                                                        3860   -3.52   -3.51  1.0000
  -9  16 -25    3853     710                                                        3640   -3.52   -3.51  1.0000
 -16   9 -25    3109     710                                                        3420   -5.38    4.13  1.0000
 -10  17 -27     341     270                                                         470    6.09   -5.63  1.0000
 -10  17 -27      85     250                                                         150    6.09   -5.63  1.0000
 -10  17 -27      99     270                                                         170    6.09   -5.63  1.0000
 -17  10 -27     187     280                                                         370   -7.96  -16.29  1.0000
 -17  10 -27      83     250                                                         -30   -7.96  -16.29  1.0000
 -11  18 -29     804     360                                                         730   -3.40   -7.08  1.0000
 -18  11 -29     837     430                                                         880   -1.38    3.55  1.0000
 -18  11 -29     807     370                                                         850   -1.38    3.55  1.0000
 -12  19 -31     597     390                                                         490    5.18  -13.60  1.0000
 -12  19 -31    1430     430                                                        1290    5.18  -13.60  1.0000
 -19  12 -31     758     420                                                         850    2.40  -15.78  1.0000
 -19  12 -31    1684     540                                                        1850    2.40  -15.78  1.0000
 -13  20 -33    4084     840                                                        4640   -8.23    4.57  1.0000
 -13  20 -33    3392     780                                                        3900   -8.23    4.57  1.0000
 -20  13 -33    1571     770                                                        3420    2.95  -37.38  1.0000
 -20  13 -33    1271     720                                                        2970    2.95  -37.38  1.0000
 -14  21 -35   10013    1100                                                        9399   -6.43   -8.87  1.0000
 -14  21 -35    7916    1160                                                        7369   -6.43   -8.87  1.0000
 -21  14 -35    5397    1020                                                        4999    5.49    0.90  1.0000
 -21  14 -35    6103    1030                                                        5679    5.49    0.90  1.0000
 -15  22 -37     142     430                                                         320   -0.52   21.84  1.0000
 -15  22 -37     158     420                                                         350   -0.52   21.84  1.0000
 -22  15 -37     293     420                                                         550    9.06   10.46  1.0000
 -22  15 -37     389     490                                                         680    9.06   10.46  1.0000
 -16  23 -39     724     500                                                         870    4.83    7.90  1.0000
 -16  23 -39    1135     570                                                        1320    4.83    7.90  1.0000
 -23  16 -39     881     510                                                         880    1.17   10.72  1.0000
 -23  16 -39     881     560                                                         880    1.17   10.72  1.0000
  24 -17  41    1117     670                                                        1070    1.41   -0.92  1.0000
 -17  24 -41     816     570                                                        1030    5.54  -15.59  1.0000
 -17  24 -41     528     660                                                         690    5.54  -15.59  1.0000
 -24  17 -41     697     500                                                         660    1.41    0.92  1.0000
 -24  17 -41     994     550                                                         950    1.41    0.92  1.0000
 -18  25 -43      32     400                                                         -50   -8.97   -6.79  1.0000
  25 -18  43     134     510                                                        -460    3.30   22.80  1.0000
 -18  25 -43     853     460                                                         820   -8.97   -6.79  1.0000
 -25  18 -43      63     490                                                         380    3.30  -22.80  1.0000
 -25  18 -43     188     470                                                         640    3.30  -22.80  1.0000
 -19  26 -45      41     380                                                        -160   -1.17  -12.64  1.0000
 -19  26 -45     824     490                                                        1090   -1.17  -12.64  1.0000
  26 -19  45      42     380                                                        -830   -3.26   12.45  1.0000
 -26  19 -45      67     490                                                         120   -3.26  -12.45  1.0000
 -26  19 -45     373     490                                                         530   -3.26  -12.45  1.0000
 -20  27 -47      10     510                                                        -440    5.60    2.56  1.0000
 -20  27 -47     192     510                                                         280    5.60    2.56  1.0000
  27 -20  47      31     540                                                        -340   -9.46    5.72  1.0000
 -27  20 -47     595     590                                                         860   -9.46   -5.72  1.0000
 -27  20 -47      69     550                                                         170   -9.46   -5.72  1.0000
   4   4   0  370431   30477                                                      403430  -52.76    1.79  1.0000
   4   4   0  369904   30417                                                      402880  -52.76    1.79  1.0000
  -4  -4   0  367509   30477                                                      400380  -52.76   -1.79  1.0000
  -4  -4   0  365564   30407                                                      398350  -52.76   -1.79  1.0000
   3   5  -2  159500    9099                                                      111819 -129.42  -19.20  1.0000
   5   3   2  164486    9189                                                      123348 -108.15    9.79  1.0000
   3   5  -2  164827    9169                                                      116288 -129.42  -19.20  1.0000
   5   3   2  166182    9129                                                      124818 -108.15    9.79  1.0000
  -5  -3  -2  166171    9189                                                      124808 -108.15   -9.79  1.0000
  -5  -3  -2  165698    9119                                                      124398 -108.15   -9.79  1.0000
  -3  -5   2  161433    9099                                                      113439 -129.42   19.20  1.0000
  -3  -5   2  160491    9159                                                      112649 -129.42   19.20  1.0000
   6   2   4    6389     850                                                        9209  -31.60  -13.36  1.0000
   2   6  -4    4403     730                                                        6519  -24.82  -34.87  1.0000
   2   6  -4    5180     800                                                        7479  -24.82  -34.87  1.0000
   6   2   4    7149     860                                                       10119  -31.60  -13.36  1.0000
  -6  -2  -4    7485     800                                                       10519  -31.60   13.36  1.0000
  -2  -6   4    4475     730                                                        6609  -24.82   34.87  1.0000
  -2  -6   4    5212     810                                                        7519  -24.82   34.87  1.0000
  -6  -2  -4    6889     860                                                        9809  -31.60   13.36  1.0000
   7   1   6   12391    1270                                                       13249    7.24  -10.79  1.0000
   7   1   6   12391    1280                                                       13249    7.24  -10.79  1.0000
   1   7  -6   11524    1210                                                       14139   22.32  -18.15  1.0000
   7   1   6   12651    1230                                                       13519    7.24  -10.79  1.0000
   1   7  -6   11623    1260                                                       14249   22.32  -18.15  1.0000
   1   7  -6   11164    1270                                                       13739   22.32  -18.15  1.0000
  -7  -1  -6   13290    1300                                                       14179    7.24   10.79  1.0000
  -1  -7   6   12932    1220                                                       15698   22.32   18.15  1.0000
  -7  -1  -6   13444    1300                                                       14339    7.24   10.79  1.0000
  -7  -1  -6   13309    1230                                                       14199    7.24   10.79  1.0000
  -1  -7   6   11623    1280                                                       14249   22.32   18.15  1.0000
   8   0   8    4532     550                                                        4460    1.93  -16.15  1.0000
   0   8  -8    4750     510                                                        4260    7.35   -4.98  1.0000
   0   8  -8    4898     510                                                        4400    7.35   -4.98  1.0000
   0  -8   8    4116     440                                                        3660    7.35    4.98  1.0000
  -8   0  -8    3061     580                                                        2990    1.93   16.15  1.0000
  -8   0  -8    4102     470                                                        4030    1.93   16.15  1.0000
  -8   0  -8    4762     550                                                        4690    1.93   16.15  1.0000
  -1   9 -10    1209     300                                                        1120  -11.67   26.07  1.0000
  -1   9 -10     545     210                                                         410  -11.67   26.07  1.0000
   1  -9  10     776     200                                                         660  -11.67  -26.07  1.0000
  -9   1 -10    2044     240                                                         990  -27.76    8.13  1.0000
  -2  10 -12    3586     400                                                        2190  -30.35   22.92  1.0000
  -2  10 -12    3375     430                                                        2020  -30.35   22.92  1.0000
  10  -2  12    5552     500                                                        2660  -45.88   -9.53  1.0000
 -10   2 -12    6332     490                                                        3210  -45.88    9.53  1.0000
 -10   2 -12    5781     490                                                        2820  -45.88    9.53  1.0000
   2 -10  12    3188     360                                                        1870  -30.35  -22.92  1.0000
  -3  11 -14    2303     480                                                        3570  -23.30    4.16  1.0000
  -3  11 -14    1969     550                                                        3150  -23.30    4.16  1.0000
  11  -3  14    1718     570                                                        3150  -15.95  -40.64  1.0000
 -11   3 -14    1464     540                                                        2780  -15.95   40.64  1.0000
 -11   3 -14    1451     490                                                        2760  -15.95   40.64  1.0000
  -4  12 -16    6618     520                                                        3110  -51.24   12.96  1.0000
  12  -4  16    3433     530                                                        2530  -16.63    6.69  1.0000
  -4  12 -16    6239     530                                                        2850  -51.24   12.96  1.0000
 -12   4 -16    3884     560                                                        2920  -16.63   -6.69  1.0000
 -12   4 -16    3247     450                                                        2370  -16.63   -6.69  1.0000
  13  -5  18     115     220                                                          60   -6.09    3.53  1.0000
  -5  13 -18     528     200                                                         290  -24.09   14.23  1.0000
  -5  13 -18     602     250                                                         360  -24.09   14.23  1.0000
 -13   5 -18     101     180                                                          50   -6.09   -3.53  1.0000
 -13   5 -18     511     240                                                         390   -6.09   -3.53  1.0000
  14  -6  20   11265    1130                                                        9599  -16.25   -2.54  1.0000
  -6  14 -20    9532    1050                                                        9889    3.49    8.86  1.0000
  -6  14 -20    9600    1110                                                        9959    3.49    8.86  1.0000
 -14   6 -20   11979    1070                                                       10259  -16.25    2.54  1.0000
 -14   6 -20   11915    1110                                                       10199  -16.25    2.54  1.0000
  -7  15 -22    4634     740                                                        4440    3.36  -12.10  1.0000
  -7  15 -22    4807     650                                                        4610    3.36  -12.10  1.0000
  -7  15 -22    4746     640                                                        4550    3.36  -12.10  1.0000
  15  -7  22    3685     780                                                        4150   -6.68   13.39  1.0000
 -15   7 -22    3199     680                                                        3630   -6.68  -13.39  1.0000
 -15   7 -22    3124     660                                                        3550   -6.68  -13.39  1.0000
  16  -8  24    2295     600                                                        2470   -2.30   11.96  1.0000
  -8  16 -24    2593     560                                                        2700    0.23   17.68  1.0000
  -8  16 -24    1833     490                                                        1910    0.23   17.68  1.0000
  -8  16 -24    1795     510                                                        1870    0.23   17.68  1.0000
 -16   8 -24    1552     500                                                        1690   -2.30  -11.96  1.0000
 -16   8 -24    1259     420                                                        1380   -2.30  -11.96  1.0000
  -9  17 -26    7337     960                                                        7419    0.94   -0.23  1.0000
  -9  17 -26    7825    1020                                                        7909    0.94   -0.23  1.0000
  -9  17 -26    7268     920                                                        7349    0.94   -0.23  1.0000
 -17   9 -26    6819     920                                                        7249    5.10   -0.55  1.0000
 -17   9 -26    7013     970                                                        7449    5.10   -0.55  1.0000
 -10  18 -28      16     240                                                         -30    6.97    3.97  1.0000
  18 -10  28     207     290                                                         220    0.32   11.99  1.0000
 -10  18 -28     417     330                                                         310    6.97    3.97  1.0000
 -10  18 -28      16     280                                                         -20    6.97    3.97  1.0000
 -18  10 -28      71     330                                                          60    0.32  -11.99  1.0000
 -18  10 -28     537     330                                                         580    0.32  -11.99  1.0000
  19 -11  30   10381    1190                                                        9509   -8.70    1.68  1.0000
 -11  19 -30    6586     980                                                        7509    9.73   18.69  1.0000
 -11  19 -30    6065     990                                                        6949    9.73   18.69  1.0000
 -19  11 -30    7139    1090                                                        6419   -8.70   -1.68  1.0000
 -19  11 -30    9073    1050                                                        8259   -8.70   -1.68  1.0000
 -12  20 -32     111     340                                                         160    4.18  -19.58  1.0000
  20 -12  32     122     460                                                         160    3.19    0.47  1.0000
 -12  20 -32     284     390                                                         430    4.18  -19.58  1.0000
 -20  12 -32     384     400                                                         450    3.19   -0.47  1.0000
 -20  12 -32      15     350                                                          30    3.19   -0.47  1.0000
 -13  21 -34     718     420                                                         600   -4.57    0.21  1.0000
 -13  21 -34     362     370                                                         280   -4.57    0.21  1.0000
  21 -13  34    1170     590                                                        1250    2.13    4.10  1.0000
 -21  13 -34     833     570                                                         900    2.13   -4.10  1.0000
 -21  13 -34     939     480                                                        1010    2.13   -4.10  1.0000
 -14  22 -36    3086     690                                                        3070   -0.29    0.28  1.0000
 -14  22 -36    2003     630                                                        1990   -0.29    0.28  1.0000
  22 -14  36    2080     700                                                        1780   -6.84    3.20  1.0000
 -22  14 -36    1481     530                                                        1230   -6.84   -3.20  1.0000
 -22  14 -36    2144     590                                                        1840   -6.84   -3.20  1.0000
 -15  23 -38     515     440                                                         700    6.26   -9.01  1.0000
 -15  23 -38     291     460                                                         430    6.26   -9.01  1.0000
  23 -15  38       5     420                                                        -930   -0.47    4.28  1.0000
 -23  15 -38     148     400                                                         160   -0.47   -4.28  1.0000
 -23  15 -38      55     340                                                          60   -0.47   -4.28  1.0000
  24 -16  40     803     600                                                         730    2.69   -4.86  1.0000
 -16  24 -40    1263     610                                                        1710  -11.13   -6.38  1.0000
 -16  24 -40    1600     690                                                        2100  -11.13   -6.38  1.0000
 -24  16 -40     467     540                                                         410    2.69    4.86  1.0000
 -24  16 -40     296     470                                                         250    2.69    4.86  1.0000
 -17  25 -42      27     380                                                          40    4.89   13.74  1.0000
  25 -17  42       6     520                                                        -110   -3.28   -3.68  1.0000
 -17  25 -42     206     440                                                         350    4.89   13.74  1.0000
 -25  17 -42     622     500                                                         750   -3.28    3.68  1.0000
 -25  17 -42       6     350                                                        -160   -3.28    3.68  1.0000
 -18  26 -44      13     410                                                          80   -7.93   -7.24  1.0000
 -18  26 -44      29     370                                                        -510   -7.93   -7.24  1.0000
  26 -18  44       2     560                                                         -70   -2.49   -0.14  1.0000
 -26  18 -44     904     440                                                         830   -2.49    0.14  1.0000
 -26  18 -44     789     470                                                         720   -2.49    0.14  1.0000
 -19  27 -46      49     400                                                         -70   -4.28   13.25  1.0000
 -19  27 -46      49     410                                                         -70   -4.28   13.25  1.0000
  27 -19  46       5     550                                                        -550    2.79   -3.42  1.0000
 -27  19 -46     702     470                                                         790    2.79    3.42  1.0000
 -27  19 -46     533     450                                                         610    2.79    3.42  1.0000
 -20  28 -48    1429     710                                                        1600   -4.16   -2.94  1.0000
 -20  28 -48     380     540                                                         470   -4.16   -2.94  1.0000
  28 -20  48     920     660                                                        1040   -3.70   -1.94  1.0000
 -28  20 -48       4     480                                                         -40   -3.70    1.94  1.0000
 -28  20 -48       4     530                                                        -450   -3.70    1.94  1.0000
   4   5  -1     941     360                                                        2150   28.49  -23.93  1.0000
   5   4   1    2274     410                                                        3160  -16.51   -9.72  1.0000
   5   4   1    2022     350                                                        2860  -16.51   -9.72  1.0000
   4   5  -1     865     380                                                        2030   28.49  -23.93  1.0000
  -5  -4  -1    1789     340                                                        2580  -16.51    9.72  1.0000
  -4  -5   1     872     340                                                        2040   28.49   23.93  1.0000
  -4  -5   1     872     400                                                        2040   28.49   23.93  1.0000
  -5  -4  -1    2064     470                                                        2910  -16.51    9.72  1.0000
   6   3   3   47067    3840                                                       50085  -13.33   17.26  1.0000
   3   6  -3   41635    3820                                                       47675   28.26   15.02  1.0000
   3   6  -3   41953    3890                                                       48015   28.26   15.02  1.0000
   6   3   3   46757    3920                                                       49765  -13.33   17.26  1.0000
   6   3   3   43775    3890                                                       46685  -13.33   17.26  1.0000
  -6  -3  -3   45498    3910                                                       48465  -13.33  -17.26  1.0000
  -6  -3  -3   44501    3820                                                       47435  -13.33  -17.26  1.0000
  -3  -6   3   43607    3820                                                       49785   28.26  -15.02  1.0000
  -3  -6   3   43130    3900                                                       49275   28.26  -15.02  1.0000
   2   7  -5    5187     550                                                        4350  -13.21  -17.15  1.0000
   7   2   5    4627     590                                                        4970   -4.70   -7.57  1.0000
  -7  -2  -5    4088     630                                                        4410   -4.70    7.57  1.0000
  -7  -2  -5    4906     530                                                        5259   -4.70    7.57  1.0000
  -2  -7   5    5068     490                                                        4240  -13.21   17.15  1.0000
   1   8  -7   32303    2380                                                       29597  -15.52   14.20  1.0000
  -1  -8   7   30015    2350                                                       27407  -15.52  -14.20  1.0000
   0   9  -9    2633     450                                                        3230    9.79   10.13  1.0000
   9   0   9    2498     540                                                        3190   12.30   -7.63  1.0000
   0   9  -9    2337     530                                                        2900    9.79   10.13  1.0000
  -9   0  -9    1928     480                                                        2540   12.30    7.63  1.0000
   0  -9   9    2141     380                                                        2680    9.79  -10.13  1.0000
  -9   0  -9    2542     420                                                        3240   12.30    7.63  1.0000
  -1  10 -11    7614     840                                                        7709    0.36   19.97  1.0000
  10  -1  11    5319     880                                                        7489   26.65  -14.12  1.0000
  -1  10 -11    7091     810                                                        7179    0.36   19.97  1.0000
   1 -10  11    7328     760                                                        7419    0.36  -19.97  1.0000
 -10   1 -11    5918     820                                                        8199   26.65   14.12  1.0000
 -10   1 -11    7129     910                                                        9619   26.65   14.12  1.0000
  -2  11 -13     915     390                                                        1820  -22.88  -31.33  1.0000
  -2  11 -13     999     370                                                        1950  -22.88  -31.33  1.0000
  11  -2  13     911     350                                                        1220    8.19  -15.85  1.0000
   2 -11  13     870     330                                                        1750  -22.88   31.33  1.0000
 -11   2 -13     695     290                                                         960    8.19   15.85  1.0000
  -3  12 -15    5496     660                                                        5299    2.67    0.07  1.0000
  -3  12 -15    5090     680                                                        4900    2.67    0.07  1.0000
  12  -3  15    5524     720                                                        4970   -7.62    2.37  1.0000
 -12   3 -15    5765     680                                                        5199   -7.62   -2.37  1.0000
 -12   3 -15    6354     650                                                        5759   -7.62   -2.37  1.0000
  -4  13 -17    2795     500                                                        2980   -2.35   19.09  1.0000
  -4  13 -17    2500     520                                                        2670   -2.35   19.09  1.0000
  13  -4  17    2766     560                                                        2550   -4.74  -13.19  1.0000
 -13   4 -17    2218     500                                                        2020   -4.74   13.19  1.0000
 -13   4 -17    2425     470                                                        2220   -4.74   13.19  1.0000
  -5  14 -19   30156    2440                                                       28237   12.30   27.68  1.0000
  -5  14 -19   30743    2500                                                       28807   12.30   27.68  1.0000
  14  -5  19   29290    2560                                                       28127   -6.84   -2.72  1.0000
 -14   5 -19   27330    2430                                                       26207   -6.84    2.72  1.0000
 -14   5 -19   30861    2530                                                       29667   -6.84    2.72  1.0000
  -6  15 -21    7808     970                                                        7999   -2.06    4.94  1.0000
  15  -6  21    9587    1060                                                        8599  -10.33    2.98  1.0000
  -6  15 -21    6771     900                                                        6949   -2.06    4.94  1.0000
 -15   6 -21    9566     950                                                        8579  -10.33   -2.98  1.0000
 -15   6 -21    9207    1000                                                        8239  -10.33   -2.98  1.0000
  -7  16 -23     199     270                                                         270   -1.70   16.00  1.0000
  -7  16 -23     107     260                                                         140   -1.70   16.00  1.0000
  -7  16 -23     299     310                                                         400   -1.70   16.00  1.0000
  16  -7  23     189     300                                                         410  -12.86    4.06  1.0000
 -16   7 -23     136     290                                                         330  -12.86   -4.06  1.0000
 -16   7 -23       3     260                                                          50  -12.86   -4.06  1.0000
  -8  17 -25    6685     760                                                        5419  -16.22   -2.29  1.0000
  -8  17 -25    6962     790                                                        5669  -16.22   -2.29  1.0000
  17  -8  25    5631     970                                                        5539    1.59   -9.73  1.0000
  -8  17 -25    7305     840                                                        5979  -16.22   -2.29  1.0000
 -17   8 -25    3518     720                                                        3440    1.59    9.73  1.0000
 -17   8 -25    4303     820                                                        4220    1.59    9.73  1.0000
  -9  18 -27    1072     480                                                        1320    7.05   -3.81  1.0000
  18  -9  27    1766     590                                                        1720    1.81   11.07  1.0000
  -9  18 -27    1362     490                                                        1640    7.05   -3.81  1.0000
  -9  18 -27     813     410                                                        1030    7.05   -3.81  1.0000
 -18   9 -27    1836     510                                                        1790    1.81  -11.07  1.0000
 -10  19 -29     567     450                                                         990    6.80  -20.86  1.0000
 -10  19 -29     159     340                                                         370    6.80  -20.86  1.0000
  19 -10  29    1171     530                                                        1510   -6.59   -8.75  1.0000
 -10  19 -29     670     410                                                        1130    6.80  -20.86  1.0000
 -19  10 -29     414     380                                                         620   -6.59    8.75  1.0000
 -19  10 -29     495     430                                                         720   -6.59    8.75  1.0000
  20 -11  31    1173     510                                                        1370    5.23    3.21  1.0000
 -11  20 -31     408     390                                                         510    3.39    6.81  1.0000
 -11  20 -31     559     410                                                         680    3.39    6.81  1.0000
 -11  20 -31     989     460                                                        1150    3.39    6.81  1.0000
 -20  11 -31     606     420                                                         750    5.23   -3.21  1.0000
 -20  11 -31     473     410                                                         600    5.23   -3.21  1.0000
 -12  21 -33    1460     530                                                        1460   -4.29   15.26  1.0000
 -12  21 -33      64     300                                                         -30   -4.29   15.26  1.0000
  21 -12  33     630     550                                                         870   -4.18   18.54  1.0000
 -21  12 -33      88     350                                                         120   -4.18  -18.54  1.0000
 -21  12 -33     777     500                                                        1050   -4.18  -18.54  1.0000
  22 -13  35    5018    1230                                                        5859   11.31   -4.34  1.0000
 -13  22 -35    6381    1020                                                        6949   -6.82   -4.90  1.0000
 -22  13 -35    7169    1130                                                        8169   11.31    4.34  1.0000
 -22  13 -35    5788    1600                                                        6689   11.31    4.34  1.0000
 -14  23 -37    8121    1200                                                        7949    2.15   10.30  1.0000
 -14  23 -37    8968    1100                                                        8789    2.15   10.30  1.0000
 -23  14 -37    4217    1000                                                        5019   11.74   -0.24  1.0000
 -23  14 -37    3816    1020                                                        4580   11.74   -0.24  1.0000
  24 -15  39     748     590                                                         830    2.57   -5.25  1.0000
 -15  24 -39    1304     560                                                        1360   -1.10    6.67  1.0000
 -15  24 -39     721     570                                                         760   -1.10    6.67  1.0000
 -24  15 -39     719     500                                                         800    2.57    5.25  1.0000
  25 -16  41      17     510                                                         -10    1.42   -8.01  1.0000
 -16  25 -41      43     360                                                       -1060   -4.74  -12.15  1.0000
 -16  25 -41     359     470                                                         610   -4.74  -12.15  1.0000
 -25  16 -41      17     400                                                        -230    1.42    8.01  1.0000
 -25  16 -41      17     400                                                         -80    1.42    8.01  1.0000
 -17  26 -43     916     530                                                        1020   -3.20   -1.87  1.0000
  26 -17  43     497     580                                                         700    6.89    8.54  1.0000
 -17  26 -43      87     360                                                         120   -3.20   -1.87  1.0000
 -26  17 -43      30     360                                                         -70    6.89   -8.54  1.0000
 -26  17 -43     286     500                                                         440    6.89   -8.54  1.0000
 -18  27 -45      26     380                                                        -140   -3.16   -9.70  1.0000
 -18  27 -45     607     520                                                         820   -3.16   -9.70  1.0000
  27 -18  45     450     580                                                         520    2.46    6.18  1.0000
 -27  18 -45     340     570                                                         400    2.46   -6.18  1.0000
 -27  18 -45     143     410                                                         180    2.46   -6.18  1.0000
 -19  28 -47     682     490                                                         740    2.17   -0.37  1.0000
  28 -19  47       9     520                                                          40   -6.67    4.33  1.0000
 -19  28 -47       1     450                                                         -80    2.17   -0.37  1.0000
 -28  19 -47     458     510                                                         630   -6.67   -4.33  1.0000
 -28  19 -47     761     620                                                         980   -6.67   -4.33  1.0000
   5   5   0  388425   28607                                                      378912   15.27   -1.05  1.0000
  -5  -5   0  381875   28507                                                      372443   15.27    1.05  1.0000
   6   4   2    2569     450                                                        2530   -0.90    4.47  1.0000
   4   6  -2    1985     520                                                        2770  -21.46  -26.49  1.0000
  -4  -6   2    1674     330                                                        2380  -21.46   26.49  1.0000
  -6  -4  -2    2388     350                                                        2350   -0.90   -4.47  1.0000
   3   7  -4   24768    2350                                                       26747  -12.11  -10.69  1.0000
  -3  -7   4   24451    2210                                                       26417  -12.11   10.69  1.0000
   2   8  -6    2063     440                                                        2260   -4.21   -2.64  1.0000
   8   2   6    1992     470                                                        2490   -9.65  -12.68  1.0000
  -2  -8   6    2743     370                                                        2970   -4.21    2.64  1.0000
  -8  -2  -6    2179     370                                                        2700   -9.65   12.68  1.0000
   1   9  -8   27369    2330                                                       26287    6.73  -11.59  1.0000
   9   1   8   29889    2420                                                       29947   -0.32   -3.51  1.0000
   1   9  -8   27287    2350                                                       26207    6.73  -11.59  1.0000
  -9  -1  -8   32646    2340                                                       32707   -0.32    3.51  1.0000
  -1  -9   8   25554    2250                                                       24508    6.73   11.59  1.0000
  10   0  10   68221    5569                                                       68703   -1.80    6.81  1.0000
   0  10 -10   71586    5499                                                       69733    6.99    8.60  1.0000
   0  10 -10   68627    5509                                                       66813    6.99    8.60  1.0000
   0 -10  10   72447    5429                                                       70583    6.99   -8.60  1.0000
 -10   0 -10   69695    5469                                                       70183   -1.80   -6.81  1.0000
 -10   0 -10   69376    5559                                                       69863   -1.80   -6.81  1.0000
  -1  11 -12    1770     390                                                        1870   -2.18    4.79  1.0000
  11  -1  12    1461     430                                                        1770   -7.63    1.48  1.0000
  -1  11 -12    1770     400                                                        1870   -2.18    4.79  1.0000
 -11   1 -12    1253     400                                                        1540   -7.63   -1.48  1.0000
 -11   1 -12    1028     340                                                        1290   -7.63   -1.48  1.0000
   1 -11  12    1566     330                                                        1660   -2.18   -4.79  1.0000
  -2  12 -14   27890    2790                                                       32177  -24.61   -1.32  1.0000
  -2  12 -14   27118    2750                                                       31347  -24.61   -1.32  1.0000
  12  -2  14   31006    2860                                                       33177  -11.32  -26.99  1.0000
 -12   2 -14   30601    2820                                                       32757  -11.32   26.99  1.0000
   2 -12  14   29577    2710                                                       33987  -24.61    1.32  1.0000
 -12   2 -14   30880    2740                                                       33047  -11.32   26.99  1.0000
  13  -3  16    4698     700                                                        3680  -16.98   12.38  1.0000
  -3  13 -16    1062     630                                                        3560  -51.37   20.37  1.0000
  -3  13 -16    1244     530                                                        3890  -51.37   20.37  1.0000
 -13   3 -16    4055     560                                                        3110  -16.98  -12.38  1.0000
 -13   3 -16    3520     570                                                        2640  -16.98  -12.38  1.0000
  -4  14 -18    4514     720                                                        5549  -14.52   -1.40  1.0000
  14  -4  18    5803     930                                                        5649    2.03    1.95  1.0000
  -4  14 -18    5156     810                                                        6259  -14.52   -1.40  1.0000
 -14   4 -18    6947     760                                                        6779    2.03   -1.95  1.0000
 -14   4 -18    6076     790                                                        5919    2.03   -1.95  1.0000
  -5  15 -20    1498     370                                                        1110  -11.00   -5.35  1.0000
  15  -5  20     604     300                                                         430   -9.56  -12.63  1.0000
  -5  15 -20    1123     310                                                         790  -11.00   -5.35  1.0000
 -15   5 -20    1330     350                                                        1090   -9.56   12.63  1.0000
 -15   5 -20     536     300                                                         370   -9.56   12.63  1.0000
  -6  16 -22    1381     510                                                        1730   -8.77    2.20  1.0000
  -6  16 -22    1913     520                                                        2320   -8.77    2.20  1.0000
  16  -6  22    2883     740                                                        3690  -13.75    6.82  1.0000
 -16   6 -22    2096     600                                                        2790  -13.75   -6.82  1.0000
 -16   6 -22    2980     730                                                        3800  -13.75   -6.82  1.0000
  -7  17 -24    3068     550                                                        2410   16.11   33.91  1.0000
  -7  17 -24    3323     660                                                        2650   16.11   33.91  1.0000
  -7  17 -24    2588     490                                                        1960   16.11   33.91  1.0000
  17  -7  24    2270     670                                                        2500   -4.50    6.10  1.0000
 -17   7 -24    2747     650                                                        3000   -4.50   -6.10  1.0000
 -17   7 -24    2308     560                                                        2540   -4.50   -6.10  1.0000
  -8  18 -26     869     360                                                         650    9.32  -12.39  1.0000
  -8  18 -26     504     300                                                         330    9.32  -12.39  1.0000
  -8  18 -26     504     270                                                         330    9.32  -12.39  1.0000
  18  -8  26     552     320                                                         320   11.18   -1.36  1.0000
 -18   8 -26     579     250                                                         340   11.18    1.36  1.0000
  -9  19 -28   12744    1320                                                       11639    9.96   -0.54  1.0000
  19  -9  28    9887    1300                                                        9459    4.33    0.72  1.0000
  -9  19 -28   12127    1210                                                       11049    9.96   -0.54  1.0000
  -9  19 -28   11571    1210                                                       10519    9.96   -0.54  1.0000
 -19   9 -28   10214    1260                                                        9779    4.33   -0.72  1.0000
 -19   9 -28    9222    1160                                                        8809    4.33   -0.72  1.0000
 -10  20 -30     797     430                                                         620    7.25    6.37  1.0000
 -10  20 -30     477     420                                                         340    7.25    6.37  1.0000
 -10  20 -30     786     360                                                         610    7.25    6.37  1.0000
 -20  10 -30     642     420                                                         650   -0.32    0.23  1.0000
 -20  10 -30     860     410                                                         870   -0.32    0.23  1.0000
 -11  21 -32    2877     770                                                        2900    0.18  -12.93  1.0000
  21 -11  32    2103     740                                                        2230   -1.33  -16.45  1.0000
 -11  21 -32    3490     720                                                        3520    0.18  -12.93  1.0000
 -11  21 -32    2610     670                                                        2630    0.18  -12.93  1.0000
 -21  11 -32    2265     640                                                        2400   -1.33   16.45  1.0000
 -21  11 -32    2486     700                                                        2630   -1.33   16.45  1.0000
  22 -12  34    2544     890                                                        2970   -7.88   -6.42  1.0000
 -12  22 -34    2692     700                                                        2960   -4.83    7.38  1.0000
 -12  22 -34    2312     730                                                        2560   -4.83    7.38  1.0000
 -22  12 -34    2038     680                                                        2420   -7.88    6.42  1.0000
 -22  12 -34    2915     770                                                        3370   -7.88    6.42  1.0000
 -13  23 -36      14     370                                                        -290   -0.52   -7.44  1.0000
  23 -13  36      37     460                                                        -620   -1.75   11.98  1.0000
 -13  23 -36      14     360                                                        -790   -0.52   -7.44  1.0000
 -23  13 -36      37     350                                                        -550   -1.75  -11.98  1.0000
 -23  13 -36      37     370                                                         -90   -1.75  -11.98  1.0000
  24 -14  38    3364     970                                                        3040    5.91    8.22  1.0000
 -14  24 -38    4138     870                                                        3870    4.21   -0.01  1.0000
 -14  24 -38    2997     740                                                        2770    4.21   -0.01  1.0000
 -24  14 -38    2923     740                                                        2620    5.91   -8.22  1.0000
 -24  14 -38    4337     920                                                        3970    5.91   -8.22  1.0000
 -15  25 -40     116     470                                                         370  -16.56   -4.94  1.0000
 -15  25 -40     577     450                                                        1060  -16.56   -4.94  1.0000
  25 -15  40     606     530                                                         600   -0.41   -2.08  1.0000
 -25  15 -40       1     440                                                        -340   -0.41    2.08  1.0000
 -25  15 -40     174     440                                                         170   -0.41    2.08  1.0000
 -16  26 -42     101     490                                                         280   11.48    6.69  1.0000
 -16  26 -42     758     550                                                        1170   11.48    6.69  1.0000
  26 -16  42     753     650                                                         900   -4.83   -3.18  1.0000
 -26  16 -42      79     440                                                         130   -4.83    3.18  1.0000
 -26  16 -42     348     450                                                         450   -4.83    3.18  1.0000
  27 -17  44      23     520                                                        -500   -2.87    9.17  1.0000
 -17  27 -44      19     390                                                        -190    0.46   -8.71  1.0000
 -17  27 -44     435     490                                                         600    0.46   -8.71  1.0000
 -27  17 -44     339     490                                                         450   -2.87   -9.17  1.0000
 -27  17 -44      23     390                                                         -80   -2.87   -9.17  1.0000
 -18  28 -46       9     510                                                         -90   -5.32    2.32  1.0000
 -18  28 -46       9     480                                                        -300   -5.32    2.32  1.0000
  28 -18  46       3     520                                                        -800    0.69    3.11  1.0000
 -28  18 -46       3     430                                                        -250    0.69   -3.11  1.0000
   5   6  -1   20048    1780                                                       18998    8.20  -22.96  1.0000
   6   5   1   22783    1810                                                       20918  -12.70  -10.83  1.0000
  -6  -5  -1   24388    1730                                                       22458  -12.70   10.83  1.0000
  -5  -6   1   19649    1690                                                       18608    8.20   22.96  1.0000
   4   7  -3    4081     550                                                        4170    0.56   18.97  1.0000
   7   4   3    3945     560                                                        3760    2.97    1.22  1.0000
  -7  -4  -3    3669     480                                                        3490    2.97   -1.22  1.0000
  -4  -7   3    5099     510                                                        5209    0.56  -18.97  1.0000
   3   8  -5    6468     930                                                        8669  -25.12   -6.30  1.0000
   8   3   5    8163     970                                                        9689   15.62  -14.32  1.0000
  -3  -8   5    5686     840                                                        7759  -25.12    6.30  1.0000
  -8  -3  -5    8722     900                                                       10299   15.62   14.32  1.0000
   2   9  -7    6254     630                                                        5729   -6.78   -3.38  1.0000
   9   2   7    5026     630                                                        4580    6.39   -0.25  1.0000
   2   9  -7    5647     640                                                        5149   -6.78   -3.38  1.0000
  -2  -9   7    5825     570                                                        5319   -6.78    3.38  1.0000
  -9  -2  -7    4722     560                                                        4290    6.39    0.25  1.0000
   1  10  -9   24268    2340                                                       28037   23.05  -11.14  1.0000
   1  10  -9   25096    2320                                                       28927   23.05  -11.14  1.0000
  10   1   9   22945    2340                                                       24588  -10.13  -18.25  1.0000
  -1 -10   9   24436    2230                                                       28217   23.05   11.14  1.0000
 -10  -1  -9   23042    2240                                                       24688  -10.13   18.25  1.0000
   0  11 -11     718     380                                                        1490   22.37   10.60  1.0000
  11   0  11     907     390                                                        1580   19.16   -0.97  1.0000
   0  11 -11     510     360                                                        1180   22.37   10.60  1.0000
   0 -11  11     683     310                                                        1440   22.37  -10.60  1.0000
 -11   0 -11    1207     390                                                        1970   19.16    0.97  1.0000
 -11   0 -11     698     380                                                        1300   19.16    0.97  1.0000
  -1  12 -13     283     210                                                         130  -10.98   -8.33  1.0000
  12  -1  13     120     250                                                         290   -8.70  -25.45  1.0000
  -1  12 -13     519     230                                                         310  -10.98   -8.33  1.0000
 -12   1 -13     335     260                                                         700   -8.70   25.45  1.0000
 -12   1 -13     194     270                                                         450   -8.70   25.45  1.0000
   1 -12  13    1107     260                                                         800  -10.98    8.33  1.0000
  13  -2  15    6960     780                                                        5559  -18.23   13.15  1.0000
  -2  13 -15    5230     660                                                        4630    8.63    6.95  1.0000
  -2  13 -15    5918     730                                                        5279    8.63    6.95  1.0000
 -13   2 -15    8523     780                                                        6969  -18.23  -13.15  1.0000
   2 -13  15    4709     590                                                        4140    8.63   -6.95  1.0000
 -13   2 -15    8192     720                                                        6669  -18.23  -13.15  1.0000
  -3  14 -17   10916    1130                                                       11119    1.91    1.84  1.0000
  14  -3  17    9632    1230                                                       10809  -11.42   -9.22  1.0000
  -3  14 -17   10302    1160                                                       10499    1.91    1.84  1.0000
 -14   3 -17    9727    1190                                                       10909  -11.42    9.22  1.0000
 -14   3 -17    9265    1100                                                       10419  -11.42    9.22  1.0000
  15  -4  19    6088     810                                                        5919    3.31   16.06  1.0000
  -4  15 -19    4023     790                                                        4490    4.75   30.43  1.0000
  -4  15 -19    5254     730                                                        5819    4.75   30.43  1.0000
 -15   4 -19    5372     810                                                        5209    3.31  -16.06  1.0000
 -15   4 -19    4515     790                                                        4360    3.31  -16.06  1.0000
  16  -5  21     959     430                                                        1120    1.39   16.84  1.0000
  -5  16 -21     523     350                                                         910  -10.36   15.34  1.0000
  -5  16 -21     378     350                                                         710  -10.36   15.34  1.0000
 -16   5 -21     915     450                                                        1070    1.39  -16.84  1.0000
 -16   5 -21    1266     420                                                        1460    1.39  -16.84  1.0000
  -6  17 -23     373     250                                                         250    7.04    1.94  1.0000
  17  -6  23      77     220                                                        -270  -17.38   -0.67  1.0000
 -17   6 -23      77     220                                                         -80  -17.38    0.67  1.0000
 -17   6 -23     292     250                                                          70  -17.38    0.67  1.0000
  18  -7  25     173     370                                                         270   -5.79   -7.50  1.0000
  -7  18 -25     678     340                                                         540   -6.10   -6.30  1.0000
  -7  18 -25      19     220                                                         -50   -6.10   -6.30  1.0000
 -18   7 -25     326     320                                                         460   -5.79    7.50  1.0000
  -8  19 -27       3     280                                                        -110   -0.75   -3.62  1.0000
  -8  19 -27       3     210                                                        -470   -0.75   -3.62  1.0000
  19  -8  27       1     360                                                          10    7.94   -2.18  1.0000
  -8  19 -27     330     310                                                         340   -0.75   -3.62  1.0000
 -19   8 -27      17     250                                                         -20    7.94    2.18  1.0000
 -19   8 -27      17     260                                                         -10    7.94    2.18  1.0000
  -9  20 -29      61     250                                                         150    6.68  -19.79  1.0000
  -9  20 -29     311     440                                                         600    6.68  -19.79  1.0000
  20  -9  29      28     310                                                        -280    5.23   -9.06  1.0000
  -9  20 -29     536     420                                                         920    6.68  -19.79  1.0000
 -20   9 -29      77     270                                                          30    5.23    9.06  1.0000
 -20   9 -29     400     350                                                         310    5.23    9.06  1.0000
  21 -10  31    1811     650                                                        2110    4.95  -12.80  1.0000
 -10  21 -31    2625     730                                                        3000   -5.08   17.70  1.0000
 -10  21 -31    1737     700                                                        2030   -5.08   17.70  1.0000
 -10  21 -31    1982     600                                                        2300   -5.08   17.70  1.0000
 -21  10 -31    1246     550                                                        1490    4.95   12.80  1.0000
 -21  10 -31    2096     710                                                        2420    4.95   12.80  1.0000
 -11  22 -33     774     550                                                         860    2.65    9.81  1.0000
 -11  22 -33    2432     670                                                        2600    2.65    9.81  1.0000
  22 -11  33    1845     680                                                        1800    1.18    5.20  1.0000
 -11  22 -33    1597     600                                                        1730    2.65    9.81  1.0000
 -22  11 -33    2077     630                                                        2030    1.18   -5.20  1.0000
 -22  11 -33    2501     680                                                        2450    1.18   -5.20  1.0000
  23 -12  35     382     510                                                         560    4.03  -10.56  1.0000
 -12  23 -35     154     390                                                         260   -7.11    3.28  1.0000
 -12  23 -35     499     400                                                         680   -7.11    3.28  1.0000
 -23  12 -35      43     340                                                         100    4.03   10.56  1.0000
 -23  12 -35      32     400                                                           0    4.03   10.56  1.0000
 -13  24 -37    1987     610                                                        1850   -3.11   -1.03  1.0000
  24 -13  37    1446     730                                                        1330    3.11    1.51  1.0000
 -13  24 -37    1363     630                                                        1250   -3.11   -1.03  1.0000
 -24  13 -37    2028     650                                                        1890    3.11   -1.51  1.0000
 -24  13 -37    1966     590                                                        1830    3.11   -1.51  1.0000
 -14  25 -39      31     360                                                          60    3.14    3.97  1.0000
 -14  25 -39     109     440                                                         160    3.14    3.97  1.0000
  25 -14  39     129     540                                                         390    8.39   14.57  1.0000
 -25  14 -39      71     490                                                        -120    8.39  -14.57  1.0000
 -25  14 -39     135     440                                                         400    8.39  -14.57  1.0000
 -15  26 -41     817     550                                                         730   -6.75  -12.64  1.0000
  26 -15  41     735     690                                                         630    7.16  -11.97  1.0000
 -15  26 -41     612     390                                                         530   -6.75  -12.64  1.0000
 -26  15 -41      49     420                                                        -200    7.16   11.97  1.0000
 -26  15 -41     419     520                                                         330    7.16   11.97  1.0000
 -16  27 -43    1285     580                                                        1360    0.92    9.65  1.0000
  27 -16  43     649     580                                                         530    5.19   -9.19  1.0000
 -27  16 -43      28     430                                                         -10    5.19    9.19  1.0000
 -27  16 -43    1025     620                                                         880    5.19    9.19  1.0000
 -17  28 -45      32     430                                                          90   -7.40   -4.40  1.0000
  28 -17  45       4     500                                                       -1360    2.30   -3.16  1.0000
 -17  28 -45     513     490                                                         710   -7.40   -4.40  1.0000
 -28  17 -45       4     380                                                        -240    2.30    3.16  1.0000
 -28  17 -45       4     520                                                        -480    2.30    3.16  1.0000
 -18  29 -47      31     450                                                        -870   -7.02   -8.61  1.0000
  29 -18  47     322     640                                                         490   -2.08    8.43  1.0000
 -18  29 -47      31     400                                                        -670   -7.02   -8.61  1.0000
 -29  18 -47      35     470                                                         100   -2.08   -8.43  1.0000
 -29  18 -47      41     520                                                         110   -2.08   -8.43  1.0000
   6   6   0    2002     180                                                          70   72.98   -5.04  1.0000
  -6  -6   0    1353     140                                                         -10   72.98    5.04  1.0000
   5   7  -2   12232    1690                                                       17858   45.81    1.77  1.0000
   7   5   2   14087    1720                                                       19238   38.42  -31.43  1.0000
  -7  -5  -2   15751    1640                                                       21188   38.42   31.43  1.0000
  -5  -7   2   11390    1590                                                       16838   45.81   -1.77  1.0000
   8   4   4   26375    2130                                                       25737   -3.97   -4.80  1.0000
   4   8  -4   22245    2080                                                       23058    5.35    3.91  1.0000
  -8  -4  -4   25050    2010                                                       24428   -3.97    4.80  1.0000
  -4  -8   4   21587    1980                                                       22388    5.35   -3.91  1.0000
   3   9  -6    7584     800                                                        6689  -10.55   -1.95  1.0000
   9   3   6    7499     830                                                        7239   -3.02    1.68  1.0000
  -3  -9   6    7382     720                                                        6499  -10.55    1.95  1.0000
  -9  -3  -6    8252     770                                                        7979   -3.02   -1.68  1.0000
   2  10  -8   41077    3420                                                       38346  -14.59  -27.66  1.0000
  10   2   8   47399    3530                                                       45945   -6.70    2.35  1.0000
   2  10  -8   42088    3460                                                       39326  -14.59  -27.66  1.0000
 -10  -2  -8   50679    3430                                                       49175   -6.70   -2.35  1.0000
  -2 -10   8   40003    3340                                                       37306  -14.59   27.66  1.0000
   1  11 -10   57649    4650                                                       56634   -4.29    9.51  1.0000
   1  11 -10   57427    4670                                                       56414   -4.29    9.51  1.0000
  11   1  10   54066    4720                                                       57004   12.27   12.50  1.0000
  -1 -11  10   60251    4560                                                       59214   -4.29   -9.51  1.0000
 -11  -1 -10   55293    4600                                                       58264   12.27  -12.50  1.0000
  12   0  12  136820   11189                                                      140666   10.10   17.55  1.0000
   0  12 -12  144013   11119                                                      147365    8.73    1.42  1.0000
   0  12 -12  142076   11149                                                      145405    8.73    1.42  1.0000
   0 -12  12  137935   11019                                                      141216    8.73   -1.42  1.0000
 -12   0 -12  137806   11189                                                      141666   10.10  -17.55  1.0000
 -12   0 -12  137560   11069                                                      141416   10.10  -17.55  1.0000
  -1  13 -14    9387    1050                                                        8969   -4.39   -5.72  1.0000
  -1  13 -14   11348    1070                                                       10889   -4.39   -5.72  1.0000
  13  -1  14    8965    1130                                                        9729    7.66   -8.54  1.0000
 -13   1 -14    8007    1080                                                        8729    7.66    8.54  1.0000
 -13   1 -14    7768     980                                                        8479    7.66    8.54  1.0000
   1 -13  14   11165     980                                                       10709   -4.39    5.72  1.0000
  14  -2  16    8067     980                                                        7679   -4.38   -3.61  1.0000
  -2  14 -16   10592     870                                                        7789  -29.83   15.96  1.0000
  -2  14 -16   10452     920                                                        7669  -29.83   15.96  1.0000
   2 -14  16   10126     800                                                        7389  -29.83  -15.96  1.0000
 -14   2 -16    6281     800                                                        5939   -4.38    3.61  1.0000
 -14   2 -16    8354     940                                                        7959   -4.38    3.61  1.0000
  -3  15 -18    1560     510                                                        2380  -18.30   -7.82  1.0000
  15  -3  18    2400     650                                                        2800   -7.54    8.38  1.0000
  -3  15 -18    1592     560                                                        2420  -18.30   -7.82  1.0000
 -15   3 -18    2521     640                                                        2930   -7.54   -8.38  1.0000
 -15   3 -18    2854     600                                                        3290   -7.54   -8.38  1.0000
  16  -4  20    2825     650                                                        2780   -0.85   -0.55  1.0000
  -4  16 -20    2780     530                                                        1960  -17.20  -10.22  1.0000
  -4  16 -20    3656     560                                                        2710  -17.20  -10.22  1.0000
 -16   4 -20    3359     600                                                        3310   -0.85    0.55  1.0000
 -16   4 -20    3359     680                                                        3310   -0.85    0.55  1.0000
  -5  17 -22      66     220                                                          20   -7.31  -10.08  1.0000
  17  -5  22     503     370                                                         510    0.25   -3.50  1.0000
  -5  17 -22     230     300                                                         170   -7.31  -10.08  1.0000
 -17   5 -22     138     200                                                         140    0.25    3.50  1.0000
 -17   5 -22     246     340                                                         250    0.25    3.50  1.0000
  18  -6  24    3253     700                                                        2870   -6.96   -3.19  1.0000
  -6  18 -24    1751     680                                                        3070   20.33   19.71  1.0000
  -6  18 -24     633     510                                                        1490   20.33   19.71  1.0000
 -18   6 -24    2719     540                                                        2370   -6.96    3.19  1.0000
  -7  19 -26    8675    1210                                                        8859    1.84   -6.19  1.0000
  19  -7  26   10575    1310                                                       11089    4.88   -3.56  1.0000
  -7  19 -26    9288    1120                                                        9479    1.84   -6.19  1.0000
 -19   7 -26    8196    1120                                                        8649    4.88    3.56  1.0000
 -19   7 -26    9463    1230                                                        9949    4.88    3.56  1.0000
  -8  20 -28    8182    1080                                                        8859    7.25   -3.62  1.0000
  -8  20 -28    7568    1100                                                        8219    7.25   -3.62  1.0000
  20  -8  28    7902    1200                                                        8669    8.38   -0.30  1.0000
  -8  20 -28    7338    1110                                                        7979    7.25   -3.62  1.0000
 -20   8 -28    7311    1140                                                        8049    8.38    0.30  1.0000
 -20   8 -28    8017    1130                                                        8789    8.38    0.30  1.0000
  -9  21 -30   10244    1400                                                       11009    6.64  -17.96  1.0000
  -9  21 -30   10244    1260                                                       11009    6.64  -17.96  1.0000
  21  -9  30    9630    1440                                                        9839    1.92   -9.53  1.0000
  -9  21 -30   10129    1300                                                       10889    6.64  -17.96  1.0000
 -21   9 -30   10154    1270                                                       10369    1.92    9.53  1.0000
 -21   9 -30   10925    1400                                                       11149    1.92    9.53  1.0000
 -10  22 -32    4951     880                                                        4450   -7.53   -7.15  1.0000
  22 -10  32    3076     900                                                        3410    4.50  -17.29  1.0000
 -10  22 -32    4477     900                                                        4000   -7.53   -7.15  1.0000
 -10  22 -32    3278     670                                                        2870   -7.53   -7.15  1.0000
 -22  10 -32    2105     750                                                        2370    4.50   17.29  1.0000
 -22  10 -32    2561     680                                                        2860    4.50   17.29  1.0000
 -11  23 -34    1291     700                                                        1310   -0.02    8.99  1.0000
  23 -11  34    1368     690                                                        1380   -0.33   -6.26  1.0000
 -11  23 -34     809     520                                                         820   -0.02    8.99  1.0000
 -11  23 -34     858     490                                                         870   -0.02    8.99  1.0000
 -23  11 -34     300     420                                                         300   -0.33    6.26  1.0000
 -23  11 -34     418     450                                                         420   -0.33    6.26  1.0000
  24 -12  36     293     610                                                         250   -2.62   -0.30  1.0000
 -12  24 -36     645     500                                                         660    0.52   -4.22  1.0000
 -12  24 -36    1664     570                                                        1690    0.52   -4.22  1.0000
 -24  12 -36    1345     520                                                        1250   -2.62    0.30  1.0000
 -13  25 -38      18     380                                                        -410    1.84   -8.35  1.0000
  25 -13  38     416     610                                                         520    4.75   -0.97  1.0000
 -25  13 -38     113     480                                                         170    4.75    0.97  1.0000
 -25  13 -38      50     560                                                          90    4.75    0.97  1.0000
 -14  26 -40     486     450                                                         310   -8.94    5.03  1.0000
 -14  26 -40     632     430                                                         430   -8.94    5.03  1.0000
  26 -14  40      19     590                                                           0   -6.28    5.97  1.0000
 -26  14 -40     977     560                                                         800   -6.28   -5.97  1.0000
 -26  14 -40     778     480                                                         620   -6.28   -5.97  1.0000
 -15  27 -42      27     570                                                         -40    8.60    5.85  1.0000
 -15  27 -42     980     470                                                         740    8.60    5.85  1.0000
  27 -15  42      37     610                                                        -180    1.90   11.98  1.0000
 -27  15 -42     601     540                                                         600    1.90  -11.98  1.0000
 -27  15 -42     321     400                                                         310    1.90  -11.98  1.0000
  28 -16  44      31     550                                                        -410   -4.34   10.25  1.0000
 -16  28 -44      17     450                                                         -70    0.55   -8.11  1.0000
 -16  28 -44     489     560                                                         550    0.55   -8.11  1.0000
 -28  16 -44     766     620                                                         850   -4.34  -10.25  1.0000
 -28  16 -44     245     410                                                         280   -4.34  -10.25  1.0000
  29 -17  46    1110     770                                                        1090   -0.60    0.30  1.0000
 -17  29 -46     493     530                                                         500   -0.71   -7.25  1.0000
 -17  29 -46     269     460                                                         270   -0.71   -7.25  1.0000
 -29  17 -46    1372     620                                                        1350   -0.60   -0.30  1.0000
 -29  17 -46       0     470                                                        -250   -0.60   -0.30  1.0000
   7   6   1   19482    1900                                                       19158   -2.32    0.96  1.0000
   6   7  -1   22791    1940                                                       22578    1.41   -1.49  1.0000
  -7  -6  -1   21438    1820                                                       21098   -2.32   -0.96  1.0000
  -6  -7   1   22389    1820                                                       22178    1.41    1.49  1.0000
   8   5   3   67763    4830                                                       64724   11.80   -8.97  1.0000
   5   8  -3   55550    4750                                                       53475   -8.90    7.24  1.0000
  -8  -5  -3   71648    4710                                                       68523   11.80    8.97  1.0000
  -5  -8   3   52655    4640                                                       50635   -8.90   -7.24  1.0000
   4   9  -5   25412    1570                                                       19388  -40.41  -14.74  1.0000
   9   4   5   16083    1500                                                       13809   18.95  -14.79  1.0000
  -4  -9   5   24473    1440                                                       18568  -40.41   14.74  1.0000
  -9  -4  -5   15048    1390                                                       12849   18.95   14.79  1.0000
   3  10  -7   56010    4490                                                       56894   -3.67   -5.77  1.0000
  10   3   7   47808    4480                                                       51875   18.07    7.05  1.0000
  -3 -10   7   54849    4360                                                       55724   -3.67    5.77  1.0000
 -10  -3  -7   50189    4380                                                       54355   18.07   -7.05  1.0000
   2  11  -9    1183     320                                                         980   11.24  -18.18  1.0000
  11   2   9    1196     320                                                         770  -15.04  -17.32  1.0000
   2  11  -9     475     240                                                         310   11.24  -18.18  1.0000
  -2 -11   9    1318     280                                                        1110   11.24   18.18  1.0000
 -11  -2  -9    1432     300                                                         970  -15.04   17.32  1.0000
  12   1  11   13876    1410                                                       13959    0.68   -3.10  1.0000
   1  12 -11   16994    1360                                                       13969   24.20    0.49  1.0000
   1  12 -11   15268    1300                                                       12409   24.20    0.49  1.0000
  -1 -12  11   16696    1240                                                       13699   24.20   -0.49  1.0000
 -12  -1 -11   12869    1270                                                       12949    0.68    3.10  1.0000
   0  13 -13      10     150                                                        -320   -5.45   -2.82  1.0000
   0  13 -13      10     210                                                         -40   -5.45   -2.82  1.0000
  13   0  13     453     240                                                         370   -6.38    4.85  1.0000
 -13   0 -13      16     170                                                         -90   -6.38   -4.85  1.0000
   0 -13  13      10     140                                                         -60   -5.45    2.82  1.0000
 -13   0 -13     197     200                                                         140   -6.38   -4.85  1.0000
  14  -1  15   25997    2370                                                       25637   -3.02   25.48  1.0000
  -1  14 -15   23606    2240                                                       23488    0.96   13.15  1.0000
  -1  14 -15   26119    2320                                                       25997    0.96   13.15  1.0000
 -14   1 -15   26319    2240                                                       25957   -3.02  -25.48  1.0000
 -14   1 -15   25425    2330                                                       25067   -3.02  -25.48  1.0000
   1 -14  15   25798    2170                                                       25677    0.96  -13.15  1.0000
  15  -2  17    2524     600                                                        2360   -4.32  -12.54  1.0000
  -2  15 -17    1681     480                                                        1790   -2.34    7.54  1.0000
  -2  15 -17    2029     470                                                        2150   -2.34    7.54  1.0000
 -15   2 -17    1247     440                                                        1120   -4.32   12.54  1.0000
   2 -15  17    2223     430                                                        2350   -2.34   -7.54  1.0000
 -15   2 -17    1371     390                                                        1240   -4.32   12.54  1.0000
  -3  16 -19    4868     770                                                        4640    3.39   -5.51  1.0000
  -3  16 -19    5022     810                                                        4790    3.39   -5.51  1.0000
  16  -3  19    4837     890                                                        4999    1.86   11.06  1.0000
 -16   3 -19    4113     780                                                        4260    1.86  -11.06  1.0000
 -16   3 -19    2999     630                                                        3120    1.86  -11.06  1.0000
  -4  17 -21    2357     600                                                        2360    0.36   -5.86  1.0000
  17  -4  21    1021     590                                                        1670   -5.25   24.74  1.0000
  -4  17 -21    1659     490                                                        1660    0.36   -5.86  1.0000
 -17   4 -21     388     340                                                         780   -5.25  -24.74  1.0000
 -17   4 -21    1275     580                                                        2000   -5.25  -24.74  1.0000
  -5  18 -23    1273     450                                                        1120    6.83  -10.37  1.0000
  18  -5  23    1167     460                                                        1110   -1.98    5.40  1.0000
  -5  18 -23     594     330                                                         480    6.83  -10.37  1.0000
 -18   5 -23    1054     350                                                        1000   -1.98   -5.40  1.0000
 -18   5 -23     623     430                                                         580   -1.98   -5.40  1.0000
  -6  19 -25     286     300                                                         240   -2.85    1.79  1.0000
  -6  19 -25    1175     400                                                        1080   -2.85    1.79  1.0000
  19  -6  25     752     480                                                        1120  -10.76  -13.96  1.0000
 -19   6 -25     963     480                                                        1380  -10.76   13.96  1.0000
 -19   6 -25     374     330                                                         630  -10.76   13.96  1.0000
  -7  20 -27    1888     570                                                        2030    3.18   -1.43  1.0000
  -7  20 -27    1513     500                                                        1640    3.18   -1.43  1.0000
  20  -7  27    3077     730                                                        2580    9.32    1.94  1.0000
 -20   7 -27    1974     520                                                        1580    9.32   -1.94  1.0000
 -20   7 -27    3142     690                                                        2640    9.32   -1.94  1.0000
  -8  21 -29    1955     630                                                        2640   11.68  -15.67  1.0000
  -8  21 -29    1466     600                                                        2060   11.68  -15.67  1.0000
  21  -8  29    1440     700                                                        2260   18.85   -4.03  1.0000
  -8  21 -29    1474     630                                                        2070   11.68  -15.67  1.0000
 -21   8 -29    1250     540                                                        2020   18.85    4.03  1.0000
 -21   8 -29     865     590                                                        1520   18.85    4.03  1.0000
  -9  22 -31     608     530                                                         960   -9.69   17.04  1.0000
  22  -9  31    1093     660                                                        1600   -3.93  -17.85  1.0000
  -9  22 -31     555     500                                                         890   -9.69   17.04  1.0000
  -9  22 -31     495     490                                                         810   -9.69   17.04  1.0000
 -22   9 -31     393     460                                                         700   -3.93   17.85  1.0000
 -22   9 -31    1093     620                                                        1600   -3.93   17.85  1.0000
  23 -10  33    2377     840                                                        2770    7.51    5.53  1.0000
 -10  23 -33    1270     580                                                        1590   -8.40   -1.89  1.0000
 -10  23 -33    1074     650                                                        1370   -8.40   -1.89  1.0000
 -10  23 -33     959     600                                                        1240   -8.40   -1.89  1.0000
 -23  10 -33    1163     600                                                        1440    7.51   -5.53  1.0000
  24 -11  35    7327    1350                                                        7139   -2.51  -10.76  1.0000
 -11  24 -35    8442    1200                                                        8989   -5.72   -6.64  1.0000
 -11  24 -35    7368    1330                                                        7879   -5.72   -6.64  1.0000
 -11  24 -35    6500    1200                                                        6979   -5.72   -6.64  1.0000
 -24  11 -35    8692    1430                                                        8489   -2.51   10.76  1.0000
 -24  11 -35    7651    1250                                                        7459   -2.51   10.76  1.0000
 -12  25 -37     700     750                                                         860   -4.24   -8.56  1.0000
 -12  25 -37      23     340                                                        -210   -4.24   -8.56  1.0000
  25 -12  37      31     570                                                          60    4.32   -1.30  1.0000
 -25  12 -37     543     530                                                         650    4.32    1.30  1.0000
 -25  12 -37    1007     600                                                        1150    4.32    1.30  1.0000
 -13  26 -39    1731     570                                                        1440    7.32    3.95  1.0000
 -13  26 -39    4135     820                                                        3680    7.32    3.95  1.0000
  26 -13  39    1233     750                                                        1210   -1.53   11.86  1.0000
 -26  13 -39    1144     710                                                        1120   -1.53  -11.86  1.0000
 -26  13 -39    1452     610                                                        1430   -1.53  -11.86  1.0000
  27 -14  41     803     650                                                        1080    3.61  -15.39  1.0000
 -14  27 -41      54     400                                                          80   -3.12    1.41  1.0000
 -14  27 -41     302     460                                                         360   -3.12    1.41  1.0000
 -27  14 -41      63     420                                                        -190    3.61   15.39  1.0000
 -27  14 -41     227     460                                                         360    3.61   15.39  1.0000
 -15  28 -43      12     430                                                        -290    0.34    6.88  1.0000
  28 -15  43      32     500                                                        -740    8.31   -7.53  1.0000
 -15  28 -43      12     430                                                        -650    0.34    6.88  1.0000
 -28  15 -43      87     530                                                         220    8.31    7.53  1.0000
 -28  15 -43     566     520                                                         860    8.31    7.53  1.0000
  29 -16  45    1401     840                                                        1300    3.49   -2.86  1.0000
 -16  29 -45     407     550                                                         540   -4.93   -3.61  1.0000
 -16  29 -45       9     490                                                        -460   -4.93   -3.61  1.0000
 -29  16 -45       5     550                                                        -420    3.49    2.86  1.0000
 -29  16 -45     426     490                                                         370    3.49    2.86  1.0000
   7   7   0   11491    1670                                                       18018   53.76    1.08  1.0000
  -7  -7   0   10632    1530                                                       16938   53.76   -1.08  1.0000
   8   6   2    4043     860                                                        6839   34.12  -32.49  1.0000
   6   8  -2    4181     890                                                        7789   46.73    8.71  1.0000
  -8  -6  -2    4544     790                                                        7499   34.12   32.49  1.0000
   9   5   4    9667     940                                                        8819    9.04  -10.37  1.0000
   5   9  -4    9058     900                                                        7789   13.78   -2.15  1.0000
  -9  -5  -4   11160     880                                                       10249    9.04   10.37  1.0000
  -5  -9   4    6704     760                                                        5619   13.78    2.15  1.0000
   4  10  -6   34321    2930                                                       33317    5.46    5.37  1.0000
  10   4   6   36927    2970                                                       35566    7.12    3.18  1.0000
 -10  -4  -6   36693    2850                                                       35336    7.12   -3.18  1.0000
  -4 -10   6   33956    2810                                                       32957    5.46   -5.37  1.0000
   3  11  -8    2451     570                                                        2760   -4.20  -23.37  1.0000
  11   3   8    2165     560                                                        2540   -7.56    5.85  1.0000
   3  11  -8    3042     600                                                        3400   -4.20  -23.37  1.0000
 -11  -3  -8    2349     500                                                        2740   -7.56   -5.85  1.0000
  -3 -11   8    3255     460                                                        3630   -4.20   23.37  1.0000
  12   2  10   29326    2380                                                       27637   10.06    9.09  1.0000
   2  12 -10   23548    2340                                                       26767  -20.17    4.70  1.0000
   2  12 -10   21432    2270                                                       24508  -20.17    4.70  1.0000
  -2 -12  10   20255    2160                                                       23248  -20.17   -4.70  1.0000
 -12  -2 -10   29295    2250                                                       27607   10.06   -9.09  1.0000
  13   1  12   13768    1390                                                       13509    2.76   17.86  1.0000
   1  13 -12   10884    1300                                                       11609   -6.79   -2.23  1.0000
   1  13 -12   11737    1290                                                       12489   -6.79   -2.23  1.0000
  -1 -13  12   11194    1200                                                       11929   -6.79    2.23  1.0000
 -13  -1 -12   14935    1280                                                       14669    2.76  -17.86  1.0000
  14   0  14    7680    1030                                                        7689   -0.11   -0.53  1.0000
   0  14 -14    8876    1020                                                        8609    2.87   -4.53  1.0000
   0  14 -14    8327     980                                                        8069    2.87   -4.53  1.0000
 -14   0 -14    9069     960                                                        9079   -0.11    0.53  1.0000
 -14   0 -14    9099    1070                                                        9109   -0.11    0.53  1.0000
   0 -14  14    8622     890                                                        8359    2.87    4.53  1.0000
  -1  15 -16    2126     510                                                        2190   -1.35   -1.55  1.0000
  -1  15 -16    1045     420                                                        1090   -1.35   -1.55  1.0000
  15  -1  16    1511     500                                                        1500    0.37    6.16  1.0000
 -15   1 -16    1511     390                                                        1500    0.37   -6.16  1.0000
   1 -15  16    1438     350                                                        1490   -1.35    1.55  1.0000
 -15   1 -16    1831     540                                                        1820    0.37   -6.16  1.0000
  -2  16 -18     172     240                                                         250   -1.07  -14.89  1.0000
  -2  16 -18     415     310                                                         560   -1.07  -14.89  1.0000
  16  -2  18     215     310                                                         160    4.01   -1.93  1.0000
 -16   2 -18     980     340                                                         860    4.01    1.93  1.0000
   2 -16  18     415     230                                                         560   -1.07   14.89  1.0000
 -16   2 -18     852     350                                                         740    4.01    1.93  1.0000
  17  -3  20    1659     600                                                        1670    0.21  -10.94  1.0000
  -3  17 -20     658     430                                                        1100  -13.87  -13.96  1.0000
  -3  17 -20    1542     500                                                        2210  -13.87  -13.96  1.0000
 -17   3 -20    3450     630                                                        3480    0.21   10.94  1.0000
 -17   3 -20    1649     540                                                        1660    0.21   10.94  1.0000
  -4  18 -22      66     300                                                         230  -13.90    2.65  1.0000
  18  -4  22    1500     450                                                         890   18.34   -6.02  1.0000
 -18   4 -22    1615     440                                                         980   18.34    6.02  1.0000
 -18   4 -22    1265     340                                                         710   18.34    6.02  1.0000
  -5  19 -24    1049     370                                                         770   11.89  -13.69  1.0000
  -5  19 -24      83     260                                                        -140   11.89  -13.69  1.0000
  19  -5  24     343     370                                                         450   -5.33    0.28  1.0000
 -19   5 -24     755     410                                                         910   -5.33   -0.28  1.0000
 -19   5 -24     405     340                                                         520   -5.33   -0.28  1.0000
  20  -6  26    1179     550                                                        1340   -4.03   -8.53  1.0000
  -6  20 -26     974     500                                                        1200   -1.08  -14.73  1.0000
  -6  20 -26    1484     480                                                        1770   -1.08  -14.73  1.0000
 -20   6 -26    1808     550                                                        2010   -4.03    8.53  1.0000
 -20   6 -26    2082     600                                                        2300   -4.03    8.53  1.0000
  -7  21 -28    3791     760                                                        3430    5.97   -0.82  1.0000
  -7  21 -28    3306     680                                                        2970    5.97   -0.82  1.0000
  21  -7  28    3440     780                                                        2980    8.08    1.10  1.0000
 -21   7 -28    4551     850                                                        4020    8.08   -1.10  1.0000
 -21   7 -28    3386     660                                                        2930    8.08   -1.10  1.0000
  -8  22 -30    1449     590                                                        2240  -16.34  -18.13  1.0000
  22  -8  30    4294     920                                                        3880    6.92   -9.86  1.0000
  -8  22 -30    1890     740                                                        2790  -16.34  -18.13  1.0000
  -8  22 -30    2349     800                                                        3350  -16.34  -18.13  1.0000
 -22   8 -30    4021     820                                                        3620    6.92    9.86  1.0000
 -22   8 -30    4032     740                                                        3630    6.92    9.86  1.0000
  23  -9  32     625     490                                                         450    9.56  -11.44  1.0000
  -9  23 -32      84     440                                                         280  -14.59   -7.19  1.0000
  -9  23 -32     351     440                                                         700  -14.59   -7.19  1.0000
 -23   9 -32     146     380                                                          50    9.56   11.44  1.0000
 -23   9 -32      56     360                                                        -190    9.56   11.44  1.0000
 -10  24 -34    1366     670                                                        1320    1.25   -1.03  1.0000
 -10  24 -34    1162     590                                                        1120    1.25   -1.03  1.0000
 -10  24 -34    1711     560                                                        1660    1.25   -1.03  1.0000
 -24  10 -34     605     560                                                         800   -6.85    5.94  1.0000
 -24  10 -34     519     460                                                         700   -6.85    5.94  1.0000
 -11  25 -36     603     520                                                         710    4.11    3.51  1.0000
 -11  25 -36     769     590                                                         890    4.11    3.51  1.0000
  25 -11  36     490     510                                                         380   -5.50   -8.63  1.0000
 -11  25 -36     612     580                                                         720    4.11    3.51  1.0000
 -25  11 -36     205     540                                                         130   -5.50    8.63  1.0000
 -25  11 -36    1034     460                                                         880   -5.50    8.63  1.0000
 -12  26 -38    1491     630                                                        1550   -0.98   -7.46  1.0000
  26 -12  38    2228     830                                                        1980    6.16   -9.79  1.0000
 -12  26 -38    2392     750                                                        2470   -0.98   -7.46  1.0000
 -26  12 -38    2659     690                                                        2390    6.16    9.79  1.0000
 -26  12 -38    2049     730                                                        1810    6.16    9.79  1.0000
 -13  27 -40       1     390                                                          60   -0.62   13.93  1.0000
  27 -13  40     286     650                                                         490   -9.50   11.62  1.0000
 -13  27 -40      95     450                                                         280   -0.62   13.93  1.0000
 -27  13 -40    1127     610                                                        1530   -9.50  -11.62  1.0000
 -27  13 -40    1025     710                                                        1410   -9.50  -11.62  1.0000
 -14  28 -42      96     460                                                         130    2.66    3.37  1.0000
 -14  28 -42     174     440                                                         220    2.66    3.37  1.0000
  28 -14  42      80     570                                                        -650   -2.62   17.62  1.0000
 -28  14 -42     698     590                                                        1220   -2.62  -17.62  1.0000
 -28  14 -42      80     380                                                        -590   -2.62  -17.62  1.0000
 -15  29 -44     450     500                                                         610   -6.09   -7.94  1.0000
  29 -15  44       2     560                                                        -450    1.98    2.10  1.0000
 -15  29 -44     211     490                                                         320   -6.09   -7.94  1.0000
 -29  15 -44     907     660                                                         850    1.98   -2.10  1.0000
 -29  15 -44     345     460                                                         310    1.98   -2.10  1.0000
   7   8  -1   86521    7289                                                       87111   -1.98    3.73  1.0000
   8   7   1   97497    7329                                                       96450   -3.35    3.27  1.0000
  -8  -7  -1   97608    7189                                                       96560   -3.35   -3.27  1.0000
  -7  -8   1   86511    7159                                                       87101   -1.98   -3.73  1.0000
   9   6   3   17324    1570                                                       16788    4.08   -1.24  1.0000
   6   9  -3   15129    1520                                                       15068   -0.68   -8.62  1.0000
  -9  -6  -3   18664    1460                                                       18108    4.08    1.24  1.0000
  -6  -9   3   13007    1390                                                       12949   -0.68    8.62  1.0000
   5  10  -5    3027     770                                                        5589  -38.13  -14.55  1.0000
  10   5   5    3800     750                                                        5439   24.08   -0.67  1.0000
  -5 -10   5    2542     640                                                        4920  -38.13   14.55  1.0000
 -10  -5  -5    4974     710                                                        6829   24.08    0.67  1.0000
  11   4   7    1660     560                                                        2360   15.57    2.48  1.0000
   4  11  -7    1818     530                                                        2330  -11.15   -5.02  1.0000
 -11  -4  -7    2512     540                                                        3360   15.57   -2.48  1.0000
  -4 -11   7    2855     470                                                        3490  -11.15    5.02  1.0000
   3  12  -9      26     230                                                         120   -8.86   -8.31  1.0000
  12   3   9     222     290                                                         390   -9.66    0.73  1.0000
   3  12  -9     157     250                                                         340   -8.86   -8.31  1.0000
  -3 -12   9      10     160                                                          80   -8.86    8.31  1.0000
 -12  -3  -9     184     230                                                         340   -9.66   -0.73  1.0000
   2  13 -11     915     370                                                         850   -5.64    7.81  1.0000
   2  13 -11     338     230                                                         290   -5.64    7.81  1.0000
  13   2  11     666     310                                                         640    1.55    7.68  1.0000
 -13  -2 -11     666     270                                                         640    1.55   -7.68  1.0000
  -2 -13  11     243     180                                                         200   -5.64   -7.81  1.0000
  14   1  13    8454    1060                                                        8469    0.32   16.51  1.0000
   1  14 -13    9313    1030                                                        9069   -2.54    1.55  1.0000
   1  14 -13    9040    1050                                                        8799   -2.54    1.55  1.0000
 -14  -1 -13    8882     970                                                        8899    0.32  -16.51  1.0000
  -1 -14  13    8685     920                                                        8449   -2.54   -1.55  1.0000
   0  15 -15     506     330                                                         710    8.15   -2.14  1.0000
  15   0  15     956     480                                                        1570    5.01   24.48  1.0000
   0  15 -15     244     290                                                         390    8.15   -2.14  1.0000
 -15   0 -15     336     300                                                         690    5.01  -24.48  1.0000
   0 -15  15     557     280                                                         770    8.15    2.14  1.0000
  16  -1  17    2166     630                                                        2280   -2.39    2.51  1.0000
  -1  16 -17    3397     690                                                        3190   -3.67    5.33  1.0000
  -1  16 -17    3644     660                                                        3430   -3.67    5.33  1.0000
   1 -16  17    4539     570                                                        4300   -3.67   -5.33  1.0000
 -16   1 -17    3760     680                                                        3910   -2.39   -2.51  1.0000
 -16   1 -17    3555     770                                                        3700   -2.39   -2.51  1.0000
  -2  17 -19     712     390                                                        1120   -2.35  -32.78  1.0000
  -2  17 -19     623     400                                                         990   -2.35  -32.78  1.0000
 -17   2 -19    2304     540                                                        2500    3.72    6.55  1.0000
 -17   2 -19    1154     740                                                        1290    3.72    6.55  1.0000
   2 -17  19     705     400                                                        1110   -2.35   32.78  1.0000
  -3  18 -21    1349     520                                                        1400   -0.93  -20.88  1.0000
  -3  18 -21    1794     560                                                        1870   -0.93  -20.88  1.0000
  18  -3  21    1103     490                                                        1340   -6.76   -0.13  1.0000
 -18   3 -21     904     480                                                        1120   -6.76    0.13  1.0000
 -18   3 -21    1276     450                                                        1530   -6.76    0.13  1.0000
  19  -4  23    1208     590                                                        1440   -6.34    0.97  1.0000
  -4  19 -23    1377     560                                                        1570    3.96  -12.58  1.0000
  -4  19 -23    2057     590                                                        2300    3.96  -12.58  1.0000
 -19   4 -23     962     490                                                        1170   -6.34   -0.97  1.0000
 -19   4 -23    2642     610                                                        2980   -6.34   -0.97  1.0000
  20  -5  25    3212     860                                                        3340    2.14   -3.84  1.0000
  -5  20 -25    4860     840                                                        4710    2.34    6.59  1.0000
  -5  20 -25    3092     720                                                        2970    2.34    6.59  1.0000
 -20   5 -25    2429     630                                                        2540    2.14    3.84  1.0000
 -20   5 -25    3242     820                                                        3370    2.14    3.84  1.0000
  21  -6  27    1807     620                                                        1650    3.97    5.58  1.0000
  -6  21 -27    1531     500                                                        1530   -0.67   10.99  1.0000
  -6  21 -27    2364     640                                                        2370   -0.67   10.99  1.0000
 -21   6 -27    2130     700                                                        1960    3.97   -5.58  1.0000
 -21   6 -27    2182     580                                                        2010    3.97   -5.58  1.0000
  -7  22 -29     137     350                                                         280    9.72   -2.72  1.0000
  22  -7  29      83     420                                                          50   11.58   -8.87  1.0000
  -7  22 -29      26     320                                                        -120    9.72   -2.72  1.0000
 -22   7 -29      54     290                                                        -350   11.58    8.87  1.0000
 -22   7 -29     194     330                                                         180   11.58    8.87  1.0000
  -8  23 -31    1886     600                                                        1930    0.91    4.03  1.0000
  23  -8  31    2490     740                                                        2420    1.55   -6.16  1.0000
  -8  23 -31    1176     630                                                        1210    0.91    4.03  1.0000
 -23   8 -31    2885     690                                                        2810    1.55    6.16  1.0000
 -23   8 -31    1608     690                                                        1550    1.55    6.16  1.0000
  -9  24 -33     440     490                                                         310   -6.71   -0.95  1.0000
  -9  24 -33    1368     550                                                        1130   -6.71   -0.95  1.0000
  -9  24 -33     628     440                                                         470   -6.71   -0.95  1.0000
 -24   9 -33    1021     510                                                         830    7.43   -6.17  1.0000
 -24   9 -33     269     410                                                         170    7.43   -6.17  1.0000
 -10  25 -35     624     550                                                        1020   -7.86  -15.11  1.0000
 -10  25 -35    1224     700                                                        1770   -7.86  -15.11  1.0000
 -10  25 -35    1085     660                                                        1600   -7.86  -15.11  1.0000
  25 -10  35    1627     830                                                        2380  -16.68    3.20  1.0000
 -25  10 -35    1187     630                                                        1840  -16.68   -3.20  1.0000
 -25  10 -35     671     560                                                        1180  -16.68   -3.20  1.0000
 -11  26 -37    2722     750                                                        2590   -2.56   -2.11  1.0000
 -11  26 -37    1921     700                                                        1810   -2.56   -2.11  1.0000
 -11  26 -37    2219     820                                                        2100   -2.56   -2.11  1.0000
  26 -11  37    2703     830                                                        2670    0.98   -9.63  1.0000
 -26  11 -37    3164     880                                                        3130    0.98    9.63  1.0000
 -26  11 -37    3384     790                                                        3350    0.98    9.63  1.0000
 -12  27 -39     616     510                                                         670    1.98    2.16  1.0000
 -12  27 -39     256     480                                                         290    1.98    2.16  1.0000
  27 -12  39       9     510                                                        -610    0.13   -5.80  1.0000
 -27  12 -39       9     460                                                        -220    0.13    5.80  1.0000
 -27  12 -39       9     380                                                         -20    0.13    5.80  1.0000
 -13  28 -41      14     430                                                        -100   -5.96    4.43  1.0000
  28 -13  41     395     610                                                         540    0.53  -15.42  1.0000
 -13  28 -41     185     430                                                         120   -5.96    4.43  1.0000
 -28  13 -41      60     360                                                        -310    0.53   15.42  1.0000
 -28  13 -41      60     510                                                        -780    0.53   15.42  1.0000
 -14  29 -43     180     450                                                         210    1.91   -2.91  1.0000
  29 -14  43       0     570                                                        -450    0.79    0.43  1.0000
 -29  14 -43     211     420                                                         200    0.79   -0.43  1.0000
 -15  30 -45       0     500                                                        -330    0.06    1.12  1.0000
 -30  15 -45      60     440                                                          70   -1.21   -0.52  1.0000
   8   8   0    6965     890                                                        7129   -1.90   -4.25  1.0000
  -8  -8   0    6461     760                                                        6619   -1.90    4.25  1.0000
   7   9  -2   63879    4880                                                       61004   11.44   -1.35  1.0000
   9   7   2   58852    4860                                                       57774    4.56  -12.07  1.0000
  -9  -7  -2   56783    4710                                                       55724    4.56   12.07  1.0000
  -7  -9   2   64462    4720                                                       61574   11.44    1.35  1.0000
  10   6   4    2184     640                                                        3350   22.17   -0.77  1.0000
   6  10  -4    1126     560                                                        2300   28.22   -7.36  1.0000
 -10  -6  -4    3187     550                                                        4570   22.17    0.77  1.0000
  -6 -10   4    1296     480                                                        2540   28.22    7.36  1.0000
   5  11  -6     635     480                                                        1810   26.19   25.82  1.0000
  11   5   6     593     380                                                        1020   15.07    0.19  1.0000
  -5 -11   6     456     370                                                        1490   26.19  -25.82  1.0000
 -11  -5  -6    1438     430                                                        2070   15.07   -0.19  1.0000
  12   4   8   30168    2700                                                       29587   -3.44   -9.42  1.0000
   4  12  -8   27737    2650                                                       28677    5.50   -7.60  1.0000
   4  12  -8   29222    2690                                                       30187    5.50   -7.60  1.0000
  -4 -12   8   29488    2540                                                       30457    5.50    7.60  1.0000
 -12  -4  -8   32278    2580                                                       31677   -3.44    9.42  1.0000
  13   3  10   21647    2120                                                       21538   -0.79    6.79  1.0000
   3  13 -10   26102    2090                                                       24018  -13.09   -0.77  1.0000
   3  13 -10   24631    2120                                                       22608  -13.09   -0.77  1.0000
  -3 -13  10   24077    1940                                                       22078  -13.09    0.77  1.0000
 -13  -3 -10   21566    1980                                                       21458   -0.79   -6.79  1.0000
   2  14 -12    8397     900                                                        7189  -14.38  -18.18  1.0000
   2  14 -12    9169     960                                                        7909  -14.38  -18.18  1.0000
  14   2  12    7798     930                                                        6559  -16.53   24.24  1.0000
 -14  -2 -12    7561     820                                                        6339  -16.53  -24.24  1.0000
  -2 -14  12    9030     820                                                        7779  -14.38   18.18  1.0000
   1  15 -14     435     320                                                         560    4.46  -16.05  1.0000
   1  15 -14     510     330                                                         650    4.46  -16.05  1.0000
  15   1  14     886     410                                                         880   -0.20    0.18  1.0000
 -15  -1 -14    1257     370                                                        1250   -0.20   -0.18  1.0000
  -1 -15  14     493     280                                                         630    4.46   16.05  1.0000
   0  16 -16      65     270                                                         190    1.33  -15.08  1.0000
  16   0  16      56     280                                                          60   -4.61    6.20  1.0000
 -16   0 -16      82     260                                                          90   -4.61   -6.20  1.0000
   0 -16  16      92     210                                                         240    1.33   15.08  1.0000
  -1  17 -18     777     450                                                         960    6.15   -2.05  1.0000
  17  -1  18     557     430                                                         710    5.83   -4.95  1.0000
  -1  17 -18    1260     510                                                        1490    6.15   -2.05  1.0000
 -17   1 -18     173     340                                                         260    5.83    4.95  1.0000
 -17   1 -18     426     320                                                         560    5.83    4.95  1.0000
   1 -17  18    1370     420                                                        1610    6.15    2.05  1.0000
  -2  18 -20    2085     610                                                        2310   -3.77  -13.01  1.0000
  -2  18 -20    2085     600                                                        2310   -3.77  -13.01  1.0000
  18  -2  20    2567     640                                                        2290    5.67   -4.25  1.0000
   2 -18  20    2151     480                                                        2380   -3.77   13.01  1.0000
 -18   2 -20    2853     600                                                        2560    5.67    4.25  1.0000
 -18   2 -20    4185     800                                                        3830    5.67    4.25  1.0000
  -3  19 -22    1990     590                                                        2460   -6.28   14.53  1.0000
  19  -3  22    1172     710                                                        2620   27.08  -26.22  1.0000
  -3  19 -22    1425     570                                                        1820   -6.28   14.53  1.0000
 -19   3 -22     972     560                                                        2310   27.08   26.22  1.0000
 -19   3 -22     497     530                                                        1510   27.08   26.22  1.0000
  -4  20 -24      43     280                                                         220    8.12  -29.11  1.0000
  -4  20 -24     231     340                                                         -20    8.12  -29.11  1.0000
  20  -4  24      31     340                                                        -280    8.36    7.21  1.0000
 -20   4 -24     666     400                                                         520    8.36   -7.21  1.0000
 -20   4 -24     476     390                                                         350    8.36   -7.21  1.0000
  21  -5  26      20     320                                                         -60   -2.49   -8.65  1.0000
  -5  21 -26    1649     590                                                        1430  -21.67  -17.46  1.0000
  -5  21 -26     942     400                                                         730  -21.67  -17.46  1.0000
 -21   5 -26    1120     430                                                        1050   -2.49    8.65  1.0000
 -21   5 -26     647     480                                                         590   -2.49    8.65  1.0000
  22  -6  28    3723     940                                                        3740   -0.02    7.74  1.0000
  -6  22 -28    2417     690                                                        2040   -7.95   -0.82  1.0000
  -6  22 -28    3636     700                                                        3170   -7.95   -0.82  1.0000
 -22   6 -28    2310     630                                                        2320   -0.02   -7.74  1.0000
 -22   6 -28    3833     840                                                        3850   -0.02   -7.74  1.0000
  -7  23 -30     860     550                                                        1510  -18.47   -4.49  1.0000
  23  -7  30    1024     640                                                        1060    1.12    0.22  1.0000
  -7  23 -30     823     600                                                        1460  -18.47   -4.49  1.0000
 -23   7 -30    1457     560                                                        1500    1.12   -0.22  1.0000
 -23   7 -30    1289     630                                                        1330    1.12   -0.22  1.0000
  -8  24 -32     504     580                                                         870  -13.85   -2.75  1.0000
  -8  24 -32     195     380                                                         440  -13.85   -2.75  1.0000
  -8  24 -32     683     530                                                        1100  -13.85   -2.75  1.0000
 -24   8 -32     234     480                                                         500    4.92   17.52  1.0000
 -24   8 -32     260     440                                                         540    4.92   17.52  1.0000
  -9  25 -34    1809     730                                                        2010   -4.40   -5.32  1.0000
  -9  25 -34    1159     580                                                        1320   -4.40   -5.32  1.0000
  -9  25 -34     825     670                                                         960   -4.40   -5.32  1.0000
  25  -9  34    1675     750                                                        1660    0.64    5.88  1.0000
 -25   9 -34     593     450                                                         580    0.64   -5.88  1.0000
 -25   9 -34    1104     670                                                        1090    0.64   -5.88  1.0000
 -10  26 -36     372     510                                                         510    6.49   -1.37  1.0000
  26 -10  36      23     570                                                        -100   -7.05   -6.50  1.0000
 -10  26 -36      11     370                                                        -790    6.49   -1.37  1.0000
 -10  26 -36     313     500                                                         440    6.49   -1.37  1.0000
 -26  10 -36      94     440                                                          40   -7.05    6.50  1.0000
 -26  10 -36      23     340                                                        -230   -7.05    6.50  1.0000
 -11  27 -38      24     620                                                         -40   -5.45    8.10  1.0000
 -11  27 -38     613     500                                                         670   -5.45    8.10  1.0000
  27 -11  38     181     520                                                         100   -6.99   -3.25  1.0000
 -11  27 -38     316     470                                                         350   -5.45    8.10  1.0000
 -27  11 -38     810     470                                                         630   -6.99    3.25  1.0000
 -27  11 -38      15     480                                                         -80   -6.99    3.25  1.0000
 -12  28 -40    1252     650                                                        1190    2.58    8.29  1.0000
 -12  28 -40    1018     610                                                         960    2.58    8.29  1.0000
  28 -12  40    1034     750                                                        1220   -3.72    7.08  1.0000
 -28  12 -40    1227     580                                                        1430   -3.72   -7.08  1.0000
 -28  12 -40      58     530                                                         100   -3.72   -7.08  1.0000
 -13  29 -42       0     410                                                        -140    0.38    0.43  1.0000
  29 -13  42       2     510                                                       -1190    1.25    2.42  1.0000
 -13  29 -42       0     450                                                        -440    0.38    0.43  1.0000
 -29  13 -42       2     420                                                        -470    1.25   -2.42  1.0000
 -29  13 -42      23     530                                                          30    1.25   -2.42  1.0000
 -14  30 -44     250     480                                                         170   -5.58   -1.73  1.0000
  30 -14  44     506     700                                                         600    3.73    4.98  1.0000
 -14  30 -44     754     520                                                         610   -5.58   -1.73  1.0000
 -30  14 -44     755     530                                                         870    3.73   -4.98  1.0000
 -30  14 -44    1025     600                                                        1160    3.73   -4.98  1.0000
   8   9  -1    2581     610                                                        2790   -3.73   -7.99  1.0000
   9   8   1    2516     510                                                        2010  -10.70   -6.19  1.0000
  -9  -8  -1    2960     440                                                        2410  -10.70    6.19  1.0000
  -8  -9   1    1627     410                                                        1790   -3.73    7.99  1.0000
   7  10  -3   10548    1130                                                       10019    5.43  -11.07  1.0000
  10   7   3    9909    1080                                                        8129  -19.05  -11.03  1.0000
  -7 -10   3   12073    1020                                                       11509    5.43   11.07  1.0000
 -10  -7  -3   10515     980                                                        8679  -19.05   11.03  1.0000
  11   6   5    6205     840                                                        5049   16.79   22.89  1.0000
   6  11  -5    5511     830                                                        4460  -14.86    3.33  1.0000
 -11  -6  -5    7404     680                                                        6149   16.79  -22.89  1.0000
  -6 -11   5    5733     630                                                        4660  -14.86   -3.33  1.0000
  12   5   7    2847     570                                                        2170   13.52   -4.30  1.0000
   5  12  -7    4863     660                                                        3440  -22.19   -6.50  1.0000
 -12  -5  -7    3798     570                                                        3010   13.52    4.30  1.0000
  -5 -12   7    5418     600                                                        3910  -22.19    6.50  1.0000
  13   4   9      96     150                                                        -280   12.79   14.75  1.0000
   4  13  -9     649     270                                                         330  -15.17    3.44  1.0000
   4  13  -9     268     230                                                          80  -15.17    3.44  1.0000
  -4 -13   9     169     180                                                          30  -15.17   -3.44  1.0000
 -13  -4  -9     334     240                                                         290   12.79  -14.75  1.0000
  14   3  11   13353    1500                                                       13699    2.73   11.18  1.0000
   3  14 -11   12601    1480                                                       13749   -9.85    7.23  1.0000
   3  14 -11   11445    1400                                                       12539   -9.85    7.23  1.0000
 -14  -3 -11   13551    1360                                                       13899    2.73  -11.18  1.0000
  -3 -14  11   12955    1320                                                       14119   -9.85   -7.23  1.0000
   2  15 -13    2403     670                                                        2710   -6.05    0.01  1.0000
   2  15 -13    3007     630                                                        3350   -6.05    0.01  1.0000
  15   2  13    2421     640                                                        2760    4.24   15.80  1.0000
 -15  -2 -13    1640     490                                                        1910    4.24  -15.80  1.0000
  -2 -15  13    2374     520                                                        2680   -6.05   -0.01  1.0000
   1  16 -15   19079    1740                                                       18138    7.16  -12.91  1.0000
   1  16 -15   18290    1770                                                       17368    7.16  -12.91  1.0000
 -16  -1 -15   16055    1880                                                       16558    3.16  -20.46  1.0000
  -1 -16  15   17254    1680                                                       16358    7.16   12.91  1.0000
  17   0  17     205     340                                                         320   -6.64   -4.34  1.0000
   0  17 -17     329     350                                                         390   -3.00   -2.54  1.0000
   0  17 -17     220     320                                                         270   -3.00   -2.54  1.0000
   0 -17  17     320     240                                                         380   -3.00    2.54  1.0000
 -17   0 -17      63     220                                                         130   -6.64    4.34  1.0000
  -1  18 -19     723     440                                                         980   -0.05  -29.96  1.0000
  18  -1  19    1500     560                                                        1610   -1.13  -14.58  1.0000
  -1  18 -19     641     420                                                         870   -0.05  -29.96  1.0000
 -18   1 -19     831     360                                                         900   -1.13   14.58  1.0000
   1 -18  19     768     360                                                        1040   -0.05   29.96  1.0000
  -2  19 -21    5931     890                                                        6449   -5.83  -15.63  1.0000
  19  -2  21    5574    1020                                                        5459   -1.71   -4.71  1.0000
  -2  19 -21    4580     920                                                        5029   -5.83  -15.63  1.0000
 -19   2 -21    3867     850                                                        3770   -1.71    4.71  1.0000
 -19   2 -21    3948     750                                                        3850   -1.71    4.71  1.0000
  -3  20 -23    6003    1110                                                        6559    6.62  -11.46  1.0000
  20  -3  23    6210    1200                                                        7049  -10.15   -6.65  1.0000
  -3  20 -23    6289     960                                                        6859    6.62  -11.46  1.0000
 -20   3 -23    5976     950                                                        6799  -10.15    6.65  1.0000
 -20   3 -23    5228    1110                                                        5999  -10.15    6.65  1.0000
  21  -4  25    2616     710                                                        2360    6.62  -18.33  1.0000
  -4  21 -25    2112     600                                                        2090   -0.54    5.66  1.0000
  -4  21 -25    2252     640                                                        2230   -0.54    5.66  1.0000
 -21   4 -25    2398     670                                                        2150    6.62   18.33  1.0000
 -21   4 -25    3070     640                                                        2800    6.62   18.33  1.0000
  22  -5  27    1023     540                                                        1180    4.33   -6.92  1.0000
  -5  22 -27     637     440                                                         640   -0.11    1.28  1.0000
  -5  22 -27     567     430                                                         570   -0.11    1.28  1.0000
 -22   5 -27    1181     470                                                        1350    4.33    6.92  1.0000
 -22   5 -27     986     510                                                        1140    4.33    6.92  1.0000
  -6  23 -29    3856     820                                                        3420   10.22   22.54  1.0000
  -6  23 -29    2296     630                                                        1930   10.22   22.54  1.0000
  23  -6  29    2586     850                                                        2610    0.44    2.30  1.0000
 -23   6 -29    2975     710                                                        3000    0.44   -2.30  1.0000
 -23   6 -29    3243     890                                                        3270    0.44   -2.30  1.0000
  -7  24 -31      12     520                                                          50    4.59    8.40  1.0000
  -7  24 -31     130     340                                                         240    4.59    8.40  1.0000
 -24   7 -31      25     350                                                        -330   -6.59   -7.55  1.0000
 -24   7 -31      25     330                                                        -160   -6.59   -7.55  1.0000
  -8  25 -33       5     410                                                        -330    4.65   -0.21  1.0000
  -8  25 -33     873     700                                                         740    4.65   -0.21  1.0000
  -8  25 -33     588     490                                                         480    4.65   -0.21  1.0000
  25  -8  33     500     520                                                         420   -4.48    7.52  1.0000
 -25   8 -33     660     490                                                         570   -4.48   -7.52  1.0000
 -25   8 -33     126     340                                                          80   -4.48   -7.52  1.0000
  -9  26 -35     768     570                                                         820   -1.48   -7.09  1.0000
  26  -9  35     650     640                                                         490   -6.74    1.77  1.0000
  -9  26 -35     932     560                                                         990   -1.48   -7.09  1.0000
  -9  26 -35     826     560                                                         880   -1.48   -7.09  1.0000
 -26   9 -35    1640     580                                                        1380   -6.74   -1.77  1.0000
 -26   9 -35    2546     650                                                        2220   -6.74   -1.77  1.0000
 -10  27 -37     423     480                                                         680   -1.07   12.80  1.0000
 -10  27 -37      42     420                                                        -230   -1.07   12.80  1.0000
  27 -10  37      43     570                                                         -50    2.62  -12.75  1.0000
 -10  27 -37      42     390                                                        -540   -1.07   12.80  1.0000
 -27  10 -37      66     430                                                         140    2.62   12.75  1.0000
 -27  10 -37      23     390                                                          50    2.62   12.75  1.0000
 -11  28 -39      11     610                                                        -490   -6.48   -0.03  1.0000
 -11  28 -39     556     510                                                         720   -6.48   -0.03  1.0000
 -11  28 -39     142     520                                                         230   -6.48   -0.03  1.0000
  28 -11  39    1417     800                                                        1450    0.75   -3.64  1.0000
 -28  11 -39     639     560                                                         660    0.75    3.64  1.0000
 -28  11 -39    1003     490                                                        1030    0.75    3.64  1.0000
 -12  29 -41     279     480                                                         370   -4.06   -8.62  1.0000
 -12  29 -41    1192     650                                                        1390   -4.06   -8.62  1.0000
  29 -12  41      55     580                                                        -290   -4.41  -14.10  1.0000
 -29  12 -41     368     420                                                         390   -4.41   14.10  1.0000
 -29  12 -41     149     460                                                         140   -4.41   14.10  1.0000
 -13  30 -43      55     500                                                          80   -1.16   -4.68  1.0000
  30 -13  43       1     540                                                       -1040   -1.85   -0.88  1.0000
 -13  30 -43     635     450                                                         720   -1.16   -4.68  1.0000
 -30  13 -43       1     460                                                        -980   -1.85    0.88  1.0000
 -30  13 -43       1     400                                                         -30   -1.85    0.88  1.0000
   9   9   0   29693    2540                                                       27987  -10.05   -6.47  1.0000
  -9  -9   0   28900    2370                                                       27217  -10.05    6.47  1.0000
  10   8   2    7626    1030                                                        8109   -5.37   -5.06  1.0000
   8  10  -2    7988     980                                                        7819    1.92   -3.28  1.0000
  -8 -10   2    7513     840                                                        7349    1.92    3.28  1.0000
 -10  -8  -2    7568     880                                                        8049   -5.37    5.06  1.0000
  11   7   4    7578    1090                                                        8869   13.88   12.28  1.0000
   7  11  -4    6548    1070                                                        8139   18.48   -1.63  1.0000
  -7 -11   4    6503     940                                                        8089   18.48    1.63  1.0000
 -11  -7  -4   10119    1040                                                       11609   13.88  -12.28  1.0000
  12   6   6    2872     670                                                        3210   -6.10    0.07  1.0000
   6  12  -6    1123     660                                                        2930   14.41   40.28  1.0000
  -6 -12   6    1482     580                                                        3500   14.41  -40.28  1.0000
 -12  -6  -6    3061     590                                                        3410   -6.10   -0.07  1.0000
  13   5   8   12885    1480                                                       12989   -0.90   -2.16  1.0000
   5  13  -8   13788    1480                                                       13479    2.72   -6.70  1.0000
  -5 -13   8   14789    1350                                                       14469    2.72    6.70  1.0000
 -13  -5  -8   14210    1370                                                       14319   -0.90    2.16  1.0000
   4  14 -10      16     220                                                        -200    6.51    4.63  1.0000
   4  14 -10     306     290                                                         450    6.51    4.63  1.0000
  14   4  10     471     320                                                         520    1.00    6.75  1.0000
  -4 -14  10     147     220                                                         250    6.51   -4.63  1.0000
 -14  -4 -10      68     200                                                          80    1.00   -6.75  1.0000
  15   3  12     283     400                                                         570  -13.27   13.68  1.0000
   3  15 -12     151     300                                                         310   -8.40  -21.55  1.0000
   3  15 -12     841     470                                                        1310   -8.40  -21.55  1.0000
  -3 -15  12     196     240                                                         390   -8.40   21.55  1.0000
 -15  -3 -12     929     470                                                        1440  -13.27  -13.68  1.0000
  16   2  14   18906    1830                                                       18558   -2.55    3.47  1.0000
   2  16 -14   16502    1740                                                       16418   -0.95  -13.09  1.0000
   2  16 -14   17954    1900                                                       17868   -0.95  -13.09  1.0000
  -2 -16  14   14961    1580                                                       14879   -0.95   13.09  1.0000
 -16  -2 -14   18402    1670                                                       18058   -2.55   -3.47  1.0000
   1  17 -16    3357     750                                                        3590   -2.80  -16.39  1.0000
  17   1  16    6050    1000                                                        6059   -0.05    4.11  1.0000
   1  17 -16    3213     750                                                        3440   -2.80  -16.39  1.0000
  -1 -17  16    2841     610                                                        3050   -2.80   16.39  1.0000
 -17  -1 -16    4812     760                                                        4820   -0.05   -4.11  1.0000
   0  18 -18    1523     560                                                        1590   -1.68    1.57  1.0000
   0  18 -18    1709     560                                                        1780   -1.68    1.57  1.0000
  18   0  18    2118     660                                                        2180   -1.33   -0.61  1.0000
   0 -18  18    2307     490                                                        2390   -1.68   -1.57  1.0000
 -18   0 -18    2246     530                                                        2310   -1.33    0.61  1.0000
  -1  19 -20    6767    1060                                                        6339    5.73   13.53  1.0000
  19  -1  20    6664    1090                                                        6099    7.44  -12.20  1.0000
  -1  19 -20    6674    1030                                                        6249    5.73   13.53  1.0000
 -19   1 -20    7590     900                                                        6989    7.44   12.20  1.0000
   1 -19  20    6324     810                                                        5909    5.73  -13.53  1.0000
  -2  20 -22    1017     440                                                         940   -3.87   11.71  1.0000
  -2  20 -22    1668     580                                                        1580   -3.87   11.71  1.0000
  20  -2  22     391     540                                                        1260   21.68  -23.04  1.0000
 -20   2 -22      35     350                                                         460   21.68   23.04  1.0000
  21  -3  24     817     640                                                        1740   13.24   35.08  1.0000
  -3  21 -24    1706     700                                                        2600    5.13  -38.85  1.0000
  -3  21 -24    1149     570                                                        1840    5.13  -38.85  1.0000
 -21   3 -24    1173     610                                                        2280   13.24  -35.08  1.0000
 -21   3 -24    1065     690                                                        2120   13.24  -35.08  1.0000
  -4  22 -26     858     630                                                        2300  -37.13   -0.54  1.0000
  -4  22 -26     708     660                                                        2050  -37.13   -0.54  1.0000
  22  -4  26    3602     870                                                        3860   -2.87  -11.78  1.0000
 -22   4 -26    1466     660                                                        1620   -2.87   11.78  1.0000
 -22   4 -26    1853     610                                                        2030   -2.87   11.78  1.0000
  -5  23 -28     126     490                                                         340  -14.43    4.29  1.0000
  23  -5  28     163     490                                                         250   -6.09   -1.05  1.0000
  -5  23 -28     255     450                                                         540  -14.43    4.29  1.0000
 -23   5 -28      10     320                                                        -100   -6.09    1.05  1.0000
 -23   5 -28     600     450                                                         760   -6.09    1.05  1.0000
  -6  24 -30    1065     530                                                         800   -8.82    4.08  1.0000
  -6  24 -30    1088     640                                                         820   -8.82    4.08  1.0000
 -24   6 -30     588     450                                                         820    8.67   -2.04  1.0000
 -24   6 -30     554     490                                                         780    8.67   -2.04  1.0000
  25  -7  32    7098    1330                                                        6549   -6.62   -2.34  1.0000
  -7  25 -32    5269    1050                                                        4720   -8.00   -8.84  1.0000
 -25   7 -32    5846    1040                                                        5349   -6.62    2.34  1.0000
 -25   7 -32    7940    1280                                                        7359   -6.62    2.34  1.0000
  26  -8  34    1266     690                                                        1420    2.89   12.56  1.0000
  -8  26 -34     174     490                                                         190    1.27    5.21  1.0000
  -8  26 -34    1013     610                                                        1060    1.27    5.21  1.0000
  -8  26 -34    2581     730                                                        2660    1.27    5.21  1.0000
 -26   8 -34     479     450                                                         560    2.89  -12.56  1.0000
 -26   8 -34     750     620                                                         860    2.89  -12.56  1.0000
  -9  27 -36      36     480                                                          50   -2.00   -2.30  1.0000
  -9  27 -36       2     420                                                        -110   -2.00   -2.30  1.0000
  27  -9  36     270     460                                                         250    1.38   -4.66  1.0000
  -9  27 -36     556     620                                                         610   -2.00   -2.30  1.0000
 -27   9 -36     250     580                                                         230    1.38    4.66  1.0000
 -27   9 -36     280     440                                                         260    1.38    4.66  1.0000
 -10  28 -38       9     350                                                        -310   -2.60    5.32  1.0000
 -10  28 -38     710     400                                                         660   -2.60    5.32  1.0000
  28 -10  38     668     580                                                         830   -5.26    3.11  1.0000
 -10  28 -38     576     540                                                         530   -2.60    5.32  1.0000
 -28  10 -38     731     610                                                         900   -5.26   -3.11  1.0000
 -28  10 -38     641     490                                                         800   -5.26   -3.11  1.0000
  29 -11  40    1968     840                                                        2190   -4.79    2.74  1.0000
 -11  29 -40    1485     540                                                        1260    6.13   -2.99  1.0000
 -11  29 -40     748     610                                                         590    6.13   -2.99  1.0000
 -11  29 -40     462     580                                                         340    6.13   -2.99  1.0000
 -29  11 -40    1514     680                                                        1710   -4.79   -2.74  1.0000
 -29  11 -40     769     510                                                         910   -4.79   -2.74  1.0000
  30 -12  42       3     560                                                        -680   -1.01   -3.58  1.0000
 -12  30 -42     177     470                                                         220   -2.98    1.15  1.0000
 -30  12 -42       3     510                                                        -570   -1.01    3.58  1.0000
 -30  12 -42     481     510                                                         510   -1.01    3.58  1.0000
  10   9   1     558     390                                                         720   -5.31  -12.63  1.0000
   9  10  -1     792     320                                                         550  -11.97  -11.73  1.0000
  -9 -10   1     297     220                                                         140  -11.97   11.73  1.0000
 -10  -9  -1     167     230                                                         240   -5.31   12.63  1.0000
   8  11  -3     630     380                                                         670    4.37  -16.83  1.0000
  11   8   3     428     320                                                         380  -21.79  -15.46  1.0000
  -8 -11   3     229     210                                                         220    4.37   16.83  1.0000
 -11  -8  -3     226     220                                                         120  -21.79   15.46  1.0000
   7  12  -5     865     360                                                         950   -2.81   -0.28  1.0000
  12   7   5     175     390                                                         510   -2.73   20.60  1.0000
 -12  -7  -5     137     250                                                         440   -2.73  -20.60  1.0000
  -7 -12   5     486     270                                                         550   -2.81    0.28  1.0000
  13   6   7    2887     610                                                        2660    4.95  -10.16  1.0000
  -6 -13   7    2225     470                                                        2170   -1.19   -2.66  1.0000
 -13  -6  -7    2659     530                                                        2440    4.95   10.16  1.0000
   5  14  -9       8     260                                                          20   -7.73   11.97  1.0000
 -14  -5  -9      60     230                                                          50   17.83  -17.87  1.0000
  -5 -14   9      19     220                                                         130   -7.73  -11.97  1.0000
  15   4  11    1364     430                                                         900   13.85    4.11  1.0000
   4  15 -11    1301     390                                                         920  -11.88    7.62  1.0000
   4  15 -11     930     360                                                         610  -11.88    7.62  1.0000
  -4 -15  11    1063     340                                                         720  -11.88   -7.62  1.0000
 -15  -4 -11    1266     350                                                         820   13.85   -4.11  1.0000
   3  16 -13    4489     820                                                        4220   -4.40   -9.68  1.0000
   3  16 -13    4356     790                                                        4090   -4.40   -9.68  1.0000
  16   3  13    3649     700                                                        2860   14.90   17.24  1.0000
  -3 -16  13    4201     660                                                        3940   -4.40    9.68  1.0000
 -16  -3 -13    4072     640                                                        3240   14.90  -17.24  1.0000
   2  17 -15    3891     780                                                        3690   -5.80  -22.16  1.0000
  17   2  15    2552     710                                                        2750   -3.75   -3.08  1.0000
   2  17 -15    3851     760                                                        3650   -5.80  -22.16  1.0000
 -17  -2 -15    1956     550                                                        2130   -3.75    3.08  1.0000
  -2 -17  15    3841     640                                                        3640   -5.80   22.16  1.0000
   1  18 -17    1003     430                                                         880    4.99    7.37  1.0000
  18   1  17    1374     460                                                         870  -15.07   -0.05  1.0000
   1  18 -17     822     450                                                         710    4.99    7.37  1.0000
  -1 -18  17     325     270                                                         250    4.99   -7.37  1.0000
 -18  -1 -17    1648     420                                                        1090  -15.07    0.05  1.0000
  19   0  19     227     380                                                         350   -2.26   -7.11  1.0000
   0  19 -19       6     330                                                        -180    2.34   -4.19  1.0000
   0  19 -19       6     330                                                        -120    2.34   -4.19  1.0000
   0 -19  19       6     250                                                         -40    2.34    4.19  1.0000
 -19   0 -19     118     270                                                         210   -2.26    7.11  1.0000
  20  -1  21     174     390                                                         190   -1.02   -3.65  1.0000
  -1  20 -21       2     330                                                         -50    2.34    1.96  1.0000
  -1  20 -21       2     380                                                        -270    2.34    1.96  1.0000
 -20   1 -21     510     380                                                         540   -1.02    3.65  1.0000
   1 -20  21      95     260                                                         120    2.34   -1.96  1.0000
  -2  21 -23     666     620                                                        2110    8.39  -39.16  1.0000
  21  -2  23    2347     770                                                        2430   -1.26  -17.68  1.0000
  -2  21 -23    1270     760                                                        3110    8.39  -39.16  1.0000
 -21   2 -23    2714     630                                                        2810   -1.26   17.68  1.0000
  22  -3  25    5353    1240                                                        5999    7.92  -15.37  1.0000
  -3  22 -25    5480     980                                                        5369    1.54    4.00  1.0000
  -3  22 -25    4399     940                                                        4300    1.54    4.00  1.0000
 -22   3 -25    6957    1000                                                        7699    7.92   15.37  1.0000
  -4  23 -27    3888     830                                                        4040    2.26    6.77  1.0000
  23  -4  27    2718     830                                                        2980   -4.74   -5.25  1.0000
 -23   4 -27    2546     710                                                        2800   -4.74    5.25  1.0000
 -23   4 -27    2661     840                                                        2920   -4.74    5.25  1.0000
  -5  24 -29     287     540                                                         810    4.43   22.91  1.0000
  -5  24 -29     567     580                                                        1250    4.43   22.91  1.0000
  24  -5  29     690     730                                                         930   -8.20   -3.68  1.0000
 -24   5 -29    1065     870                                                        1360   -8.20    3.68  1.0000
 -24   5 -29     579     460                                                         800   -8.20    3.68  1.0000
  -6  25 -31     857     640                                                        1330   13.71    8.74  1.0000
  -6  25 -31     606     610                                                        1010   13.71    8.74  1.0000
  25  -6  31     894     650                                                        1010   -3.33    9.04  1.0000
 -25   6 -31    1099     520                                                        1230   -3.33   -9.04  1.0000
 -25   6 -31     598     610                                                         690   -3.33   -9.04  1.0000
  -7  26 -33     392     580                                                         470    2.55    9.95  1.0000
  -7  26 -33     339     430                                                         410    2.55    9.95  1.0000
  26  -7  33     329     600                                                         580   -5.13   15.91  1.0000
 -26   7 -33      71     300                                                        -220   -5.13  -15.91  1.0000
 -26   7 -33      71     520                                                           0   -5.13  -15.91  1.0000
  -8  27 -35     207     510                                                         260   -0.02   11.06  1.0000
  -8  27 -35      31     410                                                        -110   -0.02   11.06  1.0000
  27  -8  35       0     620                                                         -80    0.21   -0.75  1.0000
  -8  27 -35     158     380                                                         200   -0.02   11.06  1.0000
 -27   8 -35     193     540                                                         190    0.21    0.75  1.0000
 -27   8 -35     102     390                                                         100    0.21    0.75  1.0000
  -9  28 -37     260     520                                                         310    2.37    7.43  1.0000
  -9  28 -37      15     530                                                        -470    2.37    7.43  1.0000
  -9  28 -37     269     450                                                         320    2.37    7.43  1.0000
  28  -9  37      49     600                                                         -30    8.10  -11.31  1.0000
 -28   9 -37     569     490                                                         440    8.10   11.31  1.0000
 -28   9 -37      49     390                                                        -130    8.10   11.31  1.0000
  29 -10  39      12     510                                                        -520    5.03    4.80  1.0000
 -10  29 -39      19     400                                                          20   -3.71   -3.07  1.0000
 -10  29 -39     364     440                                                         390   -3.71   -3.07  1.0000
 -10  29 -39       6     480                                                        -660   -3.71   -3.07  1.0000
 -29  10 -39     537     460                                                         710    5.03   -4.80  1.0000
 -29  10 -39      12     450                                                       -1040    5.03   -4.80  1.0000
  30 -11  41      25     480                                                        -600   -7.11   -6.82  1.0000
 -11  30 -41      25     470                                                        -400   -2.56   -9.63  1.0000
 -11  30 -41      25     450                                                        -430   -2.56   -9.63  1.0000
 -11  30 -41     931     710                                                        1150   -2.56   -9.63  1.0000
 -30  11 -41       5     490                                                          30   -7.11    6.82  1.0000
 -30  11 -41      25     390                                                        -660   -7.11    6.82  1.0000
  10  10   0    1518     660                                                        1770    6.18    1.28  1.0000
 -10 -10   0     985     360                                                        1190    6.18   -1.28  1.0000
   9  11  -2    8144    1150                                                        8309   -1.81    1.18  1.0000
  11   9   2    9793    1530                                                        9529    2.67    0.06  1.0000
 -11  -9  -2    9844    1030                                                        9579    2.67   -0.06  1.0000
  -9 -11   2    9749    1040                                                        9929   -1.81   -1.18  1.0000
  12   8   4     112     290                                                         190    5.76   10.56  1.0000
   8  12  -4     256     320                                                         390    4.75   -8.15  1.0000
 -12  -8  -4     263     270                                                         390    5.76  -10.56  1.0000
  -8 -12   4     103     250                                                         190    4.75    8.15  1.0000
  13   7   6    1039     390                                                         600  -15.47    2.38  1.0000
   7  13  -6     335     350                                                         460   -4.71   33.45  1.0000
  14   6   8     628     380                                                         570   -6.51   18.78  1.0000
   6  14  -8     631     400                                                         700    2.62    2.14  1.0000
  -6 -14   8     480     270                                                         540    2.62   -2.14  1.0000
 -14  -6  -8     609     280                                                         550   -6.51  -18.78  1.0000
   5  15 -10      69     200                                                        -120    4.12   16.04  1.0000
   5  15 -10      69     250                                                        -140    4.12   16.04  1.0000
  15   5  10     373     290                                                         300   -4.95   -4.44  1.0000
 -15  -5 -10     239     230                                                         180   -4.95    4.44  1.0000
  -5 -15  10      69     200                                                         -90    4.12  -16.04  1.0000
  16   4  12     543     380                                                         660    0.79    9.09  1.0000
   4  16 -12      21     280                                                         -40   -5.87   -7.10  1.0000
   4  16 -12     619     330                                                         520   -5.87   -7.10  1.0000
  -4 -16  12     213     230                                                         150   -5.87    7.10  1.0000
 -16  -4 -12      21     200                                                        -240    0.79   -9.09  1.0000
   3  17 -14    3686     770                                                        3750    1.00   -3.25  1.0000
   3  17 -14    2784     680                                                        2840    1.00   -3.25  1.0000
  17   3  14    2227     650                                                        2310    0.89    7.85  1.0000
  -3 -17  14    3488     610                                                        3550    1.00    3.25  1.0000
 -17  -3 -14    2149     550                                                        2230    0.89   -7.85  1.0000
   2  18 -16    1168     560                                                        1740  -14.90    4.13  1.0000
  18   2  16    1256     590                                                        1470   -5.71   -2.93  1.0000
   2  18 -16    1143     530                                                        1710  -14.90    4.13  1.0000
 -18  -2 -16    1423     510                                                        1650   -5.71    2.93  1.0000
  -2 -18  16    1274     470                                                        1870  -14.90   -4.13  1.0000
   1  19 -18    5773    1020                                                        5809   -0.42   12.28  1.0000
  19   1  18    7665    1200                                                        7229   -5.32  -10.61  1.0000
   1  19 -18    5783    1030                                                        5819   -0.42   12.28  1.0000
  -1 -19  18    4165     800                                                        4190   -0.42  -12.28  1.0000
 -19  -1 -18    9082     960                                                        8609   -5.32   10.61  1.0000
  20   0  20    2412     690                                                        1970    9.99   -8.59  1.0000
   0  20 -20    1810     580                                                        1580    6.25   10.37  1.0000
   0  20 -20    2190     660                                                        1940    6.25   10.37  1.0000
   0 -20  20    1682     460                                                        1460    6.25  -10.37  1.0000
 -20   0 -20    1825     480                                                        1440    9.99    8.59  1.0000
  -1  21 -22      23     340                                                        -140   -8.82   -3.65  1.0000
  -1  21 -22     304     420                                                         480   -8.82   -3.65  1.0000
  21  -1  22     129     450                                                         200   -4.69  -11.39  1.0000
 -21   1 -22     252     340                                                         360   -4.69   11.39  1.0000
  -2  22 -24     530     480                                                         710   -1.73  -14.27  1.0000
  22  -2  24     205     480                                                         -30    0.60   28.45  1.0000
  -2  22 -24      52     280                                                        -550   -1.73  -14.27  1.0000
 -22   2 -24     267     400                                                         350    0.60  -28.45  1.0000
  -3  23 -26     212     730                                                        1040  -29.45   25.99  1.0000
  -3  23 -26     748     660                                                        2080  -29.45   25.99  1.0000
  23  -3  26    2532     850                                                        3000    8.77    2.21  1.0000
 -23   3 -26    2184     800                                                        2620    8.77   -2.21  1.0000
  -4  24 -28    1853     720                                                        2010    2.80  -13.72  1.0000
  -4  24 -28    1306     570                                                        1430    2.80  -13.72  1.0000
  24  -4  28    2956     870                                                        2850   -2.38    9.17  1.0000
 -24   4 -28    1970     640                                                        1880   -2.38   -9.17  1.0000
  25  -5  30    1692     760                                                        1540    3.96   -4.96  1.0000
  -5  25 -30    1892     650                                                        2200   -5.04  -10.37  1.0000
  -5  25 -30    1343     700                                                        1600   -5.04  -10.37  1.0000
 -25   5 -30    1008     670                                                         890    3.96    4.96  1.0000
  26  -6  32     173     580                                                         250   -5.30   -0.08  1.0000
  -6  26 -32      19     340                                                        -130   -6.31    6.04  1.0000
  -6  26 -32     156     460                                                         270   -6.31    6.04  1.0000
 -26   6 -32     459     510                                                         580   -5.30    0.08  1.0000
 -26   6 -32       7     380                                                         -70   -5.30    0.08  1.0000
  27  -7  34      10     520                                                        -170    2.07    6.08  1.0000
  -7  27 -34     294     460                                                         330   -0.94   13.66  1.0000
  -7  27 -34     208     420                                                         230   -0.94   13.66  1.0000
  -7  27 -34     699     520                                                         780   -0.94   13.66  1.0000
 -27   7 -34     600     550                                                         710    2.07   -6.08  1.0000
 -27   7 -34      73     390                                                         110    2.07   -6.08  1.0000
  -8  28 -36      15     460                                                        -360    2.48   -7.40  1.0000
  28  -8  36     857     700                                                         880   -0.58    4.98  1.0000
  -8  28 -36    1612     710                                                        1530    2.48   -7.40  1.0000
  -8  28 -36     688     460                                                         630    2.48   -7.40  1.0000
 -28   8 -36     445     430                                                         460   -0.58   -4.98  1.0000
 -28   8 -36    1300     670                                                        1330   -0.58   -4.98  1.0000
  -9  29 -38     799     590                                                         880    1.56   -9.65  1.0000
  -9  29 -38     263     560                                                         300    1.56   -9.65  1.0000
  29  -9  38     531     650                                                         600    2.81   -2.40  1.0000
  -9  29 -38     445     520                                                         500    1.56   -9.65  1.0000
 -29   9 -38     234     390                                                         280    2.81    2.40  1.0000
 -29   9 -38       3     530                                                         -40    2.81    2.40  1.0000
 -10  30 -40       7     420                                                        -170    1.34   -5.05  1.0000
 -10  30 -40       7     390                                                         -20    1.34   -5.05  1.0000
 -10  30 -40       7     390                                                        -230    1.34   -5.05  1.0000
  30 -10  40      71     550                                                          50   -3.01   -0.92  1.0000
 -30  10 -40       3     420                                                        -720   -3.01    0.92  1.0000
 -30  10 -40       3     350                                                        -470   -3.01    0.92  1.0000
  10  11  -1    3747     700                                                        3160  -11.05  -15.13  1.0000
  11  10   1    2509     670                                                        2700   -3.58   -5.61  1.0000
 -11 -10  -1    3232     600                                                        3450   -3.58    5.61  1.0000
 -10 -11   1    4274     630                                                        3650  -11.05   15.13  1.0000
  12   9   3     561     440                                                         890  -12.08   -1.92  1.0000
   9  12  -3     243     450                                                         930   11.73  -30.23  1.0000
  -9 -12   3      48     260                                                         430   11.73   30.23  1.0000
 -12  -9  -3     112     270                                                         280  -12.08    1.92  1.0000
   8  13  -5     449     320                                                         450    2.79  -14.79  1.0000
  13   8   5     481     340                                                         350   -7.45   -8.14  1.0000
 -13  -8  -5     537     270                                                         400   -7.45    8.14  1.0000
  -8 -13   5     647     290                                                         660    2.79   14.79  1.0000
   7  14  -7    4384     820                                                        4150    5.47   21.62  1.0000
  14   7   7    4316     860                                                        4230   -1.58   -9.45  1.0000
 -14  -7  -7    4226     700                                                        4140   -1.58    9.45  1.0000
  -7 -14   7    4171     670                                                        3940    5.47  -21.62  1.0000
  15   6   9   10272    1390                                                       10799    4.68   14.94  1.0000
   6  15  -9   13965    1460                                                       14029   -0.30   10.00  1.0000
   6  15  -9   13187    1480                                                       13249   -0.30   10.00  1.0000
  -6 -15   9   12161    1260                                                       12219   -0.30  -10.00  1.0000
 -15  -6  -9   10837    1270                                                       11379    4.68  -14.94  1.0000
  16   5  11    4620     800                                                        3800   12.62   -3.19  1.0000
   5  16 -11    2793     630                                                        2330   -9.10    0.49  1.0000
   5  16 -11    3109     680                                                        2620   -9.10    0.49  1.0000
  -5 -16  11    3944     610                                                        3390   -9.10   -0.49  1.0000
 -16  -5 -11    4785     690                                                        3950   12.62    3.19  1.0000
  17   4  13    3491     680                                                        2360   21.23    9.08  1.0000
   4  17 -13    4719     780                                                        3950  -11.63   -0.18  1.0000
   4  17 -13    4467     780                                                        3720  -11.63   -0.18  1.0000
  -4 -17  13    3597     580                                                        2930  -11.63    0.18  1.0000
 -17  -4 -13    4825     690                                                        3480   21.23   -9.08  1.0000
   3  18 -15      29     300                                                        -350  -10.17   -3.16  1.0000
   3  18 -15      39     380                                                         130  -10.17   -3.16  1.0000
  18   3  15      45     310                                                        -280    6.85  -11.44  1.0000
  -3 -18  15     218     310                                                         400  -10.17    3.16  1.0000
 -18  -3 -15      45     260                                                        -150    6.85   11.44  1.0000
   2  19 -17     111     350                                                        -160   10.22   18.30  1.0000
  19   2  17     102     310                                                         -40  -18.62    7.52  1.0000
   2  19 -17      50     340                                                          20   10.22   18.30  1.0000
  -2 -19  17     321     330                                                         680   10.22  -18.30  1.0000
 -19  -2 -17     102     230                                                         -20  -18.62   -7.52  1.0000
   1  20 -19    3042     870                                                        3500    7.33  -18.36  1.0000
   1  20 -19    6584    1150                                                        7289    7.33  -18.36  1.0000
  20   1  19    6404    1190                                                        6559   -0.78  -17.34  1.0000
 -20  -1 -19    4561     850                                                        4680   -0.78   17.34  1.0000
  -1 -20  19    4947     780                                                        5549    7.33   18.36  1.0000
   0  21 -21    4009    1030                                                        5009   12.77   14.74  1.0000
   0  21 -21    3841     960                                                        4820   12.77   14.74  1.0000
  21   0  21    4945    1180                                                        5819   10.52   11.42  1.0000
   0 -21  21    3841     800                                                        4820   12.77  -14.74  1.0000
 -21   0 -21    4633     940                                                        5479   10.52  -11.42  1.0000
  -1  22 -23     306     380                                                         430   -4.94  -20.96  1.0000
  22  -1  23     794     490                                                         870   -2.62    0.11  1.0000
  -1  22 -23     470     430                                                         650   -4.94  -20.96  1.0000
 -22   1 -23      75     290                                                         100   -2.62   -0.11  1.0000
  -2  23 -25     349     420                                                         180   10.50   -3.38  1.0000
  23  -2  25    1173     650                                                        1220    0.63   -6.57  1.0000
  -2  23 -25     376     390                                                         200   10.50   -3.38  1.0000
  -3  24 -27    1739     670                                                        1680    1.41   -1.08  1.0000
  24  -3  27    3647     840                                                        3450   -3.53   -6.43  1.0000
  -3  24 -27     481     630                                                         450    1.41   -1.08  1.0000
 -24   3 -27    2091     610                                                        1940   -3.53    6.43  1.0000
  -4  25 -29      45     460                                                        -440   -0.93   13.28  1.0000
  25  -4  29     565     550                                                         560   -0.26   -1.69  1.0000
  -4  25 -29      45     390                                                        -610   -0.93   13.28  1.0000
 -25   4 -29     776     430                                                         770   -0.26    1.69  1.0000
  -5  26 -31     300     560                                                         630   11.35   12.37  1.0000
  -5  26 -31     411     520                                                         790   11.35   12.37  1.0000
  26  -5  31    1579     790                                                        1590   -0.22    4.71  1.0000
 -26   5 -31     992     560                                                        1000   -0.22   -4.71  1.0000
  -6  27 -33     389     450                                                         570   -1.79   18.66  1.0000
  -6  27 -33     235     480                                                         360   -1.79   18.66  1.0000
  27  -6  33       7     570                                                        -190   -3.58    3.65  1.0000
 -27   6 -33     917     490                                                         820   -3.58   -3.65  1.0000
  -7  28 -35     597     460                                                         560   -1.55   -0.39  1.0000
  -7  28 -35     680     490                                                         640   -1.55   -0.39  1.0000
  -7  28 -35       1     430                                                        -100   -1.55   -0.39  1.0000
  28  -7  35     267     540                                                         170    8.11    7.64  1.0000
 -28   7 -35      31     470                                                        -500    8.11   -7.64  1.0000
 -28   7 -35     721     450                                                         570    8.11   -7.64  1.0000
  29  -8  37      10     500                                                        -210    6.34    0.30  1.0000
  -8  29 -37       3     420                                                        -900   -3.47   -0.49  1.0000
  -8  29 -37       3     430                                                        -290   -3.47   -0.49  1.0000
  -8  29 -37       3     430                                                        -150   -3.47   -0.49  1.0000
 -29   8 -37     630     450                                                         480    6.34   -0.30  1.0000
 -29   8 -37     811     510                                                         640    6.34   -0.30  1.0000
  -9  30 -39    1400     650                                                        1450    1.30   -1.58  1.0000
  30  -9  39     886     690                                                         910    0.13    9.43  1.0000
  -9  30 -39    1007     520                                                        1050    1.30   -1.58  1.0000
 -30   9 -39    1521     710                                                        1560    0.13   -9.43  1.0000
 -30   9 -39     116     420                                                         110    0.13   -9.43  1.0000
  11  11   0    1505     560                                                        1790    6.36  -10.15  1.0000
 -11 -11   0    1560     450                                                        1850    6.36   10.15  1.0000
  12  10   2     258     350                                                         250   -0.55    1.69  1.0000
  10  12  -2     774     380                                                         560   -8.26   -0.37  1.0000
 -10 -12   2    1291     350                                                        1010   -8.26    0.37  1.0000
 -12 -10  -2     572     300                                                         560   -0.55   -1.69  1.0000
   9  13  -4    1063     480                                                        1060    0.36   -5.68  1.0000
  13   9   4     343     320                                                         340    5.48   13.65  1.0000
 -13  -9  -4     680     340                                                         700    5.48  -13.65  1.0000
  -9 -13   4     993     370                                                         990    0.36    5.68  1.0000
  14   8   6    1997     600                                                        1840   -3.57   -1.68  1.0000
   8  14  -6    2599     620                                                        1920  -15.30   14.99  1.0000
 -14  -8  -6    2215     520                                                        2050   -3.57    1.68  1.0000
  -8 -14   6    2564     500                                                        1890  -15.30  -14.99  1.0000
   7  15  -8      28     260                                                        -180   10.31    2.22  1.0000
  15   7   8     869     410                                                         660  -10.26   10.69  1.0000
  -7 -15   8      28     220                                                        -130   10.31   -2.22  1.0000
 -15  -7  -8     552     310                                                         380  -10.26  -10.69  1.0000
   6  16 -10    1727     570                                                        2000    5.15   13.22  1.0000
  16   6  10    2792     690                                                        2780   -0.24   -0.50  1.0000
   6  16 -10    1644     570                                                        1910    5.15   13.22  1.0000
  -6 -16  10    1415     460                                                        1660    5.15  -13.22  1.0000
 -16  -6 -10    2452     540                                                        2440   -0.24    0.50  1.0000
   5  17 -12    8285    1190                                                        9289   -9.87   20.19  1.0000
  17   5  12    8257    1220                                                        8489   -2.51    1.62  1.0000
   5  17 -12    7040    1180                                                        7959   -9.87   20.19  1.0000
 -17  -5 -12    9274    1090                                                        9519   -2.51   -1.62  1.0000
  -5 -17  12    8972    1060                                                       10019   -9.87  -20.19  1.0000
   4  18 -14     292     370                                                         320    0.56   12.27  1.0000
   4  18 -14     337     360                                                         370    0.56   12.27  1.0000
  18   4  14       0     360                                                         -70   -0.29    0.32  1.0000
  -4 -18  14     419     300                                                         460    0.56  -12.27  1.0000
 -18  -4 -14     466     330                                                         460   -0.29   -0.32  1.0000
   3  19 -16    1902     710                                                        2880  -19.68    6.66  1.0000
  19   3  16    2494     750                                                        2910   -7.82    5.27  1.0000
   3  19 -16    1934     710                                                        2920  -19.68    6.66  1.0000
  -3 -19  16    1234     520                                                        2040  -19.68   -6.66  1.0000
 -19  -3 -16    3556     750                                                        4050   -7.82   -5.27  1.0000
   2  20 -18     618     450                                                         790    5.16   13.55  1.0000
  20   2  18     689     500                                                         630   -9.57  -14.37  1.0000
   2  20 -18    1333     610                                                        1600    5.16   13.55  1.0000
  -2 -20  18     610     390                                                         780    5.16  -13.55  1.0000
 -20  -2 -18     237     330                                                         170   -9.57   14.37  1.0000
   1  21 -20     885     480                                                         970   -2.78   -0.40  1.0000
  21   1  20    1091     560                                                        1070    1.68  -11.01  1.0000
   1  21 -20    1192     530                                                        1290   -2.78   -0.40  1.0000
 -21  -1 -20    1022     440                                                        1000    1.68   11.01  1.0000
  -1 -21  20    1038     420                                                        1130   -2.78    0.40  1.0000
   0  22 -22    6122    1190                                                        6769   -7.94    4.84  1.0000
  22   0  22    8070    1510                                                        9479  -13.95  -17.45  1.0000
 -22   0 -22    6943    1080                                                        8249  -13.95   17.45  1.0000
   0 -22  22    6979     990                                                        7669   -7.94   -4.84  1.0000
  -1  23 -24    3273     800                                                        3310   -0.29    9.45  1.0000
  -1  23 -24    2253     820                                                        2280   -0.29    9.45  1.0000
 -23   1 -24    2668     770                                                        2450    6.31  -16.91  1.0000
  -2  24 -26     293     530                                                         370   -3.18   11.87  1.0000
  -2  24 -26     526     540                                                         640   -3.18   11.87  1.0000
  24  -2  26       3     460                                                        -770    2.73    2.04  1.0000
 -24   2 -26     327     320                                                         280    2.73   -2.04  1.0000
  25  -3  28     263     580                                                         290    1.32   11.13  1.0000
  -3  25 -28     207     520                                                         360    7.60  -14.39  1.0000
  -3  25 -28     180     500                                                         320    7.60  -14.39  1.0000
 -25   3 -28     706     460                                                         770    1.32  -11.13  1.0000
  -4  26 -30      92     480                                                         180   -2.78  -10.86  1.0000
  26  -4  30      13     460                                                       -1080    2.98    6.42  1.0000
  -4  26 -30     793     630                                                        1050   -2.78  -10.86  1.0000
 -26   4 -30      13     370                                                        -350    2.98   -6.42  1.0000
  -5  27 -32     487     480                                                         550    2.62    2.93  1.0000
  -5  27 -32       4     410                                                        -340    2.62    2.93  1.0000
  27  -5  32     322     540                                                         250   -4.23   -3.04  1.0000
 -27   5 -32    1328     470                                                        1180   -4.23    3.04  1.0000
  28  -6  34    1761     730                                                        1610   -3.65   -0.51  1.0000
  -6  28 -34    1559     650                                                        1250   -8.43    6.42  1.0000
  -6  28 -34    1212     570                                                         940   -8.43    6.42  1.0000
 -28   6 -34     801     490                                                         700   -3.65    0.51  1.0000
  -7  29 -36       8     450                                                        -370    4.77   -3.28  1.0000
  29  -7  36      81     550                                                          90   -0.98   -1.68  1.0000
  -7  29 -36     570     530                                                         470    4.77   -3.28  1.0000
  -7  29 -36       8     420                                                        -390    4.77   -3.28  1.0000
 -29   7 -36     564     390                                                         590   -0.98    1.68  1.0000
  -8  30 -38      19     470                                                        -730    2.49   -8.32  1.0000
  30  -8  38      10     640                                                        -190    3.43   -5.37  1.0000
  -8  30 -38     128     500                                                         160    2.49   -8.32  1.0000
  -8  30 -38      19     410                                                         -20    2.49   -8.32  1.0000
 -30   8 -38    1477     590                                                        1530    3.43    5.37  1.0000
  11  12  -1     390     410                                                         540    6.22   -8.34  1.0000
  12  11   1       5     400                                                          60   -7.73   -8.32  1.0000
 -12 -11  -1      33     220                                                         -20   -7.73    8.32  1.0000
 -11 -12   1     424     330                                                         580    6.22    8.34  1.0000
  10  13  -3   28524    2460                                                       26937   10.11  -20.07  1.0000
  13  10   3   24643    2390                                                       23928   -4.58   -3.81  1.0000
 -13 -10  -3   23212    2170                                                       22518   -4.58    3.81  1.0000
 -10 -13   3   24917    2170                                                       23428   10.11   20.07  1.0000
  14   9   5    4934     920                                                        4900    1.92  -18.08  1.0000
   9  14  -5    2649     750                                                        2900    4.01  -10.59  1.0000
  -9 -14   5    2715     600                                                        2970    4.01   10.59  1.0000
 -14  -9  -5    3830     650                                                        3790    1.92   18.08  1.0000
  15   8   7     718     460                                                         960   -8.31   -0.59  1.0000
   8  15  -7     550     440                                                         520   -2.65   11.31  1.0000
 -15  -8  -7     250     280                                                         400   -8.31    0.59  1.0000
  -8 -15   7     381     290                                                         350   -2.65  -11.31  1.0000
  16   7   9       5     350                                                          20   -4.12    6.96  1.0000
   7  16  -9     742     420                                                         600    5.47    0.09  1.0000
   7  16  -9     213     330                                                         140    5.47    0.09  1.0000
 -16  -7  -9      17     230                                                         -70   -4.12   -6.96  1.0000
  -7 -16   9     213     240                                                         140    5.47   -0.09  1.0000
   6  17 -11      11     360                                                        -350   -6.54   -0.03  1.0000
  17   6  11     609     430                                                         580    1.51    4.09  1.0000
   6  17 -11     577     390                                                         430   -6.54   -0.03  1.0000
  -6 -17  11     669     330                                                         510   -6.54    0.03  1.0000
 -17  -6 -11     578     340                                                         550    1.51   -4.09  1.0000
   5  18 -13    1060     700                                                        1890  -19.25   17.66  1.0000
   5  18 -13    2180     810                                                        3340  -19.25   17.66  1.0000
  18   5  13    3964     990                                                        5189   17.98   -4.23  1.0000
  -5 -18  13    1854     590                                                        2930  -19.25  -17.66  1.0000
  19   4  15     691     570                                                        1070    7.09  -24.79  1.0000
   4  19 -15    1735     610                                                        1730    1.62   15.11  1.0000
   4  19 -15     822     450                                                         800    1.62   15.11  1.0000
  -4 -19  15    1450     430                                                        1440    1.62  -15.11  1.0000
 -19  -4 -15     872     460                                                        1310    7.09   24.79  1.0000
  20   3  17    4174     920                                                        4100   -2.35   14.56  1.0000
   3  20 -17    7634     990                                                        7389    3.01    7.68  1.0000
   3  20 -17    5896    1070                                                        5679    3.01    7.68  1.0000
  -3 -20  17    4909     770                                                        4710    3.01   -7.68  1.0000
 -20  -3 -17    3081     700                                                        3010   -2.35  -14.56  1.0000
   2  21 -19     629     440                                                         430   11.24  -18.47  1.0000
  21   2  19     142     420                                                         270    8.93   -3.54  1.0000
   2  21 -19     196     420                                                          50   11.24  -18.47  1.0000
  -2 -21  19    1082     410                                                         850   11.24   18.47  1.0000
 -21  -2 -19     655     440                                                         910    8.93    3.54  1.0000
   1  22 -21    3558     790                                                        3120    8.47   16.27  1.0000
   1  22 -21    2581     670                                                        2200    8.47   16.27  1.0000
  22   1  21    2575     760                                                        2660    1.58    4.01  1.0000
  -1 -22  21    4243     670                                                        3770    8.47  -16.27  1.0000
 -22  -1 -21    1927     600                                                        2000    1.58   -4.01  1.0000
   0  23 -23     800     560                                                        1120  -10.29   -0.51  1.0000
  23   0  23     802     580                                                        1310   -7.21   19.66  1.0000
 -23   0 -23     352     440                                                         690   -7.21  -19.66  1.0000
  24  -1  25    2565     810                                                        2290    5.59    2.62  1.0000
  -1  24 -25    2430     790                                                        2930    9.61   -0.47  1.0000
  -1  24 -25    1263     600                                                        1630    9.61   -0.47  1.0000
 -24   1 -25    2173     620                                                        1920    5.59   -2.62  1.0000
  -2  25 -27      61     440                                                         100   -4.23    1.67  1.0000
  -2  25 -27       5     360                                                        -300   -4.23    1.67  1.0000
  25  -2  27     120     520                                                         150   -2.31   -5.76  1.0000
 -25   2 -27      69     340                                                          90   -2.31    5.76  1.0000
  26  -3  29       2     570                                                        -110    2.54   -0.70  1.0000
  -3  26 -29    1086     570                                                        1110   -0.32   13.43  1.0000
  -3  26 -29      46     410                                                        -400   -0.32   13.43  1.0000
 -26   3 -29    1394     520                                                        1300    2.54    0.70  1.0000
  27  -4  31     367     540                                                         400   -1.04   -6.67  1.0000
  -4  27 -31       1     450                                                         -30    1.88   -0.36  1.0000
  -4  27 -31      82     430                                                         100    1.88   -0.36  1.0000
 -27   4 -31     367     400                                                         400   -1.04    6.67  1.0000
  -5  28 -33      48     370                                                        -440   -2.60   13.47  1.0000
  28  -5  33      20     490                                                        -320   -8.61    2.58  1.0000
  -5  28 -33     516     500                                                         680   -2.60   13.47  1.0000
 -28   5 -33     265     330                                                         220   -8.61   -2.58  1.0000
  -6  29 -35     227     530                                                         460   -9.33  -11.24  1.0000
  29  -6  35     458     650                                                         710    9.54    6.75  1.0000
  -6  29 -35     116     410                                                         290   -9.33  -11.24  1.0000
 -29   6 -35      35     350                                                        -350    9.54   -6.75  1.0000
  -7  30 -37     511     560                                                         520   -0.41    0.46  1.0000
  -7  30 -37     610     630                                                         620   -0.41    0.46  1.0000
  30  -7  37    1292     840                                                        1350    1.03    8.08  1.0000
  -7  30 -37    1494     630                                                        1510   -0.41    0.46  1.0000
 -30   7 -37     769     470                                                         810    1.03   -8.08  1.0000
  12  12   0     593     530                                                        1130    2.45  -22.14  1.0000
 -12 -12   0     231     340                                                         580    2.45   22.14  1.0000
  11  13  -2     483     410                                                         420   -3.21   -3.73  1.0000
  13  11   2     143     370                                                         150   -1.13   -6.45  1.0000
 -13 -11  -2     181     300                                                         190   -1.13    6.45  1.0000
 -11 -13   2     245     300                                                         200   -3.21    3.73  1.0000
  10  14  -4    1891     640                                                        1920   -0.64   -3.22  1.0000
  14  10   4    2526     740                                                        2720   -3.51    8.11  1.0000
 -14 -10  -4    1885     520                                                        2050   -3.51   -8.11  1.0000
 -10 -14   4    2020     510                                                        2050   -0.64    3.22  1.0000
  15   9   6    6618    1200                                                        7249    7.50   -4.12  1.0000
   9  15  -6    5425    1000                                                        5079   -4.76   -1.69  1.0000
  -9 -15   6    4857     800                                                        4530   -4.76    1.69  1.0000
 -15  -9  -6    6675     890                                                        7309    7.50    4.12  1.0000
  16   8   8    4173     950                                                        4080   -2.39  -13.23  1.0000
   8  16  -8    3735     950                                                        4350    9.23  -12.84  1.0000
   8  16  -8    4335     960                                                        4999    9.23  -12.84  1.0000
  -8 -16   8    5415     780                                                        6159    9.23   12.84  1.0000
 -16  -8  -8    3951     780                                                        3860   -2.39   13.23  1.0000
   7  17 -10    2111     690                                                        2420    6.38    4.88  1.0000
  17   7  10    3189     770                                                        3120   -1.24    1.96  1.0000
   7  17 -10    2177     670                                                        2490    6.38    4.88  1.0000
 -17  -7 -10    2147     520                                                        2090   -1.24   -1.96  1.0000
  -7 -17  10    1536     490                                                        1800    6.38   -4.88  1.0000
  18   6  12    4833    1040                                                        5019    2.63   -0.42  1.0000
   6  18 -12    3513     790                                                        3370   -4.27   29.00  1.0000
   6  18 -12    4284     890                                                        4150   -4.27   29.00  1.0000
  -6 -18  12    4572     750                                                        4440   -4.27  -29.00  1.0000
 -18  -6 -12    4324     790                                                        4500    2.63    0.42  1.0000
  19   5  14     112     460                                                         150   -3.37   -2.05  1.0000
   5  19 -14     828     520                                                         820    0.76    8.74  1.0000
   5  19 -14    1106     550                                                        1100    0.76    8.74  1.0000
  -5 -19  14     352     340                                                         340    0.76   -8.74  1.0000
 -19  -5 -14    1170     460                                                        1290   -3.37    2.05  1.0000
   4  20 -16     888     530                                                        1160   -8.45    0.68  1.0000
  20   4  16     412     520                                                         640   -8.27   -7.18  1.0000
   4  20 -16    1538     640                                                        1890   -8.45    0.68  1.0000
 -20  -4 -16      30     320                                                         -70   -8.27    7.18  1.0000
  -4 -20  16     646     410                                                         880   -8.45   -0.68  1.0000
   3  21 -18     735     520                                                         770    0.09    9.66  1.0000
  21   3  18     213     420                                                         310   -5.78   -4.46  1.0000
 -21  -3 -18      72     320                                                         130   -5.78    4.46  1.0000
  -3 -21  18     601     350                                                         630    0.09   -9.66  1.0000
   2  22 -20    2821     810                                                        2560   -5.06    3.58  1.0000
  22   2  20    3487    1580                                                        3980    8.03    0.64  1.0000
   2  22 -20    2989     820                                                        2720   -5.06    3.58  1.0000
  -2 -22  20    3470     660                                                        3180   -5.06   -3.58  1.0000
   1  23 -22    1692     660                                                        1600   -2.27    1.59  1.0000
  23   1  22    2012     700                                                        1810   -5.76  -13.91  1.0000
   1  23 -22    1445     590                                                        1360   -2.27    1.59  1.0000
 -23  -1 -22     569     420                                                         440   -5.76   13.91  1.0000
  -1 -23  22    1331     450                                                        1250   -2.27   -1.59  1.0000
  24   0  24    2457     810                                                        2770    5.14   -9.89  1.0000
   0  24 -24    1800     730                                                        2180    7.55   10.40  1.0000
   0  24 -24    1764     720                                                        2140    7.55   10.40  1.0000
 -24   0 -24    2037     650                                                        2320    5.14    9.89  1.0000
  25  -1  26    1440     710                                                        1400   -2.17   -9.28  1.0000
  -1  25 -26     278     500                                                         340    3.50    0.49  1.0000
  -1  25 -26    1644     610                                                        1790    3.50    0.49  1.0000
 -25   1 -26    1017     530                                                         980   -2.17    9.28  1.0000
  26  -2  28    1311     630                                                        1380    1.29    6.68  1.0000
  -2  26 -28    1099     540                                                        1270    4.16   -8.52  1.0000
  -2  26 -28     254     580                                                         330    4.16   -8.52  1.0000
 -26   2 -28      12     310                                                        -600    1.29   -6.68  1.0000
  27  -3  30     972     670                                                         930    2.56    7.42  1.0000
  -3  27 -30      35     300                                                        -540    8.13   -8.57  1.0000
  -3  27 -30     211     490                                                         140    8.13   -8.57  1.0000
 -27   3 -30     779     450                                                         740    2.56   -7.42  1.0000
  -4  28 -32     143     430                                                         170    1.55  -10.10  1.0000
  28  -4  32      13     450                                                        -120    0.59    7.27  1.0000
  -4  28 -32     879     560                                                         980    1.55  -10.10  1.0000
 -28   4 -32     127     410                                                         210    0.59   -7.27  1.0000
  -5  29 -34     136     480                                                         270   -4.09    8.72  1.0000
  -5  29 -34      18     540                                                          80   -4.09    8.72  1.0000
  29  -5  34       3     380                                                        -130   -3.45    1.21  1.0000
 -29   5 -34       3     340                                                        -200   -3.45   -1.21  1.0000
  -6  30 -36       9     560                                                        -480    5.91    1.40  1.0000
  -6  30 -36     617     470                                                         480    5.91    1.40  1.0000
  30  -6  36     909     720                                                        1030   -1.76   -7.16  1.0000
 -30   6 -36      14     340                                                         -40   -1.76    7.16  1.0000
  12  13  -1    6646    1170                                                        6919    3.14    7.53  1.0000
  13  12   1    6371    1140                                                        6319    0.86   -9.91  1.0000
 -13 -12  -1    6862     890                                                        6809    0.86    9.91  1.0000
 -12 -13   1    6304     890                                                        6569    3.14   -7.53  1.0000
  14  11   3      60     370                                                        -140   10.17  -11.49  1.0000
  11  14  -3     668     520                                                         790    4.08   -2.70  1.0000
 -11 -14   3     100     300                                                         150    4.08    2.70  1.0000
 -14 -11  -3     375     360                                                         640   10.17   11.49  1.0000
  15  10   5     791     540                                                         930   -4.05   -9.42  1.0000
  10  15  -5    1218     520                                                        1290    1.93   -3.34  1.0000
 -10 -15   5     211     310                                                         240    1.93    3.34  1.0000
 -15 -10  -5     682     380                                                         810   -4.05    9.42  1.0000
  16   9   7    1129     500                                                         870   -9.54   11.00  1.0000
   9  16  -7     567     430                                                         640   -2.20   -7.12  1.0000
  -9 -16   7     264     320                                                         310   -2.20    7.12  1.0000
 -16  -9  -7    2408     550                                                        2040   -9.54  -11.00  1.0000
   8  17  -9     837     490                                                         780    2.18   -9.54  1.0000
   8  17  -9    2441     660                                                        2360    2.18   -9.54  1.0000
  17   8   9     811     470                                                         860    1.61    4.06  1.0000
  -8 -17   9    2066     490                                                        1990    2.18    9.54  1.0000
 -17  -8  -9     888     410                                                         940    1.61   -4.06  1.0000
  18   7  11     102     400                                                         280  -13.17   -3.19  1.0000
   7  18 -11     934     510                                                        1270   -8.47    5.56  1.0000
   7  18 -11      26     250                                                        -230   -8.47    5.56  1.0000
  -7 -18  11     330     330                                                         540   -8.47   -5.56  1.0000
 -18  -7 -11     544     430                                                         900  -13.17    3.19  1.0000
   6  19 -13     690     460                                                         800   -2.15   15.97  1.0000
   6  19 -13     147     370                                                         160   -2.15   15.97  1.0000
  19   6  13       9     400                                                          20    3.18   -1.54  1.0000
 -19  -6 -13    1005     420                                                        1110    3.18    1.54  1.0000
  -6 -19  13     522     320                                                         610   -2.15  -15.97  1.0000
   5  20 -15   12408    1630                                                       12839    3.70    6.38  1.0000
  20   5  15   15654    1720                                                       13959   14.26  -14.99  1.0000
  -5 -20  15   12437    1460                                                       12869    3.70   -6.38  1.0000
 -20  -5 -15   18352    1610                                                       16518   14.26   14.99  1.0000
   4  21 -17    6657    1140                                                        6149   -6.36    3.11  1.0000
   4  21 -17    5062    1120                                                        4620   -6.36    3.11  1.0000
  -4 -21  17    7291     880                                                        6759   -6.36   -3.11  1.0000
 -21  -4 -17    3805     820                                                        3650    3.02  -12.05  1.0000
  22   3  19    1624     680                                                        1460    4.14   -0.74  1.0000
   3  22 -19    1014     610                                                        1220    6.13    1.66  1.0000
   3  22 -19    1519     640                                                        1770    6.13    1.66  1.0000
 -22  -3 -19    1887     530                                                        1710    4.14    0.74  1.0000
  23   2  21    1159     600                                                        1240   -1.91   -5.62  1.0000
   2  23 -21    1370     600                                                        1650    6.85    6.51  1.0000
   2  23 -21    2160     720                                                        2510    6.85    6.51  1.0000
  -2 -23  21     586     410                                                         770    6.85   -6.51  1.0000
 -23  -2 -21     813     440                                                         880   -1.91    5.62  1.0000
   1  24 -23     924     530                                                        1150   -7.00   -0.18  1.0000
  24   1  23     666     590                                                         630   -4.52   21.32  1.0000
   1  24 -23       0     560                                                          10   -7.00   -0.18  1.0000
  -1 -24  23      12     320                                                        -120   -7.00    0.18  1.0000
 -24  -1 -23    1005     480                                                         990   -4.52  -21.32  1.0000
   0  25 -25     782     670                                                        1270   -2.57   21.00  1.0000
  25   0  25    1233     710                                                        1290    1.59   -0.50  1.0000
   0  25 -25     142     540                                                         340   -2.57   21.00  1.0000
 -25   0 -25     842     480                                                         890    1.59    0.50  1.0000
  26  -1  27    4548    1090                                                        3930   -9.52   -3.65  1.0000
  -1  26 -27    4151     980                                                        4190   -0.43    5.41  1.0000
 -26   1 -27    4570     890                                                        3950   -9.52    3.65  1.0000
  -2  27 -29    1064     580                                                        1170   -2.86    5.00  1.0000
  27  -2  29     537     570                                                         570    1.39   -0.98  1.0000
  -2  27 -29     387     560                                                         450   -2.86    5.00  1.0000
 -27   2 -29     238     380                                                         260    1.39    0.98  1.0000
  -3  28 -31     176     500                                                         290   -7.49   -1.71  1.0000
  -3  28 -31      15     480                                                        -150   -7.49   -1.71  1.0000
  28  -3  31      16     520                                                        -600   -5.82   -5.47  1.0000
 -28   3 -31      16     330                                                         -60   -5.82    5.47  1.0000
  -4  29 -33     742     510                                                         810    1.42    4.78  1.0000
  29  -4  33    1079     720                                                        1390   -8.75    2.28  1.0000
  -4  29 -33       6     420                                                         -90    1.42    4.78  1.0000
 -29   4 -33     330     450                                                         510   -8.75   -2.28  1.0000
  -5  30 -35     536     720                                                         430   -5.27  -13.16  1.0000
  -5  30 -35     874     570                                                         750   -5.27  -13.16  1.0000
  30  -5  35    1896     790                                                        1610    6.80   -0.63  1.0000
 -30   5 -35    1481     540                                                        1230    6.80    0.63  1.0000
  13  13   0    3292     860                                                        3240    1.14   -9.57  1.0000
 -13 -13   0    4135     740                                                        4080    1.14    9.57  1.0000
  12  14  -2    1423     510                                                        1150    8.00   -9.79  1.0000
  14  12   2    1509     640                                                        1350    4.20    2.06  1.0000
 -14 -12  -2    1541     450                                                        1380    4.20   -2.06  1.0000
 -12 -14   2    2744     580                                                        2370    8.00    9.79  1.0000
  15  11   4    1609     630                                                        1600    2.70  -14.59  1.0000
  11  15  -4    1914     580                                                        1500   12.12  -20.23  1.0000
 -15 -11  -4     832     380                                                         810    2.70   14.59  1.0000
 -11 -15   4    2088     500                                                        1660   12.12   20.23  1.0000
  10  16  -6     888     480                                                         780    4.60   -7.48  1.0000
  16  10   6     822     510                                                         760    3.36  -14.78  1.0000
 -10 -16   6     994     380                                                         880    4.60    7.48  1.0000
 -16 -10  -6    1052     440                                                         990    3.36   14.78  1.0000
   9  17  -8    1769     620                                                        1770    1.85  -16.31  1.0000
   9  17  -8     464     450                                                         430    1.85  -16.31  1.0000
  17   9   8     702     530                                                         720    0.64  -14.99  1.0000
 -17  -9  -8     797     450                                                         820    0.64   14.99  1.0000
  -9 -17   8    1260     420                                                        1250    1.85   16.31  1.0000
   8  18 -10    1718     520                                                        1270   11.89   -7.26  1.0000
  18   8  10    1280     570                                                        1190    2.72    5.63  1.0000
   8  18 -10     960     490                                                         630   11.89   -7.26  1.0000
 -18  -8 -10    1166     450                                                        1080    2.72   -5.63  1.0000
  -8 -18  10    1706     420                                                        1260   11.89    7.26  1.0000
   7  19 -12    1757     650                                                        1650   -3.40    9.79  1.0000
  19   7  12    1500     630                                                        1520    0.30   -5.24  1.0000
 -19  -7 -12    1311     470                                                        1330    0.30    5.24  1.0000
  -7 -19  12     883     380                                                         800   -3.40   -9.79  1.0000
   6  20 -14      70     420                                                          70   -0.90   -3.91  1.0000
  20   6  14      15     800                                                         150  -13.96  -13.22  1.0000
  -6 -20  14     276     340                                                         280   -0.90    3.91  1.0000
 -20  -6 -14      93     270                                                        -220  -13.96   13.22  1.0000
   5  21 -16     231     450                                                         220   -1.11    3.87  1.0000
   5  21 -16    1120     540                                                        1100   -1.11    3.87  1.0000
  21   5  16     334     520                                                         580    3.02  -11.29  1.0000
 -21  -5 -16     167     420                                                         350    3.02   11.29  1.0000
   4  22 -18    2693     830                                                        2590    1.99    0.64  1.0000
  22   4  18    3300     850                                                        2590   13.08    4.06  1.0000
   4  22 -18    4148     880                                                        4020    1.99    0.64  1.0000
 -22  -4 -18    6000     870                                                        5029   13.08   -4.06  1.0000
  -4 -22  18    3111     700                                                        3000    1.99   -0.64  1.0000
   3  23 -20       8     410                                                         -30    4.45    3.46  1.0000
  23   3  20    1345     590                                                        1180    5.21    5.59  1.0000
   3  23 -20       8     400                                                        -230    4.45    3.46  1.0000
 -23  -3 -20    1420     510                                                        1250    5.21   -5.59  1.0000
  -3 -23  20     491     380                                                         400    4.45   -3.46  1.0000
  24   2  22    1992     750                                                        2030   -0.33   -7.84  1.0000
   2  24 -22       3     390                                                        -140   -2.56   -2.09  1.0000
   2  24 -22    1150     580                                                        1240   -2.56   -2.09  1.0000
  -2 -24  22    2488     610                                                        2620   -2.56    2.09  1.0000
 -24  -2 -22     479     420                                                         490   -0.33    7.84  1.0000
   1  25 -24     807     650                                                         680    5.07   -8.39  1.0000
  25   1  24    1113     690                                                        1310   -2.18  -19.69  1.0000
   1  25 -24     872     530                                                         740    5.07   -8.39  1.0000
 -25  -1 -24     320     460                                                         380   -2.18   19.69  1.0000
  26   0  26    1695     720                                                        1610    2.24   -5.02  1.0000
   0  26 -26    1961     740                                                        1940    0.88   -8.11  1.0000
   0  26 -26     569     500                                                         550    0.88   -8.11  1.0000
 -26   0 -26    1141     480                                                        1070    2.24    5.02  1.0000
  27  -1  28     313     440                                                         280    2.78   -3.13  1.0000
  -1  27 -28     346     510                                                         470    3.64   -5.29  1.0000
  -1  27 -28    1372     590                                                        1610    3.64   -5.29  1.0000
 -27   1 -28       4     320                                                        -280    2.78    3.13  1.0000
  -2  28 -30     425     500                                                         490    3.00    1.06  1.0000
  28  -2  30       1     460                                                        -420   -0.08   -1.55  1.0000
  -2  28 -30      23     520                                                          40    3.00    1.06  1.0000
 -28   2 -30       1     320                                                        -480   -0.08    1.55  1.0000
  -3  29 -32      36     470                                                           0    2.34  -11.75  1.0000
  29  -3  32     280     580                                                         460    4.80   13.73  1.0000
  -3  29 -32     865     660                                                        1000    2.34  -11.75  1.0000
 -29   3 -32     767     530                                                        1070    4.80  -13.73  1.0000
  -4  30 -34      15     480                                                        -340    3.44    6.98  1.0000
  -4  30 -34      15     510                                                        -160    3.44    6.98  1.0000
  30  -4  34       4     540                                                        -670   -2.46    2.90  1.0000
 -30   4 -34     212     460                                                         180   -2.46   -2.90  1.0000
  13  14  -1    3596     860                                                        3850    4.14   -0.39  1.0000
  14  13   1    2776     820                                                        2830   -0.99   -3.21  1.0000
 -13 -14   1    2152     600                                                        2350    4.14    0.39  1.0000
 -14 -13  -1    2607     610                                                        2660   -0.99    3.21  1.0000
  12  15  -3       4     400                                                        -110    0.10    3.73  1.0000
  15  12   3      56     440                                                         310   19.50    6.73  1.0000
 -15 -12  -3     171     370                                                         540   19.50   -6.73  1.0000
 -12 -15   3     380     360                                                         390    0.10   -3.73  1.0000
  16  11   5    1110     560                                                        1100   -0.54    4.94  1.0000
 -11 -16   5     240     340                                                         310   -4.22    1.03  1.0000
 -16 -11  -5     780     410                                                         770   -0.54   -4.94  1.0000
 -10 -17   7     392     350                                                         420    0.88    7.71  1.0000
 -17 -10  -7     499     330                                                         330   -8.37    1.85  1.0000
   9  18  -9      97     370                                                        -130    1.81  -19.54  1.0000
   9  18  -9     392     600                                                         880    1.81  -19.54  1.0000
  18   9   9     722     660                                                         610   -4.78    2.19  1.0000
 -18  -9  -9     481     340                                                         390   -4.78   -2.19  1.0000
  -9 -18   9       2     320                                                         130    1.81   19.54  1.0000
  19   8  11    1210     610                                                        1290   -1.68    9.63  1.0000
   8  19 -11    2338     660                                                        1880  -10.06    4.64  1.0000
   8  19 -11    1098     610                                                         790  -10.06    4.64  1.0000
  -8 -19  11    2216     480                                                        1770  -10.06   -4.64  1.0000
 -19  -8 -11    1527     530                                                        1620   -1.68   -9.63  1.0000
  20   7  13      29     450                                                           0   -1.94   10.46  1.0000
   7  20 -13      25     380                                                        -100    3.74    9.25  1.0000
   7  20 -13      25     380                                                        -660    3.74    9.25  1.0000
 -20  -7 -13      29     350                                                         -30   -1.94  -10.46  1.0000
   6  21 -15    1885     720                                                        2150    5.03  -12.28  1.0000
  21   6  15     186     500                                                         180    0.46    0.09  1.0000
   6  21 -15     771     620                                                         930    5.03  -12.28  1.0000
 -21  -6 -15    1045     440                                                        1030    0.46   -0.09  1.0000
  -6 -21  15     834     430                                                        1000    5.03   12.28  1.0000
   5  22 -17       1     450                                                        -130   -2.05    1.17  1.0000
   5  22 -17      52     430                                                          70   -2.05    1.17  1.0000
  22   5  17       4     380                                                        -100   -1.79   -3.71  1.0000
 -22  -5 -17       4     300                                                        -120   -1.79    3.71  1.0000
  -5 -22  17       1     300                                                        -330   -2.05   -1.17  1.0000
   4  23 -19     425     530                                                         510   -3.33    9.97  1.0000
   4  23 -19     678     570                                                         790   -3.33    9.97  1.0000
  23   4  19     856     610                                                        1060    6.34   -5.59  1.0000
 -23  -4 -19    1908     620                                                        2210    6.34    5.59  1.0000
  -4 -23  19     787     440                                                         910   -3.33   -9.97  1.0000
  24   3  21     681     590                                                         810    4.47   -3.81  1.0000
   3  24 -21     440     560                                                         440    2.02   11.16  1.0000
   3  24 -21     517     550                                                         520    2.02   11.16  1.0000
 -24  -3 -21     365     460                                                         460    4.47    3.81  1.0000
  -3 -24  21      63     360                                                          40    2.02  -11.16  1.0000
  25   2  23    1298     760                                                         970   -9.79    3.71  1.0000
   2  25 -23     815     660                                                         890   -2.34   -8.33  1.0000
   2  25 -23    1522     710                                                        1630   -2.34   -8.33  1.0000
  -2 -25  23    1244     520                                                        1340   -2.34    8.33  1.0000
   1  26 -25       5     380                                                         140   -3.46   18.84  1.0000
  26   1  25      24     500                                                         -50   -5.96   -7.67  1.0000
   1  26 -25     240     530                                                         630   -3.46   18.84  1.0000
 -26  -1 -25     466     460                                                         700   -5.96    7.67  1.0000
  27   0  27    1182     650                                                        1680  -13.10   -1.23  1.0000
   0  27 -27      49     400                                                         -90   -4.10   13.34  1.0000
   0  27 -27     312     490                                                         550   -4.10   13.34  1.0000
 -27   0 -27     234     410                                                         480  -13.10    1.23  1.0000
  -1  28 -29      15     430                                                        -320   -7.61    0.54  1.0000
  -1  28 -29     615     610                                                         440   -7.61    0.54  1.0000
  28  -1  29    1118     610                                                        1060    1.76    1.11  1.0000
 -28   1 -29       1     370                                                        -100    1.76   -1.11  1.0000
  -2  29 -31     676     470                                                         740   -0.35   -6.31  1.0000
  29  -2  31       3     540                                                        -500   -0.95    3.28  1.0000
  -2  29 -31      10     550                                                        -300   -0.35   -6.31  1.0000
 -29   2 -31       3     420                                                        -280   -0.95   -3.28  1.0000
  30  -3  33      28     630                                                          30   -2.79   -9.55  1.0000
  -3  30 -33     777     440                                                         670    4.01   -0.64  1.0000
  -3  30 -33       4     520                                                        -430    4.01   -0.64  1.0000
 -30   3 -33      25     400                                                        -600   -2.79    9.55  1.0000
  14  14   0    1430     590                                                        1270    5.08    4.80  1.0000
 -14 -14   0     528     340                                                         430    5.08   -4.80  1.0000
  13  15  -2    4153    1050                                                        4750    8.90   -1.71  1.0000
  15  13   2    5234    1130                                                        5499    3.58   -1.84  1.0000
 -15 -13  -2    5586     930                                                        5859    3.58    1.84  1.0000
 -13 -15   2    4228     860                                                        4830    8.90    1.71  1.0000
  16  12   4    1733     720                                                        1940    1.88  -16.90  1.0000
  12  16  -4     156     520                                                         700   12.53  -26.33  1.0000
 -16 -12  -4     397     370                                                         460    1.88   16.90  1.0000
 -12 -16   4     229     410                                                         850   12.53   26.33  1.0000
  11  17  -6      15     460                                                          90    9.23  -16.96  1.0000
  17  11   6      24     530                                                         -30    9.15   -3.37  1.0000
 -11 -17   6     219     370                                                         540    9.23   16.96  1.0000
 -17 -11  -6     360     440                                                         560    9.15    3.37  1.0000
  18  10   8      21     390                                                        -280   -1.87   -8.82  1.0000
  10  18  -8     135     490                                                         170    2.78   -2.51  1.0000
  10  18  -8     207     470                                                         250    2.78   -2.51  1.0000
  19   9  10     786     610                                                        1060   -9.00    0.50  1.0000
   9  19 -10     659     490                                                         470   10.69  -12.33  1.0000
   9  19 -10     682     480                                                         490   10.69  -12.33  1.0000
 -19  -9 -10     872     470                                                        1160   -9.00   -0.50  1.0000
  -9 -19  10      67     390                                                        -200   10.69   12.33  1.0000
  20   8  12     156     460                                                         200   -2.41   -7.86  1.0000
   8  20 -12     270     440                                                         500   -6.81  -15.33  1.0000
   8  20 -12     305     540                                                         550   -6.81  -15.33  1.0000
 -20  -8 -12      17     360                                                         -70   -2.41    7.86  1.0000
  -8 -20  12      56     300                                                         150   -6.81   15.33  1.0000
   7  21 -14     454     500                                                         490   -0.92   -8.72  1.0000
   7  21 -14     492     550                                                         530   -0.92   -8.72  1.0000
  21   7  14      52     470                                                         110   -5.00  -10.54  1.0000
 -21  -7 -14     428     400                                                         610   -5.00   10.54  1.0000
  -7 -21  14      19     340                                                        -270   -0.92    8.72  1.0000
   6  22 -16    1744     680                                                        1680   -1.54    0.17  1.0000
   6  22 -16    2273     790                                                        2200   -1.54    0.17  1.0000
  22   6  16     902     610                                                         820   -2.82   -3.39  1.0000
 -22  -6 -16    1578     500                                                        1470   -2.82    3.39  1.0000
  -6 -22  16     670     420                                                         630   -1.54   -0.17  1.0000
   5  23 -18       9     450                                                        -330   -2.00    5.49  1.0000
  23   5  18     323     530                                                         530    4.23  -11.74  1.0000
   5  23 -18      31     510                                                          50   -2.00    5.49  1.0000
 -23  -5 -18      39     340                                                         -40    4.23   11.74  1.0000
  -5 -23  18       9     280                                                        -820   -2.00   -5.49  1.0000
  24   4  20     186     640                                                         230    2.99   -2.25  1.0000
   4  24 -20     761     640                                                        1070   10.19   -0.30  1.0000
   4  24 -20    1383     660                                                        1790   10.19   -0.30  1.0000
  -4 -24  20    1164     550                                                        1540   10.19    0.30  1.0000
 -24  -4 -20    1373     540                                                        1490    2.99    2.25  1.0000
  25   3  22    1736     730                                                        2060    6.75   -5.68  1.0000
   3  25 -22     564     490                                                         780    5.05  -10.88  1.0000
   3  25 -22     165     420                                                         280    5.05  -10.88  1.0000
 -25  -3 -22     293     430                                                         430    6.75    5.68  1.0000
  -3 -25  22     390     460                                                         570    5.05   10.88  1.0000
   2  26 -24     488     570                                                         730   -1.95  -23.20  1.0000
  26   2  24     548     530                                                         440   -4.85   -0.85  1.0000
   2  26 -24      90     450                                                          30   -1.95  -23.20  1.0000
 -26  -2 -24    1492     520                                                        1310   -4.85    0.85  1.0000
   1  27 -26       2     460                                                        -140   -2.75   -0.64  1.0000
  27   1  26      18     530                                                        -300    7.30   -4.46  1.0000
   1  27 -26     995     530                                                         910   -2.75   -0.64  1.0000
 -27  -1 -26     200     430                                                         320    7.30    4.46  1.0000
  28   0  28      19     370                                                        -230    3.25   -8.14  1.0000
   0  28 -28     343     480                                                         480    3.23   -6.49  1.0000
[truncated: 15,238,874 more chars]
